# Supplementary material for: Nanodiamonds Interact with Primary Human Macrophages and Dendritic Cells Evoking a Vigorous Interferon Response
Source: ACS Nano. 2025 May 14;19(20):19057–79. doi: 10.1021/acsnano.4c18108 (PMC12120995; doi:10.1021/acsnano.4c18108)
Supplement: Supplementary file 2 [file nn4c18108_si_002.xlsx]

## Sheet: 161117-NANO.thp1v2-plugin_simpl
,diffexpScore,pvalue,qvalue,fluctuation,fluctuationScore,N|THP1f.A3|RNA_1_ND4_24_EC10_2,N|THP1f.A5|RNA_1_ND3_24_EC10_2,N|THP1f.C1|RNA_1_ND2_24_EC10_2,N|THP1f.C4|RNA_1_ND2_24_EC10_3,N|THP1f.C6|RNA_1_ND2_24_EC10_1,N|THP1f.D2|RNA_1_ND4_24_EC10_1,N|THP1f.D5|RNA_1_ND3_24_EC10_3,N|THP1f.D6|RNA_1_ND3_24_EC10_1,N|THP1f.D7|RNA_1_ND4_24_EC10_3,N|THP1f.E4|NT1_6a,N|THP1f.E5|NT1_6b,N|THP1f.E7|NT1_6c,N|THP1f.F…
A4GALT,11.588693957115,0.00325000000000019,0,3.71235414202357e-20,5.67003462624318,0.00383674009393398,0.00378457059679767,0.00179907887161773,0.00296057058269412,0.00325683556767401,0.00562096917342169,0.00274956083403345,0.00420350775474706,0.00636132315521629,0.00923099287687164,0.00861803631886734,0.00473537604456825,0.00604141005337556,0.00794757389849414,0.0057638753966712,0.009257116408238…
AAAS,9.73450292397662,0.0114943001899934,0.000746891426614671,2.53009724724037e-09,3.47244650579936,0.00965800092610968,0.00756914119359534,0.00316637881404721,0.00686314089624546,0.00605922896311444,0.00988107212590971,0.00633926525624379,0.00659515871865488,0.00819020356234097,0.0112661724087803,0.0116959064327485,0.00696378830083566,0.00850489764795589,0.00815672058003346,0.0129525289812836,0.…
AAMP,7.08499025341128,0.0784010175763179,0.0141867173801047,1.04561060115747e-07,3.10951627510222,0.00198452073824171,0.00109170305676856,0.00287852619458837,0.00121114251110214,0.00204498977505112,0.00278090053842968,0.00213854731535935,0.00239165096390781,0.00254452926208651,0.00298008431458061,0.00523237919359803,0.0036908077994429,0.00322599565956948,0.00348577802565533,0.00595816333139045,0.…
AAR2,6.18206627680309,0.135174450210032,0.0308608415439369,9.28504087184435e-16,4.81148274153591,0.00191837004696699,0.00167394468704512,0.00367012089810017,0.00383528461849011,0.0027266530334015,0.00745518016685403,0.00519361490872986,0.00463835338454849,0.00500954198473282,0.00428841401366478,0.00933620601210629,0.00417827298050139,0.00533755645492404,0.00613496932515337,0.00615245126610971,0.0…
AARSD1,5.60233918128655,0.187803336259877,0.0484907416968422,0.00488330124810012,1.90024898036092,0.00297678110736257,0.00116448326055313,0.00223085780080599,0.00188399946171444,0.00280239339544043,0.00242589195905568,0.00236767738486214,0.00282649659370923,0.00262404580152672,0.00363424916412269,0.00461680517082179,0.00201949860724234,0.00246348759458033,0.00341606246514222,0.00414480927401075,0…
AASDHPPT,6.24678362573098,0.130315743294059,0.0294517389737985,3.34538488486132e-07,2.99299742207369,0.00350598663756036,0.000946142649199418,0.00424582613701785,0.00255685641232674,0.00287813375747936,0.00313590911780368,0.00290231421370198,0.00405855921147992,0.00341921119592875,0.00516063381305422,0.00697650559146404,0.00341225626740947,0.00293272332688134,0.00355549358616843,0.004792435723074…
AATF,12.6545808966862,0.00290854700854567,0,4.09384215844119e-43,9.86535059990216,0.0109148640603294,0.00458515283842795,0.00410189982728843,0.00793971201722514,0.0101492085132167,0.0107094254777824,0.0113801267853051,0.0123206261777069,0.0100190839694656,0.0182439308038959,0.0226736431722581,0.0126044568245125,0.0144876532347938,0.0132459564974902,0.0183278285085163,0.0202113708246548,0.01421800…
ABCA1,5.74191033138399,0.174615515288788,0.0440684546335112,0.00421187093503532,1.92006278555566,0.000198452073824171,0.000145560407569141,0.000431778929188256,0.00013457139012246,0.000227221086116792,0.000295840482811668,0.000458260139005575,0.00036237135816785,0.000397582697201018,0.000145369966564908,0.00133374371601518,0.000766016713091922,0.000469235732301015,0.000488008923591746,0.001619066…
ABCB4,8.80896686159844,0.0234466795928264,0.00222288256390341,4.43558702809788e-11,3.85130801642041,0.0027783290335384,0.000655021834061135,0.0015831894070236,0.00215314224195936,0.00265091267136257,0.00171587480030767,0.00282593752386772,0.00173938251920568,0.00151081424936387,0.00501526384648932,0.00338565712526931,0.00257660167130919,0.00340195905918236,0.00278862242052426,0.0025257431513503,0…
ABCC3,6.07212475633528,0.144217044905843,0.0335453186916333,4.00314178095257e-05,2.48506706129559,0.000793808295296686,0.000363901018922853,0.000503742084052965,0,0.000530182534272514,0.00100585764155967,0.000840143588176888,0.000434845629801421,0.000318066157760814,0.00138101468236662,0.00205191340925413,0.000487465181058496,0.000997125931139656,0.0010457334076966,0.00194287934719254,0.000231427…
ABCD1,6.78713450292396,0.0951189585730725,0.0190121592031822,1.31282992695836e-19,5.5644537816243,0.0011245617516703,0.000436681222707424,0.000287852619458837,0.00100928542591845,0.00128758615466182,0.00508845630436069,0.00137478041701673,0.000797216987969271,0.00119274809160305,0.00312545428114552,0.00235970042064225,0.000974930362116992,0.00134905273036542,0.00341606246514222,0.0037562334045722…
ABCD3,7.19532163742689,0.0729089613679542,0.0127181967776057,0.0396686789557847,1.59112088628582,0.000595356221472514,0.000509461426491994,7.19631548647093e-05,6.728569506123e-05,0.000757403620389305,0.000473344772498669,0.000229130069502788,0.00036237135816785,0.000397582697201018,0.000508794882977177,0.00123114804555248,0.00118384401114206,0.000703853598451522,0.000348577802565533,0.00058286380…
ABCF1,12.5497076023392,0.00290854700854567,0,3.62109657398412e-35,8.44792160687154,0.0179268373354502,0.0066957787481805,0.0131692573402418,0.0129861391468174,0.0167386200106037,0.0153245370096444,0.0135186741006645,0.0139150601536455,0.0135178117048346,0.0242040994330571,0.0262644916384529,0.0167827298050139,0.0204704088216318,0.0197295036252091,0.0240269412602811,0.0290056314124817,0.0224368588…
ABCF3,11.0994152046784,0.00431388888888857,0,2.0048672077337e-07,3.04435913435126,0.00291063041608785,0.00232896652110626,0.0015831894070236,0.00242228502220428,0.00424146027418011,0.00301757292467901,0.00221492400519361,0.00275402232207566,0.00278307888040712,0.00617822357900858,0.00697650559146404,0.00376044568245125,0.003929849258021,0.00418293363078639,0.00453338514344926,0.00455141556738409,…
ABHD10,7.70877192982454,0.0510560128847529,0.00762555066036708,0.000121649460794659,2.35872911433046,0.000727657604021962,0.000727802037845706,0.00122337363270006,0.00195128515677567,0.00106036506854503,0.00183421099343234,0.00221492400519361,0.00152195970430497,0.00119274809160305,0.00254397441488588,0.00348825279573202,0.00139275766016713,0.00234617866150507,0.0020914668153932,0.003108606955508…
ABHD11,12.2448343079922,0.00290854700854567,0,1.01764817544691e-15,4.80354148036193,0.0055566580670768,0.00349344978165939,0.00417386298215314,0.00296057058269412,0.005453306066803,0.00609431394592036,0.00656839532574658,0.00442093056964778,0.00421437659033079,0.00821340311091728,0.011182928080435,0.00752089136490251,0.00774238958296674,0.0074595649749024,0.00906677028689852,0.010259970685798,0.0…
ABHD12,6.13606237816762,0.138836023477623,0.0320276417919795,0.00310938405953008,1.96056188073132,0.000264602765098895,0.000218340611353712,0.000287852619458837,0.00040371417036738,0.00151480724077861,0.00082835335187267,0.000381883449171313,0.000869691259602841,0.000636132315521629,0.00145369966564908,0.00205191340925413,0.00104456824512535,0.00123174379729016,0.000557724484104852,0.001100964963…
ABHD14A,12.730604288499,0.00290854700854567,0,1.28174609013664e-28,7.25771036293735,0.0099887543824833,0.00720524017467249,0.00705238917674151,0.00827614049253129,0.010906612133606,0.0112419383468434,0.0132895440311617,0.00811711842295985,0.0108142493638677,0.0182439308038959,0.0224684518313327,0.0151114206128134,0.0161299782978474,0.0149191299498048,0.0133411048507221,0.0179742343593304,0.017337…
ABHD14B,10.9801169590643,0.00470802534318969,0,7.45720394000426e-39,9.10784029737434,0.0109148640603294,0.0098981077147016,0.00712435233160622,0.0102947113443682,0.0121184579262289,0.0186971185136974,0.0105399831971282,0.0126105232642412,0.0104961832061069,0.0238406745166449,0.0217502821380938,0.0154596100278552,0.0168924863628365,0.02356385945343,0.0227316883621527,0.0180513769960657,0.020097186…
ABHD16A,10.7516569200779,0.00554674220963154,0,0.015506799064578,1.73724560711426,0.0025137262684395,0.00225618631732169,0.00194300518134715,0.00309514197281658,0.00310535484359615,0.00414176675936335,0.00343695104254182,0.00311639368024351,0.00381679389312977,0.00537868876290158,0.00441161382989638,0.00459610027855153,0.00498562965569828,0.0052983825989961,0.00414480927401075,0.00547712720820798…
ABHD2,6.30526315789472,0.126211993888464,0.0281882885249839,0.000602290512699811,2.16918125148626,0.000396904147648343,0.000291120815138282,0.000503742084052965,0.00053828556048984,0.000454442172233583,0.00124253002780901,0.000916520278011151,0.00021742281490071,0.000397582697201018,0.00101758976595435,0.0015389350569406,0.000766016713091922,0.00228752419496745,0.0010457334076966,0.00168382876756…
ABHD5,6.59688109161792,0.107165381437621,0.0222451323061487,0.0015668748155338,2.0498638321473,0.000793808295296686,0.000727802037845706,0.000863557858376511,0.00060557125555107,0.000908884344467167,0.000769185255310337,0.000763766898342626,0.00195680533410639,0.000795165394402036,0.00167175461549644,0.00205191340925413,0.00125348189415042,0.000645199131913895,0.00188232013385388,0.00103620231850…
ABI2,10.872514619883,0.00509246231155688,0,1.91972895839986e-17,5.14388315350595,0.00271217834226368,0.000946142649199418,0.00107944732297064,0.00107657112097968,0.00151480724077861,0.00313590911780368,0.0018330405560223,0.00166690824757211,0.00111323155216285,0.00479720889664195,0.00543757053452344,0.00257660167130919,0.0024048331280427,0.00508923591745678,0.00408004662910433,0.00539998457147265…
ABRACL,7.85808966861599,0.0460271476385273,0.00652947356387432,2.12816236192559e-52,11.4941731230706,0.0410795792816035,0.0173216885007278,0.0271301093839954,0.0323644193244516,0.0423388623797622,0.0414768356901958,0.0422363094783472,0.0345702275692129,0.035941475826972,0.0515336531472598,0.0654560377552067,0.0331476323119777,0.045105284767435,0.0385527049637479,0.0479891198756557,0.0617912520249…
ABT1,10.5255360623782,0.00660008665511273,0.000303047185165161,0.000103861659789206,2.37703266060257,0.00125686313421975,0.00116448326055313,0.00151122625215889,0.00154757098640829,0.00196924941301219,0.00266256434530501,0.00198579393569083,0.00231917669227424,0.00182888040712468,0.00334350923099288,0.00430901815943367,0.00327298050139276,0.00334330459264473,0.00362520914668154,0.0029143190207888…
ACAA2,12.4284600389864,0.00290854700854567,0,9.64869634590693e-15,4.6077572718905,0.00429979493285705,0.0024745269286754,0.00331030512377663,0.00275871349751043,0.00454442172233583,0.00396426246967635,0.00504086152906133,0.00529062182925062,0.00381679389312977,0.00843145806076465,0.00923361034164358,0.00612813370473538,0.00703853598451522,0.00787785833798104,0.00628197655592254,0.0094885443184448…
ACAD8,10.1477582846004,0.00863382899628199,0.000303047185165161,6.36946331452699e-09,3.38357563978366,0.00224912350334061,0.00189228529839884,0.00136729994242948,0.00188399946171444,0.00166628796485647,0.00343174960061535,0.00267318414419919,0.00195680533410639,0.00206743002544529,0.00385230411397005,0.00595054888683698,0.00285515320334262,0.0030500322599566,0.00257947573898494,0.0029143190207888…
ACADS,9.57504873294347,0.0128940754039499,0.000746891426614671,1.60914941879205e-08,3.29365421572141,0.00198452073824171,0.000582241630276565,0.00223085780080599,0.00107657112097968,0.00249943194728471,0.00260339624874268,0.00137478041701673,0.00181185679083925,0.0023059796437659,0.0028347143480157,0.00595054888683698,0.00236768802228412,0.00334330459264473,0.00278862242052426,0.00343242018004015…
ACAP2,7.2541910331384,0.0700434991974316,0.0119458712256141,6.22941072175485e-20,5.62690657449878,0.00542435668452735,0.00225618631732169,0.00187104202648244,0.00396985600861257,0.00492312353253049,0.00372759008342702,0.00465897807989002,0.00420350775474706,0.00548664122137405,0.00552405872946649,0.009438801682569,0.0032033426183844,0.00615871898645082,0.00481037367540435,0.00582863804157762,0.00…
ACAT1,12.021052631579,0.00290854700854567,0,1.39704931683409e-32,7.98038387193247,0.0207051663689886,0.0117903930131004,0.0151122625215889,0.0138608531826134,0.0215860031810952,0.0179871013549494,0.0192469258382342,0.0200753732424989,0.0196405852417303,0.0282744584968745,0.0378578024007387,0.0223537604456825,0.0232858232154379,0.0234244283324038,0.028042225244479,0.0300084856900409,0.026276321315…
ACBD6,8.64600389863548,0.0263204062788551,0.00267906459898638,2.88134196328802e-10,3.67726756975627,0.00727657604021962,0.00196506550218341,0.00438975244674727,0.00571928408020455,0.00507460425660835,0.00769185255310337,0.007561292293592,0.00695753007682273,0.00580470737913486,0.00741386829481029,0.0116959064327485,0.00633704735376045,0.00868086104756877,0.00718070273284997,0.00906677028689852,0.…
ACO2,6.72748538011695,0.0985651189127972,0.0200135482451929,1.13688810309961e-15,4.79386216693359,0.00985645299993385,0.00443959243085881,0.00683649971214738,0.00800699771228637,0.0109823524956449,0.0124844683746524,0.00916520278011151,0.00797216987969271,0.00771310432569975,0.0130832969908417,0.0175438596491228,0.00863509749303621,0.0110856941756115,0.00822643614054657,0.0123049025322194,0.01272…
ACOT1,7.86939571150096,0.0456753077209996,0.00652947356387432,1.79812825205192e-06,2.81939722683986,0.00390289078520871,0.00196506550218341,0.00151122625215889,0.00376799892342888,0.00393849882602439,0.00491095201467369,0.00397158787138165,0.00427598202638063,0.00405534351145038,0.00450646896351214,0.00738688827331487,0.00424791086350975,0.00522024752184879,0.00355549358616843,0.00608768862120329…
ACOT2,8.988693957115,0.0203590978205777,0.001695222937572,0.00243871291155254,1.99250509166152,0.00529205530197791,0.00160116448326055,0.00395797351755901,0.00383528461849011,0.00439294099825797,0.00485178391811135,0.00435347132055297,0.00275402232207566,0.00310114503816794,0.00574211367931385,0.00656612290961321,0.0048050139275766,0.00527890198838642,0.00571667596207474,0.00524577423741986,0.005…
ACOT4,7.40467836257309,0.0632120305749418,0.0104071990064594,1.27334518201175e-09,3.53753508365538,0.000793808295296686,0.000291120815138282,0.00115141047783535,0.00161485668146952,0.000302961448155722,0.00118336193124667,0.00145115710685099,0.00101463980286998,0.000159033078880407,0.00116295973251926,0.00379603980712014,0.00194986072423398,0.00140770719690304,0.00195203569436698,0.00252574315135…
ACOT8,12.6046783625731,0.00290854700854567,0,6.06244870495169e-16,4.84846052079906,0.0128332341072964,0.00815138282387191,0.0115141047783535,0.00968914008881712,0.01416344770128,0.0134903260162121,0.013365920720996,0.0118857805479055,0.0153466921119593,0.0184619857537433,0.0219554734790192,0.0151114206128134,0.0176549944278257,0.0184049079754601,0.0189754549575805,0.0220627941063026,0.01595776591…
ACOT9,9.57504873294347,0.0128940754039499,0.000746891426614671,0.000136586274652711,2.34536826155612,0.00264602765098895,0.000363901018922853,0.000791594703511802,0.00148028529134706,0.00242369158524578,0.00260339624874268,0.00168028717635378,0.00159443397593854,0.0022264631043257,0.00348887919755778,0.00235970042064225,0.00201949860724234,0.00363657692533286,0.00355549358616843,0.003497182824946…
ACOX1,6.09200779727093,0.142419835311213,0.0331441436684862,0.0258201576206853,1.65988521673008,0.000595356221472514,7.27802037845706e-05,7.19631548647093e-05,0.00026914278024492,0.000378701810194653,0.000236672386249334,0.000458260139005575,0.000942165531236411,0.000556615776081425,0.00167175461549644,0.00102595670462706,0.000905292479108635,0.000938471464602029,0.000697155605131065,0.0003238132…
ACP1,11.2502923976608,0.00394976076554986,0,1.84452145525293e-21,5.9192124944184,0.0168022755837798,0.0112081513828239,0.0136010362694301,0.0141972816579195,0.0171173218207983,0.0160345541683924,0.019476055907737,0.0156544426728511,0.0178912213740458,0.0240587294664922,0.0256489176156766,0.021100278551532,0.0209982990204704,0.0188232013385388,0.0262936338320057,0.0302399136002469,0.02387665726798…
ACP2,11.2206627680312,0.00400469483568106,0,7.19010636113319e-06,2.67275917391971,0.00145531520804392,0.000873362445414847,0.000647668393782383,0.00060557125555107,0.00128758615466182,0.00124253002780901,0.000763766898342626,0.00108711407450355,0.00174936386768448,0.00261665939816834,0.00235970042064225,0.00355153203342618,0.00164232506305355,0.0032069157836029,0.00278479373097597,0.0019285659183…
ACP6,6.34814814814812,0.123581182240578,0.0273245329461706,0.0156253619937376,1.73612430646473,0.000992260369120857,0.000436681222707424,0.000215889464594128,0.00053828556048984,0.00151480724077861,0.000769185255310337,0.000992896967845413,0.000652268444702131,0.000795165394402036,0.00145369966564908,0.00123114804555248,0.00118384401114206,0.00111443486421491,0.0010457334076966,0.0012952528981283…
ACSL1,11.1017543859649,0.00431388888888857,0,6.77743794621887e-07,2.92080180831052,0.000396904147648343,0,0,0.00033642847530615,0.000757403620389305,0.000355008579374002,0.000458260139005575,0.00028989708653428,0.000238549618320611,0.000726849832824538,0.00215450907971684,0.00167130919220056,0.000703853598451522,0.0011154489682097,0.000841914383783434,0.00169713800817712,0.000899874017637531,0.00…
ACSL4,5.89200779727095,0.161063510663229,0.0389287114801068,0.000745101706782579,2.14306953580041,0.00231527419461533,0.000873362445414847,0.00179907887161773,0.00181671376665321,0.00128758615466182,0.00230755576593101,0.00374245780187887,0.0021742281490071,0.00206743002544529,0.00159906963221398,0.00277008310249307,0.00264623955431755,0.00316734119303185,0.00223089793641941,0.00343242018004015,0…
ACSL5,6.57309941520466,0.108396396396397,0.022787221195759,1.15666022643686e-06,2.86566198077008,0.000727657604021962,0.000145560407569141,0.000863557858376511,0.00040371417036738,0.000530182534272514,0.000650849062185669,0.00152753379668525,0.000434845629801421,0.00151081424936387,0.0018898095653438,0.00266748743203037,0.0011142061281337,0.000527890198838642,0.00188232013385388,0.002331455216631…
ACSS2,6.42300194931771,0.118110732091315,0.0255803782560728,0.0347947946839837,1.61254464716895,0.00198452073824171,0.000582241630276565,0.000791594703511802,0.00114385681604091,0.00106036506854503,0.00118336193124667,0.0018330405560223,0.00246412523554138,0.00151081424936387,0.00254397441488588,0.00307787011388119,0.00174094707520891,0.00246348759458033,0.00188232013385388,0.0025257431513503,0.0…
ACTL6A,10.7302144249513,0.00563108614232136,0,2.53322669594629e-13,4.31860184049485,0.0101210557650327,0.00553129548762737,0.00633275762809442,0.00841071188265375,0.0104521699613724,0.00852020590497604,0.0101580997479569,0.00971155239889839,0.0088263358778626,0.0147550516063381,0.0177490509900482,0.0096100278551532,0.0118482022406006,0.0118516452872281,0.0139239686548799,0.0129599629715344,0.0116…
ACTN1,5.75438596491227,0.173555681818182,0.0435529967104281,2.62346119462681e-20,5.6990754398792,0.0170668783488787,0.00829694323144105,0.0102907311456534,0.011707710940654,0.0151480724077861,0.0155612093958937,0.0184067822500573,0.0130453688940426,0.0128021628498728,0.0198430004361099,0.0256489176156766,0.0136490250696379,0.0188867382251158,0.0116424986056888,0.019364030827019,0.0184370901797423…
ACTN4,7.29629629629628,0.0680833063209077,0.0116440317027905,5.18592072547681e-09,3.40349330391986,0.00257987695971423,0.0037117903930131,0.00273459988485895,0.00551742699502086,0.00424146027418011,0.00627181823560736,0.00420071794088444,0.00398608493984635,0.00381679389312977,0.00959441779328391,0.00502718785267262,0.00494428969359331,0.00598275558683794,0.00481037367540435,0.00544006217213911,0…
ACTR10,6.58635477582843,0.107692676906198,0.0224918014509913,3.80596697120985e-07,2.97970139523321,0.0027783290335384,0.000873362445414847,0.00165515256188831,0.00148028529134706,0.00318109520563508,0.00307674102124135,0.00473535476972428,0.00514567328598348,0.00262404580152672,0.00414304404709987,0.0048219965117472,0.00292479108635097,0.00410581265763388,0.00348577802565533,0.00453338514344926,0…
ACTR1A,9.99259259259257,0.00959610027855199,0.000537582739515848,9.12911068661587e-21,5.78695790912621,0.0055566580670768,0.00436681222707424,0.00518134715025907,0.00592114116538824,0.00681663258350375,0.0065084906218567,0.00717940884442068,0.0084794897811277,0.00469147582697201,0.00981247274313127,0.0123114804555248,0.00995821727019499,0.0157780514986216,0.0064138315672058,0.00874295706236643,0.…
ACTR2,8.19181286549706,0.0365128623928134,0.00460086335230186,3.18667769883465e-17,5.10062994180832,0.00807038433551631,0.00327510917030568,0.00611686816350029,0.00625756964069439,0.00749829584185412,0.00869771019466304,0.00992896967845413,0.007754747064792,0.00604325699745547,0.00973978775984882,0.0157997332512568,0.00807799442896936,0.0103231861106223,0.0074595649749024,0.0119163266627809,0.012…
ACYP1,7.74424951267056,0.049913169319826,0.00738987386412298,2.13340203859627e-05,2.55472921572933,0.00482900046305484,0.00305676855895197,0.00374208405296488,0.00423899878885749,0.00401423918806332,0.00449677533873735,0.00633926525624379,0.00405855921147992,0.00572519083969466,0.00581479866259631,0.0063609315686878,0.00410863509749304,0.0054548653879993,0.00718070273284997,0.00654102713554822,0.…
ACYP2,7.10019493177387,0.0776036509900992,0.0140968447885434,2.36517731270453e-11,3.90908917910392,0.00654891843619766,0.00320232896652111,0.00331030512377663,0.0053828556048984,0.00984624706506097,0.00804686113247737,0.00763766898342626,0.00840701550949413,0.00747455470737914,0.0112661724087803,0.0107725453985842,0.00919220055710306,0.00815297084873013,0.0107361963190184,0.00945534615633702,0.01…
ADAL,8.39376218323586,0.0313696956708099,0.00358772535544867,0.00524690628392546,1.89064177656268,0.00324138387246147,0.00160116448326055,0.0015831894070236,0.0020185708518369,0.0037112777399076,0.00218921957280634,0.0030550675933705,0.00260907377880852,0.00159033078880407,0.00334350923099288,0.00420642248897097,0.00299442896935933,0.00334330459264473,0.00467094255437814,0.00382099604947866,0.004…
ADAM15,8.63625730994151,0.0264809107635693,0.00267906459898638,2.86009902437458e-61,13.0335958401624,0.0251372626843951,0.0181950509461427,0.014104778353483,0.0196474229578792,0.0246156176626524,0.0410034909176972,0.0300924157946995,0.0344252790259458,0.0373727735368957,0.0513882831806949,0.0449369036626654,0.028133704735376,0.0391225291805971,0.0437813720022309,0.0362670811475941,0.0469027231350…
ADAM17,12.7676413255361,0.00290854700854567,0,0.00368866072651191,1.93799282530241,0.0011245617516703,0.000509461426491994,0.00143926309729419,0.00094199973085722,0.00106036506854503,0.00142003431749601,0.00106927365767968,0.000797216987969271,0.000874681933842239,0.00203517953190871,0.00225710475017954,0.00174094707520891,0.00205290632881694,0.00244004461795873,0.00226669257172463,0.002314279102…
ADAP2,7.24444444444444,0.0704713508322664,0.0120568932919904,0.0449439717786357,1.57091723525714,0.000992260369120857,0.000655021834061135,0,0.00107657112097968,0.000681663258350375,0.00100585764155967,0.000840143588176888,0.000434845629801421,0.000397582697201018,0.00145369966564908,0.00215450907971684,0.000766016713091922,0.00140770719690304,0.00139431121026213,0.000906677028689852,0.0013885674…
ADCK1,6.26393762183235,0.128850352112676,0.0290513714559387,0.00244988206733534,1.99189358479174,0.0011245617516703,0.000509461426491994,0.000575705238917674,0.00033642847530615,0.000302961448155722,0.000532512869061002,0.000458260139005575,0.00123206261777069,0.00143129770992366,0.00232591946503852,0.00194931773879142,0.000835654596100279,0.00129039826382779,0.00132459564974902,0.000388575869438…
ADD1,9.25536062378164,0.0165887978142077,0.00134065615391272,0.00336695623832149,1.9501266668991,0,7.27802037845706e-05,0.000431778929188256,0.00013457139012246,7.57403620389305e-05,0.000355008579374002,0.000229130069502788,0.00028989708653428,0.000318066157760814,0.00109027474923681,0.000512978352313532,0.000417827298050139,0.000703853598451522,0.000488008923591746,0.000906677028689852,0.0015428…
ADD2,6.13801169590642,0.138751836434868,0.0319643933332884,1.06664487176059e-06,2.87413875349833,0.000727657604021962,0.00174672489082969,0.000575705238917674,0.0006728569506123,0.00121184579262289,0.000532512869061002,0.00106927365767968,0.000434845629801421,0.000556615776081425,0.00254397441488588,0.000820765363701652,0.00125348189415042,0.00105578039767728,0.00264919129949805,0.001683828767566…
ADGRG5,9.01052631578946,0.0200137755102045,0.001695222937572,1.65826040597227e-10,3.72901258258975,0.000330753456373619,0.000582241630276565,0,0.00026914278024492,0.000151480724077861,0.000591680965623336,0.000840143588176888,0.00028989708653428,0.000715648854961832,0.00159906963221398,0.000512978352313532,0.00118384401114206,0.000938471464602029,0.0011154489682097,0.00291431902078881,0.001079996…
ADH5,7.34814814814814,0.0658058475689882,0.0110999218008383,1.21065261529144e-07,3.09483654498219,0.0044320963154065,0.00312954876273654,0.00287852619458837,0.0040371417036738,0.005453306066803,0.00426010295248802,0.00473535476972428,0.00753732424989129,0.00381679389312977,0.00763192324465765,0.00738688827331487,0.0052924791086351,0.00574813772068743,0.00501952035694367,0.00705912829479956,0.0091…
ADI1,9.15555555555552,0.017927088877062,0.00151869214048295,6.7663111457912e-25,6.56747339677685,0.0158761659059337,0.0100436681222707,0.0102187679907887,0.0135917104023685,0.0150723320457472,0.0172770841962014,0.018330405560223,0.0159443397593854,0.0163008905852417,0.0222416048844309,0.0284190007181697,0.0168523676880223,0.0150741979001701,0.019659788064696,0.0197526066964575,0.0203656560981254,…
ADIPOR1,10.2775828460039,0.00788741204065656,0.000303047185165161,7.0453063132389e-93,18.4244330001832,0.0328768935635377,0.02117903930131,0.0254749568221071,0.0276544206701655,0.0369612966749981,0.0367433879652092,0.0386466050561369,0.0388462095955936,0.0283874045801527,0.050443378398023,0.060121062891146,0.035933147632312,0.0402956185113496,0.0419687674288901,0.0472119681367787,0.08200262284964…
ADPGK,13.409746588694,0.00290854700854567,0,2.63980792244013e-35,8.47282952208007,0.00654891843619766,0.00393013100436681,0.00604490500863558,0.00477728434934733,0.00575626751495872,0.00798769303591503,0.00618651187657527,0.0070300043484563,0.00850826972010178,0.0146096816397732,0.0170308812968093,0.00842618384401114,0.0109097307759986,0.0136642498605689,0.0112039375688103,0.0131913908817403,0.00…
ADRBK1,8.48070175438598,0.0295593928728553,0.00329678202574861,2.36684989045613e-14,4.52887923633629,0.000793808295296686,0.00101892285298399,0.000935521013241221,0.00060557125555107,0.00106036506854503,0.00414176675936335,0.000916520278011151,0.000942165531236411,0.00143129770992366,0.00159906963221398,0.00328306145480661,0.00125348189415042,0.00193559739574169,0.00474065811489124,0.001748591412…
ADRM1,13.2842105263158,0.00290854700854567,0,1.59487720347405e-156,29.0270413648026,0.0783885691605477,0.0446142649199418,0.0485751295336788,0.0586731260933925,0.079603120502916,0.0805869475178983,0.0841671121973574,0.0803739672416292,0.0818225190839695,0.133231574356738,0.181286549707602,0.111072423398329,0.121297436799812,0.109174567763525,0.12855385013924,0.1382396050297,0.123402723618693,0.12…
ADSL,6.31423001949315,0.125649821337417,0.0279717190384768,9.36297176277156e-34,8.19324875062375,0.0228219884897797,0.00815138282387191,0.0125215889464594,0.0155429955591441,0.0208285995607059,0.0208271699899414,0.0187122890093943,0.0210175387737353,0.017573155216285,0.0210786451519116,0.0351903149687083,0.01991643454039,0.0182415390932019,0.0220301171221417,0.0297260540120459,0.0269227802206279,…
AEN,8.41052631578945,0.0309698924731179,0.00358772535544867,6.83442767495508e-14,4.43561896400865,0.00297678110736257,0.000582241630276565,0.00100748416810593,0.00154757098640829,0.00227221086116792,0.00171587480030767,0.00206217062552509,0.00195680533410639,0.00182888040712468,0.0037796191306876,0.00554016620498615,0.00278551532033426,0.00146636166344067,0.00313720022308979,0.00544006217213911,0…
AES,8.94853801169589,0.0210215863453815,0.00187112442345643,1.07091102219658e-09,3.55391354108277,0.000330753456373619,0.000436681222707424,0.000503742084052965,0.00033642847530615,0.000530182534272514,0.000769185255310337,0.000992896967845413,0.000579794173068561,0.000874681933842239,0.0018898095653438,0.00338565712526931,0.000766016713091922,0.000762508064989149,0.00139431121026213,0.0012952528…
AFF3,6.03118908382064,0.147984161267099,0.0348924151974083,0.00052815670246377,2.18529047635336,0.00205067142951644,0.000291120815138282,0.00129533678756477,0.00141299959628583,0.00121184579262289,0.00207088337968168,0.00206217062552509,0.0014494854326714,0.00174936386768448,0.00210786451519116,0.00348825279573202,0.0016016713091922,0.000821162531526776,0.00292805354155047,0.00220192992681821,0.0…
AFF4,6.50916179337229,0.112572253558958,0.023993419102912,0.0295223952319408,1.63865072478082,0.000529205530197791,0.000291120815138282,0.000143926309729419,0.00060557125555107,0.000681663258350375,0.000946689544997337,0.0012220270373482,0.0014494854326714,0.000556615776081425,0.000581479866259631,0.00205191340925413,0.000905292479108635,0.000879816998064403,0.0010457334076966,0.00174859141247329…
AFMID,7.81754385964912,0.0473195364238409,0.006901014042539,8.89719901052435e-21,5.78914673796814,0.00264602765098895,0.00109170305676856,0.00151122625215889,0.00080742834073476,0.00219647049912899,0.00272173244186734,0.00206217062552509,0.00231917669227424,0.00151081424936387,0.00203517953190871,0.00410382681850826,0.00327298050139276,0.00246348759458033,0.00725041829336308,0.00518101159251344,0…
AGA,12.9477582846004,0.00290854700854567,0,1.41164768897495e-23,6.32019628952349,0.00343983594628564,0.00138282387190684,0.0015831894070236,0.00282599919257166,0.00257517230932364,0.00414176675936335,0.00381883449171313,0.00369618785331207,0.0044529262086514,0.00705044337839802,0.00841284497794193,0.00633704735376045,0.00645199131913895,0.00439208031232571,0.00926105822161777,0.00794569158373833,…
AGGF1,10.0966861598441,0.00900255474452601,0.000303047185165161,0.000177579286761122,2.31496350604727,0.00423364424158232,0.00276564774381368,0.00273459988485895,0.00309514197281658,0.00325683556767401,0.00242589195905568,0.00290231421370198,0.00340629076677779,0.00302162849872774,0.00581479866259631,0.00584795321637427,0.00362116991643454,0.00457504838993489,0.00522866703848299,0.006670552425361…
AGK,7.16959064327484,0.0742190551181104,0.0131358494260228,0.025761060701563,1.66028565595414,0.000264602765098895,0.000145560407569141,0.000647668393782383,0.00033642847530615,0.000605922896311444,0.000710017158748003,0.000687390208508363,0.00115958834613712,0.000238549618320611,0.0009449047826719,0.00112855237508977,0.000974930362116992,0.00117308933075254,0.00118516452872281,0.0017485914124732…
AGMAT,9.66471734892788,0.0121672862453537,0.000746891426614671,0.000188585823180848,2.30803986331748,0.00211682212079116,0.00211062590975255,0.000863557858376511,0.00154757098640829,0.00159054760281754,0.00236672386249334,0.00252043076453067,0.00260907377880852,0.00159033078880407,0.00399767408053496,0.00184672206832872,0.00222841225626741,0.00293272332688134,0.00369492470719465,0.00433909720873,…
AGPAT2,12.6931773879142,0.00290854700854567,0,1.90220226774664e-90,18.0119346143859,0.0136270424025931,0.0140465793304221,0.0137449625791595,0.0136589960974297,0.0144664091494357,0.0186971185136974,0.0191705491483999,0.0134077402522105,0.0119274809160305,0.0324901875272569,0.0339591669231558,0.0199860724233983,0.0230512053492873,0.0415504740658115,0.0309565442652678,0.0344827586206897,0.029695842…
AGPAT6,6.29941520467835,0.12646000507872,0.0282689617271918,2.45169254266898e-11,3.90570876295333,0.00496130184560429,0.00283842794759825,0.00187104202648244,0.00423899878885749,0.00704385366962054,0.00834270161528904,0.00534636828839838,0.00594289027395275,0.00485050890585242,0.00588748364587876,0.0102595670462706,0.00564066852367688,0.00598275558683794,0.00704127161182376,0.00777151738877016,0.…
AGT,13.0619883040936,0.00290854700854567,0,2.07726323010805e-56,12.1929071486038,0.0276509889528346,0.0216157205240175,0.0273459988485895,0.0300767056923698,0.0308263273498447,0.0318324359505355,0.036660811120446,0.0360197130018843,0.0329198473282443,0.0513155981974124,0.0560172360726377,0.0441504178272981,0.0469822276966391,0.0468488566648076,0.0578330419014313,0.0595541155596698,0.0499730037794…
AGTRAP,8.44834307992204,0.0302140679442506,0.00345573884899985,6.17474796085901e-20,5.6276721452688,0.0138254944764173,0.00611353711790393,0.00820379965457686,0.0121114251110214,0.0116640157539953,0.0144961836577717,0.0131367906514932,0.014494854326714,0.0138358778625954,0.0168629161215293,0.0207243254334667,0.0175487465181059,0.0129626371048155,0.0115727830451757,0.019364030827019,0.019979942914…
AHI1,12.3493177387914,0.00290854700854567,0,2.70429760386079e-11,3.89668314650693,0.0041674935503076,0.0037117903930131,0.00316637881404721,0.00363342753330642,0.00302961448155722,0.00426010295248802,0.00374245780187887,0.00456587911291492,0.0045324427480916,0.00784997819450502,0.00748948394377757,0.00571030640668524,0.00563082878761218,0.00690184049079755,0.00705912829479956,0.0101828280490627,0…
AIG1,5.74346978557504,0.174504986400725,0.0440609795059449,4.86296674561377e-47,10.5576378544901,0.033538400476285,0.0155021834061135,0.0243235463442717,0.0265778495491858,0.0358251912444141,0.0317140997574108,0.0353624073932636,0.0341353819394115,0.0319656488549618,0.0476813490332897,0.0589925105160562,0.0333565459610028,0.0322599565956948,0.0324177356385945,0.043844310601645,0.0491398596004011,…
AIMP1,8.24249512670563,0.0351155436130631,0.00431096170903469,1.1627870887692e-15,4.79183754890567,0.00661506912747238,0.00218340611353712,0.00532527345998849,0.00423899878885749,0.00408997955010225,0.00502928820779835,0.00717940884442068,0.00681258153355559,0.00326017811704835,0.00784997819450502,0.00831024930747922,0.0052924791086351,0.00668660918528946,0.00704127161182376,0.00796580532348941,0…
AIMP2,11.446783625731,0.00350198938991979,0,9.68762936268365e-28,7.09559080172475,0.0170668783488787,0.0112809315866084,0.0134571099597006,0.0148028529134706,0.0204498977505112,0.0257381220046151,0.0192469258382342,0.0218872300333382,0.018765903307888,0.0292193632795464,0.0311890838206628,0.0217966573816156,0.0275675992726846,0.0265616285554936,0.0275241240852276,0.0303170562369822,0.026696262523…
AK1,10.9345029239766,0.00486180124223604,0,4.7343373037172e-09,3.41229994913834,0.00429979493285705,0.00225618631732169,0.00359815774323546,0.0060557125555107,0.00666515185942589,0.00502928820779835,0.00549912166806691,0.00536309610088419,0.00548664122137405,0.00799534816106992,0.0109777367395096,0.00675487465181059,0.00803566191565488,0.00732013385387619,0.00680007771517389,0.00786854894700301,0…
AK4,7.74191033138401,0.0499806579898768,0.00738987386412298,5.75828017858388e-06,2.69663942788134,0.00317523318118674,0.00276564774381368,0.00143926309729419,0.00174942807159198,0.00242369158524578,0.00360925389030235,0.00252043076453067,0.00239165096390781,0.00421437659033079,0.00443378398022968,0.0031804657843439,0.00250696378830084,0.00369523139187049,0.00244004461795873,0.00356194546985299,0.…
AKAP8,7.68615984405457,0.0518648985404059,0.00773912676425339,2.42721925724082e-203,36.7044327545034,0.00178606866441754,0.00393013100436681,0.00129533678756477,0.00053828556048984,0.00159054760281754,0.0150878646233951,0.00206217062552509,0.00246412523554138,0.00294211195928753,0.00392498909725251,0.00420642248897097,0.00229805013927577,0.00604141005337556,0.00383435582822086,0.00446862249854284…
AKAP9,11.2436647173489,0.00395714285714348,0,5.84303624476098e-06,2.69502733624174,0.00535820599325263,0.0024745269286754,0.00381404720782959,0.00296057058269412,0.00424146027418011,0.00497012011123602,0.00504086152906133,0.00340629076677779,0.00333969465648855,0.00719581334496293,0.00656612290961321,0.00682451253481894,0.00533755645492404,0.00725041829336308,0.0057638753966712,0.0072514078531204…
AKIRIN1,11.796881091618,0.00300483870967641,0,5.73321593832021e-09,3.39386968623247,0.00568895944962625,0.00560407569141194,0.00410189982728843,0.00484457004440856,0.00522608498068621,0.00591680965623336,0.0042770946307187,0.00536309610088419,0.00588422391857506,0.009449047826719,0.00974658869395711,0.00654596100278552,0.00774238958296674,0.00725041829336308,0.0109448869891846,0.00779140631026768…
AKIRIN2,10.1200779727095,0.00885914454277347,0.000303047185165161,4.07087984975487e-26,6.79505575823389,0.00628431567109876,0.00240174672489083,0.00431778929188256,0.00551742699502086,0.00598348860107551,0.00556180107685936,0.00603375849690674,0.00326134222351065,0.00763358778625954,0.00763192324465765,0.0102595670462706,0.0052924791086351,0.00739046278374098,0.0131762409369771,0.0105563111197461…
AKR1A1,12.211306042885,0.00290854700854567,0,1.2327093046431e-32,7.99018312347877,0.0224250843421314,0.00902474526928676,0.0161917098445596,0.0187727089220832,0.0221919260774067,0.0241997514939944,0.0233712670892843,0.0218872300333382,0.0197996183206107,0.0311091728448902,0.0357032933210219,0.025974930362117,0.0278022171388351,0.028165086447295,0.0351013535392785,0.0330170485227185,0.024956506089…
AKR1B1,8.48031189083822,0.0295593928728553,0.00329678202574861,3.57134799931068e-24,6.43232882090416,0.0161407686710326,0.00909752547307133,0.00993091537132988,0.0136589960974297,0.015223812769825,0.0167445713271404,0.0213090964637593,0.0181910421800261,0.0153466921119593,0.0226050298008431,0.0295475530932595,0.0165738161559889,0.0182415390932019,0.0165923034021194,0.0225374004274335,0.0239913600…
AKR7A2,7.64132553606237,0.0535570221752907,0.00809920793427861,0.000664547584555622,2.15719592233482,0.00482900046305484,0.00196506550218341,0.00136729994242948,0.0033642847530615,0.00386275846398546,0.00479261582154902,0.00397158787138165,0.00376866212494564,0.00318066157760814,0.00683238842855066,0.00461680517082179,0.00389972144846797,0.00527890198838642,0.00522866703848299,0.00511624894760702…
AKT2,7.76686159844054,0.0491534959941735,0.00723930725741866,6.34393217053568e-118,22.6303074005365,0.0203744129126149,0.0134643377001456,0.00690846286701209,0.00666128381106177,0.0091645838067106,0.0202354890243181,0.00733216222408921,0.00985650094216553,0.0112118320610687,0.0263119639482483,0.0102595670462706,0.0151810584958217,0.007859698516042,0.0385527049637479,0.0132115795609093,0.013654246…
ALAD,6.15438596491227,0.137410073710074,0.0315806773090244,1.60949348530124e-07,3.06640574539034,0.00370443871138453,0.00211062590975255,0.00151122625215889,0.00349885614318396,0.00219647049912899,0.0070410034909177,0.0042770946307187,0.00333381649514422,0.00389631043256997,0.00494257886320686,0.00697650559146404,0.00341225626740947,0.00510293858877353,0.00341606246514222,0.00408004662910433,0.00…
ALAS1,9.49005847953217,0.0138047925189952,0.000958232770951545,8.13840123119633e-10,3.57968500317417,0.00641661705364821,0.0049490538573508,0.00582901554404145,0.00726685506661284,0.00628645004923124,0.0117744512159044,0.00687390208508363,0.00608783881721989,0.00707697201017812,0.0123564471580172,0.0127218631373756,0.00842618384401114,0.00827027978180538,0.0096207473508087,0.0110096496340911,0.00…
ALCAM,9.60740740740742,0.0126121212121209,0.000746891426614671,1.27459950414174e-08,3.31627191928298,0.0016537672818681,0.000436681222707424,0.00143926309729419,0.0013457139012246,0.00265091267136257,0.00177504289687001,0.00137478041701673,0.0014494854326714,0.000954198473282443,0.00196249454862625,0.00348825279573202,0.00181058495821727,0.00522024752184879,0.00257947573898494,0.0025257431513503,…
ALDH1B1,12.8058479532164,0.00290854700854567,0,1.15178358683332e-14,4.59201722960975,0.00357213732883509,0.00283842794759825,0.00323834196891192,0.00363342753330642,0.00386275846398546,0.00195254718655701,0.00320782097303903,0.00311639368024351,0.00373727735368957,0.00734118331152784,0.00820765363701652,0.00619777158774373,0.00615871898645082,0.00843558282208589,0.00712389093970598,0.005631412481…
ALDH1L2,7.59181286549703,0.0553692708333333,0.00856468317727095,0.00188121785955914,2.02625011003034,0.000264602765098895,7.27802037845706e-05,0.000143926309729419,0.00020185708518369,0,0.000177504289687001,0,7.24742716335701e-05,0.000238549618320611,0.00101758976595435,0.000307787011388119,0.000557103064066852,0.000410581265763388,0.000627440044617959,0.00110096496340911,0.000231427910205971,0.0…
ALDH2,13.8538011695906,0.00290854700854567,0,1.91292211203382e-125,23.8841711791557,0.0148839055368129,0.00516739446870451,0.0108664363845711,0.0111694253801642,0.01416344770128,0.0119519555055914,0.00985259298861987,0.0103638208436005,0.0111323155216285,0.0305276929786306,0.0386785677644403,0.0233983286908078,0.027508944806147,0.024191299498048,0.0319927465837705,0.0344056159839543,0.02807606935…
ALDH3A2,9.02417153996102,0.0198419569672131,0.001695222937572,1.43322008919124e-06,2.84327303858807,0.000330753456373619,0.000873362445414847,0.00107944732297064,0.00114385681604091,0.00113610543058396,0.00201171528311934,0.0012220270373482,0.00101463980286998,0.00151081424936387,0.00232591946503852,0.00400123114804555,0.00201949860724234,0.0015250161299783,0.00118516452872281,0.00336765753513374…
ALDH3B1,7.12358674463935,0.076436332503113,0.0136809953564365,6.61367524482569e-38,8.93906825890805,0.00879804193953827,0.0109898107714702,0.00726827864133564,0.00518099851971471,0.00802847837612664,0.0139045026921484,0.0100817230581227,0.00949412958399768,0.00652035623409669,0.0156272714057276,0.0147737765466297,0.00661559888579387,0.0175376854947504,0.0116424986056888,0.0211773848843987,0.01727…
ALDH6A1,5.870955165692,0.162986584227718,0.0397416757406035,0.0393436374481275,1.59240179270007,0.000926109677846133,0.000436681222707424,0.000863557858376511,0.00255685641232674,0.0017420283268954,0.00165670670374534,0.00206217062552509,0.00166690824757211,0.00135178117048346,0.00254397441488588,0.00184672206832872,0.00174094707520891,0.00199425186227931,0.00341606246514222,0.00233145521663105,0…
ALDH7A1,9.98440545808965,0.00965555555555587,0.000537582739515848,0.00344579146609705,1.94698588082797,0.000132301382549448,0.000363901018922853,7.19631548647093e-05,0.00060557125555107,0.000227221086116792,0.000295840482811668,0.000381883449171313,0.000579794173068561,0.000238549618320611,0.0009449047826719,0.00174412639786601,0.000487465181058496,0.000821162531526776,0.0011154489682097,0.000582…
ALDOA,8.70175438596489,0.0254447852760734,0.00252581528099821,1.0034103253105e-87,17.5520366696205,0.124561751670305,0.0927947598253275,0.0685089234312032,0.0999865428609878,0.126486404605014,0.1465593751849,0.135033987626976,0.126902449630381,0.125477099236641,0.168047681349033,0.221606648199446,0.122214484679666,0.134318728371165,0.17638036809816,0.173175312479762,0.186608038262748,0.1557981882…
ALG1,8.97076023391811,0.0207034412955465,0.00187112442345643,6.84396298396598e-14,4.43546418669308,0.00429979493285705,0.00334788937409025,0.0053972366148532,0.00215314224195936,0.00469590244641369,0.00727767587716703,0.00496448483922707,0.00326134222351065,0.00429389312977099,0.009449047826719,0.00892582333025546,0.00487465181058496,0.00598275558683794,0.00878416062465142,0.00699436564989314,0.0…
ALG11,6.91150097465886,0.0876554373522459,0.0168194769884692,0.0174995768417087,1.7190959514059,0.000595356221472514,7.27802037845706e-05,0.000503742084052965,0.00100928542591845,0.000984624706506097,0.00100585764155967,0.000687390208508363,0.000869691259602841,0.000636132315521629,0.00123564471580172,0.00184672206832872,0.0011142061281337,0.000938471464602029,0.000418293363078639,0.0013600155430…
ALG12,8.35789473684208,0.032169070852779,0.0037255919529355,3.09549503020566e-10,3.67058830435005,0.00310908248991202,0.00189228529839884,0.00273459988485895,0.00161485668146952,0.00249943194728471,0.0073960120702917,0.00137478041701673,0.00137701116103783,0.0022264631043257,0.00370693414740515,0.00287267877295578,0.00299442896935933,0.00217021526189219,0.00341606246514222,0.00304384431060165,0.0…
ALG14,5.87329434697855,0.162869656622285,0.0395925732069144,0.00151587383003358,2.05405518350498,0.000926109677846133,0.000363901018922853,0.00122337363270006,0.00060557125555107,0.00181776868893433,0.00159753860718301,0.00160391048651951,0.00188433106247282,0.000715648854961832,0.00334350923099288,0.00194931773879142,0.00146239554317549,0.00187694292920406,0.00230061349693252,0.00200764199209896…
ALG3,8.4810916179337,0.0295593928728553,0.00329678202574861,8.55845260180715e-25,6.54842132765242,0.0331414963286366,0.0193595342066958,0.0215889464594128,0.0213968510294711,0.0315079906081951,0.0332524702680315,0.0311616894523791,0.0310914625308016,0.0278307888040712,0.0380869312400058,0.0444239253103519,0.0262534818941504,0.0320839931960819,0.0331846068042387,0.0433262094423936,0.03625703926560…
ALG5,9.79220272904482,0.0110456015523928,0.000537582739515848,1.12236619819958e-12,4.18588742043848,0.00840113779188992,0.00473071324599709,0.00662061024755325,0.00773785493204145,0.00772551692797092,0.00869771019466304,0.00931795615978004,0.0100739237570662,0.00652035623409669,0.01184765227504,0.0161075202626449,0.00905292479108635,0.0116135843744501,0.00906302286670385,0.0127582410465643,0.0126…
ALG8,8.96257309941522,0.0208216270843861,0.00187112442345643,0.000120377545439503,2.36001576195755,0.00324138387246147,0.00305676855895197,0.0030944156591825,0.00444085587404118,0.00439294099825797,0.00313590911780368,0.00397158787138165,0.00579794173068561,0.00238549618320611,0.00552405872946649,0.00718169693238945,0.00438718662952646,0.00457504838993489,0.00522866703848299,0.00705912829479956,0…
ALKBH2,8.46666666666665,0.0298599912357579,0.00329678202574861,1.5718374851553e-07,3.06879830390441,0.00377058940265926,0.000800582241630277,0.000791594703511802,0.00148028529134706,0.00121184579262289,0.00177504289687001,0.00137478041701673,0.000797216987969271,0.0021469465648855,0.00407035906381741,0.00225710475017954,0.00222841225626741,0.00187694292920406,0.0020914668153932,0.0033028948902273…
ALKBH4,7.12631578947365,0.0763328139607352,0.0136809953564365,2.74672545898544e-06,2.7749732471639,0.00449824700668122,0.00262008733624454,0.0030944156591825,0.00444085587404118,0.00484738317049156,0.00414176675936335,0.00511723821889559,0.00449340484128135,0.00596374045801527,0.00581479866259631,0.0101569713758079,0.00584958217270195,0.00615871898645082,0.00557724484104852,0.00608768862120329,0.…
ALKBH7,11.2600389863548,0.00392098914354656,0,1.06731832853025e-46,10.497505397562,0.046702388039955,0.0225618631732169,0.0297207829591249,0.0384201318799623,0.0521851094448232,0.0535471273889119,0.0537691896433209,0.0509494129583998,0.0487436386768448,0.0672336095362698,0.0774597311993434,0.0511838440111421,0.0588890844037773,0.0578639152258784,0.0602940224078751,0.0661112396821723,0.05561221428…
ALOX5,12.1816764132553,0.00290854700854567,0,4.99455206668873e-30,7.51599251160363,0.000330753456373619,0.000655021834061135,0.000431778929188256,0.00047099986542861,0.000530182534272514,0.000650849062185669,0,0.000652268444702131,0,0.00508794882977177,0.00266748743203037,0.00118384401114206,0.000703853598451522,0.00146402677077524,0.00200764199209896,0.00215999382858906,0.00215969764233007,0.002…
ALOX5AP,13.185575048733,0.00290854700854567,0,6.39879636414481e-129,24.4607002069536,0.0232188926374281,0.00880640465793304,0.0203655728267127,0.023415421881308,0.0302204044535333,0.0197029761552571,0.024440540746964,0.0203652703290332,0.0182092875318066,0.0499345835150458,0.0578639581409665,0.0347493036211699,0.0411167810428764,0.0395984383714445,0.0503205750922868,0.0496027154208131,0.048713180…
AMD1,6.95477582846001,0.0852797014925373,0.0160484329778071,0.0297810220439282,1.63720711850051,0.00396904147648343,0.00254730713245997,0.00367012089810017,0.00444085587404118,0.00499886389456942,0.00426010295248802,0.00450622470022149,0.00333381649514422,0.00485050890585242,0.00625090856229103,0.00564276187544886,0.00501392757660167,0.0048096662560854,0.00508923591745678,0.00777151738877016,0.00…
AMZ2,10.4608187134503,0.0068673640167366,0.000303047185165161,8.38116448151304e-05,2.4014753158866,0.00423364424158232,0.00305676855895197,0.00331030512377663,0.00222042793702059,0.00234795122320685,0.00491095201467369,0.00267318414419919,0.00347876503841136,0.00381679389312977,0.0037796191306876,0.00666871858007592,0.00410863509749304,0.00504428412223591,0.00481037367540435,0.00595816333139045,0…
ANAPC10,10.6062378167641,0.00621858168761201,0.000303047185165161,9.91557543249341e-11,3.77699327285397,0.00284447972481312,0.00181950509461427,0.00352619458837075,0.00235499932714305,0.0037112777399076,0.00337258150405301,0.00313144428320477,0.0036237135816785,0.00302162849872774,0.00843145806076465,0.00656612290961321,0.00355153203342618,0.00445773945685964,0.00655326268823201,0.005116248947607…
ANAPC11,11.4686159844055,0.00348108108107988,0,2.67051065373712e-96,19.0007305729302,0.0969107627174704,0.061353711790393,0.046776050662061,0.0682276947920872,0.0928576838597289,0.0973906869416011,0.0925685480791262,0.102261197274967,0.0999522900763359,0.134031109172845,0.150713039909716,0.094150417827298,0.110856941756115,0.108477412158394,0.163590441033612,0.135848183290905,0.118063471114044,0.…
ANAPC13,8.38674463937623,0.0314769132107738,0.0037255919529355,0.0268801399335536,1.65359189397671,0.00496130184560429,0.00240174672489083,0.00489349453080023,0.00275871349751043,0.00431720063621904,0.00538429678717236,0.00496448483922707,0.00369618785331207,0.00477099236641221,0.00588748364587876,0.00615574022776239,0.00536211699164345,0.00674526365182709,0.0043223647518126,0.00511624894760702,0…
ANAPC15,6.93099415204677,0.086588628266033,0.0165118913203324,1.6698204962823e-62,13.2473412603045,0.0217635774293841,0.0110625909752547,0.0191421991940127,0.0197819943480016,0.0313565098841172,0.0191112951896338,0.0258153211639808,0.0156544426728511,0.023059796437659,0.0272568687309202,0.0487329434697856,0.0245821727019499,0.0228165874831368,0.0250278862242052,0.0222783498478078,0.03479132916763…
ANAPC16,11.714619883041,0.00307087827426871,0,4.2878785563411e-27,6.9762927863836,0.0175960838790765,0.0138282387190684,0.0155440414507772,0.0148028529134706,0.0203741573884723,0.0201763209277558,0.0185595356297258,0.0221771271198724,0.0178117048346056,0.0276929786306149,0.0295475530932595,0.0210306406685237,0.0227579330165992,0.0257947573898494,0.0314098827796127,0.0329399058859832,0.02405663207…
ANAPC5,12.2627680311891,0.00290854700854567,0,8.2011926739152e-20,5.6041077504775,0.0117748230469008,0.00291120815138282,0.0077720207253886,0.00861256896783744,0.0107551314095281,0.011360274539968,0.0101580997479569,0.0118133062762719,0.0117684478371501,0.0152638464893153,0.0200061557402278,0.0119777158774373,0.0141357264355681,0.0135248187395427,0.0156077974224467,0.0148113862531821,0.0135581018…
ANKRD11,6.53255360623778,0.111062314138956,0.0234767352697934,4.30496052254386e-08,3.19760212845131,0.000529205530197791,0,0,0.00013457139012246,0.000151480724077861,0.000236672386249334,7.63766898342626e-05,0.00014494854326714,0.000238549618320611,7.26849832824538e-05,0.000410382681850826,6.96378830083565e-05,0.000117308933075254,0.000418293363078639,0.000259050579625672,0.000385713183676618,0.0…
ANKRD13D,7.76257309941519,0.049303636363636,0.00727313244396386,0.00411878477068215,1.92303885476354,0.000992260369120857,0.00109170305676856,0.000719631548647093,0.00080742834073476,0.00106036506854503,0.00171587480030767,0.00106927365767968,0.00202927960573996,0.00182888040712468,0.00218054949847362,0.0031804657843439,0.000905292479108635,0.00222886972842982,0.00174288901282766,0.00239621786153…
ANKRD32,6.45769980506822,0.115862877583466,0.0248399121483126,5.34151154618506e-07,2.94506561571386,0.00145531520804392,0.000509461426491994,0.000575705238917674,0.00060557125555107,0.00136332651670075,0.00213005147624401,0.00328419766287329,0.00108711407450355,0.00103371501272265,0.00385230411397005,0.00246229609110496,0.00188022284122563,0.00258079652765558,0.00181260457334077,0.002525743151350…
ANKRD39,8.48499025341131,0.0295297881729924,0.00329678202574861,0.000485608481114993,2.19549770251011,0.00238142488589006,0.00167394468704512,0.00237478411053541,0.00309514197281658,0.00249943194728471,0.00313590911780368,0.00290231421370198,0.00231917669227424,0.00190839694656489,0.00370693414740515,0.00400123114804555,0.00229805013927577,0.00369523139187049,0.00341606246514222,0.00433909720873,…
ANP32A,6.70526315789476,0.0999797125950971,0.0202770152075073,1.10221891806182e-20,5.77115829307589,0.0337368525501092,0.0187045123726346,0.0251151410477835,0.0264432781590634,0.0361281526925699,0.0343174960061535,0.0320782097303903,0.0291346571966952,0.0294211195928753,0.0359790667248146,0.0480147737765466,0.0276462395543175,0.0330811191272215,0.0329057445621863,0.0372385208211903,0.041194168016…
ANTXR2,9.71851851851854,0.0116306675062968,0.000746891426614671,0.000201563217504121,2.30000730410579,0.000661506912747238,0,0,0,0.000151480724077861,0.000710017158748003,0.000229130069502788,0.00014494854326714,0.000874681933842239,0.000581479866259631,0.000307787011388119,0.000139275766016713,0.000351926799225761,0.000697155605131065,0.00155430347775403,0.000154285273470647,0.000659907612934189…
ANXA1,12.9286549707602,0.00290854700854567,0,7.39302457022054e-135,25.447169613688,0.0282463451743071,0.0137554585152838,0.0261945883707542,0.0232808504911856,0.0371885177611149,0.0234305662386841,0.0379592148476285,0.0309465139875344,0.0236959287531807,0.0516790231138247,0.0691494818918642,0.0440111420612813,0.0475687723620154,0.0412716118237591,0.0512272521209766,0.0729769343516161,0.0612514248…
ANXA2,8.13684210526313,0.0379477071600964,0.00486247464690687,1.42532857434446e-44,10.1229084043614,0.0244757557716478,0.0116448326055313,0.0187104202648244,0.0231462791010631,0.0287055972127547,0.0299982249571031,0.0294050255861911,0.0313813596173358,0.0267175572519084,0.0392498909725251,0.0426797989124859,0.028133704735376,0.0303830136664907,0.0336726157278305,0.0422252444789845,0.0472884363187…
ANXA4,8.47407407407407,0.0296863476733978,0.00329678202574861,2.18353337263502e-09,3.48651873351369,0.0103856585301316,0.00589519650655022,0.00849165227403569,0.00713228367649038,0.0099219874270999,0.00994024022247204,0.00870694264110593,0.0104362951152341,0.00986005089058524,0.0117022823084751,0.0170308812968093,0.00898328690807799,0.0125520558390521,0.0115030674846626,0.0150896962631954,0.01172…
ANXA5,8.48849902534113,0.0294520759717315,0.00329678202574861,1.08813804627675e-60,12.9333019689749,0.0291724548521532,0.0112081513828239,0.0213010938399539,0.0255012784282062,0.031583730970234,0.0320691083367848,0.0306270526235393,0.0157993912161183,0.0189249363867685,0.0377235063235935,0.0491433261516364,0.0282033426183844,0.0351340254560385,0.0216815393195761,0.03905187487857,0.040114171102368…
ANXA7,7.295126705653,0.0681167800453515,0.0116440317027905,0.000166415052322448,2.32240596877071,0.00231527419461533,0.000873362445414847,0.00143926309729419,0.00127842820616337,0.00265091267136257,0.00195254718655701,0.00145115710685099,0.000942165531236411,0.000556615776081425,0.00290739933129815,0.00287267877295578,0.00188022284122563,0.00228752419496745,0.00271890686001115,0.00278479373097597…
AOC1,8.64717348927874,0.0263157043879908,0.00267906459898638,1.0022526533935e-20,5.77919070401084,0.00502745253687901,0.00305676855895197,0.00273459988485895,0.00329699905800027,0.00560478679088086,0.0114194426365304,0.00588100511723822,0.00384113639657921,0.00652035623409669,0.00784997819450502,0.0095413973530317,0.00536211699164345,0.00551351985453692,0.00892359174567764,0.00932582086652419,0.0…
AP1B1,9.18947368421051,0.0174739527389904,0.00134065615391272,1.87503508563596e-130,24.7156985301647,0.00357213732883509,0.00749636098981077,0.00359815774323546,0.00322971336293904,0.00605922896311444,0.0084610378084137,0.00481173145955854,0.00311639368024351,0.013676844783715,0.0105393225759558,0.0298553401046476,0.0084958217270195,0.00697988151797759,0.0102481873954267,0.00809533061330225,0.019…
AP1M1,8.49668615984405,0.0293021710234826,0.00329678202574861,9.2024688467752e-09,3.34784584733167,0.00952569954356023,0.00735080058224163,0.00654864709268854,0.00834342618759252,0.00961902597894418,0.0077510206496657,0.00855418926143741,0.00818959269459342,0.00986005089058524,0.0111208024422154,0.0169282856263466,0.0103760445682451,0.00756642618335386,0.0106664807585053,0.0106210737646525,0.0131…
AP1S1,12.4300194931774,0.00290854700854567,0,4.11134485297929e-26,6.79422003778266,0.0103856585301316,0.00582241630276565,0.00662061024755325,0.00571928408020455,0.0123456790123457,0.0129578131471511,0.010463606507294,0.0099289752137991,0.0115298982188295,0.0187527256868731,0.0198009643993023,0.0124651810584958,0.0144876532347938,0.0148494143892917,0.0158668480020724,0.016199953714418,0.015897774…
AP2A1,10.5610136452242,0.00639370078740237,0.000303047185165161,3.73775209538729e-92,18.3004360313906,0.00701197327512073,0.0054585152838428,0.00273459988485895,0.00410442739873503,0.00613496932515337,0.00893438258091237,0.00740853891392347,0.00536309610088419,0.0151876590330789,0.0190434656200029,0.0142607981943162,0.00814763231197772,0.0063346823860637,0.0226575571667596,0.0106210737646525,0.02…
AP2A2,11.1805068226121,0.00409896432681231,0,1.78799961684803e-34,8.32305661991378,0.0188529470132963,0.0197234352256186,0.0102187679907887,0.0181671376665321,0.0222676664394456,0.0178095970652624,0.0234476437791186,0.0225394984780403,0.0210718829516539,0.0308184329117604,0.0368318456961116,0.0274373259052925,0.0279195260719104,0.0359035136642499,0.0286898516935432,0.0296227725063643,0.0195572619…
AP2M1,8.55165692007796,0.0280939461883406,0.00300274914951094,3.57333423102202e-44,10.0523932479575,0.0211020705166369,0.00967976710334789,0.0169833045480714,0.0170232808504912,0.0215860031810952,0.0405301461451985,0.0210035897044222,0.0233367154660096,0.0209128498727735,0.0293647332461114,0.0369344413665743,0.024025069637883,0.0245762214792656,0.0237032905744562,0.031604170714332,0.0335570469798…
AP2S1,11.6892787524367,0.00309422492401225,0,1.97746005881306e-85,17.1632068338978,0.115300654891844,0.0481077147016012,0.0896660909614278,0.0964876867178038,0.113156100886162,0.119697059345601,0.120140533109295,0.107551819104218,0.103689567430025,0.156781508940253,0.178516466605109,0.113509749303621,0.129802334447768,0.137827663134412,0.150573149407422,0.187688035177042,0.142780010798488,0.12774…
AP3M1,6.96452241715397,0.0849142428785608,0.0159181002289794,0.0109105866465128,1.78879949137174,0.000926109677846133,0.000509461426491994,0.000287852619458837,0.00026914278024492,0.000302961448155722,0.000473344772498669,0.000687390208508363,0.00115958834613712,0.00135178117048346,0.000799534816106992,0.00143633938647789,0.000835654596100279,0.000293272332688134,0.00167317345231456,0.00103620231…
AP3S1,5.83820662768029,0.165909333024549,0.0408040612557225,4.89158873519657e-07,2.95414273752197,0.00509360322815373,0.00232896652110626,0.00345423143350605,0.00719956937155161,0.00689237294554268,0.00579847346310869,0.00794317574276331,0.00869691259602841,0.00588422391857506,0.00668701846198575,0.00974658869395711,0.00710306406685237,0.00768373511642912,0.00648354712771891,0.00874295706236643,0…
AP3S2,6.21559454191032,0.132375279503105,0.0299974173770747,0.00610678898205142,1.86971961727669,0.00119071244294503,0.000655021834061135,0.00115141047783535,0.00114385681604091,0.00106036506854503,0.00224838766936868,0.00282593752386772,0.00181185679083925,0.00103371501272265,0.00268934438145079,0.00194931773879142,0.00243732590529248,0.00158367059651592,0.00174288901282766,0.00356194546985299,0…
AP5S1,8.68771929824561,0.0257124705882349,0.00252581528099821,2.77131316240465e-05,2.52587076762795,0.000198452073824171,0.000873362445414847,0.000719631548647093,0.00074014264567353,0.000833143982428236,0.00165670670374534,0.000687390208508363,0.00152195970430497,0.000477099236641221,0.00203517953190871,0.00246229609110496,0.00174094707520891,0.00217021526189219,0.00306748466257669,0.00148954083…
APBA3,7.70292397660816,0.0512718984626383,0.00762555066036708,0.00900258543472997,1.81551043902941,0.00191837004696699,0.00101892285298399,0.00136729994242948,0.00100928542591845,0.00212073013709006,0.00236672386249334,0.00198579393569083,0.00268154805044209,0.00190839694656489,0.00392498909725251,0.00256489176156766,0.00167130919220056,0.00316734119303185,0.00250976017847184,0.00349718282494657,…
APBB1IP,13.3633528265107,0.00290854700854567,0,3.28457178763688e-26,6.81238756739149,0.00383674009393398,0.00189228529839884,0.00273459988485895,0.00343157044812273,0.00386275846398546,0.00467427962842435,0.0036660811120446,0.00355123931004493,0.00421437659033079,0.00741386829481029,0.011182928080435,0.00466573816155989,0.00697988151797759,0.00662297824874512,0.00680007771517389,0.010491398596004…
APEX1,8.45886939571147,0.0299980340760154,0.00345573884899985,1.72235986128183e-26,6.864528120653,0.0418072368856255,0.0192139737991266,0.0251151410477835,0.0313551338985332,0.0349920472619859,0.0395242885036388,0.0371190712594516,0.0328308450500072,0.0335559796437659,0.0462276493676406,0.0511952395608905,0.0321030640668524,0.0351926799225761,0.0465002788622421,0.0491548474839712,0.03980560055542…
APEX2,11.9153996101364,0.00290854700854567,0,2.1323043213492e-32,7.94711773541881,0.00423364424158232,0.00291120815138282,0.00280656303972366,0.00376799892342888,0.00386275846398546,0.00573930536654636,0.00336057435270755,0.00413103348311349,0.00564567430025445,0.014246256723361,0.00923361034164358,0.00564066852367688,0.00486832072262303,0.00864472950362521,0.00822485590311508,0.00902568849803286…
APH1A,6.43976608187135,0.116916227608009,0.0252471994892774,4.14243500787186e-106,20.6549701091139,0.0355229212145267,0.00873362445414847,0.00985895221646517,0.00861256896783744,0.0149208513216693,0.0377492456067688,0.0142060643091728,0.0381214668792579,0.018368320610687,0.0265300188980957,0.0289319790704832,0.0175487465181059,0.0216434981523843,0.0354155047406581,0.0264231591218185,0.03340276170…
APH1B,7.37777777777775,0.0644514210178456,0.0106494145832478,0.0012629161877849,2.07717162952876,0.00403519216775815,0.00196506550218341,0.00115141047783535,0.00215314224195936,0.00181776868893433,0.00278090053842968,0.00450622470022149,0.00260907377880852,0.00294211195928753,0.0037796191306876,0.0048219965117472,0.00250696378830084,0.0032846501261071,0.00369492470719465,0.00259050579625672,0.004…
APLP2,5.67602339181285,0.180570568561873,0.0461692758063246,3.55088556852991e-45,10.229373488397,0.0218297281206589,0.0121542940320233,0.0389320667818077,0.0194455658726955,0.0225706278876013,0.0253831134252411,0.0229130069502788,0.0231917669227424,0.021867048346056,0.0284925134467219,0.0419616292192469,0.0204735376044568,0.024048331280427,0.0351366424986057,0.0357489799883427,0.0384170330941912,…
APMAP,9.78830409356722,0.0110868863049098,0.000537582739515848,3.06069094084694e-24,6.44504451744988,0.00608586359727459,0.00407569141193595,0.00323834196891192,0.00518099851971471,0.00651367113534803,0.00633098633216969,0.00649201863591232,0.00500072474271634,0.0043734096692112,0.00806803314435238,0.0115933107622858,0.00717270194986072,0.0150155434336325,0.00620468488566648,0.00680007771517389,0…
APOA1BP,11.6074074074074,0.00319275362318771,0,3.38627131562268e-36,8.63316525715559,0.0360521267447245,0.0241630276564774,0.0282815198618307,0.0312205625084107,0.0390062864500492,0.0364475474823975,0.0396395020239823,0.0398608493984636,0.0350667938931298,0.052696612879779,0.061865189289012,0.0456824512534819,0.0433456507713062,0.0386921360847741,0.0455929020141183,0.0524569929800201,0.0513528106…
APOBEC3C,12.1345029239766,0.00290854700854567,0,4.66193360830192e-49,10.9111096493461,0.0213005225904611,0.0119359534206696,0.0155440414507772,0.0162158525097564,0.0189350905097326,0.0284006863499201,0.0186359123195601,0.0174662994636904,0.0153466921119593,0.032998982410234,0.0351903149687083,0.0249303621169916,0.034430171857587,0.0306051310652538,0.03471277766984,0.0254570701226568,0.03173555702…
APOBR,7.8522417153996,0.0462320831786115,0.00652947356387432,0.0035395030737289,1.94354307604035,0.00132301382549448,0.000509461426491994,0.000503742084052965,0.00026914278024492,0.00143906687873968,0.000946689544997337,0.00137478041701673,0.000797216987969271,0.000636132315521629,0.00174443959877889,0.00143633938647789,0.0016016713091922,0.00140770719690304,0.00250976017847184,0.0023962178615374…
APOC1,13.2970760233918,0.00290854700854567,0,8.97539563291663e-124,23.6045838478396,0.043593305550043,0.0187772925764192,0.0318796776050662,0.0420535594132687,0.0418086798454897,0.0501745458848589,0.0480409379057512,0.0473256993767213,0.0434160305343511,0.0799534816106992,0.0903867856776444,0.0586350974930362,0.0696228517801631,0.0632320133853876,0.0732465513891587,0.100362570392656,0.06911032455…
APOC2,13.1099415204679,0.00290854700854567,0,1.47786619269741e-172,31.6635085048607,0.249983462327181,0.152256186317322,0.222150259067358,0.204346655900955,0.250170415814588,0.260931305839891,0.2630413197892,0.269096970575446,0.23051844783715,0.464965838057857,0.419411100851544,0.335654596100279,0.389582966742917,0.441857222532069,0.454180428728709,0.494175730926483,0.382986381906533,0.3639411563…
APOE,12.3352826510721,0.00290854700854567,0,1.34925929711952e-11,3.96038024152888,0.00085995898657141,0.000291120815138282,0.00122337363270006,0.00174942807159198,0.00234795122320685,0.00118336193124667,0.00137478041701673,0.00137701116103783,0.000874681933842239,0.0037796191306876,0.00359084846619473,0.00222841225626741,0.00369523139187049,0.00237032905744562,0.00375623340457224,0.00439713029391…
APOL6,7.49902534113059,0.0590297113752124,0.00934422826084701,0.0020057622022679,2.01785000285467,0.00211682212079116,0.000873362445414847,0.00187104202648244,0.00174942807159198,0.00302961448155722,0.00242589195905568,0.00282593752386772,0.0021742281490071,0.0022264631043257,0.00407035906381741,0.00420642248897097,0.00194986072423398,0.00340195905918236,0.00264919129949805,0.00317336960041448,0.…
APP,8.20857699805069,0.0359926289926291,0.00444857409261663,2.28545774673662e-07,3.03125124014911,0.00205067142951644,0.00181950509461427,0.00151122625215889,0.00181671376665321,0.00219647049912899,0.00254422815218034,0.00336057435270755,0.00282649659370923,0.00365776081424936,0.00392498909725251,0.00297527444341849,0.0036908077994429,0.00428177605724676,0.0020914668153932,0.00427433456382359,0.0…
APPL1,6.01403508771926,0.149571924365725,0.0353097480508289,0.000907340576393044,2.11872476384444,0.00482900046305484,0.00181950509461427,0.00352619458837075,0.00242228502220428,0.00499886389456942,0.00455594343529969,0.00450622470022149,0.0036237135816785,0.00326017811704835,0.00523331879633668,0.00707910126192675,0.00550139275766017,0.00404715819109625,0.00467094255437814,0.00634673920082896,0.…
APRT,9.04444444444442,0.019542871900826,0.001695222937572,1.24570601148691e-92,18.3818503968555,0.177548455381359,0.107278020378457,0.0963586643638457,0.15536266989638,0.18556388699538,0.219040293473759,0.191247231344993,0.195100739237571,0.16388358778626,0.25534234627126,0.282548476454294,0.175557103064067,0.228224529297906,0.195831009481316,0.271614532737517,0.254802129136774,0.220409142720019,…
APTX,6.5781676413255,0.108093604810057,0.0226467931722305,0.000545571763113806,2.18143033088041,0.00211682212079116,0.0012372634643377,0.00215889464594128,0.00161485668146952,0.00159054760281754,0.00177504289687001,0.00206217062552509,0.00210175387737353,0.00238549618320611,0.00414304404709987,0.00430901815943367,0.00174094707520891,0.0030500322599566,0.00160345789180145,0.00291431902078881,0.004…
AQP1,9.52631578947368,0.0134161252215002,0.000958232770951545,0.000196528781996617,2.30311713348423,0,0,0,0,0,0,0,0,0,0,0.000307787011388119,0.000417827298050139,0.000351926799225761,0.000139431121026213,6.4762644906418e-05,0.00084856900408856,0.000119983202351671,0.000205268559698939,0,0,0,0,0,0,0,0,0,0,3,6,6,2,1,11,2,3
ARAF,8.1185185185185,0.0384377999999997,0.00498619733176832,2.25039696927264e-95,18.8445063047834,0.00529205530197791,0.00822416302765648,0.00359815774323546,0.00464271295922487,0.00363553737786867,0.0170995799065144,0.00404796456121592,0.00681258153355559,0.0108937659033079,0.0168629161215293,0.00964399302349441,0.0048050139275766,0.0103231861106223,0.0236335750139431,0.00977915938086911,0.01835…
ARCN1,5.95048732943468,0.155478574810606,0.0371049495587242,4.75912437354451e-46,10.3833138107163,0.00482900046305484,0.00363901018922853,0.00136729994242948,0.00437357017897995,0.0111338332197228,0.00390509437311402,0.00381883449171313,0.00239165096390781,0.00389631043256997,0.00784997819450502,0.00687390992100133,0.00654596100278552,0.014780925567482,0.00557724484104852,0.00479243572307493,0.00…
ARF1,10.9859649122807,0.00469312169312115,0,5.08246017299007e-132,24.9768740992371,0.0831514189323278,0.0561863173216885,0.0665659182498561,0.0720629794105773,0.0845262440354465,0.12981480385776,0.09424883525548,0.0848673720829106,0.083571882951654,0.143044047099869,0.159331076228583,0.0938718662952646,0.0980116135843744,0.170593976575572,0.15530082248559,0.150582426907352,0.123222748815166,0.105…
ARF3,7.24600389863548,0.0703922510406658,0.0120568932919904,1.17013412837224e-63,13.446397566776,0.00370443871138453,0.00305676855895197,0.00143926309729419,0.00423899878885749,0.00325683556767401,0.0130761493402757,0.00336057435270755,0.00855196405276127,0.00477099236641221,0.00712312836168048,0.00861803631886734,0.00424791086350975,0.00527890198838642,0.0115030674846626,0.0104267858299333,0.017…
ARF4,12.6042884990253,0.00290854700854567,0,2.18942855668483e-112,21.7074748409685,0.0237480981676258,0.0104803493449782,0.0164795624640184,0.0191091373973893,0.0292357797470272,0.0245547600733684,0.030245169174368,0.0255109436150167,0.0174141221374046,0.048044773949702,0.055914640402175,0.0311977715877437,0.0403542729778873,0.035345789180145,0.0439738358914578,0.0464398673146648,0.05111284420181…
ARF5,13.2097465886939,0.00290854700854567,0,8.54848425985461e-96,18.915138525618,0.0469669908050539,0.0243813682678312,0.0259067357512953,0.0322298479343292,0.043626448534424,0.0513579078161056,0.0434583365156954,0.0436295115234092,0.0352258269720102,0.0671609245529873,0.0862829588591361,0.0529944289693593,0.0566602146753475,0.0628834355828221,0.0640502558124474,0.0799969142945306,0.0664706941028…
ARFGAP1,8.71461988304094,0.025235071090047,0.00252581528099821,6.0852392604682e-14,4.44599097277476,0.00125686313421975,0.00138282387190684,0.000503742084052965,0.00107657112097968,0.00204498977505112,0.00171587480030767,0.00198579393569083,0.00101463980286998,0.00174936386768448,0.00334350923099288,0.00574535754591156,0.00181058495821727,0.00351926799225761,0.00223089793641941,0.0014247781879412…
ARFGAP3,6.77037037037035,0.0960154550658269,0.0193443240635843,8.69989274553444e-07,2.89529357149042,0.00330753456373619,0.00152838427947598,0.00129533678756477,0.00302785627775535,0.00325683556767401,0.00284006863499201,0.00274956083403345,0.00398608493984635,0.00254452926208651,0.0028347143480157,0.00492459218220991,0.00494428969359331,0.00293272332688134,0.00376464026770775,0.00654102713554822…
ARFIP2,13.3742690058479,0.00290854700854567,0,1.29795639333226e-21,5.94843595419842,0.00224912350334061,0.00203784570596798,0.00187104202648244,0.00248957071726551,0.00189350905097326,0.00343174960061535,0.00358970442221034,0.00413103348311349,0.00365776081424936,0.00625090856229103,0.00913101467118088,0.00508356545961003,0.00586544665376268,0.00669269380925823,0.00608768862120329,0.0076371210367…
ARFRP1,6.67407407407406,0.101971188811189,0.0208961418305695,2.42891841430036e-15,4.72782791950075,0.0105179599126811,0.00334788937409025,0.00748416810592976,0.00679585520118423,0.00871014163447701,0.00934855925684871,0.0116856335446422,0.00666763299028845,0.00620229007633588,0.0114115423753453,0.015389350569406,0.0121866295264624,0.0106751129098481,0.00676240936977133,0.0117220387280617,0.011957…
ARHGAP1,7.41754385964911,0.0626217927357547,0.0101701384414299,1.02445424858359e-151,28.2339293577783,0.00535820599325263,0.00997088791848617,0.00784398388025331,0.00417171309379626,0.0044686813602969,0.0231938938524348,0.00412434125105018,0.00529062182925062,0.00946246819338423,0.0200610553859573,0.0130296501487637,0.00619777158774373,0.00973664144524606,0.0300474065811489,0.020141182565896,0.02…
ARHGAP17,6.84912280701752,0.0912719196038449,0.0178594365969902,7.59252865934764e-23,6.182105334678,0.0106502612952305,0.00880640465793304,0.00575705238917674,0.00726685506661284,0.00469590244641369,0.0142595112715224,0.00656839532574658,0.00681258153355559,0.0101781170483461,0.0100305276929786,0.00892582333025546,0.00278551532033426,0.00269810546073083,0.00759899609592861,0.00841914383783434,0.0…
ARHGAP4,6.78206627680312,0.0954209770114944,0.019061363158053,1.77006429771516e-13,4.35083617460249,0.00476284977178012,0.00385735080058224,0.00482153137593552,0.0047099986542861,0.00863440127243808,0.00769185255310337,0.00695027877491789,0.0048557761994492,0.00707697201017812,0.00792266317778747,0.0132348414896891,0.00954038997214485,0.00615871898645082,0.00996932515337423,0.00770675474386374,0.…
ARHGAP9,5.78323586744638,0.170795724737083,0.0426541683203924,0.0110228251880392,1.78726046978898,0.00429979493285705,0.00181950509461427,0.00316637881404721,0.00242228502220428,0.00355979701582974,0.00562096917342169,0.00412434125105018,0.0036237135816785,0.00341921119592875,0.00479720889664195,0.00492459218220991,0.00389972144846797,0.00310868672649422,0.00488008923591746,0.00375623340457224,0.…
ARHGDIA,9.29785575048732,0.0160431177446108,0.00114534253616061,3.74217428478413e-99,19.4832489424643,0.0341999073890322,0.0245997088791849,0.0282815198618307,0.0308841340331046,0.0433992274483072,0.0775693745932193,0.0410906591308333,0.025800840701551,0.0356234096692112,0.0709405436836749,0.0599158715502206,0.0442200557103064,0.0451639392339727,0.0652537646402677,0.063532154653196,0.063796960580…
ARHGEF1,8.01403508771926,0.0414091086025688,0.00553453035093153,3.6853329025691e-39,9.16222192812758,0.0025137262684395,0.00101892285298399,0.00122337363270006,0.00060557125555107,0.00143906687873968,0.0101769126087214,0.00259680745436493,0.00239165096390781,0.00357824427480916,0.00232591946503852,0.00287267877295578,0.00236768802228412,0.00134905273036542,0.0042526491912995,0.0032381322453209,0.…
ARHGEF18,6.59064327485378,0.107502473206925,0.0223687380180532,9.21961214461137e-15,4.61173469452549,0,0.000873362445414847,0.000143926309729419,0.00033642847530615,0.000984624706506097,0.001065025738122,0.00030550675933705,0.000507319901434991,0.00111323155216285,0.0018898095653438,0.00174412639786601,0.000626740947075209,0.00111443486421491,0.0032069157836029,0.000712389093970598,0.003317133379…
ARHGEF3,9.23157894736842,0.0169225543478265,0.00134065615391272,0.011912581503691,1.77579713320838,0.000595356221472514,0.000291120815138282,0.000647668393782383,0.00074014264567353,0.000530182534272514,0.000295840482811668,0.000152753379668525,0.00014494854326714,7.95165394402036e-05,0.00138101468236662,0.000820765363701652,0.000974930362116992,0.000469235732301015,0.00160345789180145,0.00097143…
ARHGEF40,6.60272904483426,0.106826806398235,0.0222451323061487,3.6324306101385e-10,3.65552207952384,6.61506912747238e-05,0,0,0,0,0.000414176675936335,0,0,0.000715648854961832,0,0,0,0,0.000278862242052426,6.4762644906418e-05,0.00107999691429453,5.99916011758354e-05,6.84228532329798e-05,1,0,0,0,0,7,0,0,9,0,0,0,0,4,1,14,1,1
ARHGEF7,7.22923976608185,0.0712048788265309,0.0122659289485836,2.59858353334882e-12,4.11026278248833,0.000463054838923067,0.000582241630276565,0.000935521013241221,0.00094199973085722,0.000227221086116792,0.00272173244186734,0.000458260139005575,0.00028989708653428,0.00182888040712468,0.00167175461549644,0.000410382681850826,0.00174094707520891,0.00234617866150507,0.00202175125488009,0.0012952528…
ARID2,8.6615984405458,0.0260331940575677,0.00252581528099821,0.00191706077603119,2.02385199997719,6.61506912747238e-05,0.000873362445414847,0,0,0.000605922896311444,0.000177504289687001,0.000229130069502788,7.24742716335701e-05,0.000318066157760814,0.00123564471580172,0.000820765363701652,0.000557103064066852,0.000645199131913895,0.000766871165644172,0.00116572760831552,0.00100285427755921,0.0011…
ARID3B,8.89356725146196,0.0219774193548386,0.00205151060153474,3.65014461713389e-07,2.98393722243658,6.61506912747238e-05,0.000363901018922853,0.000287852619458837,0.00033642847530615,7.57403620389305e-05,0.000295840482811668,0.000534636828839838,0.000507319901434991,0.000556615776081425,0.000799534816106992,0.00215450907971684,0.000766016713091922,0.000469235732301015,0.000697155605131065,0.0014…
ARIH2,10.9021442495127,0.0049979550102258,0,6.67281703294223e-23,6.19263621541738,0.00608586359727459,0.00363901018922853,0.0038860103626943,0.00464271295922487,0.00734681511777626,0.00639015442873203,0.00824868250210036,0.00652268444702131,0.00477099236641221,0.010248582642826,0.0141582025238535,0.00759052924791086,0.00868086104756877,0.0105270496374791,0.0104915484748397,0.013345676155211,0.009…
ARL1,8.78791423001947,0.0238431467181468,0.0023869286846754,1.17902472161787e-15,4.79058556699761,0.00317523318118674,0.00211062590975255,0.00345423143350605,0.00242228502220428,0.00355979701582974,0.00414176675936335,0.00389521118154739,0.00514567328598348,0.00326017811704835,0.00545137374618404,0.00964399302349441,0.00403899721448468,0.00445773945685964,0.00446179587283882,0.00544006217213911,0…
ARL11,12.2834307992203,0.00290854700854567,0,7.17806050872611e-35,8.39452823695908,0.00502745253687901,0.00363901018922853,0.00417386298215314,0.00282599919257166,0.00492312353253049,0.00497012011123602,0.00771404567326052,0.00514567328598348,0.0043734096692112,0.0163541212385521,0.00902841900071817,0.00668523676880223,0.00715584491759047,0.00927216954824317,0.0107505990544654,0.00917997377150351…
ARL13B,12.7493177387914,0.00290854700854567,0,9.73161986853251e-11,3.77878295039213,0.0013891645167692,0.00167394468704512,0.00129533678756477,0.00242228502220428,0.00151480724077861,0.00207088337968168,0.00168028717635378,0.00231917669227424,0.00143129770992366,0.00327082424771042,0.00564276187544886,0.00341225626740947,0.00410581265763388,0.00481037367540435,0.0039505213392915,0.004859986114325…
ARL2BP,12.1235867446394,0.00290854700854567,0,1.10736199913089e-34,8.36044710809179,0.00674737051002183,0.00414847161572052,0.00604490500863558,0.00686314089624546,0.00696811330758161,0.0128986450505887,0.00954708622928282,0.00833454123786056,0.00930343511450382,0.0158453263555749,0.0175438596491228,0.0103760445682451,0.0109683852425362,0.0149191299498048,0.014571595103944,0.0155056699838,0.01409…
ARL6IP1,9.85847953216374,0.0105577689243025,0.000537582739515848,4.43826293496732e-40,9.32599337057801,0.0197790566911424,0.0112809315866084,0.00935521013241221,0.0186381375319607,0.0203741573884723,0.0210046742796284,0.0204689528755824,0.0197854761559646,0.0153466921119593,0.0310364878616078,0.0328306145480661,0.0186629526462396,0.0253387295442548,0.0234244283324038,0.0319279839388641,0.03147419…
ARL6IP4,10.2120857699805,0.00825610687022947,0.000303047185165161,1.12169954153864e-104,20.4138029182636,0.0955877488919759,0.0543668122270742,0.031447898675878,0.0750235499932714,0.102931152010907,0.0972131826519141,0.109447796532498,0.111537904044064,0.094147582697201,0.142971362116587,0.162306350672002,0.101601671309192,0.112264648953018,0.105688789737869,0.136001554303478,0.140168170948083,0.…
ARMC1,6.4502923976608,0.116151795142555,0.0249138307000531,1.95321296574189e-07,3.04699582664876,0.00456439769795594,0.000873362445414847,0.00172711571675302,0.00275871349751043,0.00287813375747936,0.00402343056623868,0.0048881081493928,0.00268154805044209,0.00349872773536896,0.00559674371274895,0.0062583358982251,0.00292479108635097,0.00387119479148337,0.00390407138873397,0.00472767307816851,0.0…
ARMC6,7.35399610136452,0.0655615333991445,0.011013372702976,3.96244105320778e-07,2.97558584154542,0.00496130184560429,0.00320232896652111,0.00287852619458837,0.0047099986542861,0.00696811330758161,0.00710017158748003,0.00435347132055297,0.00565299318741847,0.0045324427480916,0.00799534816106992,0.00964399302349441,0.00772980501392758,0.00557217432107455,0.00571667596207474,0.00712389093970598,0.0…
ARMC7,8.29629629629628,0.0336732135394901,0.00401237504893748,0.000167006471689609,2.32198510849004,0.000330753456373619,0.000436681222707424,0.000791594703511802,0.00094199973085722,0.000984624706506097,0.000769185255310337,0.000229130069502788,0,0.000954198473282443,0.00210786451519116,0.00143633938647789,0.00188022284122563,0.000938471464602029,0.00160345789180145,0.000582863804157762,0.001928…
ARMC8,6.57894736842105,0.108042111019962,0.0226467931722305,0.00733057897841656,1.84467200548151,0.00257987695971423,0.00152838427947598,0.00280656303972366,0.00275871349751043,0.00325683556767401,0.00384592627655168,0.0036660811120446,0.0036237135816785,0.00246501272264631,0.00421572903038232,0.00502718785267262,0.00341225626740947,0.00445773945685964,0.0021611823759063,0.00472767307816851,0.004…
ARMCX3,7.0062378167641,0.0827049378976068,0.0152138683809665,0.00223687516618045,2.00385893470688,0.000595356221472514,0.000145560407569141,0.000431778929188256,0.00087471403579599,0.000984624706506097,0.00118336193124667,0.000992896967845413,0.000797216987969271,0.00103371501272265,0.00181712458206135,0.00246229609110496,0.000557103064066852,0.00111443486421491,0.00195203569436698,0.001295252898…
ARPC1A,7.55516569200779,0.0568605172413795,0.00879703581168102,5.19059486052315e-08,3.17906009719692,0.00601971290599987,0.00269286754002911,0.00187104202648244,0.00309514197281658,0.00469590244641369,0.00609431394592036,0.00504086152906133,0.00666763299028845,0.00540712468193384,0.00675970344526821,0.00738688827331487,0.00564066852367688,0.00639333685260133,0.00892359174567764,0.0060229259762968…
ARPC1B,12.1083820662768,0.00290854700854567,0,2.89728398637201e-60,12.8597773881716,0.121981874710591,0.072707423580786,0.0854202648244099,0.097429686448661,0.126637885329092,0.126678894739956,0.126097914916368,0.127917089433251,0.121739821882952,0.158235208605902,0.186826715912588,0.129944289693593,0.129333098715467,0.136363636363636,0.170779094618224,0.164853814703387,0.139780430739696,0.172836…
ARPC2,6.00701754385963,0.150141457586619,0.0355836890197896,1.74328281487561e-46,10.4598253264187,0.028974002778329,0.0137554585152838,0.0174150834772596,0.0235499932714305,0.0304476255396501,0.0263889710668008,0.0327655999388986,0.0286273372952602,0.0271151399491094,0.0321267626108446,0.0483225607879348,0.0289693593314763,0.0304416681330283,0.0214026770775237,0.0358137426332491,0.034251330710483…
ARPC3,10.0194931773879,0.00942836979534268,0.000537582739515848,3.79467472611669e-71,14.7308237706935,0.0784547198518225,0.0390101892285298,0.0477115716753022,0.0615664109810254,0.070892978868439,0.0884563043606887,0.079126250668296,0.0784896361791564,0.0707697201017812,0.100523331879634,0.127629014055607,0.0745125348189415,0.0907971142002463,0.0854712771890686,0.100900200764199,0.116485381470339…
ARPC5L,11.7723196881092,0.00301031746031864,0,2.15655084983888e-30,7.58266629585824,0.0160746179797579,0.00873362445414847,0.0100748416810593,0.0111694253801642,0.0148451109596304,0.0165078989408911,0.0164973650042007,0.0128279460791419,0.0121660305343511,0.0223142898677133,0.0281112137067816,0.0171309192200557,0.0178309578274386,0.0199386503067485,0.0229907389417784,0.0246085011185682,0.01961725…
ARRB1,8.12787524366472,0.0381350160256408,0.00486247464690687,2.82328355007089e-18,5.30625534560692,0.0030429317986373,0.00334788937409025,0.00273459988485895,0.00060557125555107,0.00136332651670075,0.00224838766936868,0.00175666386618804,0.00188433106247282,0.00413486005089059,0.00545137374618404,0.0047194008412845,0.00236768802228412,0.00181828846266643,0.00453151143335192,0.00433909720873,0.00…
ARRB2,12.083820662768,0.00290854700854567,0,1.76418591208519e-06,2.82135108067566,0.0016537672818681,0.0012372634643377,0.0015831894070236,0.00148028529134706,0.00159054760281754,0.00248506005561801,0.00114565034751394,0.000724742716335701,0.00166984732824427,0.00363424916412269,0.00369344413665743,0.00194986072423398,0.00275675992726846,0.00446179587283882,0.0025257431513503,0.00354856128982489,…
ARRDC1,8.69785575048732,0.025525471698113,0.00252581528099821,2.90896854354524e-25,6.63580989582955,0.00873189124826354,0.00749636098981077,0.0054691997697179,0.0100255685641233,0.0124214193743846,0.0177504289687001,0.011914763614145,0.0135526887954776,0.0158237913486005,0.0186073557203082,0.0182620293423618,0.0145543175487465,0.012728019238665,0.0158254322364752,0.0148306456835697,0.022371364653…
ARSA,8.09083820662768,0.0392081843464441,0.00498619733176832,1.19497541525247e-09,3.54362270206299,0.00403519216775815,0.00291120815138282,0.00122337363270006,0.00181671376665321,0.00325683556767401,0.00396426246967635,0.00320782097303903,0.00210175387737353,0.00365776081424936,0.00516063381305422,0.00584795321637427,0.00362116991643454,0.00516159305531116,0.00362520914668154,0.00621721391101613,…
ARSB,9.52826510721248,0.0134139053254438,0.000958232770951545,6.88192840330269e-16,4.83733333802265,0.00244757557716478,0.0024745269286754,0.00410189982728843,0.00148028529134706,0.00257517230932364,0.00556180107685936,0.00236767738486214,0.00282649659370923,0.00326017811704835,0.00574211367931385,0.00400123114804555,0.00410863509749304,0.00363657692533286,0.00613496932515337,0.00731817887442523,…
ASB1,6.94814814814816,0.0856175856929954,0.0162787824840709,0.0231708337646382,1.67651537271106,0.000132301382549448,0.000145560407569141,0.000143926309729419,0.00047099986542861,0.000151480724077861,0.000532512869061002,0,0.00036237135816785,0.000238549618320611,0.00101758976595435,0.00123114804555248,0.000696378830083565,0.000293272332688134,0.00020914668153932,0.00064762644906418,0.00061714109…
ASB13,6.20194931773879,0.133491323748141,0.0303973454821355,0.00778201993893,1.83617030912285,0.000330753456373619,0,7.19631548647093e-05,0.00013457139012246,0.000302961448155722,0.000236672386249334,0.000840143588176888,0.000579794173068561,0.000636132315521629,0.000872219799389446,0.00102595670462706,0.000417827298050139,0.000879816998064403,0.000278862242052426,0.00155430347775403,0.0010799969…
ASB6,7.30604288499025,0.0676172839506173,0.0115497382566923,0.000177579286761122,2.3149241415291,0.000793808295296686,0.000946142649199418,0.000719631548647093,0.00121114251110214,0.000530182534272514,0.00118336193124667,0.00137478041701673,0.00123206261777069,0.00119274809160305,0.00109027474923681,0.00369344413665743,0.00132311977715877,0.00158367059651592,0.000836586726157278,0.002396217861537…
ASB7,5.73255360623779,0.175298215898826,0.0442325700428466,2.44563403361207e-05,2.53969191339111,0,0.000218340611353712,7.19631548647093e-05,0.00020185708518369,0,0.000295840482811668,0.000840143588176888,0,0.000795165394402036,0.000872219799389446,0.000307787011388119,0.000278551532033426,0.000586544665376268,0.000418293363078639,0.000582863804157762,0.00177428064491244,0.000659907612934189,0.00…
ASCC2,9.07797270955164,0.0189364296834457,0.00151869214048295,7.22808051881989e-17,5.03095967397425,0.00668121981874711,0.00480349344978166,0.00496545768566494,0.00551742699502086,0.00658941149738696,0.01065025738122,0.00618651187657527,0.00529062182925062,0.00588422391857506,0.0107573775258032,0.0138504155124654,0.00584958217270195,0.0080943163821925,0.0116424986056888,0.00932582086652419,0.0110…
ASF1B,11.4764132553606,0.00346811397557733,0,8.79270861426053e-39,9.09515024364052,0.0152146589931865,0.0074235807860262,0.00690846286701209,0.0123805678912663,0.0121941982882678,0.0166854032305781,0.0155808447261896,0.0127554718075083,0.0160623409669211,0.0228230847506905,0.0292397660818713,0.0163649025069638,0.0156607425655464,0.0206358059118795,0.02169548604365,0.0210599398287433,0.01595776591…
ASH2L,6.61715399610136,0.105734936428967,0.0218623667088926,2.2513137634982e-06,2.79590917388818,0.00238142488589006,0.00131004366812227,0.00287852619458837,0.00370071322836765,0.00499886389456942,0.00378675817998935,0.00481173145955854,0.00275402232207566,0.00166984732824427,0.00436109899694723,0.00492459218220991,0.00278551532033426,0.00492697518916065,0.00481037367540435,0.0057638753966712,0.0…
ASL,9.44366471734894,0.0143363215731639,0.000958232770951545,5.53147833191776e-13,4.2491415412259,0.00674737051002183,0.00225618631732169,0.00302245250431779,0.00370071322836765,0.00568052715291979,0.00568013726998402,0.00595738180707248,0.0055805189157849,0.0066793893129771,0.00603285361244367,0.0114907150918231,0.00626740947075209,0.00838758871488064,0.00627440044617959,0.00958487144614986,0.00…
ASNA1,6.81403508771928,0.093438946759259,0.0185277051201106,3.06076746914437e-28,7.18814026238006,0.0168022755837798,0.00691411935953421,0.0104346574553828,0.01258242497645,0.0181019465273044,0.0142595112715224,0.0200870694264111,0.0145673285983476,0.0155852417302799,0.0218781799680186,0.0271878526726172,0.0157381615598886,0.0192386650243416,0.0146402677077524,0.0214364354640244,0.026074211216539…
ASNS,5.97348927875242,0.153322480988593,0.0365498454840921,0.0225940974141206,1.68026766885632,0.000992260369120857,0.000291120815138282,0.000431778929188256,0.00060557125555107,0.000454442172233583,0.00082835335187267,0.000763766898342626,0.000652268444702131,0.000715648854961832,0.000363424916412269,0.00133374371601518,0.00104456824512535,0.00217021526189219,0.000557724484104852,0.0013600155430…
ASNSD1,6.55750487329433,0.109345652173913,0.0230486047289085,1.17827947924582e-07,3.09760904184441,0.00423364424158232,0.00254730713245997,0.00331030512377663,0.00215314224195936,0.0064379307733091,0.00502928820779835,0.00404796456121592,0.00311639368024351,0.00278307888040712,0.00625090856229103,0.00841284497794193,0.0048050139275766,0.00592410112030031,0.00592582264361406,0.00511624894760702,0.…
ASPHD1,12.9668615984405,0.00290854700854567,0,6.46232070382565e-34,8.22236130136814,0.00985645299993385,0.00596797671033479,0.00676453655728267,0.00531556990983717,0.00939180489282739,0.010295248801846,0.00717940884442068,0.0099289752137991,0.00954198473282443,0.014100886756796,0.0214424951267057,0.0128133704735376,0.013197254970966,0.0110150585610708,0.0158668480020724,0.0175885211756538,0.01511…
ASPM,6.88849902534111,0.0890481023830536,0.0171761955570685,0.000336560557262418,2.23975042256831,0.00271217834226368,0.000582241630276565,0.00107944732297064,0.00087471403579599,0.00106036506854503,0.00366842198686468,0.00160391048651951,0.00202927960573996,0.00198791348600509,0.00210786451519116,0.00225710475017954,0.00118384401114206,0.00175963399612881,0.00223089793641941,0.00278479373097597,…
ASRGL1,5.95906432748534,0.154677216690375,0.0369009330479423,2.95565135484525e-13,4.30499640129207,0.0142223986240656,0.00647743813682678,0.00899539435808866,0.010832996904858,0.0130273422706961,0.0159753860718301,0.0174902619720461,0.0167415567473547,0.0139949109414758,0.0183166157871784,0.015389350569406,0.0124651810584958,0.0161299782978474,0.0179866146123815,0.02169548604365,0.015428527347064…
ASS1,13.3345029239766,0.00290854700854567,0,1.48705934906361e-91,18.1995265718092,0.0197129059998677,0.0135371179039301,0.011873920552677,0.0145337101332257,0.0212073013709006,0.0232530619489971,0.0217673566027648,0.0192781562545296,0.0200381679389313,0.0372873964238988,0.0520160049245922,0.0375348189415042,0.0285647252038243,0.0310234244283324,0.0374328087559096,0.0383398904574558,0.032995380646…
ASXL2,8.30487329434698,0.0334777963971513,0.00401237504893748,0.0102059952389361,1.79794168172732,0.00132301382549448,0.000291120815138282,0.000143926309729419,0.00094199973085722,0.000454442172233583,0.00118336193124667,0.000992896967845413,0.000434845629801421,0.000556615776081425,0.00123564471580172,0.00215450907971684,0.000766016713091922,0.00158367059651592,0.00195203569436698,0.001554303477…
ATAD2,10.9469785575049,0.00482064650677747,0,5.34266665996847e-57,12.2951635631909,0.0253357147582192,0.0110625909752547,0.0138169257340242,0.0193782801776342,0.0268120881617814,0.0281048458671085,0.027037348201329,0.0275402232207566,0.0248091603053435,0.0415758104375636,0.0468862214014569,0.0253481894150418,0.0334917003929849,0.0331846068042387,0.0373680461110032,0.041965594384016,0.032695422640…
ATF5,5.69473684210525,0.178964926042133,0.0455267114042581,6.92429016477669e-76,15.5419358744586,0.00740887742276907,0.0109898107714702,0.00662061024755325,0.0116404252455928,0.00568052715291979,0.0197029761552571,0.00641564194607806,0.00826206696622699,0.0117684478371501,0.0234772496002326,0.0104647583871961,0.00710306406685237,0.0087395155141064,0.0201477969882878,0.0222783498478078,0.020828511…
ATF7,9.72124756335283,0.0116046658259777,0.000746891426614671,0.000203197547281295,2.29907536985264,0.00171991797314282,0.000582241630276565,0.00122337363270006,0.00141299959628583,0.000757403620389305,0.00295840482811668,0.000916520278011151,0.000507319901434991,0.0023059796437659,0.00152638464893153,0.0031804657843439,0.00222841225626741,0.00181828846266643,0.00125488008923592,0.003043844310601…
ATF7IP,5.64093567251459,0.184316710992908,0.0472838198900475,0.0266405402974724,1.6550020209724,0.00085995898657141,0.000145560407569141,0.000215889464594128,0.00040371417036738,0.000302961448155722,0.00142003431749601,0.00106927365767968,0.00028989708653428,0.000954198473282443,0.00167175461549644,0.000615574022776239,0.000626740947075209,0.000938471464602029,0.000906302286670385,0.0010362023185…
ATG101,11.0272904483431,0.00455933117583675,0,4.36723832107497e-09,3.42024001980116,0.00337368525501091,0.00131004366812227,0.00266263672999424,0.00309514197281658,0.00462016208437476,0.00360925389030235,0.00229130069502788,0.00434845629801421,0.00333969465648855,0.00574211367931385,0.00595054888683698,0.00522284122562674,0.00439908499032201,0.00606525376464027,0.00654102713554822,0.0074828357633…
ATG12,5.93606237816764,0.156879782711384,0.0375609593365548,2.09001732489901e-10,3.70743783827423,0.00906264470463716,0.00327510917030568,0.00683649971214738,0.00726685506661284,0.00764977656593199,0.00674516300810603,0.0106927365767968,0.00681258153355559,0.00461195928753181,0.010248582642826,0.0133374371601518,0.00884401114206128,0.0100299137779342,0.00815672058003346,0.0109448869891846,0.01002…
ATG13,10.4089668615984,0.00716228430567005,0.000303047185165161,3.84415738081834e-12,4.07492684737835,0.00205067142951644,0.00101892285298399,0.000791594703511802,0.00074014264567353,0.00143906687873968,0.00431927104905035,0.000534636828839838,0.00028989708653428,0.00190839694656489,0.00370693414740515,0.00379603980712014,0.00229805013927577,0.00117308933075254,0.00188232013385388,0.0019428793471…
ATG16L2,6.10565302144249,0.141269800777454,0.0328421128659687,0.0245141694763064,1.66790017247365,0.000529205530197791,0.00101892285298399,0.000431778929188256,0,0.000605922896311444,0.00124253002780901,0.000840143588176888,0.00028989708653428,0.000318066157760814,0.00130832969908417,0.000820765363701652,0.0011142061281337,0.00146636166344067,0.000836586726157278,0.00200764199209896,0.00061714109…
ATG4B,8.15282651072124,0.0375594660194174,0.00473463780039048,6.37229990285007e-07,2.92712611749659,0.00244757557716478,0.000436681222707424,0.00208693149107657,0.00262414210738797,0.00204498977505112,0.00230755576593101,0.00358970442221034,0.00355123931004493,0.00310114503816794,0.00486989387992441,0.00595054888683698,0.00396935933147632,0.00269810546073083,0.0042526491912995,0.00427433456382359…
ATG5,9.71500974658871,0.0116540880503149,0.000746891426614671,2.30053270689713e-15,4.73260600599479,0.00661506912747238,0.00327510917030568,0.00554116292458261,0.00376799892342888,0.00840718018632129,0.00615348204248269,0.00641564194607806,0.00746484997825772,0.00715648854961832,0.00843145806076465,0.0131322458192264,0.00835654596100279,0.00750777171681624,0.00732013385387619,0.0116572760831552,0…
ATIC,9.29239766081869,0.0161119691119687,0.00114534253616061,3.04398043882719e-13,4.30235670690545,0.00932724746973606,0.00465793304221252,0.006188831318365,0.00867985466289867,0.00704385366962054,0.00905271877403704,0.010769113266631,0.0108711407450355,0.00628180661577608,0.0115569123419102,0.0143633938647789,0.0096100278551532,0.0113789665082996,0.00969046291132181,0.0109448869891846,0.01619995…
ATL3,6.16296296296294,0.136576715023359,0.031179732801098,0.00279093701884172,1.97468478261228,0.0027783290335384,0.00131004366812227,0.00201496833621186,0.00094199973085722,0.00181776868893433,0.00284006863499201,0.00290231421370198,0.00195680533410639,0.000874681933842239,0.00239860444832098,0.00441161382989638,0.00222841225626741,0.00246348759458033,0.00285833798103737,0.00310860695550806,0.00…
ATOX1,11.9918128654971,0.00290854700854567,0,1.32613858048228e-58,12.5729236401671,0.0254018654494939,0.0122998544395924,0.0203655728267127,0.0168214237653075,0.025070059834886,0.0246139281699308,0.0290231421370198,0.0305841426293666,0.0248091603053435,0.0399040558220672,0.0508874525495024,0.0277855153203343,0.0381254032494574,0.0349274958170664,0.0374328087559096,0.0435084471187225,0.03563501109…
ATP1B1,12.8265107212476,0.00290854700854567,0,1.480666648203e-06,2.8398579384065,0.000264602765098895,0.000145560407569141,0.000287852619458837,0,7.57403620389305e-05,0.000710017158748003,0.000458260139005575,0.000507319901434991,0.000636132315521629,0.00196249454862625,0.00184672206832872,0.000835654596100279,0.00146636166344067,0.00167317345231456,0.00110096496340911,0.00146571009797115,0.00149…
ATP1B3,6.57660818713449,0.108157650273224,0.022697778770095,2.56739099050001e-16,4.92222140386977,0.0116425216643514,0.00356622998544396,0.00582901554404145,0.00834342618759252,0.0108308717715671,0.00988107212590971,0.0126785305124876,0.00985650094216553,0.00850826972010178,0.0135194068905364,0.0173386683081974,0.010933147632312,0.01038184057716,0.0110847741215839,0.0135353927854414,0.01396281724…
ATP5A1,8.15165692007798,0.037577840679337,0.00473463780039048,1.15819701694052e-56,12.2369321057385,0.062512403254614,0.0347889374090248,0.0442573402417962,0.0451487013860853,0.0755131409528138,0.0590497603692089,0.0679752539524937,0.0629801420495724,0.0551049618320611,0.0758831225468818,0.105981327587976,0.0615598885793872,0.0635227872602499,0.0686001115448968,0.0802409170390519,0.08616832523335…
ATP5D,10.435477582846,0.00701619601328922,0.000303047185165161,1.61336357148541e-66,13.9382074420876,0.0459747304359331,0.0208151382823872,0.0232440990213011,0.0417844166330238,0.0430205256381126,0.0483403348914265,0.0530054227449782,0.0437744600666763,0.0403148854961832,0.062145660706498,0.0828973017338668,0.0487465181058496,0.0503255322892838,0.0465002788622421,0.0602292597629687,0.063874103216…
ATP5E,9.80896686159845,0.0109048083170886,0.000537582739515848,4.30094936738136e-73,15.0640371142985,0.814381160283125,0.42802037845706,0.602547495682211,0.673664378953035,0.808149662955389,0.864682563161943,0.903841747498663,0.797579359327439,0.775683842239186,1.03060037796191,1.1303990971581,0.806476323119777,0.928265587424482,0.891104294478528,1.01353539278544,1.17966520095657,0.94966704661347…
ATP5F1,7.41169590643274,0.0628828618968385,0.0102363893375747,1.22654808851981e-79,16.1793690726828,0.077131706026328,0.0368267831149927,0.0691565918249856,0.0652671242093931,0.0889191850337045,0.085497899532572,0.100588100511724,0.0784171619075228,0.0729961832061069,0.112007559238261,0.147532574125372,0.0874651810584958,0.0919115490644613,0.080521472392638,0.101483064568357,0.117796806294839,0.1…
ATP5G1,6.47407407407405,0.114736303191489,0.0245723443038237,3.87300304327742e-32,7.90005054478833,0.0528544023285043,0.0264919941775837,0.0497265400115141,0.0469654151527385,0.0471105051882148,0.0546713212235962,0.0536164362636523,0.0502246702420641,0.049618320610687,0.0627271405727577,0.0723299476762081,0.049025069637883,0.0583611942049387,0.0461517010596765,0.0661874230943592,0.077142636735323…
ATP5G3,10.1122807017544,0.00889332844574729,0.000303047185165161,7.9984374263879e-72,14.8462099973382,0.125355559965602,0.0633187772925764,0.102187679907887,0.107051540842417,0.128379913655987,0.141885095556476,0.12632704498587,0.1327728656327,0.125795165394402,0.183820322721326,0.186724120242126,0.122701949860724,0.142882280485659,0.141104294478528,0.165986658895149,0.206510838540461,0.152618633…
ATP5I,12.6643274853801,0.00290854700854567,0,3.42374298675552e-62,13.1931345657034,0.214526691803929,0.121761280931587,0.185449050086356,0.180392948459158,0.217526319775809,0.222235370688125,0.216757045749637,0.205609508624438,0.197837150127226,0.276202936473325,0.314558325638658,0.223259052924791,0.233914012552056,0.238636363636364,0.26559160676122,0.335339041888452,0.236666866638671,0.239822100…
ATP5J,10.293567251462,0.00776549019607831,0.000303047185165161,1.18002464443261e-55,12.0619290913226,0.0941985843752067,0.0548034934497817,0.0879389752446747,0.0728704077513121,0.076346284935242,0.0989290574522218,0.0965401359505079,0.0938541817654733,0.0881043256997456,0.125817706061928,0.13419513696522,0.0829387186629526,0.106047275500029,0.112102621305075,0.113205103296419,0.134073902645992,0.…
ATP5L,6.64990253411303,0.103684818941504,0.0213274836470329,1.09306510036691e-61,13.1055537878038,0.111199312032811,0.0580786026200873,0.073258491652274,0.0844435473018436,0.114595167764902,0.1288089462162,0.123042847322997,0.114074503551239,0.109653307888041,0.140936182584678,0.158202523853493,0.10591922005571,0.123467652061704,0.107292247629671,0.145586425749628,0.163079534058474,0.137620733097…
ATP5O,8.5734892787524,0.0276259576385758,0.00300274914951094,3.22268777165828e-63,13.3708602634776,0.196136799629556,0.0985443959243086,0.158246977547496,0.150316242766788,0.193440884647429,0.190402934737589,0.208890246696708,0.183070010146398,0.177162849872774,0.243712748946068,0.280291371704114,0.186908077994429,0.207402193677049,0.207403792526492,0.236448416553332,0.27879348916146,0.2204691343…
ATP5S,7.99961013645228,0.041825446082234,0.00565333295830106,0.00028948037838186,2.25771748235925,0.00191837004696699,0.00116448326055313,0.000791594703511802,0.00174942807159198,0.00204498977505112,0.00224838766936868,0.00152753379668525,0.00159443397593854,0.00182888040712468,0.00399767408053496,0.00359084846619473,0.00257660167130919,0.0032846501261071,0.00118516452872281,0.00213716728191179,0…
ATP5SL,8.75399610136449,0.0244681970349118,0.0023869286846754,9.10477938907434e-31,7.65113433419548,0.0173314811139776,0.00647743813682678,0.0114421416234888,0.0127842820616337,0.0153752934939029,0.0200579847346311,0.0182540288703888,0.0108711407450355,0.0111323155216285,0.0234772496002326,0.0239047912178106,0.0137186629526462,0.0151915068332454,0.0204266592303402,0.0205945210802409,0.02329707629…
ATP6AP1,10.1118908382066,0.00889332844574729,0.000303047185165161,4.65144925444191e-63,13.343115909783,0.0252034133756698,0.0177583697234352,0.0149683362118595,0.0197819943480016,0.0256759827311975,0.0418910123661322,0.032001833040556,0.0229018698362081,0.0246501272264631,0.0396860008722198,0.0535549399815328,0.0298050139275766,0.0326118833949205,0.0350669269380926,0.0400880771970727,0.0411941680…
ATP6AP2,6.30370370370369,0.126292090539166,0.0281882885249839,3.0846540842452e-09,3.45346149637857,0.00542435668452735,0.00327510917030568,0.00352619458837075,0.00531556990983717,0.0062107096871923,0.00396426246967635,0.00702665546475216,0.00500072474271634,0.00421437659033079,0.00814071812763483,0.0102595670462706,0.00584958217270195,0.0063346823860637,0.00662297824874512,0.00498672365779418,0.0…
ATP6V0B,13.1945419103314,0.00290854700854567,0,4.34555993038262e-167,30.7635466126056,0.143745452139975,0.0672489082969432,0.085636154289004,0.12091239402503,0.144588351132318,0.156617951600497,0.148781791797143,0.140382664154225,0.1404262086514,0.236516935601105,0.271468144044321,0.158983286908078,0.195729954836061,0.177356385945343,0.235023638365391,0.263904960271542,0.180034795128682,0.2363325…
ATP6V0C,13.6631578947369,0.00290854700854567,0,1.74818913987249e-144,27.0401234347469,0.0691274723820864,0.040174672489083,0.0295768566493955,0.0552415556452698,0.063243202302507,0.0783385598485297,0.0754601695562514,0.0683432381504566,0.0644083969465649,0.11876726268353,0.138606750795116,0.0866295264623956,0.103994369171212,0.0928611266034579,0.123113787967101,0.108076834066188,0.114104025436439…
ATP6V0D1,10.5762183235867,0.00633142100617898,0.000303047185165161,8.09624793878984e-37,8.7446469403618,0.0171991797314282,0.00807860262008734,0.00762809441565918,0.0106984255147356,0.0133303037188518,0.0152653689130821,0.0156572214160238,0.013987534425279,0.0130407124681934,0.0209332751853467,0.020621729763004,0.0141364902506964,0.0164232506305355,0.0193112102621305,0.0281069878893854,0.01828280…
ATP6V0E1,8.00272904483431,0.0417539805825242,0.00565333295830106,5.63168157463537e-26,6.76867145121044,0.0395581133822848,0.0190684133915575,0.0261226252158895,0.0306822769479209,0.0333257592971294,0.0405301461451985,0.0360497976017719,0.0355123931004493,0.031647582697201,0.0406309056548917,0.0551964707089361,0.0334261838440111,0.0366590415860168,0.0364612381483547,0.0373032834660968,0.0499884286…
ATP6V1A,8.62729044834309,0.0266312414109026,0.00267906459898638,0.0187280859940611,1.70892927237379,0.000396904147648343,0.000582241630276565,7.19631548647093e-05,0.00047099986542861,0.000378701810194653,0.000295840482811668,7.63766898342626e-05,0.00036237135816785,0.000318066157760814,0.000654164849542085,0.0015389350569406,0.000557103064066852,0.000527890198838642,0.000697155605131065,0.0012952…
ATP6V1B2,9.58284600389862,0.0128195195195191,0.000746891426614671,1.14948191926551e-18,5.38219034547392,0.0140239465502415,0.00858806404657933,0.0139608520437536,0.0141972816579195,0.0148451109596304,0.0158570498787054,0.0139769342396701,0.0136976373387447,0.0268765903307888,0.022895769733973,0.0222632604904073,0.0186629526462396,0.0156607425655464,0.0182654768544339,0.0213716728191179,0.02144565…
ATP6V1E1,10.4916179337232,0.00672831632653092,0.000303047185165161,1.00311176610227e-14,4.60431322103463,0.0136931930938678,0.00647743813682678,0.0125215889464594,0.0125151392813888,0.0115125350299174,0.0117744512159044,0.0128312838921561,0.0131178431656762,0.00978053435114504,0.0189707806367205,0.0186724120242126,0.0120473537604457,0.0175376854947504,0.0154071388733965,0.0174859141247329,0.02105…
ATP6V1F,11.7766081871345,0.00301031746031864,0,3.16954663858157e-76,15.5999803097546,0.0924125157107892,0.0524745269286754,0.0631836499712147,0.0843762616067824,0.104370218889646,0.0831311756700787,0.104406935003437,0.0932019133207711,0.0779262086513995,0.126035761011775,0.156663588796553,0.100974930362117,0.121708018065576,0.111614612381484,0.129201476588304,0.143562446964437,0.120643109964605,0…
ATP6V1G1,11.4545808966862,0.00348271276595824,0,4.07962071882417e-44,10.0421496349847,0.0349275649930542,0.0229257641921397,0.035405872193437,0.0332391333602476,0.0421873816556843,0.0397017927933258,0.0467425341785687,0.0417451804609364,0.0397582697201018,0.0550225323448176,0.0690468862214015,0.0425487465181058,0.0478620446947035,0.0483825989960959,0.0547244349459232,0.0638741032168479,0.05483232…
ATP6V1H,11.3922027290449,0.00361455696202489,0,1.76576787892218e-12,4.14518812317715,0.00171991797314282,0.00174672489082969,0.00107944732297064,0.00127842820616337,0.00151480724077861,0.00142003431749601,0.00221492400519361,0.00231917669227424,0.000636132315521629,0.00370693414740515,0.00605314455729968,0.00271587743732591,0.00211156079535457,0.0020914668153932,0.00284955637588239,0.002931420195…
ATPIF1,10.7918128654971,0.00540414258188871,0,4.97748014300698e-142,26.6325758430085,0.0530528544023285,0.0353711790393013,0.0416666666666667,0.049724128650249,0.0516549269105506,0.0601739542038933,0.0617123653860842,0.0563849833309175,0.0533555979643766,0.0831516208751272,0.0951061865189289,0.0534818941504178,0.0703267053786146,0.0612102621305075,0.0818599831617123,0.0887140322456221,0.070190173…
ATRAID,13.0428849902534,0.00290854700854567,0,4.45218569377841e-54,11.7866270264821,0.0556988820533175,0.0361717612809316,0.0316637881404721,0.0431301305342484,0.0538513974096796,0.0514762440092302,0.0524707859161384,0.0531236411074069,0.0466762086513995,0.0775548771623782,0.0895660203139428,0.0574512534818942,0.0667487829198193,0.064138315672058,0.0703969950132763,0.0732083622618221,0.0698302237…
ATXN10,10.6830409356725,0.00587083333333356,0,8.11524321836727e-35,8.38479695557298,0.0154792617582854,0.0101892285298399,0.018062751871042,0.0155429955591441,0.0201469363023555,0.0171587480030767,0.0205453295654166,0.0202203217857661,0.0182888040712468,0.0289286233464166,0.035292910639171,0.0248607242339833,0.0269810546073083,0.0187534857780257,0.0232497895214041,0.029314201959423,0.031075649409…
AUH,6.21325536062377,0.132594013909588,0.0300419421321615,0.0300335426979826,1.63586531365674,0.000264602765098895,0.000436681222707424,7.19631548647093e-05,0.00033642847530615,0.000757403620389305,0.000355008579374002,0.00114565034751394,0.00108711407450355,0.000238549618320611,0.00159906963221398,0.000615574022776239,0.000417827298050139,0.00134905273036542,0.000906302286670385,0.00123049025322…
AUNIP,11.7902534113061,0.00300641025641058,0,4.40030865132289e-09,3.41936080001718,0.00145531520804392,0.000873362445414847,0.000575705238917674,0.00060557125555107,0.00128758615466182,0.00159753860718301,0.00152753379668525,0.000434845629801421,0.000636132315521629,0.00239860444832098,0.00277008310249307,0.00215877437325905,0.00269810546073083,0.00223089793641941,0.00330289489022732,0.0036257039…
AUP1,10.9918128654971,0.00469029850746219,0,1.47908271723786e-68,14.2871616152031,0.0351921677581531,0.0160844250363901,0.0148244099021301,0.0290674202664514,0.0297659622812997,0.0365067155789598,0.0326128465592301,0.028482388751993,0.0266380407124682,0.0508794882977177,0.0575561711295783,0.0329387186629526,0.0383013666490703,0.0355549358616843,0.0406061783563241,0.0537684178045206,0.046193532905…
AURKA,8.53372319688107,0.0284447168970127,0.00315505045060864,7.08405968725876e-28,7.12055354320521,0.0213666732817358,0.0138282387190684,0.0175590097869891,0.021060422554165,0.020752859198667,0.0291107035086681,0.0227602535706102,0.0226119727496739,0.021469465648855,0.0306730629451955,0.0343695496050067,0.0185236768802228,0.0300897413338026,0.0317205800334635,0.0333527621268053,0.036488467175808…
AURKAIP1,11.9103313840156,0.00290854700854567,0,2.96337659336137e-52,11.4691995780065,0.0533836078587021,0.0317321688500728,0.0416666666666667,0.0437357017897995,0.0525638112550178,0.0592864327554583,0.057588024135034,0.0554428177996811,0.0512086513994911,0.0793720017444396,0.0864881502000616,0.0555710306406685,0.06475453105754,0.0664389291689905,0.0786218509163914,0.0837769034945614,0.0743295938…
AURKB,7.85107212475634,0.0462403560830863,0.00665280998028198,3.11960125485403e-06,2.7616757176813,0.00542435668452735,0.00305676855895197,0.00244674726540012,0.00255685641232674,0.00462016208437476,0.0065084906218567,0.0048881081493928,0.00565299318741847,0.00397582697201018,0.00537868876290158,0.00820765363701652,0.00487465181058496,0.00604141005337556,0.00732013385387619,0.00634673920082896,0.…
AVPI1,6.75555555555556,0.0967303642572567,0.0195319688915613,0.000149948141043863,2.33454424586257,0.000330753456373619,0.000145560407569141,0,0,0,0.000236672386249334,0.000229130069502788,0,0,0.000290739933129815,0.000102595670462706,0.000278551532033426,0.000293272332688134,0.00020914668153932,0.000129525289812836,0.00123428218776518,0.000719899214110025,0.000205268559698939,5,2,0,0,0,4,3,0,0,4…
AXL,7.03235867446394,0.0814196701282832,0.0148189703524781,1.17043724354787e-12,4.18216158009354,0.000198452073824171,0.000436681222707424,0.00100748416810593,0,7.57403620389305e-05,0.000946689544997337,0,7.24742716335701e-05,0.000318066157760814,0.00196249454862625,0.000512978352313532,0.000139275766016713,0.000762508064989149,0.00223089793641941,0.000777151738877016,0.00192856591838309,0.001379…
AZU1,12.2261208576998,0.00290854700854567,0,3.74616555045156e-117,22.501833625994,2.04604088112721,1.04352256186317,1.01014680483592,1.55766384066747,1.96674998106491,1.91355541092243,2.10562896204079,1.84577474996376,1.77457061068702,2.78652420409943,2.24715297014466,2.03426183844011,2.41251686315913,2.49867540435025,2.86464607214559,2.72514078531204,2.34969104325394,2.26404379062607,30930,14338…
B2M,12.9391812865497,0.00290854700854567,0,1.04392468596623e-105,20.5872203721781,0.169874975193491,0.0967248908296943,0.146301093839954,0.133629390391603,0.174657274861774,0.16632151943672,0.185289849537921,0.175242788809972,0.157522264631043,0.260430295101032,0.284087411511234,0.208286908077994,0.239720804739281,0.223996095928611,0.249919046693867,0.286199182288051,0.259283700281961,0.232364009…
B3GAT3,13.1313840155946,0.00290854700854567,0,6.22588796332406e-15,4.64595224472444,0.00509360322815373,0.00458515283842795,0.00352619458837075,0.0040371417036738,0.00568052715291979,0.00544346488373469,0.00626288856640953,0.00529062182925062,0.00644083969465649,0.0101758976595435,0.0107725453985842,0.00821727019498607,0.00850489764795589,0.00920245398773006,0.00932582086652419,0.0114942528735632…
B3GNT8,8.32124756335281,0.0330956686290998,0.00401237504893748,9.04620385867e-10,3.56977514353923,0.00337368525501091,0.00109170305676856,0.000935521013241221,0.00208585654689813,0.00325683556767401,0.00461511153186202,0.00252043076453067,0.00166690824757211,0.00198791348600509,0.00574211367931385,0.00512978352313532,0.00306406685236769,0.00322599565956948,0.00306748466257669,0.00511624894760702,…
B4GALT1,7.25808966861598,0.0699151125401928,0.0119458712256141,9.51120235589848e-41,9.44518209600127,0.0293047562347027,0.0140465793304221,0.0161197466896949,0.0203875656035527,0.0279481935923654,0.0241405833974321,0.0268082181318262,0.0244238295405131,0.0291825699745547,0.0375781363570286,0.0398071201395301,0.0227019498607242,0.0274502903396094,0.029419966536531,0.0334175247717117,0.044897014579…
B4GALT3,13.2608187134503,0.00290854700854567,0,3.57333423102202e-44,10.0523456153211,0.0148177548455381,0.00655021834061135,0.0102907311456534,0.0119768537208989,0.0143149284253579,0.0156795455890184,0.0152753379668525,0.0142049572401797,0.0133587786259542,0.025948539031836,0.0295475530932595,0.0192896935933148,0.0218781160185348,0.0193809258226436,0.0250631435787838,0.0265370670369513,0.01877737…
B4GALT7,7.84054580896684,0.0465440088757395,0.00665280998028198,1.3082665496672e-20,5.75691458102839,0.00284447972481312,0.00174672489082969,0.00251871042026482,0.00242228502220428,0.00378701810194653,0.00319507721436601,0.00404796456121592,0.00239165096390781,0.00254452926208651,0.00457915394679459,0.00769467528470299,0.00598885793871866,0.00387119479148337,0.00271890686001115,0.0094553461563370…
B9D2,7.62690058479531,0.0540797685834504,0.00829092257829223,0.00148228860118208,2.05685606304152,0.00231527419461533,0.000436681222707424,0.00107944732297064,0.00235499932714305,0.00181776868893433,0.00254422815218034,0.00160391048651951,0.00202927960573996,0.000874681933842239,0.00312545428114552,0.0031804657843439,0.00229805013927577,0.0030500322599566,0.00202175125488009,0.00220192992681821,0…
BABAM1,10.0927875243665,0.00902294246176192,0.000303047185165161,1.53756624664049e-14,4.56660774300101,0.0261956737447906,0.0155021834061135,0.0177029360967185,0.0238191360516754,0.0279481935923654,0.0302940654399148,0.0275719850301688,0.0264531091462531,0.0260814249363868,0.0306730629451955,0.038781163434903,0.0275069637883008,0.0313801395976304,0.0282348020078081,0.0340003885758694,0.0303941988…
BAD,12.1068226120858,0.00290854700854567,0,2.60831504070203e-46,10.4289177971179,0.0177945359529007,0.00858806404657933,0.00892343120322395,0.0139954245727358,0.0212073013709006,0.0223063724039998,0.0193996792179027,0.018046093636759,0.0195610687022901,0.0288559383631342,0.0326254232071407,0.020891364902507,0.0259839286761687,0.0252370329057446,0.0321222718735833,0.031474195788012,0.0261563381126…
BAG1,6.13567251461987,0.138836023477623,0.0320276417919795,0.000386353942926661,2.22311029393606,0.0041674935503076,0.00218340611353712,0.00266263672999424,0.00457542726416364,0.00310535484359615,0.00289923673155435,0.00320782097303903,0.00529062182925062,0.0045324427480916,0.00465183893007705,0.00595054888683698,0.00424791086350975,0.00668660918528946,0.00474065811489124,0.00440385985363642,0.00…
BAG4,8.93372319688108,0.0212628814407199,0.00187112442345643,1.37749675322715e-19,5.56032891745378,0.00119071244294503,0.000800582241630277,0.000575705238917674,0.00141299959628583,0.000833143982428236,0.00100585764155967,0.000687390208508363,0.00115958834613712,0.0023059796437659,0.00254397441488588,0.00297527444341849,0.00139275766016713,0.00170097952959118,0.00515895147796988,0.002266692571724…
BAIAP2,9.39454191033137,0.014946796338673,0.00114534253616061,0.00103994081376034,2.10156308395814,0.00158761659059337,0.00160116448326055,0.000863557858376511,0.00161485668146952,0.00166628796485647,0.00242589195905568,0.00145115710685099,0.00101463980286998,0.0023059796437659,0.00348887919755778,0.0031804657843439,0.00271587743732591,0.00175963399612881,0.00334634690462911,0.00336765753513374,0…
BAK1,10.5964912280702,0.00626160714285788,0.000303047185165161,4.97065522490686e-06,2.71242677272477,0.00317523318118674,0.00160116448326055,0.00187104202648244,0.0026914278024492,0.00295387411951829,0.00514762440092302,0.00221492400519361,0.00246412523554138,0.00429389312977099,0.00363424916412269,0.00666871858007592,0.0032033426183844,0.00351926799225761,0.00522866703848299,0.00453338514344926,…
BANF1,7.58830409356725,0.0555031239153074,0.00856468317727095,5.00493265173453e-72,14.8815119749371,0.0611232387378448,0.0278748180494905,0.0437535981577432,0.0450141299959629,0.0527910323411346,0.0805869475178983,0.0531581761246468,0.048557761994492,0.0547868956743003,0.0799534816106992,0.0761259874833282,0.0394150417827298,0.0529063288169394,0.0758505298382599,0.0870409947542258,0.0771426367353…
BATF,9.48499025341131,0.0138523920653445,0.000958232770951545,1.47102636711054e-27,7.06212684347935,0.00919494608718661,0.00349344978165939,0.00662061024755325,0.00719956937155161,0.00999772778913883,0.0100585764155967,0.0113037500954709,0.00942165531236411,0.00962150127226463,0.0161360662887048,0.0177490509900482,0.00842618384401114,0.0126693647721274,0.0144311210262131,0.0156077974224467,0.0174…
BATF2,10.8920077972709,0.00503869653767853,0,0.000100486904913263,2.38077140712953,0,0,0,0.00020185708518369,0.000227221086116792,0,0,0.00014494854326714,0.000159033078880407,0.000726849832824538,0.000410382681850826,0.000278551532033426,0.000527890198838642,0.000418293363078639,0.0014247781879412,0.000385713183676618,0.000419941208230848,0.000342114266164899,0,0,0,3,3,0,0,2,2,10,4,4,9,6,22,5,7,5
BAX,10.988693957115,0.00469312169312115,0,2.42782090085994e-22,6.08664698945721,0.00383674009393398,0.00283842794759825,0.00266263672999424,0.00363342753330642,0.00408997955010225,0.00751434826341637,0.00420071794088444,0.00731990143499058,0.00500954198473282,0.0101758976595435,0.00831024930747922,0.00682451253481894,0.00803566191565488,0.00732013385387619,0.0112039375688103,0.0101828280490627,0.…
BAZ1B,7.00155945419101,0.0829806236754463,0.0153313616979363,0.0298638577891156,1.6367388257639,0.00132301382549448,0.000436681222707424,0.000863557858376511,0.00060557125555107,0.000681663258350375,0.00100585764155967,0.000687390208508363,0.00101463980286998,0.00111323155216285,0.00101758976595435,0.00143633938647789,0.00271587743732591,0.00134905273036542,0.000836586726157278,0.0015543034777540…
BCAP31,13.2740740740741,0.00290854700854567,0,9.60963349106038e-63,13.2891796602062,0.0399550175299332,0.0199417758369723,0.0238198042602188,0.0316242766787781,0.0385518442778156,0.0430743742973788,0.043916596654701,0.0407305406580664,0.0407124681933842,0.0540049425788632,0.0736636913922232,0.0496518105849582,0.0530236377500147,0.0469882877858338,0.0588044815750275,0.0615598241147882,0.0539924410…
BCAT1,8.42807017543858,0.0307203904555313,0.00358772535544867,0.000142450539589859,2.34052352110132,0.0011245617516703,0.000727802037845706,0.000935521013241221,0.00080742834073476,0.000530182534272514,0.00100585764155967,0.00129840372718246,0.000942165531236411,0.000874681933842239,0.00290739933129815,0.00112855237508977,0.00194986072423398,0.00181828846266643,0.00153374233128834,0.0014895408328…
BCAT2,6.0569200779727,0.145626506024096,0.0340353023893174,0.0182116468283025,1.71309765654171,0.00436594562413177,0.00254730713245997,0.00266263672999424,0.00262414210738797,0.00249943194728471,0.00461511153186202,0.00450622470022149,0.00311639368024351,0.00469147582697201,0.00370693414740515,0.00595054888683698,0.00285515320334262,0.00217021526189219,0.00460122699386503,0.00427433456382359,0.00…
BCCIP,9.99727095516569,0.0095726256983244,0.000537582739515848,1.97561476718266e-06,2.8095785698511,0.0027783290335384,0.00131004366812227,0.00122337363270006,0.00275871349751043,0.00257517230932364,0.00319507721436601,0.0030550675933705,0.00246412523554138,0.0022264631043257,0.00268934438145079,0.00574535754591156,0.00376044568245125,0.00316734119303185,0.00390407138873397,0.00388575869438508,0.…
BCKDHA,12.5559454191033,0.00290854700854567,0,2.63467410319981e-10,3.68560065447243,0.0118409737381756,0.0091703056768559,0.0102907311456534,0.00935271161351097,0.00855866091039915,0.0086385420981007,0.00893607271060872,0.0112335121032034,0.0108142493638677,0.0130106120075592,0.0166204986149584,0.0123955431754875,0.0172444131620623,0.0158951477969883,0.0147658830386633,0.0155056699838,0.012898194…
BCKDK,8.14814814814815,0.0376596045197739,0.00473463780039048,2.19764572840982e-10,3.70276536513404,0.00800423364424158,0.00414847161572052,0.0053972366148532,0.00598842686044947,0.00878588199651594,0.00804686113247737,0.00870694264110593,0.00717495289172344,0.00636132315521629,0.0106846925425207,0.0131322458192264,0.00696378830083566,0.00997125931139656,0.00885387618516453,0.00984392202577553,0.…
BCL2L1,11.2487329434698,0.00394976076554986,0,6.06737793741544e-09,3.38831634750702,0.00085995898657141,0.000655021834061135,0.000791594703511802,0.00033642847530615,0.000681663258350375,0.00142003431749601,0.000152753379668525,0.00021742281490071,0.000715648854961832,0.0028347143480157,0.0015389350569406,0.0011142061281337,0.00123174379729016,0.00299776910206358,0.00116572760831552,0.00177428064…
BCL2L13,10.130604288499,0.00875277161862576,0.000303047185165161,1.34003205896172e-148,27.7194994723931,0.0044320963154065,0.00181950509461427,0.00179907887161773,0.00181671376665321,0.00416571991214118,0.00520679249748536,0.00274956083403345,0.00297144513697637,0.00262404580152672,0.00596016862916122,0.00728429260285216,0.00445682451253482,0.024517567012728,0.00578639152258784,0.0055695874619519…
BCL7C,8.93567251461988,0.0212428642964449,0.00187112442345643,0.00646242786251389,1.86187797294646,0,0,0,0.00020185708518369,0.000151480724077861,0.000177504289687001,7.63766898342626e-05,0,7.95165394402036e-05,0.000218054949847362,0.000615574022776239,0.000139275766016713,0.000293272332688134,0.000278862242052426,0.000453338514344926,0.00100285427755921,0.000719899214110025,0.000205268559698939,…
BCS1L,6.26900584795318,0.12847306143001,0.028953394904679,0.00789771845747976,1.83408750116431,0.00681352120129655,0.00232896652110626,0.00431778929188256,0.00430628448391872,0.00484738317049156,0.00568013726998402,0.00626288856640953,0.0070300043484563,0.00508905852417303,0.00639627852885594,0.00820765363701652,0.00598885793871866,0.00645199131913895,0.00606525376464027,0.00673531507026747,0.007…
BDP1,11.083820662768,0.00436865342163415,0,1.36880610708145e-12,4.16797732186497,0.0011245617516703,0.0012372634643377,0.00179907887161773,0.00087471403579599,0.00136332651670075,0.00195254718655701,0.00190941724585656,0.00181185679083925,0.000874681933842239,0.00218054949847362,0.00307787011388119,0.00271587743732591,0.00263945099419321,0.00285833798103737,0.00207240463700538,0.00601712566535524…
BECN1,11.6296296296297,0.00314598540146081,0,3.59772899451815e-16,4.89325588147864,0.0101210557650327,0.00334788937409025,0.00482153137593552,0.00679585520118423,0.00651367113534803,0.010117744512159,0.00710303215458642,0.00782722133642557,0.0089058524173028,0.0140282017735136,0.0120036934441367,0.00988857938718663,0.00967798697870843,0.00934188510875627,0.0119810893076873,0.0128056776980637,0.01…
BET1,5.56764132553606,0.191331917211329,0.0496921456816193,0.00855579408879493,1.82258525808052,0.0025137262684395,0.00101892285298399,0.00115141047783535,0.00181671376665321,0.00196924941301219,0.00218921957280634,0.00259680745436493,0.00115958834613712,0.00254452926208651,0.00341619421427533,0.00359084846619473,0.0020891364902507,0.00258079652765558,0.00237032905744562,0.00207240463700538,0.004…
BET1L,12.2335282651072,0.00290854700854567,0,5.29815015603511e-14,4.45823031375702,0.000992260369120857,0.0012372634643377,0.000575705238917674,0.00074014264567353,0.00143906687873968,0.00183421099343234,0.000611013518674101,0.000724742716335701,0.00111323155216285,0.00298008431458061,0.00235970042064225,0.00181058495821727,0.00187694292920406,0.00411321807027329,0.00336765753513374,0.00347141865…
BEX1,11.2748538011696,0.00387576126674872,0,3.01254642825699e-58,12.511397946209,0.072104253489449,0.0406113537117904,0.0707397812320092,0.0641905530884134,0.0941452700143907,0.070765043488551,0.073016115481555,0.0652993187418466,0.067191475826972,0.104302951010321,0.114907150918231,0.0821030640668524,0.0936125285940524,0.0886781929726715,0.105757399132181,0.110236827894777,0.0883076369308297,0.1…
BHLHE40,7.18284600389863,0.0735492735312697,0.0129381072384488,1.27345719735898e-13,4.38037853709805,0,0.000436681222707424,0,0.00026914278024492,0,0,7.63766898342626e-05,0.00036237135816785,0,0.000581479866259631,0.000820765363701652,0,0.000117308933075254,0.00188232013385388,0.00103620231850269,0.00154285273470647,0.000839882416461695,0.000205268559698939,0,6,0,4,0,0,1,5,0,8,8,0,2,27,16,20,14,3
BID,11.8191033138402,0.00300000000000088,0,2.97831775609469e-32,7.92074722838993,0.011245617516703,0.00538573508005822,0.0115141047783535,0.00901628313820482,0.0145421495114747,0.0133128217265251,0.0105399831971282,0.0113784606464705,0.00954198473282443,0.016499491205117,0.0232892171950344,0.0144846796657382,0.0149568889670948,0.0152677077523703,0.0191049802473933,0.024068502661421,0.015897774311…
BIN2,12.3512670565302,0.00290854700854567,0,2.19393259798411e-14,4.53559504150813,0.00886419263081299,0.00640465793304221,0.00719631548647093,0.00504642712959225,0.00840718018632129,0.00988107212590971,0.00863056595127167,0.00782722133642557,0.0108142493638677,0.0116295973251926,0.015389350569406,0.00995821727019499,0.0103231861106223,0.0139431121026213,0.0119810893076873,0.0148113862531821,0.010…
BIRC2,6.81910331384013,0.0931362583260933,0.0185277051201106,4.39555139372775e-09,3.4195478401662,0.00291063041608785,0.00145560407569141,0.00223085780080599,0.00262414210738797,0.00295387411951829,0.00189337908999467,0.00313144428320477,0.00260907377880852,0.00198791348600509,0.00675970344526821,0.00174412639786601,0.00264623955431755,0.00422312159070913,0.00460122699386503,0.00544006217213911,0…
BIRC5,13.9185185185185,0.00290854700854567,0,2.42476650067127e-45,10.2587773147132,0.0295693589998015,0.0133187772925764,0.0142487046632124,0.0229444220158794,0.0227221086116792,0.0262706348736761,0.0257389444741465,0.0250760979852152,0.0278307888040712,0.0390318360226777,0.046475838719606,0.0327298050139276,0.0312041761980175,0.0340909090909091,0.035166116184185,0.0401141711023683,0.037254784330…
BLCAP,8.09941520467837,0.0389677419354839,0.00498619733176832,7.04377670667619e-06,2.67496805980065,0.00152146589931865,0.00160116448326055,0.00143926309729419,0.00154757098640829,0.000984624706506097,0.00260339624874268,0.00252043076453067,0.00181185679083925,0.00326017811704835,0.0056694286960314,0.00307787011388119,0.00236768802228412,0.00263945099419321,0.00257947573898494,0.00259050579625672…
BLMH,12.6686159844055,0.00290854700854567,0,3.00128482942072e-29,7.37343020128624,0.00469669908050539,0.00240174672489083,0.00237478411053541,0.00316242766787781,0.00537756570476407,0.00455594343529969,0.00557549835790117,0.00405855921147992,0.00564567430025445,0.0106846925425207,0.0135426285010773,0.0064066852367688,0.00692122705143997,0.00808700501952036,0.00803056796839583,0.00663426675923783,…
BLOC1S2,6.48148148148145,0.114192143808255,0.0244575457176578,1.26307788222269e-06,2.85655097502197,0.0027783290335384,0.000800582241630277,0.000719631548647093,0.00174942807159198,0.00310535484359615,0.00337258150405301,0.00259680745436493,0.00239165096390781,0.00151081424936387,0.00494257886320686,0.00277008310249307,0.00264623955431755,0.00299137779341897,0.00327663134411601,0.0038857586943850…
BLOC1S6,5.83430799220271,0.166125780346821,0.0409799322332931,0.000918143565533855,2.11725232909767,0.00297678110736257,0.00167394468704512,0.00194300518134715,0.00262414210738797,0.00325683556767401,0.00360925389030235,0.00381883449171313,0.0028989708653428,0.0021469465648855,0.00363424916412269,0.00533497486406074,0.00229805013927577,0.00351926799225761,0.00334634690462911,0.00518101159251344,0…
BLVRA,9.37855750487329,0.0151178977272728,0.00114534253616061,7.60407297797322e-12,4.01282485970816,0.00687967189257128,0.0024745269286754,0.00582901554404145,0.00652671242093931,0.00855866091039915,0.0079285249393527,0.0093943328496143,0.00536309610088419,0.00731552162849873,0.0111208024422154,0.0105673540576588,0.00863509749303621,0.00950202357909555,0.00899330730619074,0.00990868467068195,0.01…
BNIP1,7.53333333333332,0.0576162273194113,0.00902018961714831,6.70960243709638e-07,2.92185720347517,0.00125686313421975,0.00109170305676856,0.000791594703511802,0.00127842820616337,0.00310535484359615,0.00183421099343234,0.00213854731535935,0.00195680533410639,0.00198791348600509,0.00327082424771042,0.00461680517082179,0.00292479108635097,0.00193559739574169,0.00264919129949805,0.0025905057962567…
BOLA3,5.81325536062377,0.168065247410817,0.0414655383309515,2.99328014927507e-09,3.45632747477656,0.020109810147516,0.013391557496361,0.0206534254461716,0.0165522809850626,0.0258274634552753,0.0239630791077451,0.0225311235011075,0.0250760979852152,0.0228212468193384,0.0265300188980957,0.0250333435929004,0.0238857938718663,0.0246348759458033,0.02356385945343,0.0242859918399067,0.0305484841471881,0…
BPNT1,6.75711500974657,0.0967176018228427,0.0195319688915613,4.78239908389458e-06,2.71650482352841,0.00145531520804392,0.000727802037845706,0.000287852619458837,0.00040371417036738,0.000530182534272514,0.00118336193124667,0.000840143588176888,0.00115958834613712,0.000795165394402036,0.00101758976595435,0.00133374371601518,0.000557103064066852,0.000997125931139656,0.000906302286670385,0.0011009649…
BRAP,5.94152046783623,0.15637325608891,0.0374074451420069,3.85499077012193e-05,2.48927295414341,0.00171991797314282,0.00101892285298399,0.00115141047783535,0.00114385681604091,0.00242369158524578,0.00183421099343234,0.00145115710685099,0.00166690824757211,0.00206743002544529,0.00443378398022968,0.00194931773879142,0.00153203342618384,0.00211156079535457,0.00125488008923592,0.00213716728191179,0.0…
BRAT1,6.5037037037037,0.112796435272045,0.0241101969408665,2.45146069890507e-17,5.12312411504509,0.00125686313421975,0.00160116448326055,0.0023028209556707,0.0006728569506123,0.00166628796485647,0.00189337908999467,0.0018330405560223,0.00166690824757211,0.00540712468193384,0.00392498909725251,0.00461680517082179,0.00139275766016713,0.00228752419496745,0.00348577802565533,0.00304384431060165,0.005…
BRD2,10.0592592592592,0.00918902439024346,0.000537582739515848,1.39288715355153e-77,15.8310119318958,0.0147516041542634,0.00786026200873362,0.00978698906160046,0.00592114116538824,0.00863440127243808,0.0152653689130821,0.00863056595127167,0.0101463980286998,0.014074427480916,0.0185346707370257,0.0149789678875551,0.0144150417827298,0.0119655111736759,0.0333240379252649,0.0129525289812836,0.0239913…
BRD3,6.48849902534113,0.113787106246663,0.024342257062821,2.06505447837211e-15,4.74199952069972,0.00224912350334061,0.00276564774381368,0.000647668393782383,0.00188399946171444,0.00242369158524578,0.00698183539435536,0.00274956083403345,0.00246412523554138,0.00294211195928753,0.00385230411397005,0.0047194008412845,0.00306406685236769,0.00310868672649422,0.00543781372002231,0.00220192992681821,0.0…
BRD7,11.2152046783626,0.00400937866354053,0,8.75868560680577e-06,2.65153740394577,0.00145531520804392,0.000727802037845706,0.00129533678756477,0.00087471403579599,0.000833143982428236,0.00082835335187267,0.00114565034751394,0.00108711407450355,0.000636132315521629,0.00181712458206135,0.0031804657843439,0.0020891364902507,0.00164232506305355,0.00369492470719465,0.00220192992681821,0.00215999382858…
BRD9,11.9013645224172,0.00290986394557709,0,1.45141090940628e-43,9.94497241840387,0.0173976318052524,0.00967976710334789,0.0151122625215889,0.0189745660072669,0.0241611754904188,0.0250281048458671,0.0231421370197816,0.0220321785766053,0.0199586513994911,0.0407762756214566,0.0368318456961116,0.0253481894150418,0.0278022171388351,0.0267010596765198,0.0306327310407357,0.0324770500655712,0.0280760693…
BRE,5.75438596491227,0.173555681818182,0.0435529967104281,3.14205278631751e-08,3.22826337047126,0.0122378778858239,0.00604075691411936,0.00654864709268854,0.00612299825057193,0.00711959403165947,0.0100585764155967,0.0127549072023218,0.0108711407450355,0.00866730279898219,0.0109027474923681,0.0147737765466297,0.00898328690807799,0.00932606017948267,0.00836586726157278,0.0105563111197461,0.00833140…
BRK1,10.4869395711501,0.006739424703892,0.000303047185165161,2.57171363167056e-53,11.6541349282334,0.0460408811272078,0.0264919941775837,0.0200057570523892,0.0341138473960436,0.0484738317049156,0.0462102834151825,0.0449094936225464,0.0416002319176692,0.0373727735368957,0.058293356592528,0.065353442084744,0.0436629526462396,0.0528476743504018,0.0490100390407139,0.0601644971180623,0.067654092416878…
BRMS1,10.1684210526316,0.00848691099476421,0.000303047185165161,6.91034760971207e-22,6.00053953230595,0.00297678110736257,0.00160116448326055,0.00280656303972366,0.00309514197281658,0.00454442172233583,0.00662682681498136,0.00572825173756969,0.00376866212494564,0.0044529262086514,0.0066143334787033,0.011182928080435,0.00661559888579387,0.00692122705143997,0.00613496932515337,0.00680007771517389,0…
BSCL2,8.46276803118907,0.0299385120350108,0.00329678202574861,1.44050211119048e-05,2.5974944025091,0.00324138387246147,0.00189228529839884,0.00194300518134715,0.00181671376665321,0.00189350905097326,0.00408259866280102,0.00221492400519361,0.00340629076677779,0.00381679389312977,0.00385230411397005,0.00502718785267262,0.00181058495821727,0.00451639392339727,0.00418293363078639,0.00479243572307493,…
BSG,12.4846003898635,0.00290854700854567,0,2.61952085233481e-141,26.5133661825881,0.0705166368988556,0.0363173216885007,0.0438255613126079,0.0584039833131476,0.0699840945239718,0.0816519732560203,0.083785228748186,0.0803739672416292,0.0853212468193384,0.135194068905364,0.118805786395814,0.0848885793871866,0.087864390873365,0.0995538204127161,0.107441227899747,0.148345290442027,0.108344831723559,0…
BST1,6.72709551656917,0.0985840645343902,0.0200135482451929,8.28260272451259e-16,4.82137600278468,0.0101872064563075,0.00429403202328967,0.00676453655728267,0.00854528327277621,0.0112095735817617,0.00976273593278504,0.00893607271060872,0.0106537179301348,0.00771310432569975,0.0112661724087803,0.0168256899558839,0.00766016713091922,0.0106751129098481,0.0145008365867262,0.0149601709733826,0.0134999…
BTBD19,10.3095516569201,0.00771027667984246,0.000303047185165161,3.81009686076281e-05,2.49060714590077,0.000264602765098895,0,7.19631548647093e-05,0.00020185708518369,0,0.000473344772498669,0,7.24742716335701e-05,0.000636132315521629,0.00152638464893153,0.000205191340925413,0.000557103064066852,0.000469235732301015,0.000697155605131065,0.00110096496340911,0.000154285273470647,0.000419941208230848…
BTF3,11.4576998050682,0.00348271276595824,0,1.93355491697206e-106,20.7106466637931,0.86220811007475,0.405749636098981,0.688039723661485,0.649845242901359,0.87677043096266,0.877699544405656,0.928053158176125,0.842006087838817,0.772662213740458,1.23317342637011,1.21144967682364,0.876044568245125,1.04880051615931,1.01477969882878,1.23554173952464,1.29044202730849,1.04883316335713,0.930687649674991,1…
BTF3L4,7.76296296296292,0.049303636363636,0.00727313244396386,3.08662282564947e-07,3.00109273653958,0.010054905073758,0.00625909752547307,0.00762809441565918,0.00921814022338851,0.00954328561690525,0.0112419383468434,0.00763766898342626,0.0103638208436005,0.008985368956743,0.0104666375926734,0.0154919462398687,0.00912256267409471,0.0100299137779342,0.0124790853318461,0.0124344278220323,0.01465710…
BTG2,5.57153996101365,0.191047686599738,0.0495962314171118,0.000467573726968405,2.20023288986358,0.000264602765098895,0,0.000287852619458837,0.00053828556048984,0.000302961448155722,0.000473344772498669,0.000687390208508363,0.00014494854326714,0.00119274809160305,0.00116295973251926,0.00123114804555248,0.000417827298050139,0.00111443486421491,0.000418293363078639,0.00187811670228612,0.00107999691…
BTG3,10.7594541910331,0.00552985781990592,0,2.46293375045071e-15,4.72660500736065,0.00687967189257128,0.00312954876273654,0.00532527345998849,0.00484457004440856,0.00613496932515337,0.00715933968404236,0.00763766898342626,0.00739237570662415,0.00540712468193384,0.0109754324756505,0.0107725453985842,0.00647632311977716,0.0103231861106223,0.0112242052426102,0.0117220387280617,0.0114942528735632,0.0…
BTK,6.70097465886937,0.100130269814502,0.0203963950086294,0.00166416999046802,2.04213692137176,0.00423364424158232,0.00305676855895197,0.00179907887161773,0.00302785627775535,0.00287813375747936,0.00485178391811135,0.0030550675933705,0.00449340484128135,0.00294211195928753,0.00319813926442797,0.00533497486406074,0.00341225626740947,0.00492697518916065,0.00655326268823201,0.00537529952723269,0.004…
BUB1B,7.33684210526314,0.0662758677144725,0.0110999218008383,0.000100279168968569,2.38107335847135,0.00211682212079116,0.000800582241630277,0.000863557858376511,0.00080742834073476,0.0017420283268954,0.00331341340749068,0.00175666386618804,0.00181185679083925,0.0022264631043257,0.00225323448175607,0.00287267877295578,0.00181058495821727,0.00175963399612881,0.00383435582822086,0.00207240463700538,…
BUB3,6.82456140350875,0.0927588405797102,0.0183173137883119,1.18173151238948e-17,5.18522190519083,0.0126347820334722,0.00531295487627365,0.00755613126079447,0.00982371147893958,0.0108308717715671,0.0134903260162121,0.0151989612770183,0.0107261922017684,0.0119274809160305,0.016499491205117,0.0194931773879142,0.0116991643454039,0.0123760924394393,0.0101087562744004,0.0152839841979146,0.018282804906…
BUD31,6.63274853801165,0.104817651956703,0.0215809587648002,2.32966977665376e-24,6.4672809653578,0.0101872064563075,0.0079330422125182,0.0115860679332182,0.0111694253801642,0.0159812163902143,0.0167445713271404,0.0138241808600015,0.0141324829685462,0.0111323155216285,0.0186800407035906,0.0228788345131835,0.0114902506963788,0.0147222711009443,0.0154071388733965,0.0233145521663105,0.021831366196096…
BYSL,7.01832358674461,0.0822157429963457,0.0150331699239404,1.57390244570675e-08,3.29578583085341,0.00145531520804392,0.00109170305676856,0.00107944732297064,0.00161485668146952,0.00189350905097326,0.00437843914561269,0.00313144428320477,0.00195680533410639,0.0022264631043257,0.00399767408053496,0.00451420950035908,0.00174094707520891,0.0032846501261071,0.00369492470719465,0.0050514863027006,0.00…
BZW1,11.6998050682261,0.003090076335877,0,3.54629133891661e-40,9.34347126005245,0.00959185023483495,0.00698689956331878,0.00669257340241796,0.0104292827344906,0.0142391880633189,0.0146736879474587,0.012220270373482,0.0115958834613712,0.0105756997455471,0.0241314144497747,0.0231866215245717,0.0142061281337047,0.0165992140301484,0.0185443390964863,0.0180040152839842,0.0222170793797732,0.01511788349…
C10orf11,6.11773879142297,0.140292082825822,0.0325653575223652,0.000925173794859953,2.1162295550821,0.00264602765098895,0.0012372634643377,0.00129533678756477,0.00087471403579599,0.00151480724077861,0.00189337908999467,0.00206217062552509,0.00311639368024351,0.00166984732824427,0.00181712458206135,0.00184672206832872,0.00348189415041783,0.00281541439380609,0.00174288901282766,0.00343242018004015,…
C10orf32,7.59688109161795,0.0551880654140573,0.00844001162634182,7.9861670242672e-09,3.3615337695756,0.00310908248991202,0.00109170305676856,0.00165515256188831,0.00208585654689813,0.00355979701582974,0.00242589195905568,0.00175666386618804,0.00282649659370923,0.0022264631043257,0.00319813926442797,0.00543757053452344,0.00313370473537604,0.00434043052378439,0.00348577802565533,0.00349718282494657…
C10orf54,12.3937621832359,0.00290854700854567,0,4.05894359148177e-51,11.2707570466212,0.0103195078388569,0.00764192139737991,0.00460564191134139,0.0100255685641233,0.0103006892372946,0.0108869297674694,0.0103108531276254,0.0114509349181041,0.0104961832061069,0.0132286669574066,0.0212373037857802,0.0135097493036212,0.0226992785500616,0.0260736196319018,0.0160611359367917,0.0180513769960657,0.01241…
C11orf24,12.9508771929825,0.00290854700854567,0,6.35246390683525e-38,8.94222618937773,0.0072104253489449,0.00567685589519651,0.00474956822107081,0.00464271295922487,0.00515034461864728,0.0105319211880954,0.00832505919193462,0.00536309610088419,0.00508905852417303,0.0150457915394679,0.0163127116035703,0.0126740947075209,0.0106751129098481,0.0143614054656999,0.0132115795609093,0.010259970685798,0.0…
C11orf31,12.4304093567251,0.00290854700854567,0,4.01752234189371e-92,18.2949577835766,0.0570218958788119,0.0275109170305677,0.0345423143350604,0.0501278428206163,0.0562750889949254,0.0605289627832673,0.065454823187963,0.0518915784896362,0.0454834605597964,0.0824974560255851,0.102595670462706,0.0639972144846797,0.0737873189043346,0.0688092582264361,0.0942944109837446,0.0881740337884749,0.071210030…
C11orf49,10.5161793372319,0.00665746333045759,0.000303047185165161,7.64775851535715e-06,2.66609966971445,0.00390289078520871,0.00211062590975255,0.00345423143350605,0.00302785627775535,0.00302961448155722,0.00437843914561269,0.00389521118154739,0.00326134222351065,0.00365776081424936,0.00501526384648932,0.0078998666256284,0.00417827298050139,0.00527890198838642,0.00446179587283882,0.0066057897804…
C11orf58,11.2374269005848,0.00397862232779141,0,8.88272737766488e-41,9.45046721326994,0.0395581133822848,0.0200145560407569,0.0271301093839954,0.0317588480689006,0.0428690449140347,0.0429560381042542,0.0415489192698388,0.0411653862878678,0.0392016539440204,0.0602558511411542,0.0608392325843849,0.0428969359331476,0.0512053492873482,0.0499163413273843,0.0579625671912441,0.0527655635269613,0.0475133…
C11orf71,6.17699805068226,0.135558997778326,0.0309412971445494,4.65971020625541e-07,2.95906285069156,0.00271217834226368,0.00181950509461427,0.00215889464594128,0.00114385681604091,0.00484738317049156,0.00242589195905568,0.00465897807989002,0.00369618785331207,0.00182888040712468,0.00581479866259631,0.00554016620498615,0.00299442896935933,0.00387119479148337,0.00418293363078639,0.0046629104332620…
C11orf73,7.76920077972707,0.0490870991253643,0.00716571353279239,2.60194819305548e-08,3.24676750295627,0.00912879539591189,0.00254730713245997,0.00352619458837075,0.00477728434934733,0.0071953343936984,0.00526596059404769,0.00450622470022149,0.00456587911291492,0.00500954198473282,0.00777729321122256,0.00892582333025546,0.00494428969359331,0.00803566191565488,0.00711098717233687,0.008224855903115…
C11orf98,13.7391812865497,0.00290854700854567,0,7.99206493116138e-72,14.8464129770633,0.0414764834292518,0.0203056768558952,0.0284254461715602,0.0308841340331046,0.0342346436415966,0.0416543399798828,0.0399450087833193,0.0396434265835628,0.0384860050890585,0.0635266753888647,0.0679183338463117,0.0495125348189415,0.0572467593407238,0.0582822085889571,0.0630788161388511,0.0665740955025843,0.0558521…
C12orf43,13.3259259259259,0.00290854700854567,0,1.85648773803788e-18,5.34167011652588,0.00919494608718661,0.00705967976710335,0.00978698906160046,0.0113039967702866,0.0110580928576839,0.0117152831193421,0.00885969602077446,0.0106537179301348,0.0106552162849873,0.0135920918738189,0.0194931773879142,0.0151810584958217,0.0150155434336325,0.0163134411600669,0.0177449647043585,0.0196713723675075,0.015…
C12orf45,8.30721247563355,0.0334412997903563,0.00401237504893748,8.72584223909857e-11,3.78894733398047,0.00403519216775815,0.0012372634643377,0.00179907887161773,0.0033642847530615,0.00242369158524578,0.00372759008342702,0.00290231421370198,0.0028989708653428,0.00143129770992366,0.00501526384648932,0.00584795321637427,0.00355153203342618,0.00351926799225761,0.00376464026770775,0.0050514863027006,…
C12orf57,9.87914230019491,0.0104411962365592,0.000537582739515848,2.04304480440902e-41,9.56413036958546,0.0655553350532513,0.0308588064046579,0.0492947610823259,0.0509352711613511,0.0575626751495872,0.068102479143246,0.0704956847170244,0.0627627192346717,0.059001272264631,0.0811891263265009,0.0895660203139428,0.0639972144846797,0.0662208927209807,0.0655326268823201,0.0808885434881161,0.0874797500…
C14orf119,9.60740740740739,0.0126121212121209,0.000746891426614671,1.24934700419336e-20,5.76081324572402,0.0136931930938678,0.00822416302765648,0.0108664363845711,0.0128515677566949,0.0136332651670075,0.0126619726643394,0.0166501183838692,0.0122481519060733,0.0104961832061069,0.0195522605029801,0.0225710475017954,0.0131615598885794,0.0171857586955247,0.0168711656441718,0.0200116572760832,0.022834…
C14orf142,7.9524366471735,0.0430767175572522,0.00591022977877261,0.0184115252312037,1.71147847825201,0.00105841106039558,0.000509461426491994,0.00107944732297064,0.00047099986542861,0.00128758615466182,0.00136086622093367,0.000534636828839838,0.00137701116103783,0.00206743002544529,0.00210786451519116,0.00184672206832872,0.00285515320334262,0.00111443486421491,0.00153374233128834,0.00194287934719…
C14orf166,10.8900584795321,0.00504522357723582,0,4.72217541165044e-45,10.2073388451729,0.0309585235165707,0.0168122270742358,0.0188543465745538,0.0281254205355941,0.0346890858138302,0.0292290397017928,0.0341403803559154,0.030511668357733,0.0322041984732824,0.0465183893007705,0.0543757053452344,0.0342618384401114,0.0354859522552642,0.0337423312883436,0.0377566219804417,0.0514541387024608,0.0397144…
C14orf169,7.98986354775829,0.0420637311703361,0.00565333295830106,0.00181160684828758,2.03098790272999,0,7.27802037845706e-05,0,0,0,0.000118336193124667,0.000152753379668525,0.000507319901434991,0.000238549618320611,0.00116295973251926,0.000718169693238945,0.000487465181058496,0.000234617866150507,0.000418293363078639,0.000259050579625672,0.000231427910205971,0.000299958005879177,6.84228532329798…
C14orf2,10.6729044834308,0.0059147465437784,0,5.17061320200968e-69,14.3653481766845,0.085268241053119,0.0401018922852984,0.0615284974093264,0.0662764096353115,0.0824812542603954,0.0893438258091237,0.0843198655770259,0.0796492245252935,0.0874681933842239,0.104884430876581,0.134502923976608,0.0759052924791086,0.0903278784679453,0.0943251533742331,0.110679360145068,0.130062485535756,0.10474533565300…
C15orf40,9.15243664717346,0.0179558979808712,0.00151869214048295,1.18582025554389e-06,2.86311947647365,0.00324138387246147,0.00174672489082969,0.00172711571675302,0.00302785627775535,0.00318109520563508,0.00366842198686468,0.00481173145955854,0.00376866212494564,0.00246501272264631,0.00516063381305422,0.00656612290961321,0.00389972144846797,0.00498562965569828,0.00411321807027329,0.00582863804157…
C15orf57,6.54230019493178,0.110400948509485,0.0233322548089028,2.96146990200166e-08,3.23414839791625,0.00257987695971423,0.00152838427947598,0.0015831894070236,0.00188399946171444,0.00348405665379081,0.00278090053842968,0.00381883449171313,0.00311639368024351,0.00405534351145038,0.00298008431458061,0.00441161382989638,0.00313370473537604,0.0032846501261071,0.00348577802565533,0.00453338514344926,…
C16orf13,10.141910331384,0.00865703703703696,0.000303047185165161,4.90601036619292e-59,12.6472445997117,0.0680029106304161,0.0412663755458515,0.0379245826137018,0.0593459830440048,0.075285919866697,0.0727767587716703,0.0808065378446498,0.0715321061023337,0.0646469465648855,0.0923099287687164,0.107725453985842,0.0758356545961003,0.0849316675464837,0.0747350808700502,0.0981154070332232,0.1071511224…
C16orf54,9.36296296296295,0.0153179501698752,0.00114534253616061,3.06892665222274e-28,7.18787930814594,0.00224912350334061,0.00283842794759825,0.00143926309729419,0.00127842820616337,0.00189350905097326,0.0073960120702917,0.0018330405560223,0.00282649659370923,0.00429389312977099,0.00363424916412269,0.00533497486406074,0.00257660167130919,0.00316734119303185,0.00725041829336308,0.0036914707596658…
C16orf59,12.3497076023392,0.00290854700854567,0,1.05526609904662e-53,11.7215700345117,0.0162069193623073,0.0079330422125182,0.00942717328727691,0.0147355672184094,0.0162084374763311,0.0205313295071298,0.0164209883143665,0.0149296999565154,0.0149491094147583,0.0301642680622183,0.0361136760028727,0.0197075208913649,0.0241656402135023,0.0225878416062465,0.0251279062236902,0.0267684949471573,0.023036…
C16orf87,9.15243664717349,0.0179558979808712,0.00151869214048295,0.000946877883199297,2.11336318912453,0.000330753456373619,0.000509461426491994,0.000215889464594128,0.00040371417036738,0.000530182534272514,0.000946689544997337,0.00114565034751394,0.00115958834613712,0.000477099236641221,0.000872219799389446,0.00235970042064225,0.00194986072423398,0.000762508064989149,0.00139431121026213,0.000906…
C16orf91,6.25536062378165,0.129617683998995,0.0292776999034401,0.0138398295888376,1.7539448687791,0.00529205530197791,0.00189228529839884,0.00417386298215314,0.00531556990983717,0.00598348860107551,0.00396426246967635,0.0042770946307187,0.00355123931004493,0.00349872773536896,0.00421572903038232,0.0062583358982251,0.00431754874651811,0.00410581265763388,0.00578639152258784,0.00608768862120329,0.0…
C17orf49,9.12631578947368,0.0183006312467127,0.00151869214048295,5.13329114232342e-15,4.66284109678541,0.00846728848316465,0.00771470160116448,0.00503742084052965,0.00955456869869466,0.0101492085132167,0.00875687829122537,0.0102344764377912,0.0104362951152341,0.00914440203562341,0.0105393225759558,0.0183646250128245,0.0134401114206128,0.0121414745732888,0.0112242052426102,0.0121106145975002,0.016…
C17orf53,5.81520467836256,0.167945186549977,0.0414459949255245,0.000709825522978868,2.14902341554356,0.0011245617516703,0.00167394468704512,0.000575705238917674,0.00114385681604091,0.000757403620389305,0.00136086622093367,0.00114565034751394,0.00239165096390781,0.000238549618320611,0.00312545428114552,0.00112855237508977,0.0011142061281337,0.00123174379729016,0.00257947573898494,0.001230490253221…
C17orf62,6.40935672514617,0.119175654450262,0.0260609478612545,1.52769842166914e-24,6.50164780018749,0.0203744129126149,0.00953420669577875,0.0108664363845711,0.0154757098640829,0.0171930621828372,0.0220105319211881,0.0216146032230963,0.0210900130453689,0.0204357506361323,0.0231138246838203,0.0308812968092746,0.0156685236768802,0.019649246290105,0.0227969882877858,0.0269412602810699,0.02661420967…
C17orf89,8.35633528265106,0.0322080152671756,0.0037255919529355,2.29610905629904e-42,9.73260962408408,0.034001455315208,0.0160844250363901,0.0234599884858952,0.0302112770824923,0.0362796334166477,0.0420093485592569,0.0307798060032078,0.0384838382374257,0.0287054707379135,0.0470271841837476,0.0500666871858008,0.0316155988857939,0.045105284767435,0.0404350250976018,0.0503853377371932,0.051762709249…
C18orf32,11.3910331384016,0.00361455696202489,0,1.32215372613754e-19,5.56383028914235,0.00496130184560429,0.0042212518195051,0.00633275762809442,0.00592114116538824,0.00651367113534803,0.00502928820779835,0.00954708622928282,0.00659515871865488,0.00429389312977099,0.0115569123419102,0.0137478198420027,0.00905292479108635,0.00862220658103115,0.00780814277746793,0.0101029726054012,0.012882820334799…
C18orf8,6.270955165692,0.128329931972789,0.0288917199756578,0.00109339333046611,2.09524889701071,0.00119071244294503,0.000655021834061135,0.00107944732297064,0.00228771363208182,0.00136332651670075,0.00124253002780901,0.0012220270373482,0.00275402232207566,0.00182888040712468,0.00276202936473325,0.00256489176156766,0.00306406685236769,0.000938471464602029,0.00230061349693252,0.00246098050644388,0…
C19orf25,10.9859649122807,0.00469312169312115,0,1.86196737028935e-25,6.67198039829566,0.00601971290599987,0.00443959243085881,0.00568508923431203,0.00612299825057193,0.00954328561690525,0.00928939116028637,0.00763766898342626,0.00782722133642557,0.00779262086513995,0.0133013519406891,0.0151841592284806,0.00759052924791086,0.0114962754413749,0.0108059118795315,0.0168382876756687,0.0138856746123582…
C19orf48,12.0066276803119,0.00290854700854567,0,6.88599807893063e-35,8.39786042399444,0.0216974267381094,0.0137554585152838,0.0164075993091537,0.0167541380702463,0.0202226766643945,0.0248506005561801,0.0203925761857481,0.0218872300333382,0.0172550890585242,0.0310364878616078,0.0369344413665743,0.0229108635097493,0.0246348759458033,0.0308839933073062,0.0340003885758694,0.0323999074288359,0.0321554…
C19orf53,12.9840155945419,0.00290854700854567,0,8.23642997504481e-93,18.4128535192757,0.129324601442085,0.0675400291120815,0.0933362118595279,0.0999865428609878,0.130197682344922,0.129104786699012,0.128694722370732,0.124945644296275,0.114662849872774,0.175461549643844,0.218220991074177,0.137813370473538,0.164467124171506,0.154419966536531,0.196425102001166,0.1834451901566,0.167496550482932,0.1618…
C19orf60,9.65107212475633,0.0122916152897657,0.000746891426614671,6.67203261657793e-16,4.8401083946953,0.0259310709796917,0.0152838427947598,0.0197179044329303,0.0224734221504508,0.0242369158524578,0.0281048458671085,0.0242114106774612,0.0286273372952602,0.0252067430025445,0.0348161069922954,0.0346773366163948,0.0278551532033426,0.031908029796469,0.029419966536531,0.0354251667638106,0.03602561135…
C19orf66,6.80233918128653,0.0941534910559721,0.0187103447420042,3.85716221272481e-16,4.88721111765654,0.00324138387246147,0.00269286754002911,0.0023028209556707,0.00289328488763289,0.00522608498068621,0.0079285249393527,0.00572825173756969,0.00268154805044209,0.00254452926208651,0.00690507341183311,0.00913101467118088,0.00536211699164345,0.00586544665376268,0.00515895147796988,0.00725341622951881…
C19orf70,9.34424951267056,0.0155498310810811,0.00114534253616061,2.00657352264267e-22,6.10240266647636,0.0368459350400212,0.0209606986899563,0.0296488198042602,0.0294711344368187,0.037037037037037,0.0392876161173895,0.0340640036660811,0.0349325989273808,0.0324427480916031,0.0450646896351214,0.0390889504462912,0.0314763231197772,0.038829256847909,0.0429447852760736,0.046952917557153,0.054154130988…
C1D,6.84639376218322,0.0914234352256189,0.017889124721961,1.54726455537897e-06,2.83523549524591,0.00330753456373619,0.000946142649199418,0.00215889464594128,0.00296057058269412,0.00333257592971294,0.00295840482811668,0.00381883449171313,0.00297144513697637,0.00294211195928753,0.00399767408053496,0.00502718785267262,0.00327298050139276,0.00357792245879524,0.00299776910206358,0.00550482481704553,0.…
C1QBP,10.6651072124756,0.0059385321100917,0,5.96604584670054e-32,7.86608057206159,0.0248065092280214,0.0160844250363901,0.0191421991940127,0.022540707845512,0.0309020677118837,0.0283415182533578,0.0313144428320477,0.0284099144803595,0.0306933842239186,0.0384503561564181,0.0428849902534113,0.0291782729805014,0.0352513343891137,0.0342303402119353,0.037497571400816,0.0465170099514001,0.0367748515207…
C1orf106,7.82066276803118,0.0472354458364039,0.006901014042539,0.00131034587056773,2.07246194004169,0.000198452073824171,0,7.19631548647093e-05,0,0.000378701810194653,5.91680965623336e-05,0,0,7.95165394402036e-05,0.000799534816106992,0.000820765363701652,0,0.000527890198838642,0.000697155605131065,0.000194287934719254,0.000231427910205971,0.000839882416461695,0.000410537119397879,3,0,1,0,5,1,0,0,…
C1orf109,5.97192982456138,0.153418171021378,0.0365821861943981,4.39386813833289e-05,2.47461034151375,0.00158761659059337,0.000436681222707424,0.00129533678756477,0.0006728569506123,0.000908884344467167,0.00230755576593101,0.00160391048651951,0.00173938251920568,0.00190839694656489,0.00319813926442797,0.00359084846619473,0.000626740947075209,0.0024048331280427,0.00153374233128834,0.001813354057379…
C1orf112,9.75204678362574,0.0113631444939533,0.000746891426614671,0.00771857241251803,1.8373171810602,0.000264602765098895,0.000145560407569141,7.19631548647093e-05,6.728569506123e-05,0.000302961448155722,0.000473344772498669,0,0.00021742281490071,0.000556615776081425,0.000508794882977177,0.000718169693238945,0.00020891364902507,0.000410581265763388,0.00146402677077524,0.00103620231850269,0.00077…
C1orf122,7.56179337231968,0.056598791018998,0.00879703581168102,7.61023538844565e-05,2.41241002890427,0.000529205530197791,0,0.000863557858376511,0.00100928542591845,0.00136332651670075,0.00100585764155967,0.00221492400519361,0.000724742716335701,0.00111323155216285,0.00181712458206135,0.00184672206832872,0.00132311977715877,0.00140770719690304,0.0020914668153932,0.00194287934719254,0.00331713337…
C1orf123,7.95048732943468,0.0431198095238097,0.00597641131064005,1.22148519720378e-17,5.18241616291098,0.0139577958589667,0.0074235807860262,0.0077720207253886,0.00894899744314359,0.0137847458910854,0.0143186793680847,0.0140533109295043,0.0108711407450355,0.0116889312977099,0.0210059601686292,0.0211347081153175,0.0123955431754875,0.015719397032084,0.0140825432236475,0.0170973382552943,0.015659955…
C1orf131,13.0085769980507,0.00290854700854567,0,8.18834840606121e-62,13.1274062410084,0.0294370576172521,0.0155021834061135,0.0192861255037421,0.0221369936751447,0.0292357797470272,0.0260339624874268,0.0239822806079584,0.0248586751703145,0.0206743002544529,0.0439017299026021,0.0532471529701447,0.0333565459610028,0.0366590415860168,0.037297824874512,0.0432614467974872,0.0432770192085165,0.03707480…
C1orf162,13.2744639376219,0.00290854700854567,0,4.51174149701121e-68,14.2042215149204,0.0114440695905272,0.00327510917030568,0.00834772596430628,0.00894899744314359,0.0117397561160342,0.0114194426365304,0.00824868250210036,0.00717495289172344,0.00644083969465649,0.0136647768571013,0.0277008310249307,0.0158077994428969,0.0208223356208575,0.0139431121026213,0.0211126222394923,0.0131913908817403,0.0…
C1orf174,9.70175438596493,0.0117496874999995,0.000746891426614671,0.000107068475539283,2.37348600420928,0.0013891645167692,0.0012372634643377,0.000863557858376511,0.00094199973085722,0.0017420283268954,0.00213005147624401,0.00175666386618804,0.00166690824757211,0.00198791348600509,0.0018898095653438,0.00461680517082179,0.00341225626740947,0.00275675992726846,0.00299776910206358,0.0022019299268182…
C1orf186,10.9968810916179,0.00467540106951795,0,2.37108342588266e-07,3.02761559654979,0.00125686313421975,0.000363901018922853,0,0.00020185708518369,0.000984624706506097,0.00118336193124667,0.000152753379668525,0.000797216987969271,0.000636132315521629,0.00123564471580172,0.00194931773879142,0.00153203342618384,0.00134905273036542,0.0010457334076966,0.00246098050644388,0.00200570855511841,0.00221…
C1orf198,11.7953216374269,0.00300483870967641,0,3.28385873493879e-11,3.87891329251537,0.000264602765098895,0.000363901018922853,7.19631548647093e-05,0.00020185708518369,0.000378701810194653,0.00118336193124667,0.000763766898342626,0.000579794173068561,0.000477099236641221,0.00334350923099288,0.0016415307274033,0.000905292479108635,0.00105578039767728,0.00167317345231456,0.00168382876756687,0.0020…
C1orf35,10.1614035087719,0.00852198211624426,0.000303047185165161,7.57718653423457e-29,7.29961722982946,0.0161407686710326,0.00858806404657933,0.01237766263673,0.0137262817924909,0.0158297356661365,0.0197029761552571,0.0153517146566868,0.0171039281055225,0.0169370229007634,0.0234045646169501,0.0284190007181697,0.0144846796657382,0.0194146284239545,0.0218209704406023,0.02603458325238,0.02537992748…
C1orf43,9.98089668615982,0.0096632088520055,0.000537582739515848,1.38593533940612e-54,11.8753936666086,0.0381027981742409,0.0219068413391558,0.0277777777777778,0.0279235634504104,0.039233507536166,0.0599372818176439,0.0381883449171313,0.0364545586316858,0.0388040712468193,0.0583660415758104,0.0587873191751308,0.0392757660167131,0.0402956185113496,0.0541689905186838,0.0520044038598536,0.0632569621…
C1orf50,12.7255360623782,0.00290854700854567,0,3.9790859220868e-66,13.8705860654746,0.03472911291923,0.0183406113537118,0.0239637305699482,0.0269815637195532,0.027266530334015,0.0403526418555115,0.0394103719544795,0.0321785766053051,0.0282283715012723,0.0562581770606193,0.0615574022776239,0.0392757660167131,0.0448120124347469,0.0457334076965979,0.0562787384236772,0.0470570084085474,0.042534045233…
C1orf52,10.3692007797271,0.00734087237479785,0.000303047185165161,2.3762107221835e-07,3.0273765238621,0.0044320963154065,0.00320232896652111,0.00201496833621186,0.00504642712959225,0.00484738317049156,0.00479261582154902,0.00290231421370198,0.00471082765618206,0.00413486005089059,0.00748655327809275,0.0062583358982251,0.00550139275766017,0.00451639392339727,0.00662297824874512,0.00738294151933165…
C1orf53,9.23742690058481,0.0168532135076248,0.00134065615391272,1.13510355446634e-15,4.79403168539724,0.00396904147648343,0.00349344978165939,0.000863557858376511,0.00181671376665321,0.00340831629175187,0.00236672386249334,0.00458260139005575,0.00384113639657921,0.00421437659033079,0.00734118331152784,0.00748948394377757,0.00473537604456825,0.00439908499032201,0.0053680981595092,0.006281976555922…
C1orf54,10.9153996101364,0.00494455852156131,0,1.7584486231812e-08,3.2849418074748,0.00549050737580208,0.00225618631732169,0.00345423143350605,0.00262414210738797,0.00416571991214118,0.00550263298029702,0.00519361490872986,0.00405855921147992,0.00469147582697201,0.00712312836168048,0.00748948394377757,0.00591922005571031,0.00557217432107455,0.00564696040156163,0.00673531507026747,0.00956568695518…
C20orf196,9.82690058479533,0.0107752293577977,0.000537582739515848,0.0387286810585788,1.59492656495251,0.000926109677846133,0.000582241630276565,0.000359815774323546,0.00100928542591845,0.00113610543058396,0.00082835335187267,0.000992896967845413,0.00101463980286998,0.000715648854961832,0.00152638464893153,0.00174412639786601,0.00153203342618384,0.00117308933075254,0.00181260457334077,0.002525743…
C20orf197,7.91189083820662,0.0443049792531118,0.00614063895628683,7.33975402563299e-05,2.41648876767871,0.000595356221472514,0.000509461426491994,0.000431778929188256,0.00033642847530615,0.00121184579262289,0.00118336193124667,0.000381883449171313,0.000942165531236411,0.00159033078880407,0.00174443959877889,0.00225710475017954,0.000487465181058496,0.00158367059651592,0.00188232013385388,0.0022019…
C20orf24,12.4810916179337,0.00290854700854567,0,1.06137202868626e-14,4.59925303323481,0.00330753456373619,0.00160116448326055,0.00323834196891192,0.00396985600861257,0.00401423918806332,0.00461511153186202,0.0036660811120446,0.00456587911291492,0.00302162849872774,0.00588748364587876,0.00933620601210629,0.00508356545961003,0.00668660918528946,0.00725041829336308,0.00777151738877016,0.007019979942…
C21orf2,7.25964912280702,0.0698377291733677,0.011913146478002,7.38765300087887e-08,3.14410223934461,0.00178606866441754,0.00145560407569141,0.00244674726540012,0.00322971336293904,0.0037112777399076,0.00301757292467901,0.00229130069502788,0.00326134222351065,0.00246501272264631,0.00363424916412269,0.00656612290961321,0.00306406685236769,0.00387119479148337,0.00278862242052426,0.0050514863027006,0…
C21orf33,9.90526315789472,0.0102452574525741,0.000537582739515848,2.18874212051124e-13,4.33169113093656,0.0109148640603294,0.00982532751091703,0.0109383995394358,0.0105638541246131,0.010906612133606,0.0131944855334004,0.0155808447261896,0.0125380489926076,0.012881679389313,0.0162814362552697,0.0212373037857802,0.0142061281337047,0.0143116898351809,0.0185443390964863,0.0198173693413639,0.020288513…
C21orf58,10.1602339181287,0.00852198211624426,0.000303047185165161,6.10020370074909e-11,3.82189513023739,0.00939339816101078,0.00560407569141194,0.00791594703511802,0.00719956937155161,0.00833143982428236,0.011537778829655,0.00870694264110593,0.0110885635599362,0.0120069974554707,0.0127198720744294,0.0137478198420027,0.0110027855153203,0.0138424541028799,0.0160345789180145,0.014247781879412,0.014…
C21orf59,5.79727095516566,0.169552740197202,0.0421674318001838,0.000608988276110301,2.16779631198739,0.00654891843619766,0.0054585152838428,0.00640472078295913,0.00666128381106177,0.00908884344467167,0.00822436542216437,0.00985259298861987,0.00891433541092912,0.00707697201017812,0.0114115423753453,0.0113881194213604,0.00703342618384401,0.00797700744911725,0.0103876185164529,0.0109448869891846,0.0…
C2orf47,7.68615984405457,0.0518648985404059,0.00773912676425339,0.0128556519067238,1.7647338878997,0.00171991797314282,0.000946142649199418,0.00136729994242948,0.00148028529134706,0.00143906687873968,0.00136086622093367,0.00213854731535935,0.00239165096390781,0.00135178117048346,0.00181712458206135,0.00307787011388119,0.00153203342618384,0.00258079652765558,0.00237032905744562,0.00362670811475941…
C3orf14,11.8725146198831,0.00294453781512674,0,3.74577910469059e-12,4.07725841295607,0.00429979493285705,0.00203784570596798,0.00266263672999424,0.00208585654689813,0.00318109520563508,0.00349091769717768,0.00343695104254182,0.00260907377880852,0.00182888040712468,0.00523331879633668,0.0047194008412845,0.00383008356545961,0.00527890198838642,0.00606525376464027,0.00518101159251344,0.0078685489470…
C3orf17,5.67251461988305,0.180919897504457,0.0463145305874871,0.00382084197854668,1.9333630837325,0.00238142488589006,0.00101892285298399,0.000575705238917674,0.00161485668146952,0.00166628796485647,0.00124253002780901,0.0024440540746964,0.00188433106247282,0.000795165394402036,0.00210786451519116,0.00266748743203037,0.00181058495821727,0.00193559739574169,0.00132459564974902,0.00239621786153747,…
C4orf27,7.9906432748538,0.042063587166602,0.00565333295830106,0.00146734887805556,2.05822144922989,0.00271217834226368,0.00160116448326055,0.0015831894070236,0.00222042793702059,0.00265091267136257,0.00313590911780368,0.0030550675933705,0.00384113639657921,0.00302162849872774,0.00465183893007705,0.00543757053452344,0.00299442896935933,0.00387119479148337,0.00313720022308979,0.00369147075966583,0.…
C4orf29,5.71033138401557,0.177466958867161,0.0449174303653628,0.000269517690714379,2.26614401490328,0.00198452073824171,0.000145560407569141,0.000359815774323546,0.00026914278024492,0.000908884344467167,0.000355008579374002,0.000152753379668525,0.00014494854326714,0,0.000799534816106992,0.000923361034164358,0.000696378830083565,0.000527890198838642,0.000418293363078639,0.000777151738877016,0.0010…
C4orf3,13.3438596491228,0.00290854700854567,0,8.84692346834191e-26,6.73208882926748,0.0140900972415162,0.00640465793304221,0.00921128382268279,0.00948728300363343,0.0116640157539953,0.0155020412993314,0.0128312838921561,0.015002174228149,0.0135178117048346,0.0189707806367205,0.024109982558736,0.0194986072423398,0.0195319373570297,0.0164528722810931,0.0205297584353345,0.0192856591838309,0.01835742…
C4orf48,11.0615984405458,0.00443606557376971,0,1.94031212145893e-34,8.31666614715168,0.0267910299662631,0.0132459970887918,0.0162636729994243,0.023684564661553,0.0236309929561463,0.0318916040470978,0.0223783701214389,0.0286998115668938,0.0244115776081425,0.0391772059892426,0.0400123114804555,0.0305013927576602,0.0292099243357382,0.0285136642498606,0.0365261317272197,0.0384170330941912,0.036534885…
C5orf24,11.9130604288499,0.00290854700854567,0,4.9204476818275e-31,7.69983832293079,0.0101872064563075,0.00553129548762737,0.00734024179620035,0.00652671242093931,0.00764977656593199,0.0128986450505887,0.00885969602077446,0.00616031308885346,0.00795165394402036,0.0172263410379416,0.0166204986149584,0.00898328690807799,0.016188632764385,0.0155465699944228,0.0151544589081018,0.015968525804212,0.013…
C6orf1,7.43586744639379,0.0617997991295613,0.00994447106848367,1.29844579103828e-11,3.96390668632211,0.0121717271945492,0.00589519650655022,0.0100028785261946,0.00894899744314359,0.0116640157539953,0.0110644340571564,0.015428091346521,0.010291346571967,0.0102576335877863,0.0158453263555749,0.0183646250128245,0.0119777158774373,0.013197254970966,0.0136642498605689,0.0155430347775403,0.016662809534…
C6orf106,11.3988304093567,0.00361010362694334,0,0.00343292015679137,1.94747940670684,0,0,0,0.00013457139012246,0.000151480724077861,0.000355008579374002,0,0,0.000477099236641221,0.000508794882977177,0.00102595670462706,0.000766016713091922,0.000762508064989149,0.000348577802565533,0.00103620231850269,0.000771426367353236,0.000479932809406683,0.000478959972630859,0,0,0,2,2,6,0,0,6,7,10,11,13,5,16,…
C6orf203,12.2943469785575,0.00290854700854567,0,1.18666880681636e-24,6.52208982098976,0.00787193226169213,0.00327510917030568,0.00381404720782959,0.00652671242093931,0.00658941149738696,0.00514762440092302,0.00626288856640953,0.00616031308885346,0.00485050890585242,0.011048117458933,0.0116959064327485,0.00842618384401114,0.00879816998064403,0.00878416062465142,0.0110096496340911,0.014579958342976…
C6orf226,6.51500974658869,0.112161151466236,0.0239758576271887,0.00355204905202916,1.94300368270767,0.00152146589931865,0.000873362445414847,0.00129533678756477,0.00181671376665321,0.00166628796485647,0.00130169812437134,0.00160391048651951,0.00188433106247282,0.00119274809160305,0.00363424916412269,0.00307787011388119,0.00194986072423398,0.00252214206111795,0.00313720022308979,0.0022019299268182…
C6orf47,10.1157894736842,0.00886948529411765,0.000303047185165161,6.27300239831814e-23,6.1978075153377,0.000793808295296686,0.00145560407569141,0.000935521013241221,0.00107657112097968,0.00249943194728471,0.00201171528311934,0.00198579393569083,0.0021742281490071,0.00159033078880407,0.00348887919755778,0.00287267877295578,0.00278551532033426,0.00205290632881694,0.00815672058003346,0.0027200310860…
C6orf48,12.0573099415205,0.00290854700854567,0,1.70414878293938e-81,16.4955621657364,0.0650922802143282,0.0397379912663755,0.0560592976396085,0.0544341273045351,0.0687722487313489,0.0706467072954263,0.0725578553425495,0.07551819104218,0.074984096692112,0.102849251344672,0.12547450497589,0.0732590529247911,0.085987447944161,0.0939765755716676,0.107959329058999,0.108308261976394,0.0939468474413582,…
C6orf89,6.93099415204679,0.086588628266033,0.0165118913203324,1.29268334126363e-15,4.78260680453632,0.0027783290335384,0.0024745269286754,0.00244674726540012,0.00410442739873503,0.00249943194728471,0.00674516300810603,0.00511723821889559,0.00231917669227424,0.0021469465648855,0.00639627852885594,0.0063609315686878,0.00396935933147632,0.00492697518916065,0.00878416062465142,0.00537529952723269,0.0…
C7orf49,11.2962962962963,0.00382453987730085,0,1.19824551373621e-18,5.37870245026096,0.0106502612952305,0.00465793304221252,0.00525331030512378,0.00901628313820482,0.00999772778913883,0.0111236021537187,0.0113801267853051,0.0070300043484563,0.0105756997455471,0.0168629161215293,0.0172360726377347,0.0106545961002786,0.011789547774063,0.0133156720580033,0.0132763422058157,0.013345676155211,0.013978…
C7orf50,6.40506822612084,0.119439884997387,0.026170419052163,0.000462372955145163,2.20164509537936,0.00429979493285705,0.00262008733624454,0.00287852619458837,0.0033642847530615,0.00484738317049156,0.00455594343529969,0.00534636828839838,0.00471082765618206,0.00389631043256997,0.00610553859572612,0.00769467528470299,0.0036908077994429,0.00627602791952607,0.00418293363078639,0.00569911275176478,0.…
C7orf73,7.33333333333331,0.0663620915032677,0.0112075993933616,1.10091908941029e-28,7.26996043068944,0.0179929880267249,0.00800582241630277,0.00568508923431203,0.0120441394159602,0.0184806483374991,0.0139045026921484,0.0214618498434278,0.0193506305261632,0.0128021628498728,0.0214420700683239,0.0251359392633631,0.0185933147632312,0.0164232506305355,0.0197992191857223,0.020918334304773,0.0219856514…
C8orf33,12.9321637426901,0.00290854700854567,0,3.46165776190172e-97,19.1513912723665,0.0645630746841304,0.037627365356623,0.0536125503742084,0.0738796931772305,0.0735438915398016,0.0725992544819833,0.0757656763155885,0.0718944774605015,0.0567748091603053,0.116732083151621,0.119934338770904,0.0889972144846797,0.0978356501847616,0.110150585610708,0.117026099345897,0.122656792409165,0.09178714979902…
C8orf59,10.295126705653,0.00775588697017222,0.000303047185165161,3.25524736392228e-14,4.50105246742957,0.0136270424025931,0.00975254730713246,0.0126655152561888,0.0121787108060826,0.0155267742179808,0.0153837051062067,0.0150462078973497,0.0159443397593854,0.0174141221374046,0.0224596598342782,0.02236585616087,0.0149721448467967,0.0159540148982345,0.0211238148354713,0.02169548604365,0.022679935200…
C8orf76,12.0842105263158,0.00290854700854567,0,1.24991801666035e-42,9.77978966488373,0.0115102202818019,0.00647743813682678,0.00748416810592976,0.00733414076167407,0.00878588199651594,0.00710017158748003,0.0112273734056366,0.0107986664734019,0.00906488549618321,0.0146096816397732,0.0196983687288396,0.0125348189415042,0.0114376209748372,0.0160345789180145,0.0183925911534227,0.0161228110776826,0.01…
C9orf114,6.23118908382064,0.131363579630554,0.0297666150170277,2.43830571213887e-12,4.11602398538624,0.00608586359727459,0.00232896652110626,0.00316637881404721,0.00396985600861257,0.00507460425660835,0.00615348204248269,0.00588100511723822,0.00442093056964778,0.00294211195928753,0.00734118331152784,0.00810505796655381,0.0036908077994429,0.00469235732301015,0.00878416062465142,0.0071886535846124,…
C9orf116,12.6955165692008,0.00290854700854567,0,2.76964495201877e-16,4.91565929115605,0.00271217834226368,0.00152838427947598,0.0030944156591825,0.0040371417036738,0.00355979701582974,0.00414176675936335,0.00297869090353624,0.00347876503841136,0.00310114503816794,0.00632359354557348,0.00902841900071817,0.00522284122562674,0.00615871898645082,0.00460122699386503,0.00848390648274076,0.0053228419347…
C9orf142,6.52436647173487,0.111493261455525,0.0236327385682997,1.00745632369582e-70,14.6583507213733,0.0295032083085268,0.0152110625909753,0.0174150834772596,0.0238191360516754,0.0343861243656745,0.0381042541861428,0.0347513938745895,0.0351500217422815,0.0336354961832061,0.0454281145515337,0.0666871858007592,0.0330779944289694,0.0378907853833069,0.0323480200780814,0.0488957969043456,0.04597701149…
C9orf156,7.49629629629631,0.0591356852103122,0.00934422826084701,0.00556317559623486,1.88259245103656,0.000661506912747238,0.000509461426491994,0.000647668393782383,0.0006728569506123,0.000984624706506097,0.00082835335187267,0.000763766898342626,0.00137701116103783,0.000954198473282443,0.000726849832824538,0.00235970042064225,0.00139275766016713,0.00129039826382779,0.0010457334076966,0.0020724046…
C9orf16,11.9769980506823,0.00290854700854567,0,6.84117609018987e-65,13.658820645084,0.0426010451809221,0.0226346433770015,0.0221646516983305,0.0334409904454313,0.039309247898205,0.0478669901189279,0.0423126861681815,0.0409479634729671,0.0272741730279898,0.0607646460241314,0.0735610957217605,0.0447771587743733,0.0497389876239076,0.0511015058561071,0.0562139757787708,0.0533055619841086,0.0467334573…
C9orf78,11.4042884990253,0.00360259740259667,0,1.65348039077022e-28,7.23741545724672,0.0132962889462195,0.00647743813682678,0.00942717328727691,0.0102947113443682,0.0149965916837082,0.0148511922371457,0.0174902619720461,0.0134077402522105,0.0112118320610687,0.016499491205117,0.024109982558736,0.0172005571030641,0.018710774825503,0.0177077523703291,0.0206592837251473,0.0242227879348916,0.018297438…
C9orf89,13.2635477582846,0.00290854700854567,0,3.15155763813147e-41,9.5306041074302,0.0041674935503076,0.00174672489082969,0.00338226827864134,0.00242228502220428,0.00325683556767401,0.00437843914561269,0.00343695104254182,0.00376866212494564,0.00294211195928753,0.00952173281000145,0.011182928080435,0.00703342618384401,0.00522024752184879,0.00948131622978249,0.00887248235217926,0.0103371133225334…
CALM1,12.9376218323587,0.00290854700854567,0,6.3661750223335e-36,8.58398563135065,0.0649599788317788,0.040174672489083,0.0518134715025907,0.0514062710267797,0.0595319245625994,0.0631323590320099,0.0632398991827694,0.0616756051601681,0.0499363867684478,0.0801715365605466,0.0893608289730173,0.0674094707520891,0.0749604082350871,0.0731316229782488,0.0797228158798005,0.0878654632415336,0.078768972343…
CALM2,10.4752436647173,0.00678469301934323,0.000303047185165161,7.9734512469087e-33,8.02442691474331,0.0318846331944169,0.0161572052401747,0.0194300518134715,0.0231462791010631,0.0238582140422631,0.0279273415774215,0.027037348201329,0.0250760979852152,0.0255248091603053,0.0329262974269516,0.0460654560377552,0.026949860724234,0.0319666842630066,0.0277467930842164,0.036720419661939,0.04373987502892…
CALM3,10.1906432748538,0.00837678975131875,0.000303047185165161,2.39951663444427e-70,14.5941244634742,0.0442548124627902,0.0348617176128093,0.0246833621185953,0.0337774189207375,0.0433992274483072,0.073605112123543,0.045673260520889,0.0404406435715321,0.0462786259541985,0.0648350050879488,0.0768441571765671,0.042966573816156,0.0517918939527245,0.0658114891243726,0.0611359367916586,0.0660340970454…
CALR,7.35204678362572,0.0656603618421053,0.011013372702976,4.62159508542696e-95,18.7918517297785,0.211616061387842,0.119941775836972,0.188903281519862,0.18328623334679,0.241081572369916,0.378734986095497,0.229053692812953,0.224162922162632,0.22638358778626,0.269952027911034,0.274340822817277,0.213231197771588,0.262772010088568,0.320412716118238,0.304125380480539,0.303401990280028,0.24518567400563…
CALU,12.174269005848,0.00290854700854567,0,1.05396517228822e-19,5.5828790216224,0.00747502811404379,0.00502183406113537,0.00633275762809442,0.00598842686044947,0.00908884344467167,0.00781018874622803,0.00855418926143741,0.00876938686766198,0.00842875318066158,0.0122110771914522,0.0169282856263466,0.0096100278551532,0.0148982345005572,0.00982989403234802,0.0132115795609093,0.0119571086939752,0.012…
CAMK1,10.7937621832359,0.00540414258188871,0,1.1690537670619e-07,3.09840066221752,0.00158761659059337,0.000873362445414847,0.00302245250431779,0.0013457139012246,0.00234795122320685,0.00195254718655701,0.00160391048651951,0.00202927960573996,0.00262404580152672,0.00356156418084024,0.00430901815943367,0.00278551532033426,0.00439908499032201,0.00278862242052426,0.00375623340457224,0.005554269844943…
CAMP,10.9165692007797,0.00494455852156131,0,3.7081785887683e-06,2.74345306206726,0.000595356221472514,0.000145560407569141,0.000647668393782383,0.00080742834073476,0.00113610543058396,0.000414176675936335,0.000840143588176888,0.000434845629801421,0.00119274809160305,0.00138101468236662,0.00184672206832872,0.00132311977715877,0.00170097952959118,0.00125488008923592,0.0018133540573797,0.00200570855…
CAMTA1,12.425730994152,0.00290854700854567,0,1.70651194990318e-34,8.32672785502951,0.0257326189058676,0.0147016011644833,0.018566493955095,0.0222715650652671,0.0267363477997425,0.0270989882255488,0.030550675933705,0.0218872300333382,0.0245706106870229,0.0376508213403111,0.0379603980712014,0.0336350974930362,0.030500322599566,0.0310931399888455,0.0377566219804417,0.03695132299622,0.030535724998500…
CAP1,8.09980506822612,0.0389677419354839,0.00498619733176832,2.12262241885256e-171,31.47229779224,0.998213931335582,0.87882096069869,0.587435233160622,0.594199973085722,0.729606907521018,0.88616058221407,0.739937371114336,0.678141759675315,0.957538167938931,1.59499927315017,1.08700112855238,0.659261838440111,0.829902047040882,1.47469325153374,0.99041512855385,1.10321684795186,0.844501769752235,0.…
CAPG,7.74970760233921,0.0497132246376814,0.00727313244396386,1.16373710312141e-47,10.6667896992765,0.0856651452007673,0.0406113537117904,0.0721790443293034,0.0781859776611492,0.101946527304401,0.087272942429442,0.0885205835179103,0.0884910856645891,0.080868320610687,0.108227940107574,0.132245819226429,0.0869777158774373,0.0974837233855358,0.0863078639152259,0.109902208406191,0.122502507135694,0.1…
CAPN1,6.9212475633528,0.0871232227488153,0.0166114021929958,3.47746758062839e-175,32.0961208634869,0.0151485083019118,0.0136826783114993,0.00899539435808866,0.0126497106715112,0.0166628796485647,0.0639015442873203,0.0199343160467425,0.0168140310189883,0.0143129770992366,0.0226777147841256,0.035292910639171,0.0155988857938719,0.0158367059651592,0.0343000557724484,0.0310860695550806,0.0229113631103…
CAPNS1,6.51345029239764,0.112282006455083,0.0239758576271887,2.24049548620652e-49,10.9669389377122,0.00264602765098895,0.00262008733624454,0.00338226827864134,0.00222042793702059,0.00181776868893433,0.00964439973966037,0.00129840372718246,0.00210175387737353,0.00254452926208651,0.0037796191306876,0.0031804657843439,0.00201949860724234,0.00469235732301015,0.00453151143335192,0.0113982255035296,0.0…
CAPZA1,10.3001949317739,0.00773877068557905,0.000303047185165161,1.66584762117341e-13,4.35642388181488,0.0108487133690547,0.00567685589519651,0.00863557858376511,0.0101601399542457,0.0144664091494357,0.0127211407609017,0.0139005575498358,0.0126105232642412,0.0106552162849873,0.0178805058874836,0.0182620293423618,0.0142757660167131,0.0158953604316969,0.0141522587841606,0.0165144744511366,0.0168942…
CAPZA2,7.64249512670564,0.0535422832980971,0.00809920793427861,0.00231778980600959,1.99922574276813,0.00178606866441754,0.00131004366812227,0.00244674726540012,0.00195128515677567,0.00302961448155722,0.00189337908999467,0.00320782097303903,0.00231917669227424,0.00246501272264631,0.00298008431458061,0.00502718785267262,0.00348189415041783,0.0024048331280427,0.00257947573898494,0.0039505213392915,0…
CAPZB,7.36491228070174,0.0650436861193538,0.0108864487501923,4.18970679266267e-99,19.4741862922523,0.0842098299927234,0.046943231441048,0.0506620610247553,0.0619701251513928,0.0833143982428236,0.0853795633394474,0.0821049415718323,0.067256124075953,0.0644879134860051,0.114406163686582,0.120447317123217,0.0758356545961003,0.0754882984339257,0.102063580591188,0.101871640437795,0.141711023682789,0.1…
CARD16,6.9586744639376,0.0851636744464393,0.0160290379495138,3.10553231480775e-05,2.51328096788528,0.00502745253687901,0.00211062590975255,0.00446171560161198,0.00417171309379626,0.00363553737786867,0.00585764155967103,0.00695027877491789,0.0048557761994492,0.00485050890585242,0.00683238842855066,0.00902841900071817,0.00494428969359331,0.00674526365182709,0.00501952035694367,0.0071886535846124,0.…
CARD8,6.12202729044834,0.139898220380302,0.0323420496294609,0.00112793465733966,2.09128869123756,0.00410134285903288,0.00240174672489083,0.00251871042026482,0.00349885614318396,0.00280239339544043,0.00585764155967103,0.00320782097303903,0.00231917669227424,0.0021469465648855,0.00341619421427533,0.00574535754591156,0.00417827298050139,0.00340195905918236,0.00474065811489124,0.00343242018004015,0.0…
CARD9,9.45536062378167,0.014182397220614,0.000958232770951545,1.9990444769501e-52,11.4989490353813,0.0173314811139776,0.00895196506550218,0.0120898100172712,0.0135244247073072,0.0190108308717716,0.0146736879474587,0.0195524325975712,0.0171764023771561,0.0194020356234097,0.0288559383631342,0.0401149071509182,0.0211699164345404,0.0241069857469646,0.0180563301728946,0.0234440774561233,0.028311347681…
CARHSP1,9.61169590643274,0.0125983606557376,0.000746891426614671,1.21734281115262e-36,8.71292960882445,0.00800423364424158,0.0037117903930131,0.00424582613701785,0.00545014129995963,0.00886162235855487,0.00544346488373469,0.00931795615978004,0.00659515871865488,0.00644083969465649,0.0125018171245821,0.0191853903765261,0.00772980501392758,0.00991260484485894,0.0102481873954267,0.00841914383783434,…
CARS,5.92241715399611,0.158311910377359,0.0381493879454265,0.0224945483410352,1.68103680242158,0.00291063041608785,0.00269286754002911,0.00194300518134715,0.00208585654689813,0.00325683556767401,0.00248506005561801,0.00336057435270755,0.00405855921147992,0.00294211195928753,0.00523331879633668,0.00533497486406074,0.00341225626740947,0.00211156079535457,0.00418293363078639,0.00388575869438508,0.00…
CASC3,8.57933723196881,0.0275218961625279,0.00300274914951094,3.55086759813506e-06,2.74796966440793,0.00191837004696699,0.00152838427947598,0.000647668393782383,0.00148028529134706,0.00143906687873968,0.00260339624874268,0.000840143588176888,0.00130453688940426,0.00119274809160305,0.00407035906381741,0.00246229609110496,0.00243732590529248,0.00123174379729016,0.00362520914668154,0.002396217861537…
CASP1,8.24561403508773,0.0350656586578291,0.00416081023409863,9.11535124220496e-07,2.89030755663837,0.00271217834226368,0.00167394468704512,0.00194300518134715,0.00235499932714305,0.00302961448155722,0.00213005147624401,0.00313144428320477,0.00297144513697637,0.00238549618320611,0.00523331879633668,0.0063609315686878,0.00264623955431755,0.00287406886034372,0.0032069157836029,0.00388575869438508,0…
CASP2,6.34463937621833,0.12365275631118,0.0273291651848964,2.01049264213401e-06,2.80772662820723,0.0016537672818681,0.000436681222707424,0.000287852619458837,0.00040371417036738,0.000757403620389305,0.000473344772498669,0.000534636828839838,0.000507319901434991,0.000954198473282443,0.00239860444832098,0.0015389350569406,0.000835654596100279,0.000821162531526776,0.00181260457334077,0.0016190661226…
CASP4,10.9157894736842,0.00494455852156131,0,5.2864124653965e-07,2.94614832964161,0.00529205530197791,0.00283842794759825,0.00446171560161198,0.00484457004440856,0.00507460425660835,0.00556180107685936,0.00519361490872986,0.0055805189157849,0.00691793893129771,0.00828608809419974,0.0105673540576588,0.00612813370473538,0.00750777171681624,0.00711098717233687,0.00751246680914449,0.00917997377150351…
CAT,5.91500974658867,0.158963865348399,0.0384133168882335,5.64229374287569e-10,3.61428676663705,0.0127670834160217,0.0117176128093159,0.00770005757052389,0.00921814022338851,0.0112853139438007,0.0131353174368381,0.0124494004429848,0.0105812436585012,0.0112118320610687,0.0178078209042012,0.018877603365138,0.00967966573816156,0.010851076309461,0.0161042944785276,0.013794443365067,0.0161228110776826…
CAV1,12.0604288499025,0.00290854700854567,0,1.6761374834697e-29,7.4197240711369,0.00714427465767017,0.00334788937409025,0.00431778929188256,0.0033642847530615,0.00674089222146482,0.0073960120702917,0.00664477201558084,0.00731990143499058,0.00699745547073791,0.00196249454862625,0.00266748743203037,0.00188022284122563,0.00140770719690304,0.00174288901282766,0.00356194546985299,0.00300856283267762,0…
CBFB,11.0775828460039,0.00438571428571427,0,2.67271703970888e-11,3.89780040975702,0.000198452073824171,0,0,0.00040371417036738,0,0.000236672386249334,0.000381883449171313,0,0,0.00196249454862625,0.000615574022776239,0.000766016713091922,0.000410581265763388,0.000418293363078639,0.0014247781879412,0.00146571009797115,0.00137980682704421,0.00109476565172768,3,0,0,6,0,4,5,0,0,27,6,11,7,6,22,19,23,16
CBR1,12.9656920077973,0.00290854700854567,0,1.00523307405314e-18,5.39359126567316,0.00635046636237349,0.00320232896652111,0.00438975244674727,0.00558471269008209,0.00484738317049156,0.00568013726998402,0.00580462842740396,0.00572546745905204,0.00405534351145038,0.0131559819741241,0.0103621627167334,0.00884401114206128,0.00774238958296674,0.00885387618516453,0.00777151738877016,0.0101056854123274,…
CBX3,8.28927875243664,0.03387552213868,0.00401237504893748,1.88594312830529e-53,11.6776045581282,0.0873850631739102,0.0570596797671034,0.0755613126079447,0.0895572601264971,0.0983867302885708,0.148511922371457,0.103108531276254,0.0991448035947239,0.0904103053435115,0.125963076028493,0.120960295475531,0.102994428969359,0.114024282949147,0.112799776910206,0.122854737387475,0.153668132376765,0.10108…
CBX5,10.2670565302144,0.00796640625000009,0.000303047185165161,3.28939508837427e-29,7.36611215520322,0.0132301382549448,0.00538573508005822,0.00683649971214738,0.00982371147893958,0.0118154964780732,0.0162120584580794,0.0129076605819904,0.0116683577330048,0.00914440203562341,0.0151911615060329,0.0166204986149584,0.014066852367688,0.0170097952959118,0.0159648633575014,0.0174859141247329,0.02005708…
CC2D1B,6.30838206627678,0.12606157572667,0.0281175167962515,4.97296443946351e-55,11.9530556567594,0.000926109677846133,0.00167394468704512,0.00129533678756477,0.00060557125555107,0.000530182534272514,0.00491095201467369,0.00175666386618804,0.00195680533410639,0.00373727735368957,0.00414304404709987,0.000923361034164358,0.00104456824512535,0.00275675992726846,0.00976017847183491,0.0027200310860695…
CCAR1,11.1228070175438,0.0042629504504504,0,3.27795605048804e-23,6.25121669244035,0.00152146589931865,0.00138282387190684,0.00215889464594128,0.00094199973085722,0.00113610543058396,0.00497012011123602,0.00274956083403345,0.00231917669227424,0.0045324427480916,0.00654164849542085,0.00533497486406074,0.00536211699164345,0.00475101178954777,0.00571667596207474,0.00621721391101613,0.0073285504898557…
CCDC103,9.4027290448343,0.0148174012593019,0.000958232770951545,0.00160577929514422,2.04670435896361,0,7.27802037845706e-05,7.19631548647093e-05,6.728569506123e-05,7.57403620389305e-05,0.000177504289687001,0,0.000724742716335701,0.000477099236641221,0.000726849832824538,0.000923361034164358,0.000417827298050139,0.000703853598451522,0.000976017847183491,0.000582863804157762,0.00107999691429453,0.0…
CCDC107,7.81715399610137,0.0473195364238409,0.006901014042539,7.92469558460916e-23,6.17859775321356,0.0072104253489449,0.00509461426491994,0.00798791018998273,0.00632485533575562,0.00583200787699765,0.00852020590497604,0.00725578553425494,0.00500072474271634,0.00787213740458015,0.00712312836168048,0.0100543757053452,0.00550139275766017,0.00950202357909555,0.0134551031790296,0.0163201865164173,0.0…
CCDC115,9.43430799220275,0.0144544143104438,0.000958232770951545,6.65447354185422e-12,4.02502046378407,0.00535820599325263,0.00334788937409025,0.00266263672999424,0.00343157044812273,0.00560478679088086,0.00508845630436069,0.00603375849690674,0.00645021017538774,0.00294211195928753,0.00821340311091728,0.00769467528470299,0.00501392757660167,0.00885682444718165,0.0064138315672058,0.008872482352179…
CCDC12,9.8959064327485,0.0103076923076922,0.000537582739515848,2.35167450981167e-23,6.27855217789222,0.0118409737381756,0.00582241630276565,0.00791594703511802,0.00881442605302113,0.0089373627205938,0.0135494941127744,0.0116092568548079,0.00927670676909697,0.00993956743002545,0.0167902311382468,0.0205191340925413,0.00995821727019499,0.0126693647721274,0.0118516452872281,0.0180040152839842,0.01596…
CCDC124,10.9594541910332,0.00478511530398376,0,1.9302458037701e-29,7.40851966732548,0.0236157967850764,0.0128093158660844,0.0219487622337363,0.0209258511640425,0.0234037718700295,0.0242589195905568,0.0245169174367983,0.0266705319611538,0.0223441475826972,0.0374327663904637,0.0402175028213809,0.026949860724234,0.0250454572115667,0.0269799219185722,0.0297908166569523,0.0397284579186917,0.0294558761…
CCDC127,5.72904483430798,0.175603226534296,0.0444659022417921,0.0261540653612522,1.65777615399493,0.00185221935569227,0.00116448326055313,0.00187104202648244,0.00356614183824519,0.00318109520563508,0.00248506005561801,0.00206217062552509,0.00333381649514422,0.00190839694656489,0.00290739933129815,0.00492459218220991,0.00250696378830084,0.00381254032494574,0.00278862242052426,0.00304384431060165,0…
CCDC130,8.76218323586744,0.0243268585131893,0.0023869286846754,2.08774108195069e-05,2.55709896013634,0.00363828802010981,0.00189228529839884,0.00295048934945308,0.00262414210738797,0.00318109520563508,0.00455594343529969,0.00343695104254182,0.0036237135816785,0.00270356234096692,0.00712312836168048,0.00461680517082179,0.00389972144846797,0.00428177605724676,0.00355549358616843,0.00511624894760702…
CCDC137,9.49161793372321,0.0137976608187129,0.000958232770951545,2.18142601277666e-32,7.94528782516746,0.0254018654494939,0.014410480349345,0.0141767415083477,0.0207912797739201,0.0255245020071196,0.0255014496183658,0.0285648819980142,0.0281200173938252,0.0234573791348601,0.0325628725105393,0.0428849902534113,0.0282729805013928,0.0292685788022758,0.0324874511991076,0.0355546920536235,0.0375684640…
CCDC159,9.77855750487329,0.0111587250482935,0.000537582739515848,0.0010520641864013,2.10016026271486,0.000992260369120857,0.000727802037845706,0.00100748416810593,0.00127842820616337,0.00159054760281754,0.00236672386249334,0.00137478041701673,0.00123206261777069,0.00190839694656489,0.00370693414740515,0.00297527444341849,0.00201949860724234,0.00217021526189219,0.00250976017847184,0.00291431902078…
CCDC167,7.97426900584797,0.0424310675883256,0.00577473892589925,7.68556595235051e-09,3.36534906536567,0.0138254944764173,0.00946142649199418,0.012881404720783,0.0120441394159602,0.0144664091494357,0.0153837051062067,0.0162682349346979,0.0136251630671112,0.0161418575063613,0.0207152202354993,0.0228788345131835,0.0162952646239554,0.0176549944278257,0.0193112102621305,0.0200764199209896,0.0141171025…
CCDC174,10.5454191033139,0.0064734551784161,0.000303047185165161,2.27697290227137e-09,3.48252978726767,0.00773963087914269,0.00305676855895197,0.00640472078295913,0.00645942672587808,0.00939180489282739,0.00710017158748003,0.00969983960895135,0.007754747064792,0.00731552162849873,0.0111934874254979,0.012927054478301,0.0101671309192201,0.01038184057716,0.00989960959286113,0.0113982255035296,0.0117…
CCDC18,7.07212475633527,0.0791576923076925,0.0142804814205818,2.0631672740412e-06,2.80505242830873,0.00198452073824171,0.00145560407569141,0.00251871042026482,0.00161485668146952,0.00159054760281754,0.00349091769717768,0.0018330405560223,0.00202927960573996,0.00270356234096692,0.0028347143480157,0.00215450907971684,0.00236768802228412,0.00211156079535457,0.00467094255437814,0.00220192992681821,0.…
CCDC25,12.472514619883,0.00290854700854567,0,6.47476124715412e-06,2.68405244714,0.00740887742276907,0.0042212518195051,0.00345423143350605,0.00558471269008209,0.00560478679088086,0.00556180107685936,0.00549912166806691,0.0055805189157849,0.00588422391857506,0.00814071812763483,0.00892582333025546,0.00807799442896936,0.00697988151797759,0.00794757389849414,0.00945534615633702,0.00771426367353236,0…
CCDC34,10.6428849902534,0.00604590909090885,0,7.88722644037631e-17,5.02346252408027,0.00615201428854932,0.00240174672489083,0.00367012089810017,0.00457542726416364,0.005453306066803,0.00644932252529436,0.00641564194607806,0.00529062182925062,0.00556615776081425,0.00843145806076465,0.0121062891145994,0.0103760445682451,0.00580679218722506,0.00690184049079755,0.00861343177255359,0.00840854740415027…
CCDC47,6.58674463937619,0.107692676906198,0.0224918014509913,0.0165959451634151,1.72720118564222,0.00291063041608785,0.0012372634643377,0.00179907887161773,0.00262414210738797,0.00257517230932364,0.00177504289687001,0.00297869090353624,0.00340629076677779,0.00365776081424936,0.00254397441488588,0.0047194008412845,0.00396935933147632,0.00375388585840812,0.00341606246514222,0.00453338514344926,0.00…
CCDC51,9.41208576998051,0.014729776247849,0.000958232770951545,0.0468060684724321,1.56416187177468,0.00403519216775815,0.00174672489082969,0.00295048934945308,0.00329699905800027,0.0027266530334015,0.00390509437311402,0.00404796456121592,0.00318886795187708,0.00429389312977099,0.00486989387992441,0.00502718785267262,0.00410863509749304,0.00522024752184879,0.00369492470719465,0.00414480927401075,0…
CCDC53,6.32358674463935,0.125150909556751,0.0278254850689332,1.24037078795111e-15,4.78619581436797,0.00396904147648343,0.00298398835516739,0.00438975244674727,0.00275871349751043,0.00287813375747936,0.00455594343529969,0.00656839532574658,0.00804464415132628,0.00421437659033079,0.00719581334496293,0.00984918436441982,0.00389972144846797,0.00504428412223591,0.00501952035694367,0.00835438119292792,…
CCDC59,10.3719298245614,0.00733468067906251,0.000303047185165161,7.55570418310748e-36,8.57058446637779,0.0216974267381094,0.0137554585152838,0.0144645941278066,0.0166195666801238,0.0190865712338105,0.0185787823205727,0.0236003971587871,0.0210900130453689,0.0170165394402036,0.0260212240151185,0.03601108033241,0.0227715877437326,0.0242242946800399,0.0198689347462354,0.0297908166569523,0.03540847026…
CCDC61,6.05925925925925,0.145460935616108,0.0340353023893174,0.0382537292015683,1.59696100315044,0.000198452073824171,0,0.000431778929188256,0,0,0.000650849062185669,0,0,0.000318066157760814,0.000218054949847362,0.000307787011388119,0,0.000762508064989149,0,0.000194287934719254,0.000539998457147265,0.000539924410582519,0.000273691412931919,3,0,6,0,0,11,0,0,4,3,3,0,13,0,3,7,9,4
CCDC71,8.51500974658869,0.0288795555555553,0.00315505045060864,8.93364823462029e-08,3.12532731606832,0.00377058940265926,0.00276564774381368,0.00381404720782959,0.00215314224195936,0.00302961448155722,0.00485178391811135,0.00267318414419919,0.00304391940860994,0.00373727735368957,0.00457915394679459,0.00410382681850826,0.00306406685236769,0.00580679218722506,0.00676240936977133,0.0036914707596658…
CCDC84,11.7859649122807,0.00300641025641058,0,2.74281449075737e-06,2.77517046676749,0.0013891645167692,0.000509461426491994,0.000287852619458837,0.00040371417036738,0.000681663258350375,0.00100585764155967,0.000992896967845413,0.00101463980286998,0.00111323155216285,0.00225323448175607,0.00194931773879142,0.00104456824512535,0.00287406886034372,0.00278862242052426,0.00265526844116314,0.0018514232…
CCDC86,12.3185185185185,0.00290854700854567,0,5.57779182178535e-37,8.77357724128771,0.00449824700668122,0.00662299854439592,0.00345423143350605,0.00531556990983717,0.00575626751495872,0.00692266729779303,0.00481173145955854,0.00478330192781563,0.00548664122137405,0.0105393225759558,0.011901097773674,0.00947075208913649,0.00692122705143997,0.0165225878416062,0.00854866912764717,0.0138856746123582,…
CCDC94,7.82573099415204,0.0470547566371679,0.00678995544224773,0.00170631381897895,2.03881601963111,0.00423364424158232,0.00269286754002911,0.00266263672999424,0.0047099986542861,0.00515034461864728,0.00621265013904503,0.00519361490872986,0.00550804464415133,0.00493002544529262,0.00581479866259631,0.00769467528470299,0.00696378830083566,0.00586544665376268,0.00592582264361406,0.00602292597629687,…
CCDC97,8.92631578947369,0.0213534697953074,0.00187112442345643,9.72510315011752e-57,12.2501492659951,0.00324138387246147,0.00363901018922853,0.00323834196891192,0.00248957071726551,0.00151480724077861,0.00662682681498136,0.0018330405560223,0.00246412523554138,0.00564567430025445,0.00784997819450502,0.00410382681850826,0.00410863509749304,0.00269810546073083,0.00934188510875627,0.0110096496340911,…
CCL2,11.9598440545809,0.00290854700854567,0,2.68919503897177e-15,4.71899242132178,0.00178606866441754,0.00138282387190684,0.000863557858376511,0.00222042793702059,0.00265091267136257,0.00171587480030767,0.00114565034751394,0.00166690824757211,0.00166984732824427,0.00530600377961913,0.0047194008412845,0.00341225626740947,0.00375388585840812,0.00271890686001115,0.00531053688232627,0.005477127208207…
CCL23,6.81793372319687,0.0931861609727851,0.0185277051201106,1.2339004407551e-17,5.18153227906534,0.00701197327512073,0.00232896652110626,0.00503742084052965,0.00396985600861257,0.0064379307733091,0.00627181823560736,0.00664477201558084,0.00724742716335701,0.00588422391857506,0.0103212676261084,0.0137478198420027,0.00598885793871866,0.00651064578567658,0.00599553820412716,0.00803056796839583,0.00…
CCNA1,6.04054580896687,0.147134735576923,0.0345068028390839,0.00407195531234057,1.92462926350629,0.00178606866441754,0.00131004366812227,0.000431778929188256,0.00174942807159198,0.00143906687873968,0.00082835335187267,0.000763766898342626,0.00123206261777069,0.000636132315521629,0.000290739933129815,0.00123114804555248,0.000487465181058496,0.000234617866150507,0.000627440044617959,0.0003238132245…
CCNA2,8.45107212475632,0.0301540976460335,0.00345573884899985,3.73457384477137e-17,5.08715877338187,0.0083349871006152,0.00429403202328967,0.00417386298215314,0.00659399811600054,0.0103764295993335,0.0086385420981007,0.00916520278011151,0.00884186113929555,0.0089058524173028,0.0138101468236662,0.0151841592284806,0.00828690807799443,0.00944336911255792,0.0115727830451757,0.0134706301405349,0.01357…
CCNB1,11.4545808966862,0.00348271276595824,0,2.6068160079395e-56,12.1755884000053,0.0204405636038897,0.0165938864628821,0.0154720782959125,0.0172924236307361,0.0219647049912899,0.0224247085971244,0.030550675933705,0.021234961588636,0.0260019083969466,0.0325628725105393,0.0419616292192469,0.0293175487465181,0.0270983635403836,0.0270496374790853,0.0346480150249336,0.0418884517472807,0.0326954226408…
CCNB1IP1,7.95828460038985,0.0429422120168391,0.00591022977877261,1.0602497751928e-09,3.55489746966382,0.00542435668452735,0.00232896652110626,0.00381404720782959,0.0040371417036738,0.0044686813602969,0.0065084906218567,0.00549912166806691,0.00536309610088419,0.00485050890585242,0.00596016862916122,0.00779727095516569,0.00536211699164345,0.00697988151797759,0.00676240936977133,0.00906677028689852,…
CCNB2,7.40389863547756,0.0632441860465116,0.0104071990064594,1.13519169185402e-33,8.1781264822407,0.0235496460938017,0.0142649199417758,0.0198618307426598,0.0220697079800834,0.0238582140422631,0.0230755576593101,0.030245169174368,0.0259457892448181,0.0258428753180662,0.0285651984300044,0.0487329434697856,0.0273676880222841,0.0282714528711361,0.0271890686001115,0.0292727154977009,0.036179896628866…
CCNC,9.52865497076024,0.0134138543516879,0.000958232770951545,5.40034872112657e-15,4.65846070594716,0.00238142488589006,0.00240174672489083,0.00136729994242948,0.00370071322836765,0.00636219041127017,0.00431927104905035,0.00442984801038723,0.00376866212494564,0.00357824427480916,0.00639627852885594,0.00872063198933005,0.00459610027855153,0.00475101178954777,0.00620468488566648,0.00738294151933165…
CCND3,13.0877192982456,0.00290854700854567,0,6.9639505582795e-167,30.7290661390676,0.0135608917113184,0.00982532751091703,0.0132412204951065,0.0121114251110214,0.0168143603726426,0.0177504289687001,0.0148934545176812,0.0146398028699812,0.0158237913486005,0.0371420264573339,0.0456550733559044,0.0354456824512535,0.034899407589888,0.0481734523145566,0.0373680461110032,0.0493712875106071,0.0387545743…
CCNE2,9.98752436647175,0.00963377345378692,0.000537582739515848,5.27343132034898e-08,3.17750824710267,0.00119071244294503,0.000145560407569141,0.00151122625215889,0.00107657112097968,0.000908884344467167,0.00118336193124667,0.00137478041701673,0.00021742281490071,0.000874681933842239,0.00261665939816834,0.00389863547758285,0.00167130919220056,0.00205290632881694,0.0010457334076966,0.0016838287675…
CCNF,9.97933723196881,0.00966931582584664,0.000537582739515848,8.57107321178732e-15,4.61810341108335,0.00198452073824171,0.00320232896652111,0.0015831894070236,0.00087471403579599,0.00151480724077861,0.00260339624874268,0.00168028717635378,0.00115958834613712,0.00270356234096692,0.00399767408053496,0.00328306145480661,0.00229805013927577,0.00275675992726846,0.00634411600669269,0.00362670811475941…
CCNH,9.33216374269006,0.0156831932773113,0.00114534253616061,2.24582136561164e-05,2.54902751246229,0.00198452073824171,0.000800582241630277,0.00201496833621186,0.00154757098640829,0.00340831629175187,0.00177504289687001,0.00343695104254182,0.00282649659370923,0.00246501272264631,0.00486989387992441,0.00441161382989638,0.00334261838440111,0.00381254032494574,0.00397378694924707,0.0039505213392915,…
CCNK,6.06549707602337,0.144865950772201,0.033731111570022,2.67724791851889e-53,11.6510360757173,0.0140239465502415,0.00509461426491994,0.00633275762809442,0.0111694253801642,0.0128001211845793,0.0160937222649547,0.00947070953944856,0.00811711842295985,0.00938295165394402,0.0250036342491641,0.0195957730583769,0.00884401114206128,0.00844624318141826,0.0193112102621305,0.0188459296677676,0.014657100…
CCNL1,7.90916179337231,0.0443899359215981,0.00614063895628683,5.44813531137915e-05,2.45067497481641,0.00390289078520871,0.00291120815138282,0.00201496833621186,0.00423899878885749,0.00355979701582974,0.00408259866280102,0.00420071794088444,0.00268154805044209,0.00310114503816794,0.00574211367931385,0.0062583358982251,0.00403899721448468,0.00486832072262303,0.00404350250976018,0.00569911275176478,…
CCPG1,11.6081871345029,0.00319275362318771,0,2.02512465764687e-06,2.80696545609629,0.00231527419461533,0.00225618631732169,0.00115141047783535,0.00154757098640829,0.00166628796485647,0.00242589195905568,0.0024440540746964,0.00398608493984635,0.00190839694656489,0.00341619421427533,0.00461680517082179,0.00285515320334262,0.00369523139187049,0.00334634690462911,0.00414480927401075,0.003779989200030…
CCR1,8.80311890838203,0.0235406582768636,0.00222288256390341,1.85672225460573e-11,3.93126667255219,0.00291063041608785,0.00269286754002911,0.00237478411053541,0.0020185708518369,0.00204498977505112,0.00562096917342169,0.00274956083403345,0.00340629076677779,0.00413486005089059,0.00574211367931385,0.00728429260285216,0.00292479108635097,0.0030500322599566,0.00627440044617959,0.00524577423741986,0.…
CCR2,6.86549707602339,0.0902451782583283,0.0176110974373713,1.04031005114066e-14,4.60104515078863,0.00257987695971423,0.00138282387190684,0.00295048934945308,0.00228771363208182,0.0027266530334015,0.00266256434530501,0.0042770946307187,0.00326134222351065,0.00469147582697201,0.00639627852885594,0.0063609315686878,0.0036908077994429,0.00275675992726846,0.00488008923591746,0.00362670811475941,0.008…
CCT2,7.92280701754386,0.0439500756429651,0.00614063895628683,1.50997278975743e-37,8.87507638600572,0.0248726599192962,0.0133187772925764,0.0156160046056419,0.0214641367245324,0.0295387411951829,0.0251464410389918,0.0281066218590086,0.0272503261342224,0.0248091603053435,0.0364878616077918,0.0449369036626654,0.0249303621169916,0.0313801395976304,0.0275376464026771,0.0332879994818988,0.0404998842860…
CCT4,5.7231968810916,0.176194838855082,0.0445472193921905,1.74144289026836e-36,8.6850381437115,0.0450486207580869,0.0236535662299854,0.0346862406447899,0.0392275602206971,0.0524123305309399,0.0439618957458139,0.0525471626059727,0.0468183794752863,0.040632951653944,0.0589475214420701,0.0731507130399097,0.0398328690807799,0.0538448002815414,0.0463608477412158,0.0574444660319927,0.0606341124739644,0…
CCT5,7.43898635477581,0.0616880026809649,0.00994447106848367,2.50720207285471e-33,8.11567871505322,0.0394919626910101,0.0204512372634643,0.0291450777202073,0.0367379895034316,0.0374914792092706,0.0410626590142595,0.0429236996868556,0.0435570372517756,0.0324427480916031,0.0508794882977177,0.0627885503231764,0.0366295264623955,0.0426417971728547,0.0394590072504183,0.0472767307816851,0.0554655558126…
CCT6A,11.9122807017544,0.00290854700854567,0,1.37964034916427e-74,15.3203106593453,0.0953892968181518,0.0517467248908297,0.0650546919976972,0.0787242632216391,0.10270393092479,0.0973315188450388,0.104177804933934,0.0975503696187853,0.0861959287531807,0.131414449774677,0.159536267569509,0.103621169916435,0.110153088157663,0.106804238706079,0.133670099086847,0.145259584972614,0.119743235946967,0.12…
CCT7,9.8269005847953,0.0107752293577977,0.000537582739515848,5.65580718777739e-47,10.5460800240635,0.0237480981676258,0.0129548762736536,0.0123056994818653,0.0212622796393487,0.0237067333181853,0.0226022128868114,0.0226075001909417,0.021742281490071,0.0186068702290076,0.0302369530455008,0.0481173694470093,0.0238161559888579,0.0253387295442548,0.0227272727272727,0.0262288711870993,0.02738563604103…
CD14,6.56374269005846,0.108993600217865,0.0229335170952373,4.12374318798978e-12,4.06850617347173,0.00132301382549448,0.000363901018922853,0.00115141047783535,0.00094199973085722,0.00151480724077861,0.000650849062185669,0.00198579393569083,0.000652268444702131,0.00127226463104326,0.00239860444832098,0.00492459218220991,0.000487465181058496,0.00193559739574169,0.0021611823759063,0.00239621786153747…
CD151,12.9037037037037,0.00290854700854567,0,6.96227579584721e-48,10.7059202573554,0.00463054838923067,0.00211062590975255,0.00244674726540012,0.00464271295922487,0.00583200787699765,0.00414176675936335,0.00710303215458642,0.0063052616321206,0.00469147582697201,0.0124291321412996,0.0145685852057043,0.0126740947075209,0.00997125931139656,0.00913273842721696,0.0108153616993718,0.0128056776980637,0.…
CD164,13.3801169590644,0.00290854700854567,0,9.90246222096963e-33,8.00739864628897,0.00866574055698882,0.00567685589519651,0.00705238917674151,0.00867985466289867,0.00977050670302204,0.0105910892846577,0.00908882609027725,0.007754747064792,0.00914440203562341,0.014900421572903,0.0218528778085565,0.0146239554317549,0.0129039826382779,0.0133156720580033,0.0179392526390778,0.0142713877960349,0.01229…
CD1D,13.0526315789474,0.00290854700854567,0,7.3867410419382e-42,9.64275134562166,0.0011245617516703,0.00109170305676856,0.00107944732297064,0.00100928542591845,0.00181776868893433,0.00242589195905568,0.00129840372718246,0.00202927960573996,0.00119274809160305,0.00675970344526821,0.00584795321637427,0.00626740947075209,0.00498562965569828,0.00571667596207474,0.00595816333139045,0.0081771194939443,…
CD209,5.79688109161791,0.169552740197202,0.0421674318001838,4.20915207454157e-07,2.9693715129603,0.000727657604021962,0,0.000143926309729419,0.00013457139012246,0,0.00195254718655701,0.000229130069502788,0.000507319901434991,0.000238549618320611,0.000436109899694723,0.000102595670462706,0.000487465181058496,0.000586544665376268,0.000976017847183491,6.4762644906418e-05,0.000539998457147265,0.00041…
CD276,12.7910331384016,0.00290854700854567,0,3.70278202906371e-40,9.34003875741085,0.000926109677846133,0.00116448326055313,0.000287852619458837,0.00040371417036738,0.00106036506854503,0.00272173244186734,0.000611013518674101,0.000579794173068561,0.00166984732824427,0.00494257886320686,0.00359084846619473,0.00257660167130919,0.00293272332688134,0.00592582264361406,0.00628197655592254,0.0058628403…
CD2BP2,10.7356725146199,0.00560272045028129,0,4.5406668171831e-22,6.03535415994271,0.00846728848316465,0.00429403202328967,0.00604490500863558,0.00659399811600054,0.00727107475573733,0.0072185077806047,0.00824868250210036,0.00688505580518916,0.00516857506361323,0.014100886756796,0.0149789678875551,0.00772980501392758,0.00862220658103115,0.0122699386503067,0.0107505990544654,0.0143485304327702,0.0…
CD300A,7.30370370370372,0.067728896103896,0.0115497382566923,0.00245351758337038,1.99166317045165,0.00132301382549448,0.000509461426491994,0.000359815774323546,0.00181671376665321,0.00136332651670075,0.00183421099343234,0.000992896967845413,0.000942165531236411,0.000397582697201018,0.00268934438145079,0.00205191340925413,0.00181058495821727,0.00123174379729016,0.00174288901282766,0.00181335405737…
CD300C,12.9126705653021,0.00290854700854567,0,5.00004332479948e-40,9.31681724665711,0.00535820599325263,0.00363901018922853,0.00323834196891192,0.00349885614318396,0.00795273801408771,0.00603514584935803,0.00511723821889559,0.0063052616321206,0.00516857506361323,0.0111934874254979,0.0177490509900482,0.00988857938718663,0.0109097307759986,0.00989960959286113,0.0112687002137167,0.0103371133225334,0…
CD300LB,11.2499025341131,0.00394976076554986,0,1.69615021745652e-12,4.14877148243315,6.61506912747238e-05,0,0,0.00013457139012246,0,0.000414176675936335,0,7.24742716335701e-05,0,0.000581479866259631,0.000512978352313532,0.000417827298050139,0.000586544665376268,0.000139431121026213,0.000453338514344926,0.0013114248245005,0.00197972283880257,0.000821074238795758,1,0,0,2,0,7,0,1,0,8,5,6,10,2,7,17,3…
CD300LF,11.2175438596491,0.00400469483568106,0,2.13089274105879e-26,6.84735571613558,0.00185221935569227,0.0037117903930131,0.00151122625215889,0.00262414210738797,0.00227221086116792,0.00491095201467369,0.00198579393569083,0.00202927960573996,0.00318066157760814,0.00734118331152784,0.00902841900071817,0.00355153203342618,0.00492697518916065,0.00592582264361406,0.0064762644906418,0.00779140631026…
CD320,7.25614035087716,0.0699813684548669,0.0119458712256141,2.07310351851066e-19,5.52603793077829,0.02156512535556,0.00953420669577875,0.0151842256764537,0.0174269950208586,0.0211315610088616,0.0209455061830661,0.0190941724585656,0.0236990868241774,0.018765903307888,0.026748073847943,0.0326254232071407,0.0175487465181059,0.0251627661446419,0.0211935303959844,0.0257107700278479,0.0242999305716269…
CD33,13.011306042885,0.00290854700854567,0,8.61603961510723e-52,11.3883500060781,0.0154131110670106,0.00887918486171761,0.0116580310880829,0.01258242497645,0.0177989850791487,0.0178687651618247,0.0138241808600015,0.015002174228149,0.0125636132315522,0.0256577990987062,0.0356006976505591,0.0203342618384401,0.0212329168866209,0.0207752370329057,0.0259698206074736,0.0278484918614518,0.02453656488091…
CD37,8.13411306042886,0.0380251306795333,0.00486247464690687,5.43869220357392e-99,19.4550243263377,0.109148640603294,0.05,0.0551237766263673,0.0785224061364554,0.109444823146255,0.127566416188391,0.104254181623768,0.07551819104218,0.0700540712468193,0.134685274022387,0.155637632091926,0.0953342618384401,0.126576338788199,0.102203011712214,0.147140729227382,0.109079688343748,0.125082488451617,0.13…
CD38,8.79376218323588,0.0237259545674238,0.00222288256390341,1.41877696227378e-05,2.59916838754479,0.00357213732883509,0.00138282387190684,0.00194300518134715,0.00302785627775535,0.00280239339544043,0.00319507721436601,0.00389521118154739,0.00239165096390781,0.00310114503816794,0.00559674371274895,0.00543757053452344,0.00543175487465181,0.00369523139187049,0.00299776910206358,0.00524577423741986,…
CD3EAP,9.69200779727095,0.0118813982521846,0.000746891426614671,6.57432431059468e-21,5.81423234000798,0.00515975391942846,0.00131004366812227,0.00223085780080599,0.00376799892342888,0.00575626751495872,0.00568013726998402,0.00336057435270755,0.00369618785331207,0.00381679389312977,0.00705044337839802,0.0115933107622858,0.00536211699164345,0.00539621092146167,0.00704127161182376,0.0075772294540509…
CD4,6.33333333333331,0.124503211716341,0.0276353026251962,1.018718214559e-18,5.39244659297022,0.00740887742276907,0.00312954876273654,0.00352619458837075,0.00477728434934733,0.00575626751495872,0.0102360807052837,0.00695027877491789,0.00384113639657921,0.00556615776081425,0.0120657072248873,0.00707910126192675,0.00431754874651811,0.0054548653879993,0.0101087562744004,0.00835438119292792,0.0097971…
CD40,12.8191033138402,0.00290854700854567,0,2.65561278080539e-09,3.46781577566661,0.000661506912747238,0,0.000431778929188256,6.728569506123e-05,0.000151480724077861,0.00118336193124667,0.000611013518674101,7.24742716335701e-05,0.000397582697201018,0.00210786451519116,0.00194931773879142,0.00132311977715877,0.000997125931139656,0.0021611823759063,0.00129525289812836,0.00192856591838309,0.00149979…
CD44,8.47758284600388,0.0296102811950791,0.00329678202574861,1.39717222531553e-09,3.52878794749263,0.00357213732883509,0.00334788937409025,0.00331030512377663,0.00444085587404118,0.00575626751495872,0.00514762440092302,0.00870694264110593,0.00449340484128135,0.00564567430025445,0.00799534816106992,0.00728429260285216,0.00557103064066852,0.00891547891371928,0.00941160066926938,0.00705912829479956,…
CD46,6.741910331384,0.0976412950866231,0.0198497197310666,0.000664914957303324,2.15710723563768,0.00482900046305484,0.00145560407569141,0.00273459988485895,0.00322971336293904,0.00393849882602439,0.00437843914561269,0.00465897807989002,0.00340629076677779,0.00318066157760814,0.0047245239133595,0.0063609315686878,0.0052924791086351,0.00293272332688134,0.00494980479643056,0.00492196101288777,0.0054…
CD47,7.48771929824558,0.0594534844384305,0.00934422826084701,9.49322421767319e-15,4.60918765351627,0.00238142488589006,0.000582241630276565,0.000935521013241221,0.00161485668146952,0.00310535484359615,0.00278090053842968,0.00290231421370198,0.00188433106247282,0.00143129770992366,0.00261665939816834,0.00430901815943367,0.00383008356545961,0.00258079652765558,0.00404350250976018,0.0047924357230749…
CD53,8.08070175438597,0.0394855388272584,0.00512189224007332,3.1527321200933e-05,2.51159200840718,0.00866574055698882,0.00582241630276565,0.00446171560161198,0.00464271295922487,0.00666515185942589,0.00781018874622803,0.010769113266631,0.00963907812726482,0.00811068702290076,0.0109754324756505,0.0104647583871961,0.00926183844011142,0.0102645316440847,0.00787785833798104,0.00952010880124344,0.0093…
CD55,8.99376218323584,0.0202682741116751,0.001695222937572,2.46348015908598e-13,4.32117159542583,0.00218297281206589,0.00131004366812227,0.00280656303972366,0.0013457139012246,0.00424146027418011,0.00236672386249334,0.00259680745436493,0.00398608493984635,0.00286259541984733,0.00581479866259631,0.00779727095516569,0.00473537604456825,0.00340195905918236,0.00327663134411601,0.00427433456382359,0.0…
CD58,11.0397660818714,0.00452112676056412,0,1.86690156524134e-11,3.93074557033921,0.00171991797314282,0.000363901018922853,0.00208693149107657,0.0020185708518369,0.00287813375747936,0.00266256434530501,0.00236767738486214,0.0021742281490071,0.00135178117048346,0.00399767408053496,0.00523237919359803,0.00285515320334262,0.0030500322599566,0.00327663134411601,0.00375623340457224,0.00485998611432539…
CD63,10.5769980506823,0.00632818021201464,0.000303047185165161,1.8620099054548e-90,18.0137174030527,0.102401270093272,0.0499272197962154,0.0773603914795625,0.0752926927735164,0.097099144133909,0.105260043784391,0.112044603986863,0.114509349181041,0.106234096692112,0.139191742985899,0.166102390479122,0.0972841225626741,0.13742741509766,0.117122141662019,0.141894954989962,0.158373833217619,0.127362…
CD68,7.22768031189082,0.0712391650732953,0.0122659289485836,2.74232478720709e-85,17.1387876768833,0.0920156115631408,0.062882096069869,0.0949913644214162,0.0682276947920872,0.0715746421267894,0.11916454647654,0.0785916138394562,0.0761704594868822,0.111243638676845,0.114406163686582,0.105570944906125,0.0725626740947075,0.0755469529004634,0.102412158393753,0.11119746130432,0.148576718352233,0.15705…
CD70,12.2,0.00290854700854567,0,1.96906437837851e-37,8.85448160464679,0.0226235364159555,0.0104803493449782,0.0112982153137594,0.0180325662764096,0.0153752934939029,0.0207088337968168,0.0243641640571298,0.0191332077112625,0.0202767175572519,0.0297281581625236,0.0313942751615882,0.0231197771587744,0.0280368350049856,0.0233547127718907,0.0306327310407357,0.0320141942451593,0.0264562961185434,0.0323…
CD74,10.4,0.0072037643207855,0.000303047185165161,6.72246728545489e-48,10.7086430725246,0.0421379903419991,0.0385735080058224,0.0305843408175014,0.0339119903108599,0.0343103840036355,0.0489320158570499,0.0435347132055297,0.0319611537904044,0.0329198473282443,0.0570577118767263,0.0594028931979071,0.0444986072423398,0.0410581265763388,0.0509620747350809,0.0528463182436371,0.0483684332330479,0.07666…
CD82,12.4818713450292,0.00290854700854567,0,5.49212387142562e-38,8.95371847334782,0.0118409737381756,0.00553129548762737,0.00813183649971215,0.00679585520118423,0.00802847837612664,0.00899355067747471,0.0103872298174597,0.00840701550949413,0.0067589058524173,0.0201337403692397,0.0186724120242126,0.0137883008356546,0.0120241656402135,0.0123396542108199,0.0159316106469788,0.0198256576409782,0.01481…
CD83,11.3914230019493,0.00361455696202489,0,0.00669040959982175,1.85713010331025,0.000198452073824171,0.000145560407569141,0.000503742084052965,0.00114385681604091,0.000908884344467167,0.000650849062185669,7.63766898342626e-05,0.000652268444702131,0.000556615776081425,0.00109027474923681,0.00174412639786601,0.000974930362116992,0.00129039826382779,0.00167317345231456,0.00103620231850269,0.0013114…
CD99L2,10.9376218323587,0.00484802904564397,0,4.78899998259708e-25,6.59532864747803,0.00145531520804392,0.00101892285298399,0.00165515256188831,0.00074014264567353,0.00234795122320685,0.00189337908999467,0.00137478041701673,0.00188433106247282,0.00198791348600509,0.00261665939816834,0.00584795321637427,0.00264623955431755,0.00727315385066573,0.00397378694924707,0.00259050579625672,0.0051685566612…
CDC123,7.41442495126707,0.0627500000000001,0.0101701384414299,5.57163881251195e-11,3.83026796962471,0.0101210557650327,0.0042212518195051,0.00978698906160046,0.00686314089624546,0.00969476634098311,0.010827761670907,0.00954708622928282,0.0084794897811277,0.00811068702290076,0.0132286669574066,0.0149789678875551,0.00933147632311978,0.0104404950436976,0.00948131622978249,0.014571595103944,0.0144256…
CDC20,11.5879142300195,0.00325000000000019,0,8.38347014013987e-66,13.8152096079739,0.212806773830787,0.251310043668122,0.175949913644214,0.185372089893689,0.229038854805726,0.199988166380688,0.227526159016268,0.203362806203798,0.164996819338422,0.357973542666085,0.319380322150405,0.223398328690808,0.240893894070033,0.266801450083659,0.292338579107571,0.314047674149502,0.273501709760634,0.25809100…
CDC23,6.21949317738789,0.132166334909181,0.0299306210895554,0.000326270969681336,2.24341546105318,0.00119071244294503,0.000363901018922853,0.000719631548647093,0.00094199973085722,0.000681663258350375,0.00112419383468434,0.00106927365767968,0.000507319901434991,0.000874681933842239,0.00225323448175607,0.000923361034164358,0.000766016713091922,0.00310868672649422,0.00174288901282766,0.001424778187…
CDC27,6.45614035087717,0.115994039735099,0.0248399121483126,2.46620789646391e-09,3.47497544542659,0.00813653502679103,0.00400291120815138,0.00446171560161198,0.00679585520118423,0.010906612133606,0.00763268445654103,0.00840143588176888,0.00579794173068561,0.00652035623409669,0.0114842273586277,0.0122088847850621,0.008008356545961,0.00967798697870843,0.00815672058003346,0.0106210737646525,0.009025…
CDC37,10.2366471734893,0.00815803709428176,0.000303047185165161,4.06832701888817e-99,19.4766090167794,0.0746841304491632,0.0315138282387191,0.0503742084052965,0.0586731260933925,0.0778610921760206,0.0725992544819833,0.0843962422668601,0.0714596318307001,0.0737118320610687,0.100886756796046,0.130501692828563,0.0780640668523677,0.102234735175084,0.0763385387618516,0.0955249012369665,0.1316824809071…
CDC40,7.84327485380118,0.0464705664568678,0.00665280998028198,2.03691759617445e-18,5.33384218367446,0.00919494608718661,0.00393013100436681,0.00532527345998849,0.00578656977526578,0.00598348860107551,0.00952606354653571,0.0111509967158023,0.00826206696622699,0.0101781170483461,0.011048117458933,0.01364522417154,0.00967966573816156,0.0096193325121708,0.00885387618516453,0.0116572760831552,0.012265…
CDC42,8.08382066276802,0.0394145180483933,0.00506326813278428,5.09277793679268e-42,9.67132355112785,0.0113779188992525,0.0107714701601164,0.0103626943005181,0.00881442605302113,0.0128758615466182,0.0211230104727531,0.016573741694035,0.013987534425279,0.0178912213740458,0.0223869748509958,0.0224684518313327,0.0143454038997214,0.0167165229632237,0.029419966536531,0.0239621786153747,0.02522564221245…
CDC42EP1,7.9251461988304,0.0438881529144585,0.00614063895628683,2.19155073637815e-27,7.03010131305269,0.00211682212079116,0.00145560407569141,0.00100748416810593,0.00121114251110214,0.00212073013709006,0.00550263298029702,0.000381883449171313,0.00260907377880852,0.00405534351145038,0.00574211367931385,0.00266748743203037,0.00146239554317549,0.0024048331280427,0.00606525376464027,0.003108606955508…
CDC42EP3,5.82923976608184,0.166684496303142,0.0411069305711954,0.00530658989041761,1.889094142638,0.00767348018786796,0.00407569141193595,0.0053972366148532,0.00753599784685776,0.00742255547981519,0.00597597775279569,0.00809592912243183,0.00616031308885346,0.0066793893129771,0.00712312836168048,0.00564276187544886,0.00410863509749304,0.00498562965569828,0.00397378694924707,0.00388575869438508,0.0…
CDC42SE1,8.23508771929822,0.0353125773195875,0.00431096170903469,1.03013395113693e-30,7.64123091729461,0.00350598663756036,0.00218340611353712,0.00129533678756477,0.00188399946171444,0.00522608498068621,0.00923022306372404,0.00259680745436493,0.00333381649514422,0.00715648854961832,0.00443378398022968,0.0062583358982251,0.00459610027855153,0.00627602791952607,0.00906302286670385,0.007706754743863…
CDC6,12.3208576998051,0.00290854700854567,0,2.02228705303456e-27,7.03661885691897,0.00635046636237349,0.00436681222707424,0.00323834196891192,0.0033642847530615,0.00605922896311444,0.00556180107685936,0.00473535476972428,0.00550804464415133,0.00373727735368957,0.0120657072248873,0.00892582333025546,0.00668523676880223,0.0136078362367294,0.00843558282208589,0.00990868467068195,0.0106456838694747,0…
CDC7,5.85029239766081,0.164655336426914,0.0403942913430729,0.0421200355077689,1.58143502668722,0.000926109677846133,0.000291120815138282,0.00100748416810593,0.00047099986542861,0.00106036506854503,0.000946689544997337,0.000992896967845413,0.00028989708653428,0.000954198473282443,0.000508794882977177,0.0015389350569406,0.00118384401114206,0.00146636166344067,0.000836586726157278,0.0020076419920989…
CDCA4,10.2124756335283,0.00825610687022947,0.000303047185165161,1.43546855484371e-10,3.74244645391925,0.00363828802010981,0.00436681222707424,0.00136729994242948,0.0040371417036738,0.00598348860107551,0.00278090053842968,0.00274956083403345,0.00442093056964778,0.00421437659033079,0.00763192324465765,0.00779727095516569,0.00591922005571031,0.00539621092146167,0.00738984941438929,0.0056343501068583…
CDCA5,11.6615984405458,0.00313663663663655,0,1.37482025207117e-78,16.0018935147443,0.00965800092610968,0.00487627365356623,0.00597294185377087,0.00619028394563316,0.00855866091039915,0.0143778474646471,0.00672114870541511,0.00855196405276127,0.0088263358778626,0.0144643116732083,0.0147737765466297,0.00947075208913649,0.0306762859991788,0.0103876185164529,0.0143773071692248,0.0178199490858598,0.01…
CDCA7L,9.06627680311888,0.0191409326424866,0.00162632705717521,2.04201301290856e-13,4.33787720867475,0.0135608917113184,0.00844250363901019,0.00985895221646517,0.00995828286906204,0.0162084374763311,0.0110644340571564,0.0132895440311617,0.0142774315118133,0.0112913486005089,0.0167175461549644,0.0210321124448548,0.0137883008356546,0.0139011085694176,0.0145008365867262,0.0174859141247329,0.01920851…
CDCA8,10.7914230019493,0.00540414258188871,0,1.52855670569496e-26,6.87421445204113,0.0144208506978898,0.0086608442503639,0.00985895221646517,0.0141299959628583,0.0133303037188518,0.0193479675758831,0.0160391048651951,0.0126105232642412,0.0146310432569975,0.0218781799680186,0.0280086180363189,0.0161559888579387,0.0221127338846853,0.0155465699944228,0.020918334304773,0.0230656483838618,0.0189573459…
CDIP1,6.7762183235867,0.0957220470183488,0.0191976221428022,2.86655417074183e-09,3.4604527267873,0.00119071244294503,0.00225618631732169,0.00129533678756477,0.00060557125555107,0.000908884344467167,0.00514762440092302,0.00145115710685099,0.00166690824757211,0.00103371501272265,0.00203517953190871,0.00194931773879142,0.00236768802228412,0.00181828846266643,0.00362520914668154,0.00310860695550806,0…
CDK10,8.6736842105263,0.0258547108208959,0.00252581528099821,0.0241240852965033,1.67035565463611,0.00337368525501091,0.000946142649199418,0.00165515256188831,0.00195128515677567,0.00280239339544043,0.00289923673155435,0.00145115710685099,0.00253659950717495,0.00278307888040712,0.00268934438145079,0.00338565712526931,0.0036908077994429,0.0030500322599566,0.00278862242052426,0.00414480927401075,0.0…
CDK12,6.42534113060429,0.117947478991597,0.0255803782560728,1.42378630651621e-08,3.30555276515657,0.00132301382549448,0.000509461426491994,0.000575705238917674,0.00114385681604091,0.00106036506854503,0.00224838766936868,0.00236767738486214,0.00181185679083925,0.00166984732824427,0.0028347143480157,0.00174412639786601,0.00181058495821727,0.00164232506305355,0.00313720022308979,0.00382099604947866,…
CDK2,5.73879142300194,0.174885015844273,0.0441332436805383,9.28532074379066e-11,3.78313144490147,0.00489515115432956,0.00560407569141194,0.00345423143350605,0.00390257031355134,0.00507460425660835,0.00532512869061002,0.00381883449171313,0.00840701550949413,0.00731552162849873,0.00806803314435238,0.00687390992100133,0.00410863509749304,0.00768373511642912,0.00843558282208589,0.0113334628586231,0.0…
CDK4,6.49005847953217,0.113690253671562,0.0243058812790645,1.41168749630328e-60,12.9136646969008,0.0494807170734934,0.0241630276564774,0.0277777777777778,0.0400349885614318,0.051276225100356,0.0501745458848589,0.0433819598258611,0.0531236411074069,0.0407124681933842,0.0596016862916122,0.0682261208576998,0.0441504178272981,0.0492110974250689,0.0442693809258226,0.0621721391101613,0.0585512612821106…
CDK5RAP2,7.98635477582845,0.0421823620223852,0.00565333295830106,1.06515188630493e-15,4.79958803427385,0.0030429317986373,0.0024745269286754,0.00223085780080599,0.00309514197281658,0.00302961448155722,0.00414176675936335,0.00397158787138165,0.00398608493984635,0.0065998727735369,0.00625090856229103,0.0048219965117472,0.00306406685236769,0.00439908499032201,0.00871444506413832,0.00589340068648404,…
CDK5RAP3,6.48576998050679,0.1139448,0.0244278485165688,0.0160365912726366,1.73232445840452,0.00231527419461533,0.00160116448326055,0.000863557858376511,0.00262414210738797,0.00189350905097326,0.00266256434530501,0.00259680745436493,0.00260907377880852,0.00174936386768448,0.00327082424771042,0.0048219965117472,0.00222841225626741,0.00316734119303185,0.00250976017847184,0.00343242018004015,0.003625…
CDKN1A,7.97699805068225,0.0423677940046118,0.00577473892589925,1.77141282796112e-08,3.28421536522556,0.00257987695971423,0.0042212518195051,0.00122337363270006,0.00208585654689813,0.00151480724077861,0.00390509437311402,0.00282593752386772,0.00333381649514422,0.00262404580152672,0.0047245239133595,0.00338565712526931,0.00250696378830084,0.00281541439380609,0.00543781372002231,0.00518101159251344,…
CDKN2AIPNL,7.94230019493176,0.0433480988593153,0.00603770318264894,2.90781562335504e-15,4.71220843462076,0.0085995898657141,0.00574963609898108,0.00431778929188256,0.00719956937155161,0.010906612133606,0.00952606354653571,0.00969983960895135,0.0113784606464705,0.00715648854961832,0.0117022823084751,0.017133476967272,0.00954038997214485,0.0105578039767728,0.00976017847183491,0.0139887312997863,0.0…
CDKN2C,9.59766081871345,0.0126808574879226,0.000746891426614671,7.97441917597729e-08,3.1365454394345,0.0072104253489449,0.00771470160116448,0.00561312607944732,0.00659399811600054,0.00651367113534803,0.00822436542216437,0.00710303215458642,0.00731990143499058,0.0104166666666667,0.00937636284343655,0.0131322458192264,0.00710306406685237,0.0106164584433105,0.0101087562744004,0.00939058351143061,0.0…
CDKN3,5.7407407407407,0.174729166666667,0.0440684546335112,4.22546722230399e-19,5.46618871602412,0.0246080571541973,0.0152110625909753,0.0184945308002303,0.0179652805813484,0.0254487616450807,0.0260931305839891,0.0300160391048652,0.0239889839107117,0.0244910941475827,0.0301642680622183,0.0379603980712014,0.0250696378830084,0.0212329168866209,0.0238427216954824,0.0277184120199469,0.032785620612512…
CDV3,6.30682261208576,0.126145440652063,0.0281421688630298,3.75550808953451e-24,6.42815205571373,0.000463054838923067,0.000363901018922853,0.00460564191134139,0.0013457139012246,0.00106036506854503,0.00295840482811668,0.000534636828839838,0.000724742716335701,0.000238549618320611,0.00159906963221398,0.00174412639786601,0.00104456824512535,0.00263945099419321,0.0042526491912995,0.00161906612266045…
CEBPE,7.76842105263157,0.0491058287795993,0.00716571353279239,0.0373095659625369,1.60109296109869,0.00125686313421975,0.000218340611353712,0.00143926309729419,0.00060557125555107,0.00159054760281754,0.00224838766936868,0.000916520278011151,0.00130453688940426,0.00143129770992366,0.00196249454862625,0.00194931773879142,0.00132311977715877,0.00158367059651592,0.00271890686001115,0.00194287934719254…
CEBPG,6.42573099415203,0.117947478991597,0.0255803782560728,3.44016064570873e-20,5.67637196043127,0.0115102202818019,0.00509461426491994,0.00676453655728267,0.010227425649307,0.0123456790123457,0.0137861664990237,0.0153517146566868,0.0146398028699812,0.0106552162849873,0.0166448611716819,0.0213398994562429,0.0115598885793872,0.0129039826382779,0.0135248187395427,0.0143773071692248,0.0189770886368…
CEBPZ,12.092007797271,0.00290854700854567,0,4.35969919772912e-27,6.97492585919932,0.0101872064563075,0.0061863173216885,0.00611686816350029,0.00962185439375589,0.0107551314095281,0.00952606354653571,0.0100053463682884,0.00927670676909697,0.00874681933842239,0.0156272714057276,0.0189801990356007,0.0110724233983287,0.0157780514986216,0.0133853876185165,0.0172916261900136,0.0151199568001234,0.012838…
CENPF,9.42105263157892,0.0146292458261371,0.000958232770951545,5.97528809542163e-17,5.04723958491828,0.0422702917245485,0.016448326055313,0.0261226252158895,0.0342484187861661,0.0346133454517913,0.0369208922548962,0.0339876269762468,0.0389911581388607,0.0328403307888041,0.0425207152202355,0.0433979686057248,0.0360724233983287,0.0438148865036073,0.041201896263246,0.0415128553850139,0.0442798734860…
CENPM,9.14463937621831,0.0180673025967148,0.00151869214048295,9.57681997842629e-17,5.00692403691242,0.0207051663689886,0.0112081513828239,0.0148244099021301,0.0205894226887364,0.0231008104218738,0.0240222472043074,0.0236003971587871,0.0229018698362081,0.0219465648854962,0.02754760866405,0.034266953934544,0.0217270194986072,0.02545603847733,0.0261433351924149,0.0275241240852276,0.0296227725063643,…
CENPN,9.32358674463934,0.0157929010620462,0.00114534253616061,0.00138467901959701,2.06551895946873,0.00350598663756036,0.00138282387190684,0.00244674726540012,0.00222042793702059,0.00242369158524578,0.00414176675936335,0.00358970442221034,0.00355123931004493,0.00262404580152672,0.00356156418084024,0.00338565712526931,0.00376044568245125,0.00439908499032201,0.0042526491912995,0.00621721391101613,0…
CENPO,11.3727095516569,0.00361883691529617,0,1.94013268835316e-13,4.34247320856104,0.00238142488589006,0.00145560407569141,0.0023028209556707,0.0013457139012246,0.00166628796485647,0.00349091769717768,0.00213854731535935,0.00253659950717495,0.00294211195928753,0.00436109899694723,0.00348825279573202,0.00250696378830084,0.00739046278374098,0.00550752928053542,0.00466291043326209,0.0049371287510607…
CENPT,11.4561403508772,0.00348271276595824,0,3.71720264958346e-05,2.49335925070151,0.00310908248991202,0.00254730713245997,0.00223085780080599,0.00275871349751043,0.00325683556767401,0.00390509437311402,0.00236767738486214,0.00260907377880852,0.00357824427480916,0.00457915394679459,0.00554016620498615,0.00417827298050139,0.00422312159070913,0.00669269380925823,0.00440385985363642,0.00586284039188…
CENPW,9.9076023391813,0.0102401628222518,0.000537582739515848,3.57341343744759e-14,4.49285584208705,0.0226235364159555,0.014410480349345,0.0149683362118595,0.0179652805813484,0.0190865712338105,0.0213005147624401,0.0210799663942565,0.0197130018843311,0.0185273536895674,0.0245675243494694,0.0288293834000205,0.0203342618384401,0.020587717754707,0.0239124372559955,0.0245450424195324,0.02738563604103…
CEP290,7.92085769980507,0.0439839440876462,0.00614063895628683,0.0259052459813896,1.65927018010914,0.00105841106039558,0.000655021834061135,0.00187104202648244,0.00047099986542861,0.000833143982428236,0.00159753860718301,0.00114565034751394,0.00123206261777069,0.000397582697201018,0.00167175461549644,0.00194931773879142,0.00139275766016713,0.00181828846266643,0.0021611823759063,0.0022666925717246…
CEP295,8.93567251461988,0.0212428642964449,0.00187112442345643,6.57014079918503e-07,2.92402905289152,0.00198452073824171,0.00116448326055313,0.00273459988485895,0.00255685641232674,0.00325683556767401,0.00313590911780368,0.00236767738486214,0.00137701116103783,0.0022264631043257,0.00530600377961913,0.00564276187544886,0.00236768802228412,0.00299137779341897,0.00292805354155047,0.00388575869438508…
CEP41,10.1189083820663,0.00886092715231749,0.000303047185165161,6.16740742743461e-05,2.43647294789907,0.00185221935569227,0.00138282387190684,0.00151122625215889,0.00168214237653075,0.00151480724077861,0.00177504289687001,0.00160391048651951,0.00173938251920568,0.00103371501272265,0.00254397441488588,0.00359084846619473,0.00271587743732591,0.00275675992726846,0.00167317345231456,0.003302894890227…
CEP72,5.87914230019489,0.162363891487371,0.0393452482251312,0.0150335428124618,1.74175016674692,0,0,0.000431778929188256,0.00060557125555107,0.000530182534272514,0.000650849062185669,0.000458260139005575,0.000869691259602841,7.95165394402036e-05,0.00101758976595435,0.000512978352313532,0.000835654596100279,0.000645199131913895,0.000557724484104852,0.00110096496340911,0.00177428064491244,0.0010198…
CERCAM,9.96179337231968,0.00981198347107396,0.000537582739515848,0.000590677132581309,2.17164144525103,0.00125686313421975,0.00167394468704512,0.0015831894070236,0.00053828556048984,0.000984624706506097,0.00159753860718301,0.00152753379668525,0.00130453688940426,0.0023059796437659,0.00218054949847362,0.00266748743203037,0.00188022284122563,0.00158367059651592,0.00285833798103737,0.002460980506443…
CERS2,8.67875243664717,0.0257903603182029,0.00252581528099821,4.1242870030693e-25,6.60747106090177,0.00211682212079116,0.00160116448326055,0.00215889464594128,0.00107657112097968,0.00227221086116792,0.00485178391811135,0.00190941724585656,0.00115958834613712,0.00564567430025445,0.00327082424771042,0.0047194008412845,0.00278551532033426,0.00686257258490234,0.00732013385387619,0.00537529952723269,0…
CERS5,11.2179337231969,0.00400469483568106,0,2.96410480501981e-12,4.09838684066111,0.00429979493285705,0.00145560407569141,0.00179907887161773,0.00228771363208182,0.00257517230932364,0.00414176675936335,0.00351332773237608,0.00442093056964778,0.00294211195928753,0.00523331879633668,0.00728429260285216,0.00731197771587744,0.00656930025221421,0.00369492470719465,0.00569911275176478,0.00516855666126…
CES1,5.71189083820664,0.177335357624832,0.0448905764817051,9.39011412043648e-46,10.3313127988436,0.0152808096844612,0.00713245997088792,0.0112262521588946,0.0137935674875521,0.0179504658032265,0.0279273415774215,0.0201634461162453,0.0181910421800261,0.0170960559796438,0.0215147550516063,0.0359084846619473,0.0197075208913649,0.0203530998885565,0.0166620189626325,0.0276536493750405,0.02530278484918…
CETN2,10.4206627680312,0.00707419620774949,0.000303047185165161,0.000162496320578404,2.32514090736121,0.00330753456373619,0.00181950509461427,0.00345423143350605,0.00222042793702059,0.00249943194728471,0.00449677533873735,0.00274956083403345,0.00413103348311349,0.00365776081424936,0.00457915394679459,0.00605314455729968,0.00424791086350975,0.0056894832541498,0.00446179587283882,0.0056991127517647…
CFAP20,9.90292397660819,0.0102559161595671,0.000537582739515848,4.94083264609347e-15,4.66625491304762,0.0151485083019118,0.00662299854439592,0.00964306275187104,0.0133898533171848,0.0132545633568128,0.0157978817821431,0.0113037500954709,0.0151471227714161,0.00970101781170483,0.0199883704026748,0.0211347081153175,0.0146935933147632,0.0167165229632237,0.0152677077523703,0.0171621009002008,0.0187456…
CFAP97,6.25614035087719,0.129597285067873,0.0292776999034401,0.000851085868440282,2.12681499483664,0.00271217834226368,0.000800582241630277,0.00129533678756477,0.00242228502220428,0.00219647049912899,0.00207088337968168,0.00259680745436493,0.00253659950717495,0.00262404580152672,0.00370693414740515,0.0048219965117472,0.00229805013927577,0.00387119479148337,0.00230061349693252,0.00336765753513374,…
CFD,10.0046783625731,0.00954026610644236,0.000537582739515848,1.16592537813808e-57,12.4096964070045,0.268637957266653,0.147307132459971,0.195236039147956,0.219216794509487,0.27758842687268,0.26927400745518,0.278469411135721,0.238005508044644,0.254770992366412,0.348815234772496,0.332922950651483,0.246378830083565,0.288462666432049,0.302077523703291,0.343760119163267,0.355318984802901,0.29359889615…
CFL1,7.73801169590644,0.0501036475261824,0.00738987386412298,1.68759914978927e-75,15.4761983968858,0.268968710723027,0.169723435225619,0.179907887161773,0.269008208854797,0.298719987881542,0.347139222531211,0.285419689910639,0.275547180750833,0.247932569974555,0.420482628288995,0.35785369857392,0.248607242339833,0.313684087043228,0.304587283881762,0.362411760896315,0.398904574558358,0.36042953986…
CFLAR,6.08421052631576,0.143129445923058,0.0332639563153277,0.00399302022721002,1.92734353296828,0.00132301382549448,0.000800582241630277,0.00179907887161773,0.00087471403579599,0.000984624706506097,0.00343174960061535,0.00168028717635378,0.00152195970430497,0.00238549618320611,0.0028347143480157,0.00266748743203037,0.00139275766016713,0.00222886972842982,0.00348577802565533,0.00168382876756687,0…
CHAC2,6.36686159844052,0.122223561430793,0.0268816431890302,0.00618162952940919,1.86806996598927,0.00198452073824171,0.00116448326055313,0.000863557858376511,0.0013457139012246,0.00189350905097326,0.00100585764155967,0.000916520278011151,0.00115958834613712,0.00151081424936387,0.00181712458206135,0.00215450907971684,0.00215877437325905,0.0015250161299783,0.00146402677077524,0.0025257431513503,0.0…
CHAF1B,7.20233918128652,0.0725608943862987,0.0127181967776057,6.84779276931325e-12,4.02237621429746,0.00178606866441754,0.000509461426491994,0.00165515256188831,0.00168214237653075,0.00280239339544043,0.00218921957280634,0.00152753379668525,0.00123206261777069,0.00159033078880407,0.00232591946503852,0.00543757053452344,0.0011142061281337,0.00252214206111795,0.00250976017847184,0.00310860695550806…
CHAMP1,6.55087719298243,0.109698752711497,0.0230928446616359,9.79574601819796e-14,4.40372858322822,0.00919494608718661,0.00393013100436681,0.00446171560161198,0.00457542726416364,0.00598348860107551,0.0115969469262174,0.00672114870541511,0.0119582548195391,0.00755407124681934,0.00930367786015409,0.0121062891145994,0.00710306406685237,0.00979529591178368,0.00822643614054657,0.0118515640178745,0.00…
CHCHD1,7.02105263157891,0.0820395979287235,0.0150331699239404,3.66739804178511e-24,6.43015076011355,0.0134947410200437,0.00524017467248908,0.00971502590673575,0.00854528327277621,0.00954328561690525,0.0128986450505887,0.00985259298861987,0.0092042324974634,0.00834923664122137,0.0130832969908417,0.0179542423309736,0.00891364902506964,0.00932606017948267,0.0131762409369771,0.0147658830386633,0.0173…
CHCHD2,8.95048732943469,0.0209964806435398,0.00187112442345643,1.18433631210352e-92,18.3857630118929,0.165045974730436,0.072197962154294,0.116724237190558,0.123536536132418,0.170415814587594,0.159813028814863,0.181547391736042,0.147847514132483,0.126272264631043,0.21325774095072,0.249717861906228,0.159679665738162,0.194322247639158,0.158742331288344,0.216631047211968,0.218467947234436,0.187953686…
CHCHD3,7.88849902534112,0.0451052532833021,0.00636006776355724,6.33532532167494e-39,9.12039794971469,0.0185221935569227,0.00902474526928676,0.0127374784110535,0.0178979948862872,0.0236309929561463,0.0199988166380688,0.0210799663942565,0.0209450645021018,0.0160623409669211,0.025149004215729,0.0396019287986047,0.0239554317548747,0.0185934658924277,0.019659788064696,0.0266174470565378,0.026228496490…
CHCHD4,12.5789473684211,0.00290854700854567,0,1.57143236937844e-18,5.35583442546104,0.00595356221472514,0.00443959243085881,0.00402993667242372,0.00545014129995963,0.0044686813602969,0.00562096917342169,0.00519361490872986,0.00500072474271634,0.00373727735368957,0.00988515772641372,0.0135426285010773,0.00863509749303621,0.00768373511642912,0.00683212493028444,0.00854866912764717,0.008485690040885…
CHCHD5,6.48382066276799,0.114074493603411,0.0244278485165688,6.03654732782442e-06,2.6915320861961,0.00734272673149434,0.00407569141193595,0.00554116292458261,0.00645942672587808,0.00984624706506097,0.0070410034909177,0.00824868250210036,0.00768227279315843,0.00739503816793893,0.00799534816106992,0.0126192674669129,0.00752089136490251,0.0080943163821925,0.00899330730619074,0.0108153616993718,0.010…
CHCHD7,6.1894736842105,0.134596881959911,0.030655386330877,2.59168846065581e-09,3.47014602851798,0.006945822583846,0.00451237263464338,0.00453367875647668,0.00349885614318396,0.00560478679088086,0.00899355067747471,0.00947070953944856,0.00833454123786056,0.00588422391857506,0.0101758976595435,0.00923361034164358,0.00696378830083566,0.00533755645492404,0.00871444506413832,0.00764199209895732,0.010…
CHEK1,8.23196881091619,0.0353712402142561,0.00431096170903469,1.50877905524486e-06,2.83788201721215,0.00271217834226368,0.00145560407569141,0.0023028209556707,0.00255685641232674,0.00333257592971294,0.00396426246967635,0.00381883449171313,0.00405855921147992,0.00326017811704835,0.00465183893007705,0.00584795321637427,0.00501392757660167,0.00580679218722506,0.00376464026770775,0.00284955637588239,…
CHERP,5.73450292397659,0.175159322033898,0.0442325700428466,8.48726950124215e-109,21.1072639427397,0.00621816497982404,0.00829694323144105,0.00813183649971215,0.00356614183824519,0.0044686813602969,0.0123069640849654,0.0024440540746964,0.00376866212494564,0.00763358778625954,0.0182439308038959,0.00502718785267262,0.00522284122562674,0.00950202357909555,0.0199386503067485,0.00466291043326209,0.014…
CHI3L1,9.49629629629629,0.0137552754982418,0.000958232770951545,2.90305815187371e-56,12.1674676211627,0.732354303102467,0.391266375545852,0.673791018998273,0.710873368321895,0.799893963493146,0.743683805691971,0.741694034980524,0.709523119292651,0.616491730279898,1.02078790521878,0.897712116548682,0.723259052924791,0.786439087336501,0.851784718349136,1.01832782850852,0.920928797346293,0.812946187…
CHIC2,9.77582846003897,0.0111740526653816,0.000537582739515848,0.0017043138643011,2.03900598685689,0.00284447972481312,0.00203784570596798,0.000719631548647093,0.00222042793702059,0.00318109520563508,0.00278090053842968,0.00198579393569083,0.00152195970430497,0.00310114503816794,0.00276202936473325,0.00410382681850826,0.00306406685236769,0.00340195905918236,0.00341606246514222,0.00278479373097597…
CHID1,10.9068226120858,0.00497338792221124,0,2.39344176760118e-48,10.7872682439323,0.02394655024145,0.0136098981077147,0.0140328151986183,0.0214641367245324,0.0246156176626524,0.0270398201289864,0.0233712670892843,0.0202927960573996,0.0213899491094148,0.0339438871929059,0.0419616292192469,0.0257660167130919,0.0302070502668778,0.024191299498048,0.0369147075966582,0.0413484532901335,0.0362949187113…
CHMP1A,7.37270955165694,0.0646854359313079,0.0107805933591879,0.0127619326076355,1.76577577613162,0.00191837004696699,0.00131004366812227,0.0023028209556707,0.00168214237653075,0.00287813375747936,0.00420093485592568,0.00206217062552509,0.00253659950717495,0.00365776081424936,0.00363424916412269,0.00461680517082179,0.00417827298050139,0.00258079652765558,0.00278862242052426,0.00401528398419791,0.…
CHMP1B,5.84717348927874,0.16489441353732,0.0405023546436518,0.0398097912757394,1.59054932099282,0.00191837004696699,0,0.000863557858376511,0.00174942807159198,0.00143906687873968,0.00153837051062067,0.000992896967845413,0.000869691259602841,0.00206743002544529,0.00181712458206135,0.000410382681850826,0.00118384401114206,0.000821162531526776,0.0011154489682097,0.00168382876756687,0.001157139551029…
CHMP2A,6.21637426900583,0.132367760377827,0.0299974173770747,5.92742216434944e-41,9.4818091193814,0.0412780313554277,0.0189956331877729,0.0254029936672424,0.0283272776207778,0.0318866924183898,0.0391101118277025,0.0436110898953639,0.0358022901869836,0.0322041984732824,0.0454281145515337,0.0542731096747717,0.0318245125348189,0.0426417971728547,0.0324874511991076,0.0414480927401075,0.05924554501272…
CHMP3,10.2187134502924,0.00824578220858935,0.000303047185165161,9.91052359405225e-07,2.88166724895772,0.00734272673149434,0.00327510917030568,0.00683649971214738,0.00686314089624546,0.00734681511777626,0.00899355067747471,0.00901244940044298,0.00681258153355559,0.00763358778625954,0.0111208024422154,0.011182928080435,0.00772980501392758,0.0112616575752244,0.0108059118795315,0.0104915484748397,0.0…
CHMP5,10.2307992202729,0.00817975365665905,0.000303047185165161,0.0287732380117477,1.64279101966669,0.00641661705364821,0.0054585152838428,0.00582901554404145,0.00578656977526578,0.0071953343936984,0.0066859949115437,0.00565187504773543,0.00543557037251776,0.00755407124681934,0.00828608809419974,0.00913101467118088,0.00759052924791086,0.00674526365182709,0.00752928053541551,0.0097143967359627,0.0…
CHMP6,10.0639376218323,0.00918034557235443,0.000537582739515848,1.24913920868738e-11,3.96746142033219,0.00740887742276907,0.0042212518195051,0.00482153137593552,0.00787242632216391,0.0044686813602969,0.00970356783622271,0.00885969602077446,0.00978402667053196,0.00683842239185751,0.0120657072248873,0.011901097773674,0.00988857938718663,0.0106751129098481,0.00913273842721696,0.0113982255035296,0.01…
CHMP7,7.72670565302144,0.0504212230215828,0.00750283547352254,7.81208950924724e-05,2.40949724490697,0.0013891645167692,0.00203784570596798,0.00122337363270006,0.00107657112097968,0.000833143982428236,0.00343174960061535,0.00145115710685099,0.00159443397593854,0.00135178117048346,0.00210786451519116,0.00348825279573202,0.00201949860724234,0.0030500322599566,0.00299776910206358,0.00213716728191179,…
CHORDC1,6.50799220272901,0.112627551020408,0.023993419102912,7.64081917773693e-07,2.9085530549265,0.00324138387246147,0.000873362445414847,0.00179907887161773,0.00188399946171444,0.00302961448155722,0.00266256434530501,0.00290231421370198,0.00253659950717495,0.00246501272264631,0.00399767408053496,0.0062583358982251,0.00194986072423398,0.00469235732301015,0.00327663134411601,0.00446862249854284,0…
CHRAC1,6.77621832358673,0.0957220470183488,0.0191976221428022,0.00226705823625995,2.00216310280145,0.00317523318118674,0.00283842794759825,0.0023028209556707,0.00296057058269412,0.00386275846398546,0.00426010295248802,0.00473535476972428,0.00442093056964778,0.00357824427480916,0.00588748364587876,0.00615574022776239,0.00313370473537604,0.00375388585840812,0.00467094255437814,0.0064762644906418,0.…
CHTF8,10.3076023391813,0.00771027667984246,0.000303047185165161,1.40580470044053e-65,13.7765476835413,0.00575511014090097,0.00553129548762737,0.00223085780080599,0.00262414210738797,0.00522608498068621,0.00573930536654636,0.00404796456121592,0.0048557761994492,0.00906488549618321,0.0183893007704608,0.0144659895352416,0.00584958217270195,0.00563082878761218,0.00662297824874512,0.00822485590311508,…
CHTOP,12.7220272904483,0.00290854700854567,0,5.2064128792729e-52,11.4266262409042,0.0218958788119336,0.0120815138282387,0.0195739781232009,0.0170905665455524,0.0222676664394456,0.0243180876871191,0.0252043076453067,0.0233367154660096,0.018765903307888,0.0359790667248146,0.0461680517082179,0.0287604456824513,0.0278022171388351,0.034021193530396,0.0352308788290914,0.03695132299622,0.034735137080808…
CIAPIN1,9.31539961013644,0.0158495550611788,0.00114534253616061,5.03456986546908e-07,2.95117866400144,0.00542435668452735,0.00283842794759825,0.00381404720782959,0.00484457004440856,0.00802847837612664,0.00680433110466836,0.00588100511723822,0.00695753007682273,0.00532760814249364,0.00959441779328391,0.00892582333025546,0.00647632311977716,0.00762508064989149,0.00829615170105968,0.008224855903115…
CIB1,12.6853801169591,0.00290854700854567,0,2.20253725849478e-83,16.816307993876,0.0281801944830323,0.0165211062590975,0.0277058146229131,0.0212622796393487,0.0296144815572218,0.0329566297852198,0.0287176353776827,0.0302217712711987,0.0263199745547074,0.0468818142171827,0.0598132758797579,0.033008356545961,0.0418792891078656,0.0441299498047964,0.0463700537529953,0.0599398287433464,0.0491931129641…
CINP,8.19532163742689,0.036412954638333,0.00460086335230186,6.73946619892774e-11,3.81279212758653,0.00886419263081299,0.00363901018922853,0.00662061024755325,0.00666128381106177,0.00727107475573733,0.00994024022247204,0.00771404567326052,0.00695753007682273,0.00683842239185751,0.0101032126762611,0.0145685852057043,0.00905292479108635,0.00950202357909555,0.00662297824874512,0.00835438119292792,0.0…
CIR1,5.97816764132553,0.152870361560419,0.0362859717671076,0.000972068822685418,2.11013045157309,0.00807038433551631,0.00560407569141194,0.00662061024755325,0.00686314089624546,0.0100734681511778,0.00994024022247204,0.00962346291911709,0.0108711407450355,0.00779262086513995,0.0112661724087803,0.011182928080435,0.00905292479108635,0.0126107103055898,0.0105967651979922,0.0104915484748397,0.01211139…
CIRBP,12.3937621832359,0.00290854700854567,0,1.51057256913033e-46,10.4708820227948,0.0255341668320434,0.0134643377001456,0.0156160046056419,0.022540707845512,0.0274937514201318,0.0280456777705461,0.0254334377148094,0.0231192926511089,0.0240935114503817,0.0354702718418375,0.0453472863445163,0.0280640668523677,0.0346061352571998,0.0296291132180703,0.0385337737193187,0.0435084471187225,0.03473513708…
CIRH1A,10.9497076023392,0.00482064650677747,0,2.46676644374658e-10,3.69188697603955,0.00324138387246147,0.00101892285298399,0.00179907887161773,0.00181671376665321,0.000833143982428236,0.00390509437311402,0.0030550675933705,0.0028989708653428,0.00302162849872774,0.00443378398022968,0.00533497486406074,0.0032033426183844,0.00434043052378439,0.00341606246514222,0.00375623340457224,0.005862840391884…
CISD1,5.64093567251459,0.184316710992908,0.0472838198900475,2.42590096237142e-05,2.54057884408764,0.0041674935503076,0.00262008733624454,0.00561312607944732,0.00370071322836765,0.0027266530334015,0.00449677533873735,0.00389521118154739,0.0028989708653428,0.00485050890585242,0.00465183893007705,0.00554016620498615,0.00389972144846797,0.0030500322599566,0.00481037367540435,0.00550482481704553,0.007…
CISD2,10.4748538011696,0.00678469301934323,0.000303047185165161,6.88541025157497e-12,4.02182537161386,0.011245617516703,0.00589519650655022,0.00626079447322971,0.00787242632216391,0.0113610543058396,0.0112419383468434,0.0125257771328191,0.00985650094216553,0.0100190839694656,0.0127925570577119,0.017133476967272,0.0121866295264624,0.0126107103055898,0.0127579475738985,0.0161258985816981,0.01496567…
CISD3,8.41754385964911,0.0308624407072013,0.00358772535544867,7.83616476898419e-14,4.42354939884668,0.0123701792683734,0.00487627365356623,0.00870754173862982,0.00995828286906204,0.0134060440808907,0.0112419383468434,0.012220270373482,0.0103638208436005,0.0120865139949109,0.0186800407035906,0.0177490509900482,0.011142061281337,0.0127866737052027,0.0126185164528723,0.0153487468428211,0.01697138008…
CIZ1,5.94152046783623,0.15637325608891,0.0374074451420069,3.01403894037769e-33,8.10125763959049,0.000330753456373619,0.000655021834061135,0.00136729994242948,0.00047099986542861,0.000605922896311444,0.00254422815218034,0.00137478041701673,0.00115958834613712,0.00246501272264631,0.00290739933129815,0.0016415307274033,0.00125348189415042,0.0015250161299783,0.00390407138873397,0.00110096496340911,0.…
CKB,11.3653021442495,0.00363602015113429,0,7.393818058197e-52,11.4000782542234,0.0115763709730767,0.00720524017467249,0.00503742084052965,0.00881442605302113,0.0146936302355525,0.0118336193124667,0.0173375085923776,0.0126829975358748,0.0108937659033079,0.0210786451519116,0.0272904483430799,0.0167130919220056,0.021056953487008,0.0142916899051868,0.0220840619130885,0.0235285042042737,0.020157177995…
CLEC11A,10.0682261208577,0.00918034557235443,0.000537582739515848,9.36196219878439e-108,20.9311594579499,0.151418932327843,0.0700145560407569,0.106145653425446,0.113712824653479,0.128455654018026,0.173540027217324,0.148705415107309,0.147122771416147,0.153387404580153,0.216964675098125,0.232071406586642,0.123537604456825,0.152970848730131,0.212005019520357,0.221164432355417,0.212296536295611,0.167…
CLEC5A,8.82495126705653,0.0231272506082725,0.00222288256390341,0.00159150529370619,2.04783322160675,0.000264602765098895,7.27802037845706e-05,0.000215889464594128,0.00040371417036738,0.000378701810194653,0.000295840482811668,0.000381883449171313,0.00021742281490071,0.000238549618320611,0.00130832969908417,0.000512978352313532,0.000417827298050139,0.00175963399612881,0.000906302286670385,0.0009714…
CLIC1,13.1235867446394,0.00290854700854567,0,4.32782364470338e-188,34.2112154191924,0.13891645167692,0.0838427947598253,0.106649395509499,0.114183824518907,0.137014314928425,0.170995799065144,0.143588176888414,0.142991737933034,0.123012086513995,0.241822939380724,0.292705447830102,0.174094707520891,0.220306176315326,0.267010596765198,0.258662003756233,0.270384941757309,0.221488991541184,0.2141635…
CLIC4,10.1637426900585,0.00851418969380115,0.000303047185165161,0.00697260907221757,1.85152872426779,0.00244757557716478,0.00145560407569141,0.0015831894070236,0.00222042793702059,0.00227221086116792,0.00195254718655701,0.00320782097303903,0.00297144513697637,0.00206743002544529,0.00334350923099288,0.00369344413665743,0.00396935933147632,0.00275675992726846,0.00362520914668154,0.00401528398419791…
CLN3,6.62300194931772,0.105307192254495,0.0217068549125045,2.9027849179219e-06,2.7692095003353,0.0027783290335384,0.00101892285298399,0.00237478411053541,0.00188399946171444,0.00242369158524578,0.00414176675936335,0.00313144428320477,0.00253659950717495,0.0021469465648855,0.0037796191306876,0.00574535754591156,0.00215877437325905,0.00217021526189219,0.00446179587283882,0.00356194546985299,0.00416…
CLN6,7.23937621832357,0.0706883988494725,0.0121519600532517,1.82159015671349e-24,6.48734795142364,0.0058212608321757,0.00516739446870451,0.0030944156591825,0.00296057058269412,0.00658941149738696,0.00940772735341104,0.00397158787138165,0.00420350775474706,0.00516857506361323,0.00995784270969618,0.00974658869395711,0.00445682451253482,0.00680391811836471,0.0123396542108199,0.00809533061330225,0.01…
CLPP,9.62339181286548,0.0125165036674821,0.000746891426614671,3.58145109370276e-40,9.34265103580151,0.0364490308923728,0.02117903930131,0.0298647092688543,0.0297402772170637,0.0464288419298644,0.0436660552630022,0.0407851523714962,0.0458762139440499,0.0420642493638677,0.0548771623782527,0.0637119113573407,0.0396935933147632,0.0488005161593055,0.0492889012827663,0.0578330419014313,0.05754840700455…
CLPTM1,9.28966861598438,0.0161347107438015,0.00114534253616061,0.000152407531697875,2.33258461354077,0.00132301382549448,0.00101892285298399,0.00215889464594128,0.00148028529134706,0.00265091267136257,0.00248506005561801,0.00259680745436493,0.00166690824757211,0.00182888040712468,0.0047245239133595,0.00389863547758285,0.00194986072423398,0.00387119479148337,0.00278862242052426,0.00304384431060165…
CLSPN,8.34152046783625,0.0325517314189191,0.00387670719144755,1.52307663011595e-24,6.50193689816971,0.00853343917443937,0.00378457059679767,0.00633275762809442,0.00639214103081685,0.00977050670302204,0.00822436542216437,0.0106163598869625,0.010291346571967,0.00954198473282443,0.0132286669574066,0.0182620293423618,0.00898328690807799,0.0100885682444718,0.00982989403234802,0.0141830192345055,0.0165…
CLTA,11.9189083820663,0.00290854700854567,0,3.07137420237491e-88,17.6396416645742,0.132433683931997,0.0722707423580786,0.0816062176165803,0.0967568294980487,0.127546769673559,0.134311579196497,0.122126327044986,0.140962458327294,0.118956743002545,0.177205989242622,0.213193803221504,0.131963788300836,0.155141063992023,0.151840490797546,0.187746907583706,0.189153745275013,0.148119263303138,0.151282…
CLTB,10.9656920077973,0.00475970619097593,0,9.7361025437914e-09,3.34235187943829,0.00343983594628564,0.00203784570596798,0.0023028209556707,0.00255685641232674,0.0037112777399076,0.00313590911780368,0.00252043076453067,0.00355123931004493,0.00365776081424936,0.00501526384648932,0.00820765363701652,0.00341225626740947,0.00445773945685964,0.0043223647518126,0.00524577423741986,0.00586284039188459,0…
CLYBL,7.62846003898635,0.0540359775359777,0.00822331828488873,0.000585804905771367,2.17265372575506,0.00231527419461533,0.00109170305676856,0.0023028209556707,0.00275871349751043,0.00151480724077861,0.00260339624874268,0.00252043076453067,0.00159443397593854,0.00302162849872774,0.00465183893007705,0.00369344413665743,0.00174094707520891,0.00299137779341897,0.00369492470719465,0.00317336960041448,…
CMAS,9.04678362573097,0.019539596273292,0.001695222937572,9.93522928099916e-10,3.56102517320686,0.00588741152345042,0.00327510917030568,0.00554116292458261,0.00659399811600054,0.00908884344467167,0.00763268445654103,0.00710303215458642,0.00652268444702131,0.00715648854961832,0.0114842273586277,0.0103621627167334,0.00731197771587744,0.0093847146460203,0.0121305075292805,0.0110096496340911,0.009951…
CMC2,10.920857699805,0.0049217301750777,0,2.46326388873774e-17,5.12268379090581,0.00932724746973606,0.00676855895196507,0.00748416810592976,0.00800699771228637,0.0124214193743846,0.00964439973966037,0.0113037500954709,0.0100014494854327,0.0112913486005089,0.0148277365896206,0.0157997332512568,0.013857938718663,0.0123760924394393,0.011154489682097,0.0164497118062302,0.0191313739103603,0.0148779170…
CMSS1,11.0471734892788,0.00451195652173896,0,4.96786501082789e-54,11.7783446302874,0.031620030429318,0.0198689956331878,0.0287852619458837,0.0302785627775535,0.0352950087101416,0.0368617241583338,0.0373482013289544,0.0358747644586172,0.0342716284987277,0.0494257886320686,0.061865189289012,0.0362813370473538,0.0362484603202534,0.0417596207473508,0.048960559549252,0.0657255264984957,0.0415141880136…
CMTM6,8.41403508771927,0.0309237397673414,0.00358772535544867,4.84658185501939e-23,6.21905605966939,0.00648276774492293,0.00414847161572052,0.00446171560161198,0.00477728434934733,0.010906612133606,0.00562096917342169,0.00893607271060872,0.00637773590375417,0.0066793893129771,0.01184765227504,0.0155945419103314,0.0105153203342618,0.010851076309461,0.00738984941438929,0.0121753772424066,0.01072282…
CMTM7,10.0323586744639,0.00935369318181823,0.000537582739515848,2.86127930419802e-25,6.6372248300217,0.0109810147516042,0.00647743813682678,0.00748416810592976,0.0111021396851029,0.0103764295993335,0.0144961836577717,0.0134422974108302,0.015002174228149,0.008985368956743,0.0208605902020643,0.0214424951267057,0.0144846796657382,0.0180655756935891,0.0130368098159509,0.0151544589081018,0.01913137391…
CMTR1,6.95633528265105,0.0852594917787741,0.0160484329778071,0.0144599931777564,1.74754127762264,0.000264602765098895,0.000218340611353712,0.000431778929188256,6.728569506123e-05,0.000681663258350375,0.000769185255310337,0.000152753379668525,0.000507319901434991,0.000397582697201018,0.00130832969908417,0.000512978352313532,0.000835654596100279,0.00117308933075254,0.000836586726157278,0.0003885758…
CMYA5,6.13996101364521,0.138608402743753,0.0318340971392488,0.0181146801651833,1.71393725326886,0.000198452073824171,0.000582241630276565,0.000503742084052965,0.00040371417036738,0.000227221086116792,0.000946689544997337,0.000992896967845413,0.00021742281490071,0,0.000872219799389446,0.00143633938647789,0.000626740947075209,0.00105578039767728,0.000836586726157278,0.000777151738877016,0.001774280…
CNBP,8.02339181286546,0.0412045720984757,0.00553453035093153,5.87840425948912e-58,12.461160511611,0.0502083746775154,0.0240174672489083,0.0423143350604491,0.0381509890997174,0.052336590168901,0.0735459440269807,0.0536164362636523,0.053775909552109,0.0469147582697201,0.0769733972961186,0.0780753052221196,0.0464484679665738,0.0596515924687665,0.0614194088120469,0.0665112363188913,0.0810769112088251…
CNIH4,8.86354775828458,0.0224995076317085,0.00205151060153474,2.55731573100968e-21,5.89239970937441,0.0214989746642852,0.00997088791848617,0.0160477835348302,0.0188399946171444,0.0256002423691585,0.0205313295071298,0.0228366302604445,0.0211624873170025,0.0221851145038168,0.0292193632795464,0.0331384015594542,0.0256963788300836,0.0263945099419321,0.0201477969882878,0.0278479373097597,0.02892848877…
CNN2,7.58089668615985,0.0558332177531204,0.00869476792340209,1.60616129979404e-92,18.3626772925394,0.0492161143083945,0.0450509461426492,0.0259067357512953,0.0334409904454313,0.0440808907066576,0.0643748890598189,0.0539219430229894,0.0442093056964778,0.0491412213740458,0.0718127634830644,0.0837180670975685,0.0513231197771588,0.0435802686374567,0.079824316787507,0.0879476717829156,0.07482835763326…
CNN3,6.25068226120859,0.130030386740332,0.0294517389737985,0.0180354840403075,1.71459585123772,0.000992260369120857,0.000873362445414847,0.00122337363270006,0.00181671376665321,0.00113610543058396,0.00124253002780901,0.00206217062552509,0.00137701116103783,0.00143129770992366,0.0018898095653438,0.00400123114804555,0.0016016713091922,0.0015250161299783,0.00167317345231456,0.00220192992681821,0.001…
CNOT1,6.50682261208576,0.112662640901772,0.0240799358642589,1.21643364075202e-08,3.3207810658743,0.00211682212079116,0.00138282387190684,0.000143926309729419,0.00168214237653075,0.0017420283268954,0.00284006863499201,0.000763766898342626,0.00195680533410639,0.00182888040712468,0.00247128943160343,0.0031804657843439,0.00139275766016713,0.00193559739574169,0.00362520914668154,0.0039505213392915,0.0…
CNOT2,8.21715399610137,0.0357867707477402,0.00444857409261663,3.0672134930848e-07,3.00176804971671,0.00456439769795594,0.00312954876273654,0.00237478411053541,0.00390257031355134,0.00469590244641369,0.00313590911780368,0.00412434125105018,0.00550804464415133,0.00365776081424936,0.00654164849542085,0.00748948394377757,0.0036908077994429,0.00451639392339727,0.00522866703848299,0.00731817887442523,0…
CNOT7,7.08888888888889,0.0782127199753011,0.0141483926573273,1.77402491186295e-30,7.59818474808699,0.0169345769663293,0.00902474526928676,0.00906735751295337,0.0156102812542054,0.0161326971142922,0.0139636707887107,0.015428091346521,0.0191332077112625,0.014472010178117,0.0179531908707661,0.027598235354468,0.0159470752089136,0.0188280837585782,0.0145705521472393,0.0218250113334629,0.02823420504512…
CNP,7.95087719298243,0.0431198095238097,0.00597641131064005,5.64790707060943e-43,9.84046707690773,0.00423364424158232,0.00436681222707424,0.00143926309729419,0.00356614183824519,0.00575626751495872,0.0117152831193421,0.00442984801038723,0.00521814755761705,0.00294211195928753,0.0104666375926734,0.0120036934441367,0.00598885793871866,0.00522024752184879,0.00906302286670385,0.0118515640178745,0.012…
CNPPD1,8.11072124756336,0.0386725239616611,0.00498619733176832,2.15241585269468e-07,3.03726710455866,0.00363828802010981,0.00320232896652111,0.000647668393782383,0.00282599919257166,0.00287813375747936,0.00325424531092835,0.00351332773237608,0.00253659950717495,0.00206743002544529,0.00545137374618404,0.00523237919359803,0.00355153203342618,0.00234617866150507,0.00571667596207474,0.005375299527232…
CNPY2,12.0686159844055,0.00290854700854567,0,1.23703151543613e-60,12.9236798936447,0.0390950585433618,0.0200145560407569,0.0220926885434657,0.0324317050195129,0.0377187002953874,0.0445535767114372,0.0338348735965783,0.0388462095955936,0.0330788804071247,0.0519697630469545,0.0650456550733559,0.0462395543175487,0.0457504838993489,0.0409230340211935,0.0558253999093323,0.0591684023759932,0.0463135161…
CNPY3,10.2109161793372,0.00825858123569742,0.000303047185165161,5.76411923217745e-62,13.1538665097595,0.050539128133889,0.0295487627365357,0.0356217616580311,0.043601130399677,0.0489282738771491,0.0541979764510976,0.057588024135034,0.052253949847804,0.0443702290076336,0.074792847797645,0.0838206627680312,0.0495125348189415,0.0570707959411109,0.064138315672058,0.0795285279450813,0.0775283499190002…
CNRIP1,8.00545808966859,0.0416813058686355,0.00565333295830106,0.00233517423269241,1.99825793386501,6.61506912747238e-05,0.000509461426491994,7.19631548647093e-05,0.00026914278024492,0.000908884344467167,0.000532512869061002,0.00106927365767968,0.000507319901434991,0.000318066157760814,0.00123564471580172,0.00215450907971684,0.00104456824512535,0.000821162531526776,0.000627440044617959,0.00129525…
CNTLN,8.99766081871344,0.0201907059421022,0.001695222937572,3.6766993776323e-07,2.98319465693265,0.0027783290335384,0.00160116448326055,0.00201496833621186,0.00322971336293904,0.00340831629175187,0.00366842198686468,0.0030550675933705,0.00492825047108277,0.00262404580152672,0.00450646896351214,0.0063609315686878,0.0036908077994429,0.00422312159070913,0.00467094255437814,0.00485719836798135,0.0070…
COA3,12.1461988304094,0.00290854700854567,0,3.46978905004199e-22,6.0574547115179,0.0168022755837798,0.0124454148471616,0.01237766263673,0.0153411384739604,0.0199954555782777,0.0201763209277558,0.0159627281753609,0.0192781562545296,0.0148695928753181,0.0247855792993168,0.0321124448548271,0.0216573816155989,0.0204704088216318,0.024191299498048,0.0244155171297196,0.0239913600246856,0.023636690863279…
COA4,8.37699805068225,0.0317334613743067,0.0037255919529355,5.96314867796463e-43,9.83626774258596,0.0306277700601971,0.0138282387190684,0.022524467472654,0.0266451352442471,0.0342346436415966,0.0306490740192888,0.0313908195218819,0.0309465139875344,0.0266380407124682,0.0407762756214566,0.0509900482199651,0.0314066852367688,0.038829256847909,0.0344394868934746,0.0412538048053883,0.0511455681555196…
COA5,8.67797270955164,0.0257979420018713,0.00252581528099821,1.35690615152926e-08,3.31017203185979,0.00562280875835152,0.00305676855895197,0.00453367875647668,0.00423899878885749,0.00613496932515337,0.00786935684279037,0.00656839532574658,0.0070300043484563,0.00516857506361323,0.00894025294374182,0.0102595670462706,0.00571030640668524,0.00744911725027861,0.00892359174567764,0.00841914383783434,0.…
COA6,7.07017543859648,0.0792564575645757,0.0142804814205818,9.81269811295728e-44,9.97504931429834,0.0134285903287689,0.00829694323144105,0.0125215889464594,0.0109675682949805,0.0159054760281754,0.0155612093958937,0.0129840372718246,0.0138425858820119,0.012881679389313,0.022895769733973,0.0211347081153175,0.0117688022284123,0.016188632764385,0.0141522587841606,0.0240269412602811,0.0202113708246548…
COA7,7.76023391812865,0.049336360334181,0.00727313244396386,5.2880297662033e-10,3.62027987440239,0.00271217834226368,0.00240174672489083,0.00194300518134715,0.00329699905800027,0.00287813375747936,0.00390509437311402,0.00206217062552509,0.00260907377880852,0.00349872773536896,0.00675970344526821,0.0062583358982251,0.00222841225626741,0.00645199131913895,0.00355549358616843,0.00498672365779418,0.0…
COG3,6.12865497076023,0.139411721611722,0.0321929355933144,0.000295607797988714,2.2552636351355,0.000926109677846133,0.000218340611353712,0.000215889464594128,0.00100928542591845,0.000833143982428236,0.000591680965623336,0.000687390208508363,0.000507319901434991,0.000556615776081425,0.00225323448175607,0.00194931773879142,0.000835654596100279,0.000469235732301015,0.00125488008923592,0.00090667702…
COG8,7.38752436647171,0.0639718729318333,0.0105250232846442,3.92876794605327e-12,4.07296343377172,0.00264602765098895,0.00225618631732169,0.00179907887161773,0.00349885614318396,0.00249943194728471,0.00562096917342169,0.0018330405560223,0.00318886795187708,0.000874681933842239,0.00516063381305422,0.00502718785267262,0.00334261838440111,0.00703853598451522,0.00550752928053542,0.0039505213392915,0.…
COIL,8.27407407407406,0.0342834235735112,0.00416081023409863,0.0167518596328608,1.7258102643728,0.0103195078388569,0.0066957787481805,0.0077720207253886,0.0101601399542457,0.0104521699613724,0.00952606354653571,0.00977621629878561,0.0112335121032034,0.0105756997455471,0.0117749672917575,0.0143633938647789,0.0112116991643454,0.011789547774063,0.0135945343000558,0.0124991904669387,0.012497107151122…
COMMD1,12.6962962962963,0.00290854700854567,0,3.66493106174219e-19,5.47819925934674,0.00979030230865913,0.00567685589519651,0.00662061024755325,0.00820885479747006,0.00833143982428236,0.0105319211880954,0.00847781257160315,0.0092042324974634,0.00970101781170483,0.0143189417066434,0.0156971375807941,0.0112813370473538,0.0143703443017186,0.00976017847183491,0.0139887312997863,0.0141171025225642,0.0…
COMMD2,6.02339181286546,0.148630570196454,0.0350427893790666,0.0175932655881459,1.71829193925761,0.000727657604021962,0.000436681222707424,0.000791594703511802,0.00047099986542861,0.00143906687873968,0.00100585764155967,0.000458260139005575,0.00152195970430497,0.000636132315521629,0.00181712458206135,0.00225710475017954,0.000766016713091922,0.0015250161299783,0.0020914668153932,0.0015543034777540…
COMMD4,11.8346978557505,0.00298673300165751,0,5.57404003254633e-15,4.65571285331576,0.0104518092214064,0.00589519650655022,0.0077720207253886,0.00928542591844974,0.00810421873816557,0.0117152831193421,0.0108454899564653,0.0100014494854327,0.00954198473282443,0.0157726413722925,0.0169282856263466,0.0126740947075209,0.0134318728371165,0.0106664807585053,0.0153487468428211,0.0177428064491244,0.01235…
COMMD5,12.5766081871345,0.00290854700854567,0,3.23584949160567e-27,6.99896448792602,0.0111133161341536,0.00698689956331878,0.00791594703511802,0.0103619970394294,0.011966977202151,0.0143778474646471,0.0105399831971282,0.0133352659805769,0.012881679389313,0.0149731065561855,0.0195957730583769,0.0146239554317549,0.0183588480262772,0.0184049079754601,0.0187164043779548,0.0249170716655095,0.016197732…
COMMD6,7.44093567251461,0.0616073105298457,0.00994447106848367,1.00791416215515e-54,11.8994602838694,0.075676390818284,0.0444687045123726,0.067573402417962,0.0609608397254744,0.0843747633113686,0.074137624992604,0.0822576949515008,0.0816785041310335,0.0713263358778626,0.103648786160779,0.11901097773674,0.0645543175487465,0.0849316675464837,0.0880507529280535,0.0969496794249077,0.122579649772429,0…
COMMD7,8.53333333333335,0.0284447168970127,0.00315505045060864,7.74904276317842e-19,5.41540943359583,0.0101210557650327,0.00829694323144105,0.0092832469775475,0.0118422823307765,0.0107551314095281,0.0114194426365304,0.0139769342396701,0.0092042324974634,0.0115298982188295,0.0150457915394679,0.0194931773879142,0.00926183844011142,0.0153088157663206,0.0146402677077524,0.0155430347775403,0.015505669…
COMMD8,6.47251461988301,0.114818181818182,0.0245723443038237,0.000141873311414588,2.34099965008446,0.00310908248991202,0.0012372634643377,0.00136729994242948,0.00208585654689813,0.00136332651670075,0.00236672386249334,0.0024440540746964,0.0021742281490071,0.00119274809160305,0.00196249454862625,0.0048219965117472,0.00257660167130919,0.00211156079535457,0.00271890686001115,0.00427433456382359,0.00…
COMMD9,9.61520467836256,0.0125804878048778,0.000746891426614671,1.55509369069239e-09,3.51873736575083,0.00542435668452735,0.00363901018922853,0.00381404720782959,0.00316242766787781,0.00651367113534803,0.00603514584935803,0.00557549835790117,0.00456587911291492,0.00620229007633588,0.00864951301061201,0.0107725453985842,0.00738161559888579,0.00774238958296674,0.00773842721695482,0.0056991127517647…
COMT,10.8479532163743,0.00521144278606893,0,2.01744819887056e-25,6.66547959947771,0.0167361248925051,0.0111353711790393,0.0105785837651123,0.0130534248418786,0.0125729000984625,0.0211821785693154,0.0153517146566868,0.0151471227714161,0.013279262086514,0.0194068905364152,0.020621729763004,0.0154596100278552,0.026570473341545,0.0241215839375349,0.0253869568033159,0.024068502661421,0.019137320775091…
COPA,8.22144249512671,0.035688683127572,0.00444857409261663,6.11073860825099e-15,4.6475878430227,0.00145531520804392,0.00101892285298399,0.000863557858376511,0.00074014264567353,0.00143906687873968,0.00301757292467901,0.0018330405560223,0.00304391940860994,0.00127226463104326,0.00341619421427533,0.00287267877295578,0.00243732590529248,0.00656930025221421,0.00278862242052426,0.00317336960041448,0.…
COPB1,7.68382066276804,0.0519137624466571,0.00773912676425339,0.000985654547656852,2.10838781146306,0.00403519216775815,0.00131004366812227,0.00151122625215889,0.00248957071726551,0.00227221086116792,0.00325424531092835,0.00389521118154739,0.00318886795187708,0.00310114503816794,0.00486989387992441,0.00554016620498615,0.00292479108635097,0.00445773945685964,0.00453151143335192,0.00408004662910433…
COPB2,8.67329434697855,0.0258547108208959,0.00252581528099821,8.3531165071883e-09,3.35724017337536,0.00502745253687901,0.00211062590975255,0.00302245250431779,0.00410442739873503,0.00636219041127017,0.00508845630436069,0.00465897807989002,0.00471082765618206,0.0043734096692112,0.00806803314435238,0.00554016620498615,0.00508356545961003,0.0063346823860637,0.00697155605131065,0.00654102713554822,0.…
COPE,10.9933723196881,0.00469029850746219,0,7.39759409558464e-67,13.9961036641963,0.0982337765429649,0.0502911208151383,0.0817501439263097,0.0884806890055174,0.0954328561690525,0.102538311342524,0.108454899564653,0.0909552109001305,0.0795165394402036,0.125090856229103,0.164050477069868,0.101044568245125,0.107220364830782,0.108337981037368,0.136454892817823,0.131528195633727,0.119863219149319,0.13…
COPG1,9.82066276803117,0.0108436886854153,0.000537582739515848,8.76920735740327e-82,16.5449745378268,0.00502745253687901,0.00764192139737991,0.00438975244674727,0.00612299825057193,0.00552904642884193,0.0167445713271404,0.00580462842740396,0.00427598202638063,0.00811068702290076,0.0200610553859573,0.0142607981943162,0.0084958217270195,0.00756642618335386,0.0149191299498048,0.0121106145975002,0.02…
COPS3,10.5052631578947,0.00668396226415074,0.000303047185165161,2.38102314343258e-19,5.51448139509836,0.0142223986240656,0.00727802037845706,0.010146804835924,0.0112367110752254,0.0115882753919564,0.0129578131471511,0.0158099747956924,0.0123206261777069,0.0120069974554707,0.0184619857537433,0.0200061557402278,0.0188718662952646,0.0130799460378908,0.0138733965421082,0.0152192215530082,0.0229885057…
COPS4,6.16920077972708,0.136101724137931,0.0310788697187182,3.12749585621883e-08,3.22873554352998,0.00595356221472514,0.00203784570596798,0.00280656303972366,0.00275871349751043,0.00590774823903658,0.00467427962842435,0.00435347132055297,0.0048557761994492,0.00588422391857506,0.00537868876290158,0.00779727095516569,0.00376044568245125,0.00486832072262303,0.00655326268823201,0.00738294151933165,0.…
COPS6,8.19103313840155,0.0365187678498571,0.00460086335230186,1.37227110932782e-35,8.5239114380236,0.0316861811205927,0.0155021834061135,0.0153281519861831,0.0285964204010227,0.0362796334166477,0.0314182592745991,0.029099518826854,0.0285548630236266,0.0260019083969466,0.0387410960895479,0.0484251564583975,0.0334958217270195,0.0363657692533286,0.0269799219185722,0.0400880771970727,0.03841703309419…
COPS7A,6.01832358674465,0.14909530651341,0.0352765501137468,1.1136868524968e-11,3.97790530161442,0.00284447972481312,0.00211062590975255,0.00100748416810593,0.00168214237653075,0.00386275846398546,0.00449677533873735,0.00320782097303903,0.00268154805044209,0.00421437659033079,0.00508794882977177,0.00697650559146404,0.00334261838440111,0.00299137779341897,0.00606525376464027,0.00304384431060165,0.…
COPS7B,7.88148148148149,0.0453174840883563,0.0064193171235453,1.19352669045822e-11,3.97162560858664,0.00310908248991202,0.00429403202328967,0.00215889464594128,0.00329699905800027,0.00424146027418011,0.00627181823560736,0.00404796456121592,0.00246412523554138,0.00238549618320611,0.00581479866259631,0.00666871858007592,0.00438718662952646,0.00469235732301015,0.00941160066926938,0.00589340068648404…
COPS8,9.12670565302143,0.0183006312467127,0.00151869214048295,8.04227622782858e-16,4.82395073498425,0.00436594562413177,0.00189228529839884,0.00280656303972366,0.00349885614318396,0.00401423918806332,0.00633098633216969,0.00526999159856412,0.00543557037251776,0.00500954198473282,0.00748655327809275,0.0112855237508977,0.00459610027855153,0.00768373511642912,0.00481037367540435,0.00660578978045463,…
COPZ1,10.2803118908382,0.0078778386844162,0.000303047185165161,1.30321636142867e-41,9.59880877895622,0.0280478931004829,0.0199417758369723,0.0210852043753598,0.0191091373973893,0.0264333863515868,0.0285781906396071,0.0293286488963568,0.0230468183794753,0.0276717557251908,0.0391772059892426,0.0426797989124859,0.0270891364902507,0.0271570180069212,0.043851087562744,0.0432614467974872,0.045282727763…
COQ10B,8.74230019493177,0.024701097328244,0.0023869286846754,1.01787264398445e-06,2.87893808060024,0.00257987695971423,0.00152838427947598,0.00187104202648244,0.00228771363208182,0.00143906687873968,0.00218921957280634,0.00320782097303903,0.0014494854326714,0.00166984732824427,0.00370693414740515,0.0048219965117472,0.00250696378830084,0.0024048331280427,0.00292805354155047,0.00375623340457224,0.0…
COQ4,7.929044834308,0.0437795678544351,0.00614063895628683,1.8191603766453e-16,4.95178740605625,0.00714427465767017,0.00400291120815138,0.00352619458837075,0.00571928408020455,0.00530182534272514,0.00834270161528904,0.0100053463682884,0.00492825047108277,0.00413486005089059,0.00959441779328391,0.0121062891145994,0.00605849582172702,0.0093847146460203,0.00718070273284997,0.00984392202577553,0.0112…
COQ9,12.5138401559454,0.00290854700854567,0,1.76197066766392e-18,5.3461297795233,0.00826883640934048,0.00429403202328967,0.00438975244674727,0.00746871215179653,0.00855866091039915,0.00644932252529436,0.0087833193309402,0.00652268444702131,0.00922391857506361,0.0109027474923681,0.014671180876167,0.0101671309192201,0.0107337673763857,0.0135945343000558,0.0104267858299333,0.0145028157062408,0.01229…
CORO1A,6.07797270955162,0.143737669245648,0.0334422020736643,7.55465505896072e-46,10.3479909256997,0.074485678375339,0.0354439592430859,0.0502302820955671,0.0627102677970663,0.0796788608649549,0.080172770841962,0.0836324753685175,0.0735613857080736,0.0647264631043257,0.0861317051897078,0.115214937929619,0.0690111420612813,0.0785383306938823,0.0745259341885109,0.0838676251538113,0.0910283113476819…
CORO1C,11.4401559454191,0.00351717305151964,0,2.5233942403101e-35,8.47637475749049,0.00449824700668122,0.00254730713245997,0.00244674726540012,0.0026914278024492,0.00386275846398546,0.0068634992012307,0.0036660811120446,0.00427598202638063,0.00349872773536896,0.00843145806076465,0.0139530111829281,0.00459610027855153,0.00780104404950437,0.00620468488566648,0.00673531507026747,0.0097971148653861,0…
COTL1,7.34853801169588,0.0658058475689882,0.0110999218008383,3.52403558105297e-05,2.49936308098623,0.00198452073824171,0.00101892285298399,0.00194300518134715,0.00114385681604091,0.000378701810194653,0.00082835335187267,0.00221492400519361,0.00123206261777069,0.0021469465648855,0.00298008431458061,0.0016415307274033,0.00243732590529248,0.00263945099419321,0.00334634690462911,0.00362670811475941,0…
COX10,8.27446393762182,0.0342834235735112,0.00416081023409863,0.0139148922325485,1.75313449141989,0.0011245617516703,0.000218340611353712,0.000575705238917674,0.00013457139012246,0.000227221086116792,0.00124253002780901,0.000381883449171313,0.00036237135816785,0.000795165394402036,0.000581479866259631,0.00174412639786601,0.00020891364902507,0.00123174379729016,0.0010457334076966,0.001295252898128…
COX16,9.08343079922025,0.0188495322245321,0.00151869214048295,4.22877371715441e-18,5.27229227191819,0.0152146589931865,0.0111353711790393,0.0102187679907887,0.0120441394159602,0.0140877073392411,0.0139045026921484,0.0152753379668525,0.0165966082040876,0.0108937659033079,0.0215147550516063,0.0247255565815123,0.0129526462395543,0.0165992140301484,0.0162437255995538,0.0192345055372061,0.021445653012…
COX17,11.3875243664717,0.00361455696202489,0,9.83872909137573e-23,6.16082965600879,0.0113117682079778,0.00851528384279476,0.014608520437536,0.00861256896783744,0.0132545633568128,0.0141411750783977,0.0110746200259681,0.0130453688940426,0.0163804071246819,0.0210059601686292,0.0234944085359598,0.0161559888579387,0.019649246290105,0.0142916899051868,0.0202707078557088,0.0208285119185374,0.0169776231…
COX19,6.1130604288499,0.140687560856865,0.0326354905473344,0.0050141041814534,1.89665258762806,0.000727657604021962,0.000291120815138282,0.000143926309729419,0.00047099986542861,0.00106036506854503,0.00082835335187267,0.000687390208508363,0.00137701116103783,0.000874681933842239,0.00101758976595435,0.0016415307274033,0.000626740947075209,0.00105578039767728,0.00118516452872281,0.00226669257172463…
COX20,8.39610136452239,0.0313296868296871,0.00358772535544867,2.9612370581699e-10,3.67470573261737,0.0124363299596481,0.00851528384279476,0.00561312607944732,0.00955456869869466,0.0115125350299174,0.0123069640849654,0.0151989612770183,0.0118133062762719,0.00978053435114504,0.0163541212385521,0.0140556068533908,0.0115598885793872,0.0134318728371165,0.0129670942554378,0.0126287157567515,0.016122811…
COX4I1,11.8155945419103,0.00300000000000088,0,3.04922085161545e-84,16.9619656991125,0.434146986836012,0.233770014556041,0.39730857800806,0.363813753196071,0.456184200560479,0.463404532276197,0.474986634079279,0.440208725902305,0.421517175572519,0.601104811745893,0.673950959269519,0.460933147632312,0.496803331573699,0.491564417177914,0.588109578395182,0.703155133842475,0.546103545503629,0.48983920…
COX5A,12.214424951267,0.00290854700854567,0,1.13581744242184e-84,17.034698938312,0.207647019911358,0.106477438136827,0.127950489349453,0.160072668550666,0.20465045822919,0.210224247085971,0.228213549224777,0.205754457167705,0.192032442748092,0.269079808111644,0.328819123832974,0.217339832869081,0.248577629186463,0.229085331846068,0.265397318826501,0.278716346524724,0.231687563741076,0.25535408826…
COX5B,10.2183235867446,0.00824578220858935,0.000303047185165161,1.12972690317113e-70,14.6497892388711,0.342726731494344,0.198835516739447,0.26863845710996,0.277217063652268,0.354389153980156,0.370096443997397,0.343007714045673,0.351790114509349,0.300015903307888,0.434583515045792,0.440135426285011,0.335933147632312,0.376385711771951,0.389221974344674,0.428987759860113,0.468795803440562,0.40626312…
COX6A1,12.6962962962963,0.00290854700854567,0,4.71188113139229e-55,11.9571764853205,0.0887080769994046,0.0505822416302766,0.0684369602763385,0.0744852644327816,0.0946754525486632,0.103899177563458,0.0941724585656458,0.0898680968256269,0.0816634860050891,0.13032417502544,0.123012208884785,0.1008356545961,0.114082937415684,0.110220301171221,0.126092869632796,0.129753914988814,0.114703941448197,0.12…
COX6B1,9.31578947368423,0.0158495550611788,0.00114534253616061,2.02524967246408e-56,12.1948961300091,0.0808361447377125,0.0422852983988355,0.073258491652274,0.0752254070784551,0.086192532000303,0.1065025738122,0.0924157946994577,0.0777648934628207,0.0687022900763359,0.107719145224597,0.124243356930338,0.0917827298050139,0.102352044108159,0.0887479085331846,0.113464153876044,0.132608192548021,0.10…
COX6C,8.01637426900582,0.0413348909657318,0.00553453035093153,2.65854077876258e-75,15.4419336639785,0.210293047562347,0.100727802037846,0.155368451352907,0.161956668012381,0.210936908278422,0.248150996982427,0.224165584663561,0.196985070300044,0.182729007633588,0.265808983863934,0.304298758592387,0.201949860724234,0.24716992198956,0.19973508087005,0.285991839906742,0.275013499961429,0.23576699262…
COX7A2,5.84288499025337,0.165438238702202,0.040735441098377,0.00012445343919706,2.35608206247178,0.00284447972481312,0.00116448326055313,0.00172711571675302,0.0013457139012246,0.00227221086116792,0.00349091769717768,0.00389521118154739,0.00347876503841136,0.00286259541984733,0.00428841401366478,0.00359084846619473,0.00285515320334262,0.00498562965569828,0.0021611823759063,0.00375623340457224,0.00…
COX7A2L,10.3091617933723,0.00771027667984246,0.000303047185165161,4.42450353991379e-38,8.9705046794543,0.0211020705166369,0.010334788937409,0.0159038572251008,0.0150719956937155,0.0184049079754601,0.0198804804449441,0.0206217062552509,0.0187708363530947,0.0159033078880407,0.0278383485971798,0.0323176361957525,0.0178969359331476,0.0234031321485131,0.0225181260457334,0.0286250890486367,0.0338656175…
COX7B,7.03898635477582,0.0812024502297091,0.014800273359878,4.84600047752554e-46,10.381869129777,0.0773301581001521,0.034061135371179,0.0599453080023028,0.0591441259588212,0.06869650836931,0.0799360984557127,0.0846253723363629,0.0729091172633715,0.0659192111959288,0.0910015990696322,0.106391710269827,0.0659470752089137,0.0775412047627427,0.0722253206915784,0.0874943332685707,0.10607112551107,0.08…
COX7C,9.81091617933724,0.0108968098958329,0.000537582739515848,2.99325146336716e-80,16.2836275940847,0.201759608387908,0.0980349344978166,0.161557282671272,0.159265240209931,0.201999545557828,0.20992840660316,0.230352096540136,0.196187853312074,0.17962786259542,0.268643698211949,0.291576895455012,0.191364902506964,0.244471816528829,0.217721695482432,0.270772618353734,0.303093419733086,0.241106245…
COX8A,10.6081871345029,0.00621159029649647,0.000188009057822591,5.56733770560416e-62,13.1565531537382,0.115697559039492,0.0677583697234352,0.0961427748992516,0.102543399273314,0.109672044232371,0.142476776522099,0.120827923317803,0.115089143354109,0.107506361323155,0.15314725977613,0.179029444957423,0.12075208913649,0.13396680157194,0.120189626324596,0.158279904151286,0.17881663195248,0.136180934…
CPM,12.3820662768031,0.00290854700854567,0,1.20506974115665e-12,4.17952819386359,0.00648276774492293,0.00276564774381368,0.00496545768566494,0.00619028394563316,0.00651367113534803,0.00573930536654636,0.00702665546475216,0.00724742716335701,0.00620229007633588,0.00821340311091728,0.0137478198420027,0.00905292479108635,0.0107924218429233,0.00864472950362521,0.00848390648274076,0.00887140322456221,…
CPPED1,8.95555555555555,0.0209395161290322,0.00187112442345643,8.01029211746706e-10,3.58117839290126,0.00284447972481312,0.00225618631732169,0.0023028209556707,0.00363342753330642,0.0027266530334015,0.00295840482811668,0.00404796456121592,0.0028989708653428,0.0045324427480916,0.00603285361244367,0.00677131425053863,0.00355153203342618,0.00510293858877353,0.00369492470719465,0.00498672365779418,0.…
CPSF3,7.79922027290449,0.0479620601173021,0.006901014042539,0.000110869440253343,2.36943349982908,0.0044320963154065,0.00276564774381368,0.00460564191134139,0.00417171309379626,0.0062107096871923,0.00479261582154902,0.00511723821889559,0.00478330192781563,0.00516857506361323,0.00719581334496293,0.00923361034164358,0.00577994428969359,0.00434043052378439,0.00669269380925823,0.00641150184573538,0.0…
CPSF3L,5.62417153996101,0.18596300795053,0.0478770380488912,2.5814166044724e-12,4.11088137875537,0.00926109677846134,0.00487627365356623,0.00402993667242372,0.00760328354191899,0.00961902597894418,0.010117744512159,0.00885969602077446,0.00949412958399768,0.00834923664122137,0.0105393225759558,0.014671180876167,0.00738161559888579,0.00756642618335386,0.0120607919687674,0.0103620231850269,0.0138085…
CPSF6,10.0873294346978,0.00906399999999981,0.000303047185165161,6.43214632800117e-18,5.23673378992969,0.00396904147648343,0.00312954876273654,0.00172711571675302,0.00464271295922487,0.00537756570476407,0.00698183539435536,0.00511723821889559,0.00521814755761705,0.00596374045801527,0.00806803314435238,0.0080024622960911,0.00626740947075209,0.00756642618335386,0.00725041829336308,0.0056991127517647…
CPSF7,7.7399610136452,0.0500561980484276,0.00738987386412298,3.42536164780488e-100,19.6585387982137,0.00601971290599987,0.00429403202328967,0.00611686816350029,0.00275871349751043,0.00242369158524578,0.0133719898230874,0.0018330405560223,0.00427598202638063,0.00834923664122137,0.0191161506032854,0.00656612290961321,0.00327298050139276,0.00504428412223591,0.0140825432236475,0.010232497895214,0.008…
CPT1A,7.22144249512671,0.0715679719834448,0.0125007204623547,7.3521485924463e-06,2.67026803141559,0.00542435668452735,0.00291120815138282,0.00489349453080023,0.00639214103081685,0.00613496932515337,0.00568013726998402,0.00664477201558084,0.00565299318741847,0.00556615776081425,0.00603285361244367,0.00923361034164358,0.00633704735376045,0.00985395037832131,0.00697155605131065,0.0101029726054012,0.…
CPT2,9.81442495126706,0.0108693811074915,0.000537582739515848,2.02058252504776e-33,8.13272648072236,0.00469669908050539,0.00312954876273654,0.00525331030512378,0.00639214103081685,0.0081799591002045,0.00520679249748536,0.00496448483922707,0.00681258153355559,0.0067589058524173,0.0163541212385521,0.0133374371601518,0.00584958217270195,0.0124347469059769,0.00794757389849414,0.0112039375688103,0.009…
CPVL,11.6658869395711,0.00313478915662686,0,1.84218089798501e-06,2.81681718617969,0.00152146589931865,0.00116448326055313,0.00136729994242948,0.00248957071726551,0.00242369158524578,0.00289923673155435,0.00229130069502788,0.00195680533410639,0.0023059796437659,0.00450646896351214,0.00512978352313532,0.00334261838440111,0.003929849258021,0.00481037367540435,0.00291431902078881,0.00316284810614827,…
CRABP1,13.824171539961,0.00290854700854567,0,2.28178221154428e-48,10.7909484818504,0.0174637824965271,0.00836972343522562,0.0123056994818653,0.0125151392813888,0.015299553131864,0.0165670670374534,0.0145879477583442,0.0131903174373098,0.0155852417302799,0.0262392789649658,0.0332409972299169,0.0215181058495822,0.0232858232154379,0.018962632459565,0.0270707855708827,0.0276942065879812,0.02207690923…
CRAT,5.65964912280702,0.182311318656882,0.0466146263937876,1.26282421440528e-20,5.75989312246238,0.0013891645167692,0.0012372634643377,0.00143926309729419,0.00174942807159198,0.00151480724077861,0.00272173244186734,0.000916520278011151,0.00159443397593854,0.000954198473282443,0.00145369966564908,0.00728429260285216,0.00188022284122563,0.00181828846266643,0.00237032905744562,0.00194287934719254,0.…
CRCP,11.3204678362573,0.00374381188118767,0,1.97077280612945e-19,5.53037625856421,0.00549050737580208,0.00349344978165939,0.00474956822107081,0.00706499798142915,0.00742255547981519,0.0065084906218567,0.00496448483922707,0.00768227279315843,0.00771310432569975,0.0122110771914522,0.0137478198420027,0.008008356545961,0.00868086104756877,0.00941160066926938,0.0113982255035296,0.012882820334799,0.010…
CREB3,12.493567251462,0.00290854700854567,0,1.2228675672953e-10,3.75732158962945,0.00310908248991202,0.0012372634643377,0.00201496833621186,0.00188399946171444,0.00219647049912899,0.00307674102124135,0.00351332773237608,0.00304391940860994,0.00262404580152672,0.00530600377961913,0.00728429260285216,0.00445682451253482,0.00416446712417151,0.00501952035694367,0.00589340068648404,0.00416570238370747…
CRELD1,6.92982456140349,0.0866125778700681,0.0165118913203324,2.40891766900609e-11,3.90738201754418,0.00668121981874711,0.00269286754002911,0.00482153137593552,0.00497914143453102,0.00636219041127017,0.00644932252529436,0.00519361490872986,0.00405855921147992,0.00723600508905852,0.0085041430440471,0.009438801682569,0.00396935933147632,0.00709719045105285,0.00585610708310095,0.00550482481704553,0.…
CRELD2,12.0202729044834,0.00290854700854567,0,3.09269216576213e-30,7.55412953903733,0.00800423364424158,0.00262008733624454,0.00474956822107081,0.00679585520118423,0.00840718018632129,0.00857937400153837,0.00786679905292905,0.00927670676909697,0.00739503816793893,0.0117022823084751,0.0184672206832872,0.0100974930362117,0.010851076309461,0.00982989403234802,0.0147011203937569,0.0141942451592995,0.…
CREM,7.58635477582845,0.0555603537981271,0.00856468317727095,0.0326387917380387,1.62276103145217,0.000793808295296686,0.000291120815138282,0.000431778929188256,0.00094199973085722,0.000833143982428236,0.00118336193124667,0.00030550675933705,0.000797216987969271,0.000397582697201018,0.00101758976595435,0.00215450907971684,0.00132311977715877,0.000938471464602029,0.000627440044617959,0.001230490253…
CRIP1,10.3781676413255,0.00732006498781513,0.000303047185165161,8.64347779053507e-70,14.4990327804738,0.022755837798505,0.00997088791848617,0.0179907887161773,0.0205894226887364,0.0231008104218738,0.0228980533696231,0.0263499579928206,0.0162342368459197,0.0184478371501272,0.0266753888646606,0.0373448240484252,0.0295264623955432,0.0285647252038243,0.0223786949247072,0.0321870345184897,0.0350227570…
CRIP2,12.6912280701754,0.00290854700854567,0,1.74637147759338e-28,7.23305131636269,0,0,0,0,0,5.91680965623336e-05,0.00030550675933705,0,0,0.00239860444832098,0.00194931773879142,0.00125348189415042,0.00205290632881694,0.000278862242052426,0.00213716728191179,0.00185142328164777,0.00251964724938509,0.000547382825863838,0,0,0,0,0,1,4,0,0,33,19,18,35,4,33,24,42,8
CRIPT,8.06276803118908,0.0400244672454619,0.0052663237148324,2.45034875922428e-06,2.78709125501247,0.00264602765098895,0.00109170305676856,0.00194300518134715,0.00242228502220428,0.00340831629175187,0.00319507721436601,0.00336057435270755,0.00224670242064067,0.00270356234096692,0.00436109899694723,0.00512978352313532,0.00222841225626741,0.00346061352571998,0.0042526491912995,0.00401528398419791,0…
CRTAP,6.72163742690056,0.0989580033936649,0.0200557346847239,1.37060946420577e-39,9.23871428741417,0.00807038433551631,0.0116448326055313,0.00949913644214162,0.00746871215179653,0.0138604862531243,0.0153837051062067,0.0109218666462995,0.0121032033628062,0.0108142493638677,0.0199883704026748,0.0169282856263466,0.0105153203342618,0.0109097307759986,0.0188929168990519,0.0257107700278479,0.0232199336…
CRTC1,7.38830409356724,0.0639675604104598,0.0105250232846442,1.23602238188919e-16,4.98511454667866,0.000463054838923067,0.0012372634643377,0.00179907887161773,0.00033642847530615,0.000227221086116792,0.00213005147624401,0.000229130069502788,0.000579794173068561,0.000715648854961832,0.00356156418084024,0.00102595670462706,0.000905292479108635,0.00146636166344067,0.00306748466257669,0.0019428793471…
CRTC3,10.6853801169591,0.00586468952733968,0,9.213903181587e-09,3.3477003418547,0.00297678110736257,0.000509461426491994,0.000719631548647093,0.00087471403579599,0.000757403620389305,0.00343174960061535,0.000763766898342626,0.000942165531236411,0.0023059796437659,0.00218054949847362,0.0015389350569406,0.00146239554317549,0.00334330459264473,0.00230061349693252,0.00200764199209896,0.00277713492247…
CRYBB1,9.69200779727095,0.0118813982521846,0.000746891426614671,0.0441346301352426,1.5739856898486,0.00224912350334061,0.000800582241630277,0.00107944732297064,0.00195128515677567,0.00136332651670075,0.001065025738122,0.00221492400519361,0.00115958834613712,0.00166984732824427,0.00268934438145079,0.00246229609110496,0.00264623955431755,0.00246348759458033,0.00278862242052426,0.00330289489022732,0…
CRYL1,6.29707602339181,0.126628045685279,0.0284139425192261,0.000889480015893335,2.12129164052655,0.0013891645167692,0.000291120815138282,0.000647668393782383,0.0013457139012246,0.00159054760281754,0.000946689544997337,0.00328419766287329,0.00115958834613712,0.00190839694656489,0.00261665939816834,0.00225710475017954,0.0016016713091922,0.00258079652765558,0.00181260457334077,0.00233145521663105,0…
CRYZL1,10.2982456140351,0.00775098347757724,0.000303047185165161,0.00700828327657947,1.85079142768037,0.00125686313421975,0.000946142649199418,0.00143926309729419,0.0006728569506123,0.000454442172233583,0.00112419383468434,0.0012220270373482,0.00173938251920568,0.000795165394402036,0.00290739933129815,0.00277008310249307,0.0016016713091922,0.00222886972842982,0.00195203569436698,0.001360015543034…
CS,9.86354775828458,0.0105507004669784,0.000537582739515848,2.75467743435235e-39,9.18483279193461,0.00826883640934048,0.00756914119359534,0.00611686816350029,0.00571928408020455,0.0064379307733091,0.0118336193124667,0.00969983960895135,0.00876938686766198,0.0111323155216285,0.0238406745166449,0.0132348414896891,0.00870473537604457,0.00868086104756877,0.0115030674846626,0.0143773071692248,0.010722…
CSE1L,8.67407407407406,0.0258547108208959,0.00252581528099821,1.99916281950614e-16,4.94363110673869,0.00264602765098895,0.00160116448326055,0.00237478411053541,0.00430628448391872,0.00318109520563508,0.00242589195905568,0.00336057435270755,0.00253659950717495,0.00111323155216285,0.00341619421427533,0.00872063198933005,0.00313370473537604,0.00422312159070913,0.00404350250976018,0.00589340068648404…
CSF1R,12.9668615984405,0.00290854700854567,0,3.65286281007227e-173,31.7637618411466,0.00396904147648343,0.0042212518195051,0.00179907887161773,0.00148028529134706,0.00151480724077861,0.0104135849949707,0.00190941724585656,0.0028989708653428,0.00508905852417303,0.0130832969908417,0.0102595670462706,0.00710306406685237,0.00920875124640741,0.0188232013385388,0.0282365131791982,0.0118799660572398,0.0…
CSF3R,11.1313840155945,0.00425622171945784,0,5.22792121662871e-71,14.7071343245514,0.00562280875835152,0.00393013100436681,0.00525331030512378,0.00511371282465348,0.0037112777399076,0.0155612093958937,0.00397158787138165,0.00405855921147992,0.00604325699745547,0.0136647768571013,0.00964399302349441,0.0106545961002786,0.00551351985453692,0.00801728945900725,0.0103620231850269,0.0177428064491244,0.…
CSK,6.10760233918126,0.141171772428884,0.0328421128659687,1.85494077130459e-05,2.56994437909326,0.00310908248991202,0.00203784570596798,0.00165515256188831,0.00275871349751043,0.00249943194728471,0.00366842198686468,0.00229130069502788,0.00420350775474706,0.00262404580152672,0.00494257886320686,0.00666871858007592,0.0032033426183844,0.00263945099419321,0.00278862242052426,0.00479243572307493,0.00…
CSNK1A1,7.35048732943469,0.0657148257725183,0.0110999218008383,3.38714048100305e-09,3.44457565133596,0.00965800092610968,0.00451237263464338,0.00590097869890616,0.00693042659130669,0.0102249488752556,0.00911188687059937,0.0101580997479569,0.00869691259602841,0.00795165394402036,0.0103212676261084,0.0147737765466297,0.00821727019498607,0.0102645316440847,0.0115030674846626,0.0124991904669387,0.012…
CSNK1D,9.25614035087719,0.0165751776927287,0.00134065615391272,4.5248096604906e-17,5.07080811784317,0.00370443871138453,0.00203784570596798,0.00266263672999424,0.00248957071726551,0.00318109520563508,0.00532512869061002,0.00526999159856412,0.00297144513697637,0.00349872773536896,0.00574211367931385,0.00831024930747922,0.00334261838440111,0.0054548653879993,0.0085750139431121,0.00615245126610971,0…
CSNK2A1,6.40701754385964,0.119316243787602,0.0261020389139831,2.1195072162836e-13,4.33452872867643,0.00932724746973606,0.00342066957787482,0.00338226827864134,0.00450814156910241,0.00492312353253049,0.0068634992012307,0.00511723821889559,0.00500072474271634,0.00564567430025445,0.00705044337839802,0.00831024930747922,0.00383008356545961,0.00703853598451522,0.00683212493028444,0.0097143967359627,0.…
CSNK2B,12.8304093567252,0.00290854700854567,0,6.7644646828628e-98,19.271822807207,0.0639015677713832,0.0344250363901019,0.0323114565342545,0.0508006997712286,0.0653639324395971,0.0602922903970179,0.0705720614068586,0.0662414842730831,0.048823155216285,0.0854048553568833,0.11675387298656,0.0736072423398329,0.0899172972021819,0.0738287785833798,0.0996049478660709,0.0878654632415336,0.09478672985781…
CSRP1,12.9590643274854,0.00290854700854567,0,1.01635020088231e-59,12.7657598064479,0.0126347820334722,0.00625909752547307,0.00719631548647093,0.0118422823307765,0.010906612133606,0.0112419383468434,0.0125257771328191,0.00927670676909697,0.0104166666666667,0.0223869748509958,0.0236995998768852,0.016991643454039,0.0144289987682562,0.0144311210262131,0.0184573537983291,0.0302399136002469,0.020337152…
CST3,8.09512670565303,0.0390853221957042,0.00498619733176832,3.02842991796812e-97,19.1613503443376,0.260236819474764,0.143813682678312,0.117731721358664,0.243305073341408,0.321896538665455,0.271581563221111,0.301764301535171,0.306856066096536,0.264949109414758,0.369821194941125,0.410690468862214,0.264275766016713,0.302950319666843,0.322504182933631,0.360792694773655,0.363033248476433,0.3190353350…
CST7,12.4779727095517,0.00290854700854567,0,1.31821882615927e-07,3.08641574601826,0.00105841106039558,0.000873362445414847,0.00115141047783535,0.00127842820616337,0.00151480724077861,0.000769185255310337,0.000992896967845413,0.00101463980286998,0.000636132315521629,0.0028347143480157,0.00359084846619473,0.0020891364902507,0.00234617866150507,0.00285833798103737,0.00369147075966583,0.0018514232816…
CSTA,5.90292397660818,0.159994718309859,0.0387562136596979,1.59382019895375e-50,11.1674058684778,0.0816299530330092,0.0460698689956332,0.0662061024755325,0.0709864082895976,0.0921002802393396,0.087095438139755,0.0931795615978003,0.0779823162777214,0.0842875318066158,0.10960895478994,0.117472042679799,0.0763927576601671,0.0883922810722036,0.0886781929726715,0.0991516093517259,0.135385327470493,0.1…
CSTB,10.9399610136452,0.00484802904564397,0,4.89321973056609e-47,10.5570906289854,0.0601309783687239,0.0379184861717613,0.0404432930339666,0.0550396985600861,0.0629402408543513,0.0623040056801373,0.0717177117543726,0.0634874619510074,0.0622614503816794,0.0817706061927606,0.0980814609623474,0.0637186629526462,0.0713238313097542,0.0729224762967094,0.0788161388511107,0.0980482912905963,0.06941028256…
CSTF3,7.22690058479532,0.0712618668365724,0.0122659289485836,0.00445862372310555,1.91247264941131,0.00291063041608785,0.000727802037845706,0.00208693149107657,0.0013457139012246,0.00378701810194653,0.00254422815218034,0.00282593752386772,0.00304391940860994,0.00166984732824427,0.00363424916412269,0.00348825279573202,0.00278551532033426,0.00369523139187049,0.00362520914668154,0.00291431902078881,0…
CTBS,9.30370370370369,0.0159800554016616,0.00114534253616061,4.77353005785659e-08,3.18739563515572,0.0041674935503076,0.00203784570596798,0.00460564191134139,0.00423899878885749,0.0062107096871923,0.00473344772498669,0.00473535476972428,0.00471082765618206,0.00596374045801527,0.00821340311091728,0.00882322765979276,0.00536211699164345,0.00656930025221421,0.00620468488566648,0.00705912829479956,0.…
CTDSP1,9.44288499025339,0.0143385326400923,0.000958232770951545,9.85044148894686e-11,3.77762145357298,0.000661506912747238,0.000509461426491994,0.000575705238917674,0.00087471403579599,0.00143906687873968,0.00242589195905568,0.000381883449171313,0.000797216987969271,0.00151081424936387,0.00254397441488588,0.00359084846619473,0.00188022284122563,0.00134905273036542,0.00404350250976018,0.0019428793…
CTNNA1,10.6647173489279,0.0059385321100917,0,2.65957082255606e-09,3.46764795109054,0.00224912350334061,0.00138282387190684,0.00151122625215889,0.00174942807159198,0.00280239339544043,0.00224838766936868,0.00114565034751394,0.00181185679083925,0.00143129770992366,0.00363424916412269,0.00605314455729968,0.00299442896935933,0.00199425186227931,0.00341606246514222,0.00388575869438508,0.00431998765717…
CTNNAL1,9.87485380116958,0.0104721476510062,0.000537582739515848,1.5442169778102e-07,3.07055559159748,0.00324138387246147,0.00291120815138282,0.00251871042026482,0.00430628448391872,0.00363553737786867,0.00485178391811135,0.00442984801038723,0.00326134222351065,0.00405534351145038,0.00603285361244367,0.00810505796655381,0.00452646239554318,0.0054548653879993,0.00439208031232571,0.0070591282947995…
CTPS1,9.52241715399612,0.0134487028301883,0.000958232770951545,3.14320831704239e-39,9.17453593637681,0.0134947410200437,0.00567685589519651,0.00712435233160622,0.00968914008881712,0.0116640157539953,0.0118336193124667,0.0155044680363553,0.0157269169444847,0.0103371501272265,0.0221689199011484,0.0231866215245717,0.0149721448467967,0.0144876532347938,0.0124790853318461,0.0171621009002008,0.02213993…
CTSA,10.3348927875244,0.0075982357658383,0.000303047185165161,3.40765035171047e-54,11.8069758157081,0.025864920288417,0.0138282387190684,0.0155440414507772,0.0246938500874714,0.0302204044535333,0.0328382935920951,0.0297869090353624,0.0286998115668938,0.0248886768447837,0.0411397005378689,0.054888683697548,0.0284122562674095,0.0367176960525544,0.0327663134411601,0.0398290266174471,0.04127131065339…
CTSB,13.080701754386,0.00290854700854567,0,1.59715415918478e-101,19.8828851352528,0.020837467751538,0.0125909752547307,0.0120898100172712,0.016081281119634,0.021813224267212,0.0263889710668008,0.0223019934316047,0.0197854761559646,0.0150286259541985,0.0478267189998546,0.0446291166512773,0.0331476323119777,0.0351926799225761,0.0406441717791411,0.0450748008548669,0.0370284656329553,0.03125562421261…
CTSC,13.435477582846,0.00290854700854567,0,8.65841406019646e-105,20.4331908701871,0.0362505788185487,0.0177583697234352,0.0251871042026482,0.0280581348405329,0.0337044611073241,0.0439027276492515,0.0445276101733751,0.0385563125090593,0.0386450381679389,0.0609827009739788,0.0795116446085975,0.0479108635097493,0.0635814417267875,0.0524958170663692,0.0635969172981025,0.0698140862454679,0.06413102165…
CTSD,12.8573099415205,0.00290854700854567,0,5.0258704976404e-294,51.4639377436561,0.0386320037044387,0.0176855895196507,0.0328151986183074,0.0317588480689006,0.0409755358630614,0.0479853263120525,0.0387993584358054,0.0373967241629222,0.0422232824427481,0.0687599941852013,0.0727403303580589,0.0426880222841226,0.0548419262126811,0.0526352481873954,0.0534939446927013,0.0921854508987117,0.14745935569…
CTSG,5.78401559454191,0.170753087831656,0.0426541683203924,5.24792254782923e-95,18.7821202100092,0.749950386981544,0.361717612809316,0.448690270581462,0.504777284349347,0.68128455654018,0.803739423702739,0.76025357061025,0.734744165821134,0.674141221374046,0.929277511266172,0.792346362983482,0.594777158774373,0.793067042055252,0.670942554378137,0.961336700990869,1.02260279256345,0.695362649229108…
CTSH,5.89512670565304,0.160769582551595,0.0389287114801068,7.56995085905023e-22,5.99287022116819,0.020837467751538,0.0116448326055313,0.0174150834772596,0.0195801372628179,0.0216617435431341,0.0227205490799361,0.0226075001909417,0.0181910421800261,0.0188454198473282,0.0274022386974851,0.0347799322868575,0.0194986072423398,0.0222886972842982,0.0148494143892917,0.0283012758241047,0.0277713492247165…
CTSL,11.4553606237817,0.00348271276595824,0,3.99096502151876e-11,3.86101406156446,0.00674737051002183,0.00356622998544396,0.00712435233160622,0.00531556990983717,0.00605922896311444,0.00544346488373469,0.00656839532574658,0.00521814755761705,0.00532760814249364,0.0108300625090856,0.0122088847850621,0.00793871866295265,0.00856355211449352,0.00662297824874512,0.00783628003367658,0.0101828280490627,…
CTSO,7.55204678362571,0.0569344459738469,0.0089136056641056,0.00283535807078454,1.97253292151988,0.00119071244294503,0.000218340611353712,0.000431778929188256,0.00013457139012246,0,0.000473344772498669,0.000534636828839838,0.000434845629801421,0.000556615776081425,0.00109027474923681,0.0016415307274033,0.000835654596100279,0.000410581265763388,0.000627440044617959,0.00168382876756687,0.0006171410…
CTSS,5.61598440545808,0.186679263992948,0.048048204665826,7.89419028069315e-21,5.79905904958497,0.0164715221274062,0.00596797671033479,0.00978698906160046,0.0106311398196743,0.0128758615466182,0.0181646056446364,0.016573741694035,0.015509494129584,0.0117684478371501,0.0165721761883995,0.0211347081153175,0.0133704735376045,0.0126107103055898,0.0159648633575014,0.0199468946311767,0.0224485072899792…
CTU2,12.6904483430799,0.00290854700854567,0,1.14558643358539e-13,4.38975061858067,0.0016537672818681,0.00167394468704512,0.00115141047783535,0.00154757098640829,0.000984624706506097,0.00260339624874268,0.00206217062552509,0.00246412523554138,0.00166984732824427,0.00348887919755778,0.00451420950035908,0.0036908077994429,0.0030500322599566,0.00474065811489124,0.00453338514344926,0.00601712566535524…
CUEDC2,6.42768031189082,0.117833289542827,0.0255107445479339,0.000707910553629038,2.14938809520301,0.00595356221472514,0.00276564774381368,0.00359815774323546,0.00484457004440856,0.00416571991214118,0.00467427962842435,0.00549912166806691,0.00398608493984635,0.0067589058524173,0.00705044337839802,0.00820765363701652,0.00410863509749304,0.00557217432107455,0.00515895147796988,0.00686484036008031,0…
CUL4A,8.30292397660816,0.0335253350083749,0.00401237504893748,2.82325915306472e-05,2.52381383116478,0.00337368525501091,0.00218340611353712,0.00438975244674727,0.00417171309379626,0.00340831629175187,0.00461511153186202,0.00458260139005575,0.00681258153355559,0.00310114503816794,0.00596016862916122,0.0080024622960911,0.00508356545961003,0.00592410112030031,0.00460122699386503,0.00673531507026747,…
CUL5,8.16374269005848,0.0372697768762681,0.00473463780039048,3.41909149718149e-10,3.66121647562157,0.00449824700668122,0.00145560407569141,0.00107944732297064,0.00208585654689813,0.00348405665379081,0.00325424531092835,0.00328419766287329,0.0028989708653428,0.00373727735368957,0.00428841401366478,0.00574535754591156,0.00153203342618384,0.00410581265763388,0.00599553820412716,0.00472767307816851,0…
CUTA,10.62261208577,0.00616216216216229,0,7.24680579662684e-84,16.8981022198393,0.155454124495601,0.0820960698689956,0.104922279792746,0.125084107118827,0.157767174127092,0.172475001479202,0.1698617581914,0.150311639368024,0.145038167938931,0.208169792120948,0.250128244588078,0.151740947075209,0.180127866737052,0.17840211935304,0.213328152321741,0.235516469952943,0.181714559961605,0.1794047211768…
CUX1,9.27251461988301,0.0163651839648542,0.00114534253616061,1.37832841543426e-19,5.56023932227507,0.000926109677846133,0.00167394468704512,0.00115141047783535,0.00047099986542861,0.00113610543058396,0.00112419383468434,0.000916520278011151,0.00101463980286998,0.000874681933842239,0.00254397441488588,0.00235970042064225,0.00104456824512535,0.00610006451991319,0.00202175125488009,0.001942879347192…
CWC15,11.7840155945419,0.00300799999999872,0,6.89537628803194e-73,15.0287990184851,0.0362505788185487,0.0234352256186317,0.0338946459412781,0.0321625622392679,0.0354464894342195,0.0454410981598722,0.0441457267242038,0.0368894042614872,0.0388835877862595,0.0582206716092455,0.0844362367908074,0.0443593314763231,0.0499149510235204,0.0443390964863358,0.0567968395829286,0.0629483915760241,0.0551322814…
CWC22,7.02884990253412,0.081564826113484,0.0149239424070196,4.34794008026032e-05,2.4757683157991,0.00297678110736257,0.000655021834061135,0.00151122625215889,0.00188399946171444,0.00143906687873968,0.00171587480030767,0.0024440540746964,0.0021742281490071,0.00174936386768448,0.00494257886320686,0.00277008310249307,0.00285515320334262,0.0024048331280427,0.00327663134411601,0.00272003108606956,0.00…
CWF19L1,7.88732943469786,0.0451318454613653,0.0064193171235453,0.0141349656472193,1.75075590941801,0.000793808295296686,0.000509461426491994,0.000359815774323546,0.00053828556048984,0.000454442172233583,0.00082835335187267,0.000152753379668525,0.00036237135816785,0.00143129770992366,0.00123564471580172,0.00102595670462706,0.000835654596100279,0.000410581265763388,0.000557724484104852,0.0017485914…
CWF19L2,8.94814814814814,0.0210215863453815,0.00187112442345643,0.0441362543412729,1.57395630326367,0.0030429317986373,0.00262008733624454,0.00201496833621186,0.00282599919257166,0.00302961448155722,0.00372759008342702,0.00358970442221034,0.00347876503841136,0.00341921119592875,0.00486989387992441,0.00564276187544886,0.0036908077994429,0.00387119479148337,0.00369492470719465,0.00433909720873,0.00…
CXCL8,9.90136452241717,0.0102597972972969,0.000537582739515848,0.0197914727215188,1.70064885684482,0,7.27802037845706e-05,0.000143926309729419,0.00040371417036738,0.000454442172233583,0.000236672386249334,7.63766898342626e-05,0.00036237135816785,0,0.0009449047826719,0.000923361034164358,0.000766016713091922,0.000234617866150507,0.000348577802565533,0.000518101159251344,0.000925711640823883,0.0009…
CXCR2,9.31267056530213,0.0158688888888891,0.00114534253616061,0.0188262108048648,1.70817418900383,0.00152146589931865,0.000800582241630277,0.000935521013241221,0.00080742834073476,0.00128758615466182,0.00159753860718301,0.00137478041701673,0.00130453688940426,0.00190839694656489,0.00298008431458061,0.0031804657843439,0.00215877437325905,0.00117308933075254,0.00230061349693252,0.00168382876756687,…
CXXC1,7.59805068226117,0.055185759052925,0.00844001162634182,0.0493033406840123,1.55563095643592,0.00343983594628564,0.00269286754002911,0.00201496833621186,0.00275871349751043,0.00280239339544043,0.00562096917342169,0.0036660811120446,0.00340629076677779,0.00341921119592875,0.00392498909725251,0.0048219965117472,0.00348189415041783,0.00463370285647252,0.0032069157836029,0.00563435010685836,0.003…
CXorf21,9.4101364522417,0.0147373853211005,0.000958232770951545,3.68539404768855e-28,7.17301450536348,0.0238142488589006,0.0120815138282387,0.0151842256764537,0.0164849952900013,0.020677118836628,0.0173362522927637,0.0242114106774612,0.020727641687201,0.0169370229007634,0.0122837621747347,0.0140556068533908,0.00842618384401114,0.0104404950436976,0.00899330730619074,0.0147011203937569,0.0132685335…
CXorf38,10.6923976608187,0.00584372093023185,0,1.16456747792161e-07,3.09880180455292,0.000926109677846133,0.00145560407569141,0.00122337363270006,0.00188399946171444,0.00219647049912899,0.00295840482811668,0.00267318414419919,0.00181185679083925,0.00135178117048346,0.00407035906381741,0.00328306145480661,0.0032033426183844,0.00334330459264473,0.00271890686001115,0.00362670811475941,0.004319987657…
CXorf40A,7.68226120857697,0.0519848915748312,0.00780798811031879,0.000193999466065463,2.304644576933,0.00178606866441754,0.00101892285298399,0.00107944732297064,0.00208585654689813,0.00196924941301219,0.00165670670374534,0.00252043076453067,0.00130453688940426,0.00166984732824427,0.00261665939816834,0.00297527444341849,0.00174094707520891,0.00217021526189219,0.00418293363078639,0.0040152839841979…
CXorf40B,9.25692007797272,0.0165667396061267,0.00134065615391272,3.01623200267034e-09,3.45558532109572,0.00489515115432956,0.00189228529839884,0.00417386298215314,0.00390257031355134,0.00340831629175187,0.00573930536654636,0.0048881081493928,0.00608783881721989,0.00429389312977099,0.00821340311091728,0.00820765363701652,0.00536211699164345,0.00850489764795589,0.00711098717233687,0.006022925976296…
CXorf56,10.1111111111111,0.00889332844574729,0.000303047185165161,0.000895034510794172,2.12050769567315,0.00119071244294503,0.00109170305676856,0.00187104202648244,0.00087471403579599,0.00204498977505112,0.00183421099343234,0.000992896967845413,0.00268154805044209,0.00127226463104326,0.00327082424771042,0.00246229609110496,0.00250696378830084,0.0032846501261071,0.00299776910206358,0.0027200310860…
CYB561A3,6.33801169590641,0.124225167267113,0.0274555136330942,5.47931705598558e-21,5.82933640344232,0.00264602765098895,0.00298398835516739,0.0015831894070236,0.00370071322836765,0.0044686813602969,0.00852020590497604,0.0036660811120446,0.00239165096390781,0.00413486005089059,0.00675970344526821,0.00615574022776239,0.00292479108635097,0.00533755645492404,0.00488008923591746,0.0102972605401205,0.…
CYB561D2,8.18167641325535,0.0368017522412387,0.00460086335230186,0.000506819266692696,2.19031000848913,0.00370443871138453,0.00116448326055313,0.00194300518134715,0.00282599919257166,0.00287813375747936,0.00313590911780368,0.00206217062552509,0.0028989708653428,0.00278307888040712,0.00436109899694723,0.00420642248897097,0.00278551532033426,0.00269810546073083,0.00453151143335192,0.005310536882326…
CYB5A,7.93099415204678,0.043739757207891,0.00611018743437765,3.67571755401421e-13,4.28560052469756,0.0114440695905272,0.00480349344978166,0.00813183649971215,0.00834342618759252,0.0127243808225403,0.0104135849949707,0.0132895440311617,0.00963907812726482,0.0111323155216285,0.0152638464893153,0.0150815635580179,0.0123259052924791,0.0132559094375037,0.00976017847183491,0.0168382876756687,0.01658566…
CYB5B,7.8300194931774,0.0469102990033222,0.00678995544224773,6.73389903576849e-05,2.42635977027778,0.00906264470463716,0.00596797671033479,0.00582901554404145,0.00706499798142915,0.00984624706506097,0.00928939116028637,0.00954708622928282,0.00971155239889839,0.00834923664122137,0.0114115423753453,0.0126192674669129,0.00981894150417827,0.00909144231333216,0.00982989403234802,0.0116572760831552,0.0…
CYB5R1,6.50175438596491,0.11292043932494,0.0242028816990701,0.00123390079599124,2.08002846765425,0.00370443871138453,0.00298398835516739,0.00273459988485895,0.00242228502220428,0.00575626751495872,0.00532512869061002,0.0042770946307187,0.00521814755761705,0.00294211195928753,0.00559674371274895,0.00666871858007592,0.00445682451253482,0.00522024752184879,0.00494980479643056,0.00589340068648404,0.0…
CYB5R3,9.90292397660815,0.0102559161595671,0.000537582739515848,2.6156789473437e-252,44.6900766869016,0.0213005225904611,0.0279475982532751,0.0206534254461716,0.0160139954245727,0.0167386200106037,0.0327791254955328,0.0200870694264111,0.0157269169444847,0.0326017811704835,0.0436836749527548,0.0432953729352621,0.0219359331476323,0.0290926154026629,0.0552844394868935,0.0380804352049738,0.0448970145…
CYBA,9.70643274853801,0.0117157169693169,0.000746891426614671,6.22058044596861e-67,14.0091407528611,0.0417410861943507,0.0203056768558952,0.0381404720782959,0.0351904185170233,0.0415057183973339,0.0644932252529436,0.0413197892003361,0.0376866212494564,0.0564567430025445,0.0716673935164995,0.0754078177900893,0.0507660167130919,0.0395331104463605,0.0563998884551032,0.0606825982773136,0.062639821029…
CYC1,12.4538011695906,0.00290854700854567,0,1.00674257455551e-79,16.1941492158596,0.115234504200569,0.0791848617176128,0.0716033390903857,0.0932579733548648,0.126410664242975,0.112892728240932,0.117925609104101,0.116176257428613,0.109812340966921,0.167393516499491,0.185800759207961,0.12374651810585,0.143058243885272,0.135248187395427,0.175247717116767,0.160070971225796,0.151658767772512,0.1734519…
CYCS,8.39181286549707,0.0313756421232876,0.00367269577723386,1.26527386863728e-68,14.2989264592538,0.0284447972481312,0.010844250363901,0.0164075993091537,0.0208585654689813,0.0238582140422631,0.0370392284480208,0.030245169174368,0.0293520800115959,0.0233778625954198,0.0396860008722198,0.0495537088334872,0.0236072423398329,0.0343715173910493,0.0325571667596207,0.0446862249854284,0.045591298310576…
CYHR1,6.0382066276803,0.147340581451225,0.0346410528723351,0.000217168443420031,2.2913015255743,0.00337368525501091,0.00145560407569141,0.00172711571675302,0.00316242766787781,0.00287813375747936,0.00343174960061535,0.0030550675933705,0.00355123931004493,0.00310114503816794,0.00319813926442797,0.00687390992100133,0.0032033426183844,0.00451639392339727,0.00397378694924707,0.00336765753513374,0.004…
CYP1B1,11.9918128654971,0.00290854700854567,0,8.99205395729214e-11,3.78616258714496,0.000595356221472514,0.000218340611353712,0.0023028209556707,0.00100928542591845,0.00128758615466182,0.000887521448435004,0.000992896967845413,0.00036237135816785,0.000874681933842239,0.00203517953190871,0.00215450907971684,0.00132311977715877,0.00228752419496745,0.0032069157836029,0.0018133540573797,0.00354856128…
CYP27A1,7.61247563352825,0.0547310924369748,0.00841995078936407,7.8186930211948e-06,2.66375277137503,0.000463054838923067,0.000218340611353712,0.000287852619458837,0.00026914278024492,0.000908884344467167,0.000414176675936335,0.000687390208508363,0.00028989708653428,0.000795165394402036,0.000872219799389446,0.00277008310249307,0.000835654596100279,0.000527890198838642,0.00125488008923592,0.001360…
CYP2S1,12.9590643274854,0.00290854700854567,0,3.00496090424043e-20,5.68780605640753,0.0016537672818681,0.000873362445414847,0.000359815774323546,0.00141299959628583,0.000454442172233583,0.00266256434530501,0.000534636828839838,0.00137701116103783,0.00119274809160305,0.0037796191306876,0.0047194008412845,0.00257660167130919,0.00398850372455862,0.00313720022308979,0.00492196101288777,0.002545707012…
CYSTM1,9.84483430799219,0.0106448844884491,0.000537582739515848,2.14917611373018e-05,2.55392263131321,0.00178606866441754,0.000509461426491994,0.00136729994242948,0.00080742834073476,0.00128758615466182,0.00331341340749068,0.00175666386618804,0.00130453688940426,0.00254452926208651,0.00334350923099288,0.00400123114804555,0.00174094707520891,0.00234617866150507,0.00202175125488009,0.00297908166569…
CYTH4,10.9988304093567,0.00467023554603766,0,3.26905536274871e-06,2.75663510129944,0.00218297281206589,0.000800582241630277,0.00143926309729419,0.00282599919257166,0.00151480724077861,0.00301757292467901,0.00328419766287329,0.00210175387737353,0.00198791348600509,0.00428841401366478,0.00492459218220991,0.00313370473537604,0.00334330459264473,0.00362520914668154,0.00472767307816851,0.0040114171102…
DAB2,9.42105263157892,0.0146292458261371,0.000958232770951545,0.000121535387337641,2.3588575840602,0.00105841106039558,0.000509461426491994,0.000647668393782383,0.00020185708518369,0.000984624706506097,0.00118336193124667,0.00106927365767968,0.00036237135816785,0.000874681933842239,0.00159906963221398,0.00112855237508977,0.000835654596100279,0.00234617866150507,0.0021611823759063,0.00123049025322…
DAD1,12.6666666666667,0.00290854700854567,0,4.27806191098823e-70,14.551182030839,0.0268571806575379,0.0187772925764192,0.0202216465169833,0.0277217063652268,0.0282511550405211,0.0310632506952251,0.0336821202169098,0.0286273372952602,0.0215489821882952,0.0420846053205408,0.0640196983687288,0.0355153203342618,0.0378907853833069,0.0369492470719465,0.0445566996956156,0.0436627323921932,0.039534465174…
DAG1,6.70565302144246,0.0999797125950971,0.0202770152075073,1.76359480837979e-115,22.2228038987166,0.00178606866441754,0.00458515283842795,0.000863557858376511,0.00121114251110214,0.000757403620389305,0.00639015442873203,0.00114565034751394,0.000797216987969271,0.00326017811704835,0.0107573775258032,0.00194931773879142,0.000974930362116992,0.00158367059651592,0.00822643614054657,0.009649634091056…
DAGLB,5.88304093567252,0.161998361423221,0.0393239006153299,1.68320146846939e-06,2.82633765219194,0.00218297281206589,0.00109170305676856,0.00194300518134715,0.00289328488763289,0.00318109520563508,0.00183421099343234,0.00343695104254182,0.00159443397593854,0.00270356234096692,0.00392498909725251,0.0062583358982251,0.00243732590529248,0.0030500322599566,0.00355549358616843,0.00272003108606956,0.0…
DALRD3,7.75555555555553,0.0494932898077619,0.00727313244396386,0.000103914938724885,2.37695145921094,0.00238142488589006,0.00138282387190684,0.000791594703511802,0.00161485668146952,0.00310535484359615,0.00355008579374002,0.00336057435270755,0.00202927960573996,0.00278307888040712,0.00261665939816834,0.00543757053452344,0.00341225626740947,0.00351926799225761,0.00341606246514222,0.003691470759665…
DAP,9.98947368421054,0.00962769659011769,0.000537582739515848,6.87998575575802e-42,9.64823357709025,0.00370443871138453,0.00305676855895197,0.00107944732297064,0.00181671376665321,0.00348405665379081,0.00337258150405301,0.00496448483922707,0.00442093056964778,0.00397582697201018,0.0117022823084751,0.0114907150918231,0.00543175487465181,0.00422312159070913,0.0052983825989961,0.00615245126610971,0.…
DAP3,11.1231968810916,0.0042629504504504,0,6.15460018843346e-12,4.03216004013171,0.0117748230469008,0.00596797671033479,0.00510938399539436,0.00861256896783744,0.0105279103234113,0.00988107212590971,0.0093943328496143,0.00949412958399768,0.00771310432569975,0.0132286669574066,0.0140556068533908,0.0113509749303621,0.0153674702328582,0.0145008365867262,0.0124344278220323,0.0138085319756229,0.012958…
DAXX,7.98284600389862,0.0422939814814816,0.005731882629751,4.58914051024583e-06,2.72095503531516,0.00608586359727459,0.00385735080058224,0.00395797351755901,0.00491185573946979,0.00575626751495872,0.00710017158748003,0.00794317574276331,0.00550804464415133,0.00548664122137405,0.0108300625090856,0.00707910126192675,0.00633704735376045,0.00850489764795589,0.00648354712771891,0.00867819441746001,0.0…
DAZAP1,6.5044834307992,0.112761394101877,0.0241101969408665,1.3387340558302e-23,6.32464910813684,0.00641661705364821,0.00625909752547307,0.00964306275187104,0.0080742834073476,0.00924032416874953,0.0133128217265251,0.00893607271060872,0.0104362951152341,0.0107347328244275,0.0131559819741241,0.0115933107622858,0.0107242339832869,0.0101472227110094,0.015058561070831,0.0128877663363772,0.02159993828…
DAZAP2,11.6424951267057,0.00313790560472052,0,4.53397787161802e-31,7.70650883685543,0.031620030429318,0.0184133915574964,0.0279217040875072,0.0231462791010631,0.0291600393849883,0.0326016212058458,0.0316199495913847,0.028482388751993,0.026558524173028,0.0475359790667248,0.048219965117472,0.0314763231197772,0.0386532934482961,0.0349274958170664,0.0434557347322065,0.0391113168248091,0.0420541124242…
DBF4,9.32241715399608,0.0158050279329605,0.00114534253616061,8.87210552544464e-15,4.61506942663444,0.00456439769795594,0.00240174672489083,0.00266263672999424,0.00296057058269412,0.00628645004923124,0.00532512869061002,0.00450622470022149,0.0048557761994492,0.0044529262086514,0.009449047826719,0.0063609315686878,0.0036908077994429,0.00832893424834301,0.00766871165644172,0.00796580532348941,0.0074…
DBI,10.037037037037,0.00933262108262048,0.000537582739515848,3.4665676711855e-100,19.6570568126291,0.166038235099557,0.0972343522561863,0.119242947610823,0.127169963665725,0.168901007346815,0.189337908999467,0.171847552127091,0.186258878098275,0.16030534351145,0.247419683093473,0.243254334667077,0.16058495821727,0.22095137544724,0.217582264361405,0.278479373097597,0.265987811463396,0.223228747975…
DBN1,13.0222222222222,0.00290854700854567,0,2.08430476930173e-64,13.57588771863,0.000595356221472514,0.00109170305676856,0.000791594703511802,0.00013457139012246,0.000302961448155722,0.000355008579374002,0.000152753379668525,0.00021742281490071,0.000874681933842239,0.00399767408053496,0.00564276187544886,0.00362116991643454,0.00598275558683794,0.00543781372002231,0.00148954083284761,0.00617141093…
DBNL,11.4038986354776,0.00360259740259667,0,2.06454352878588e-29,7.40317743031498,0.0167361248925051,0.00851528384279476,0.00877950489349453,0.0105638541246131,0.0155267742179808,0.0175137565824507,0.0147407011380127,0.0108711407450355,0.012881679389313,0.0234045646169501,0.0252385349338258,0.0155292479108635,0.0172444131620623,0.0165225878416062,0.02169548604365,0.0220627941063026,0.021836942828…
DCAF11,10.0358674463938,0.00933309608540881,0.000537582739515848,0.000102554960101925,2.3784775783971,0.0041674935503076,0.00174672489082969,0.00143926309729419,0.00195128515677567,0.00302961448155722,0.00349091769717768,0.00351332773237608,0.00231917669227424,0.00397582697201018,0.00610553859572612,0.00348825279573202,0.00334261838440111,0.00504428412223591,0.00390407138873397,0.0042743345638235…
DCAF12,8.70604288499025,0.0253806710775047,0.00252581528099821,2.54114101771938e-23,6.27203344633904,0.00496130184560429,0.00203784570596798,0.00402993667242372,0.00437357017897995,0.00424146027418011,0.0066859949115437,0.00328419766287329,0.00550804464415133,0.00652035623409669,0.0141735717400785,0.00748948394377757,0.00396935933147632,0.00586544665376268,0.00759899609592861,0.00641150184573538,…
DCAF16,7.2233918128655,0.0714593949044585,0.012395305456152,0.00037902088847209,2.22540465356445,0.0011245617516703,0.000727802037845706,0.000791594703511802,0.00053828556048984,0.00143906687873968,0.00100585764155967,0.000992896967845413,0.00115958834613712,0.000636132315521629,0.00290739933129815,0.00143633938647789,0.000974930362116992,0.00263945099419321,0.00139431121026213,0.0027200310860695…
DCAF5,6.31539961013646,0.125570753512133,0.0279717190384768,1.34670111311727e-05,2.60492588678576,0.000198452073824171,7.27802037845706e-05,0.000431778929188256,0.00026914278024492,0.000151480724077861,0.00124253002780901,0.000458260139005575,0.000652268444702131,0.000318066157760814,0.000508794882977177,0.000923361034164358,0.000487465181058496,0.000586544665376268,0.0010457334076966,0.001165727…
DCAF7,7.59454191033137,0.0552589502954465,0.00850981144202837,9.95732774028199e-20,5.58776292050909,0.0121055765032745,0.00625909752547307,0.00647668393782383,0.00793971201722514,0.00871014163447701,0.0166854032305781,0.0121438936836478,0.00818959269459342,0.00914440203562341,0.0114842273586277,0.0177490509900482,0.00988857938718663,0.0113789665082996,0.0129670942554378,0.0128230036914708,0.01758…
DCAF8,6.75243664717348,0.0969087030716723,0.0196343039089165,2.69615555799528e-05,2.52890351604377,0.00297678110736257,0.00218340611353712,0.00129533678756477,0.0026914278024492,0.00378701810194653,0.00396426246967635,0.00290231421370198,0.00333381649514422,0.00381679389312977,0.00552405872946649,0.00512978352313532,0.00257660167130919,0.00463370285647252,0.00564696040156163,0.0032381322453209,0.…
DCK,7.36257309941519,0.0651238471673255,0.0108864487501923,0.000267628600997767,2.26696571485914,0.00198452073824171,0.000436681222707424,0.000143926309729419,0.00114385681604091,0.000984624706506097,0.00159753860718301,0.00114565034751394,0.000724742716335701,0.00174936386768448,0.00174443959877889,0.0031804657843439,0.00104456824512535,0.000938471464602029,0.00181260457334077,0.0018133540573797…
DCLRE1B,7.82651072124754,0.0470355957211358,0.00678995544224773,4.63941213607679e-31,7.70460188014529,0.00330753456373619,0.00203784570596798,0.00100748416810593,0.00195128515677567,0.00280239339544043,0.0079285249393527,0.00175666386618804,0.00260907377880852,0.00206743002544529,0.00799534816106992,0.0048219965117472,0.00243732590529248,0.00357792245879524,0.00627440044617959,0.00343242018004015…
DCTD,9.82884990253412,0.0107731451083384,0.000537582739515848,1.53908417236396e-06,2.83582301707147,0.00403519216775815,0.00218340611353712,0.00223085780080599,0.00423899878885749,0.00348405665379081,0.00455594343529969,0.0048881081493928,0.00413103348311349,0.00405534351145038,0.0066143334787033,0.00738688827331487,0.00501392757660167,0.00486832072262303,0.00474065811489124,0.00518101159251344,0…
DCTN2,8.35282651072123,0.0322887711864403,0.00387670719144755,1.62276830647989e-15,4.76283927610114,0.013891645167692,0.00560407569141194,0.00971502590673575,0.0114385681604091,0.0115125350299174,0.0127803088574641,0.0113801267853051,0.0104362951152341,0.0131997455470738,0.0167902311382468,0.0215450907971684,0.0113509749303621,0.0116722388409877,0.0113636363636364,0.0170973382552943,0.01527424207…
DCTN3,13.6194931773879,0.00290854700854567,0,2.01464490302672e-108,21.0445909890423,0.0994906396771846,0.0483260553129549,0.0610967184801382,0.0703808370340466,0.0804362644853442,0.0936039287616117,0.0944779653249828,0.0895057254674591,0.0874681933842239,0.138973688036052,0.142095003590848,0.102019498607242,0.110329051557276,0.108128834355828,0.168641927336312,0.140168170948083,0.121542983982242,…
DCTN5,9.10136452241713,0.0185907668231607,0.00151869214048295,4.96472495566595e-24,6.40544154371161,0.00284447972481312,0.00174672489082969,0.00223085780080599,0.00282599919257166,0.00265091267136257,0.00940772735341104,0.00274956083403345,0.00492825047108277,0.00373727735368957,0.00654164849542085,0.0078998666256284,0.00703342618384401,0.00445773945685964,0.00474065811489124,0.00725341622951881,…
DCTPP1,12.4,0.00290854700854567,0,2.43859003096387e-57,12.3542667025073,0.0333399484024608,0.0148471615720524,0.0181347150259067,0.0302785627775535,0.0324168749526623,0.0330157978817821,0.0323073397998931,0.0356573416437165,0.0252862595419847,0.0449193196685565,0.0593002975274443,0.0360724233983287,0.0401196551117368,0.0365309537088678,0.0441033611812706,0.0511455681555196,0.0429539864418981,0.04…
DCUN1D5,11.5454191033139,0.00336554621848774,0,1.68828612671891e-20,5.73564476847487,0.0115763709730767,0.00647743813682678,0.00971502590673575,0.00975642578387835,0.0122699386503067,0.0134903260162121,0.0139005575498358,0.0123206261777069,0.00993956743002545,0.01569995638901,0.0218528778085565,0.0134401114206128,0.0170684497624494,0.0168014500836587,0.0202059452108024,0.0180513769960657,0.018117…
DCXR,11.1259259259259,0.0042629504504504,0,1.30787898661841e-68,14.2963538174227,0.039756565456109,0.0211062590975255,0.0308002302820956,0.0385547032700848,0.0412784973112171,0.0398201289864505,0.0419308027190102,0.0402232207566314,0.0322041984732824,0.0493531036487862,0.0716117779829691,0.0405292479108635,0.0499736054900581,0.0524261015058561,0.057638753966712,0.0547712720820798,0.04835323054772…
DDA1,9.54152046783625,0.0132525222551929,0.000958232770951545,1.49091142636965e-20,5.74595927635092,0.00919494608718661,0.00611353711790393,0.0085636154289004,0.00861256896783744,0.0106036506854503,0.0152062008165197,0.0101580997479569,0.0118133062762719,0.00874681933842239,0.016499491205117,0.0176464553195855,0.00995821727019499,0.0141943809021057,0.01638315672058,0.0154135094877275,0.0170485227…
DDAH2,5.61208576998049,0.186839674510666,0.0480911623086844,2.26648596418568e-211,38.0180909776888,0.00158761659059337,0.0107714701601164,0.00316637881404721,0.00148028529134706,0.00265091267136257,0.00633098633216969,0.0018330405560223,0.00181185679083925,0.00524809160305344,0.0146823666230557,0.00410382681850826,0.00313370473537604,0.00445773945685964,0.0285136642498606,0.01301729162619,0.01025…
DDB1,8.26315789473684,0.0345646032405484,0.00416081023409863,8.92617709138087e-16,4.81494235703278,0.00152146589931865,0.00196506550218341,0.00165515256188831,0.0026914278024492,0.00196924941301219,0.00508845630436069,0.00229130069502788,0.00275402232207566,0.00270356234096692,0.00617822357900858,0.00359084846619473,0.00557103064066852,0.00334330459264473,0.00522866703848299,0.00356194546985299,0…
DDHD2,6.82651072124755,0.0927204176334109,0.0183173137883119,0.000633744067481003,2.16307703031976,0.00145531520804392,0.000145560407569141,0.000215889464594128,0.0013457139012246,0.000605922896311444,0.001065025738122,0.00106927365767968,0.00152195970430497,0.00103371501272265,0.00239860444832098,0.00215450907971684,0.00118384401114206,0.000879816998064403,0.00202175125488009,0.00246098050644388…
DDIAS,6.70136452241714,0.100112454315434,0.0203604927304174,0.00351034816157364,1.94460657309627,0.000396904147648343,7.27802037845706e-05,0.000575705238917674,0.00026914278024492,0.000530182534272514,0.000650849062185669,0.000229130069502788,0.00014494854326714,0.00119274809160305,0.000508794882977177,0.00184672206832872,0.000696378830083565,0.000351926799225761,0.000418293363078639,0.0006476264…
DDIT3,5.72085769980506,0.176376463963964,0.0446314448298754,2.57355118656073e-06,2.78186568451328,0.00654891843619766,0.00378457059679767,0.00424582613701785,0.00659399811600054,0.0071953343936984,0.00804686113247737,0.00794317574276331,0.00891433541092912,0.00707697201017812,0.00886756796045937,0.0102595670462706,0.0068941504178273,0.00686257258490234,0.00836586726157278,0.0112039375688103,0.011…
DDOST,12.2116959064328,0.00290854700854567,0,6.6277750853243e-23,6.19327140160503,0.0181914401005491,0.00880640465793304,0.0159758203799655,0.0164177095949401,0.0188593501476937,0.0192296313827584,0.0175666386618804,0.0182635164516597,0.0189249363867685,0.0270388137810728,0.0296501487637222,0.0192200557103064,0.0227579330165992,0.0227272727272727,0.0296612913671394,0.0276170639512459,0.0205171276…
DDRGK1,8.95048732943469,0.0209964806435398,0.00187112442345643,1.815985977533e-09,3.50397832439545,0.00456439769795594,0.00436681222707424,0.00359815774323546,0.00363342753330642,0.00454442172233583,0.0070410034909177,0.00924157946994577,0.00579794173068561,0.00572519083969466,0.00908562291030673,0.00769467528470299,0.00619777158774373,0.00615871898645082,0.00676240936977133,0.0101677352503076,0.…
DDX1,7.93138401559453,0.0437394686907024,0.00611018743437765,2.35082863579986e-05,2.54399668681184,0.00654891843619766,0.00443959243085881,0.00331030512377663,0.00518099851971471,0.00499886389456942,0.00585764155967103,0.00695027877491789,0.00500072474271634,0.00524809160305344,0.00596016862916122,0.0102595670462706,0.00647632311977716,0.00574813772068743,0.00738984941438929,0.0075772294540509,0.…
DDX10,10.4300194931774,0.00703893951946908,0.000303047185165161,1.32213764882244e-12,4.17116442806055,0.00211682212079116,0.00196506550218341,0.00129533678756477,0.00262414210738797,0.00340831629175187,0.00378675817998935,0.00213854731535935,0.00224670242064067,0.0023059796437659,0.00574211367931385,0.00707910126192675,0.00292479108635097,0.00527890198838642,0.00439208031232571,0.0053752995272326…
DDX17,8.49668615984405,0.0293021710234826,0.00329678202574861,7.66796366604932e-10,3.58538345649255,0.00297678110736257,0.00211062590975255,0.00129533678756477,0.00174942807159198,0.00439294099825797,0.0070410034909177,0.00259680745436493,0.00340629076677779,0.0045324427480916,0.00552405872946649,0.0063609315686878,0.00473537604456825,0.00434043052378439,0.00501952035694367,0.0050514863027006,0.0…
DDX18,11.4222222222223,0.00355431937172807,0,1.42439370565149e-47,10.651228455606,0.020109810147516,0.0086608442503639,0.0161197466896949,0.0123805678912663,0.016359918200409,0.0186971185136974,0.0187886656992286,0.0158718654877518,0.0145515267175573,0.0260939089984009,0.0277008310249307,0.0174094707520891,0.02545603847733,0.0221695482431679,0.03037368046111,0.0328627632492479,0.0284960105585218,…
DDX19A,9.48615984405457,0.0138394629305314,0.000958232770951545,1.23777545278637e-85,17.1983451757193,0.00535820599325263,0.00909752547307133,0.00877950489349453,0.00592114116538824,0.00689237294554268,0.00952606354653571,0.00526999159856412,0.00594289027395275,0.00747455470737914,0.0105393225759558,0.0156971375807941,0.00772980501392758,0.0266877822746202,0.00934188510875627,0.00964963409105628,…
DDX19B,7.26939571150095,0.0694379232505641,0.0118611009078105,5.42735788269271e-13,4.25084071062546,0.00826883640934048,0.00334788937409025,0.00518134715025907,0.00679585520118423,0.00711959403165947,0.00639015442873203,0.00740853891392347,0.00659515871865488,0.00381679389312977,0.00995784270969618,0.0110803324099723,0.00543175487465181,0.00832893424834301,0.00801728945900725,0.00945534615633702,…
DDX20,8.3465886939571,0.0324581041049515,0.00387670719144755,1.28766689211268e-06,2.85447931199663,0.00132301382549448,0.000946142649199418,0.00179907887161773,0.00060557125555107,0.00234795122320685,0.00195254718655701,0.00145115710685099,0.00108711407450355,0.00135178117048346,0.0047245239133595,0.00246229609110496,0.00327298050139276,0.00187694292920406,0.00181260457334077,0.00161906612266045,…
DDX21,13.2830409356725,0.00290854700854567,0,1.60526495566183e-57,12.3857967867105,0.0168684262750546,0.0119359534206696,0.0112982153137594,0.0152738527788992,0.0162084374763311,0.0189929589965091,0.0185595356297258,0.0203652703290332,0.016777989821883,0.0247855792993168,0.0311890838206628,0.0254874651810585,0.0246348759458033,0.0427356385945343,0.0256460073829415,0.0320141942451593,0.02519647249…
DDX24,11.9953216374269,0.00290854700854567,0,5.58367099543495e-32,7.87135767988903,0.0156777138321095,0.00596797671033479,0.00892343120322395,0.0113712824653479,0.0145421495114747,0.0139636707887107,0.0115328801649736,0.012972894622409,0.0107347328244275,0.0196249454862625,0.0253411306042885,0.0174791086350975,0.0168338318962989,0.0148494143892917,0.0176802020594521,0.0226799352001851,0.020517127…
DDX28,7.42690058479529,0.0621964941569283,0.0100609641787453,0.000521183883230404,2.18692766291613,0.00158761659059337,0.000582241630276565,0.00129533678756477,0.00114385681604091,0.00128758615466182,0.00266256434530501,0.00152753379668525,0.000942165531236411,0.00278307888040712,0.0018898095653438,0.00277008310249307,0.00139275766016713,0.00129039826382779,0.00278862242052426,0.00349718282494657…
DDX39A,13.8288499025341,0.00290854700854567,0,2.63615903806702e-45,10.2521479025291,0.0207051663689886,0.0109170305676856,0.0136729994242948,0.0135244247073072,0.017420283268954,0.0209455061830661,0.0206217062552509,0.0205826931439339,0.0213104325699746,0.0285651984300044,0.0381655894121268,0.0324512534818941,0.0253387295442548,0.0250278862242052,0.0318632212939576,0.0309341973308648,0.0300557921…
DDX39B,10.856530214425,0.00518168168168126,0,4.4391292243446e-44,10.0355975443036,0.0300985645299993,0.0147016011644833,0.0258347725964306,0.0223388507603284,0.033780201469363,0.0425418614283179,0.0333002367677385,0.0299318741846644,0.0310909669211196,0.0475359790667248,0.0469888170719196,0.0346796657381616,0.0386532934482961,0.04712771890686,0.0470824428469659,0.0493712875106071,0.04037434759133…
DDX41,9.83976608187136,0.0106944627554384,0.000537582739515848,1.9409762629982e-12,4.13670393186211,0.0124363299596481,0.00771470160116448,0.00906735751295337,0.0100255685641233,0.0139362266151632,0.0128986450505887,0.0131367906514932,0.0140600086969126,0.013279262086514,0.0178078209042012,0.0199035600697651,0.0135793871866295,0.0163059416974603,0.0147796988287786,0.0131468169160029,0.02090565455…
DDX46,10.659649122807,0.0059506849315065,0,2.00581957964996e-40,9.38760597813622,0.0295693589998015,0.0175400291120815,0.0251151410477835,0.0278562777553492,0.0304476255396501,0.0437843914561269,0.0339112502864126,0.031526308160603,0.0300572519083969,0.0413577554877162,0.0448343079922027,0.0355153203342618,0.0394158015132852,0.0406441717791411,0.0520691665047601,0.0499112859677544,0.0400743895854…
DDX49,10.5208576998051,0.00663809523809477,0.000303047185165161,1.65905980034013e-26,6.86760280225268,0.00529205530197791,0.00480349344978166,0.00280656303972366,0.00632485533575562,0.00886162235855487,0.0070410034909177,0.007561292293592,0.0084794897811277,0.00540712468193384,0.0114842273586277,0.017133476967272,0.00842618384401114,0.0093847146460203,0.0085750139431121,0.0110096496340911,0.01133…
DDX5,7.7606237816764,0.049336360334181,0.00727313244396386,1.46614317650195e-33,8.15792138742743,0.0184560428656479,0.00662299854439592,0.0116580310880829,0.0131207105369398,0.0190865712338105,0.0160937222649547,0.0222256167417704,0.018046093636759,0.0161418575063613,0.0256577990987062,0.0296501487637222,0.0163649025069638,0.0237550589477389,0.017638036809816,0.0266174470565378,0.0251484995757155…
DDX50,10.7914230019493,0.00540414258188871,0,2.87974049918585e-10,3.67734815611439,0.00476284977178012,0.00363901018922853,0.00402993667242372,0.00524828421477594,0.00651367113534803,0.00568013726998402,0.00320782097303903,0.00478330192781563,0.00588422391857506,0.00821340311091728,0.00984918436441982,0.00494428969359331,0.00774238958296674,0.00599553820412716,0.0101029726054012,0.008408547404150…
DDX52,13.7528265107212,0.00290854700854567,0,1.90660766902551e-13,4.34405940229467,0.00608586359727459,0.00436681222707424,0.00647668393782383,0.00639214103081685,0.0064379307733091,0.0073960120702917,0.00412434125105018,0.00637773590375417,0.00779262086513995,0.0106846925425207,0.0127218631373756,0.0100278551532033,0.0100885682444718,0.0107361963190184,0.0110096496340911,0.0114171102368279,0.009…
DDX54,8.75828460038986,0.0243912835249043,0.0023869286846754,3.83003812881687e-65,13.7019159894815,0.0164053714361315,0.00640465793304221,0.016839378238342,0.00975642578387835,0.0129516019086571,0.0214188509555648,0.0141296876193386,0.0138425858820119,0.017573155216285,0.0194068905364152,0.0288293834000205,0.0158774373259053,0.0174790310282128,0.0127579475738985,0.0210478595945858,0.0380313199105…
DDX55,12.0385964912281,0.00290854700854567,0,9.10809616522698e-14,4.41018628385968,0.00284447972481312,0.000946142649199418,0.00395797351755901,0.00316242766787781,0.0037112777399076,0.00573930536654636,0.00397158787138165,0.00384113639657921,0.00357824427480916,0.00675970344526821,0.0063609315686878,0.00543175487465181,0.00680391811836471,0.00599553820412716,0.00822485590311508,0.007174265216385…
DDX56,9.99376218323587,0.0095857142857138,0.000537582739515848,1.54399632448839e-51,11.3442718779169,0.0282463451743071,0.0145560407569141,0.0184225676453656,0.0228771363208182,0.0296144815572218,0.0425418614283179,0.0336057435270755,0.0274677489491231,0.026558524173028,0.044047099869167,0.0517082179132041,0.0353760445682451,0.0363657692533286,0.037297824874512,0.0455929020141183,0.04211987965748…
DDX58,6.65458089668615,0.103286709389802,0.0212227599926949,0.000157124421353781,2.32903937349954,6.61506912747238e-05,0,0.000719631548647093,0.00020185708518369,0.000605922896311444,0,0,0,0.000159033078880407,0,0.000205191340925413,6.96378830083565e-05,0.000234617866150507,0.000836586726157278,6.4762644906418e-05,0.000154285273470647,0,0,1,0,10,3,8,0,0,0,2,0,2,1,4,12,1,2,0,0
DECR1,9.08109161793372,0.0188803219106955,0.00151869214048295,5.0285552583913e-12,4.05047633549196,0.00601971290599987,0.00393013100436681,0.00482153137593552,0.0047099986542861,0.0064379307733091,0.00798769303591503,0.0113801267853051,0.00782722133642557,0.00556615776081425,0.00966710277656636,0.011182928080435,0.00870473537604457,0.00879816998064403,0.0085750139431121,0.00906677028689852,0.0125…
DECR2,7.77894736842104,0.048749543295579,0.0070337506338334,0.000465996423702174,2.2006471970102,0.00218297281206589,0.00160116448326055,0.00244674726540012,0.00168214237653075,0.00219647049912899,0.00360925389030235,0.0030550675933705,0.00340629076677779,0.00254452926208651,0.00370693414740515,0.00502718785267262,0.00292479108635097,0.00287406886034372,0.00418293363078639,0.00401528398419791,0.0…
DEDD,5.85029239766081,0.164655336426914,0.0403942913430729,1.07014695826543e-07,3.10720924987904,0.00310908248991202,0.00152838427947598,0.00223085780080599,0.00235499932714305,0.00408997955010225,0.00680433110466836,0.00420071794088444,0.00173938251920568,0.00349872773536896,0.00385230411397005,0.00615574022776239,0.00522284122562674,0.00404715819109625,0.0043223647518126,0.00544006217213911,0.0…
DEF8,9.59415204678362,0.0126987951807228,0.000746891426614671,6.37492103630103e-12,4.02896692611293,0.00945954885228551,0.00458515283842795,0.00640472078295913,0.00834342618759252,0.0103764295993335,0.00982190402934738,0.010463606507294,0.00739237570662415,0.00874681933842239,0.01184765227504,0.0154919462398687,0.00898328690807799,0.0118482022406006,0.0130368098159509,0.0126934784016579,0.0130371…
DEFB1,11.1001949317739,0.00431388888888857,0,1.02855306076056e-27,7.09075162181483,0.0113779188992525,0.00596797671033479,0.00813183649971215,0.00706499798142915,0.00954328561690525,0.010827761670907,0.0108454899564653,0.0128279460791419,0.00962150127226463,0.017299026021224,0.0200061557402278,0.0107242339832869,0.017127104228987,0.0122699386503067,0.0144420698141312,0.0204427987348608,0.01343811…
DEGS1,8.5551656920078,0.0280350246969013,0.00300274914951094,3.23558986294378e-20,5.68165163085606,0.00747502811404379,0.00283842794759825,0.00316637881404721,0.0053828556048984,0.0071953343936984,0.00455594343529969,0.00702665546475216,0.00514567328598348,0.00691793893129771,0.00959441779328391,0.0127218631373756,0.0068941504178273,0.00715584491759047,0.00773842721695482,0.0090020076419921,0.013…
DENND1C,7.1438596491228,0.0754269627776038,0.0134179188858591,0.00162151373664555,2.04547547362074,0.00317523318118674,0.00160116448326055,0.00129533678756477,0.00141299959628583,0.00295387411951829,0.00420093485592568,0.00320782097303903,0.0021742281490071,0.00333969465648855,0.00421572903038232,0.00389863547758285,0.00167130919220056,0.00316734119303185,0.00362520914668154,0.00453338514344926,0…
DERA,5.95828460038985,0.154705498933396,0.0369009330479423,9.44262319629085e-06,2.64334634979161,0.000926109677846133,0.000363901018922853,0.000935521013241221,0.0013457139012246,0.00121184579262289,0.00195254718655701,0.00206217062552509,0.0014494854326714,0.00166984732824427,0.00196249454862625,0.00420642248897097,0.00153203342618384,0.00123174379729016,0.00188232013385388,0.00194287934719254,0…
DERL1,13.0592592592592,0.00290854700854567,0,2.33383011488724e-22,6.08989248891663,0.0111133161341536,0.00604075691411936,0.00762809441565918,0.00841071188265375,0.00961902597894418,0.00934855925684871,0.00924157946994577,0.0107261922017684,0.00962150127226463,0.0161360662887048,0.018159433671899,0.0125348189415042,0.0149568889670948,0.0147099832682655,0.015802085357166,0.0174342359021831,0.01805…
DERL2,6.96647173489279,0.0847873425314939,0.015879208933175,0.00293030702149891,1.96826789157584,0.00185221935569227,0.000655021834061135,0.000863557858376511,0.00195128515677567,0.000757403620389305,0.001065025738122,0.00152753379668525,0.00130453688940426,0.000715648854961832,0.00239860444832098,0.0031804657843439,0.00215877437325905,0.00193559739574169,0.00125488008923592,0.00284955637588239,0…
DERL3,6.63586744639375,0.104586087198,0.0215588070489524,0.00183298625668461,2.02948763959876,0.0013891645167692,0.000436681222707424,0.000359815774323546,0.00094199973085722,0.00181776868893433,0.00142003431749601,0.00160391048651951,0.00195680533410639,0.000954198473282443,0.00130832969908417,0.00235970042064225,0.00146239554317549,0.00181828846266643,0.00223089793641941,0.00330289489022732,0.0…
DESI1,6.89122807017544,0.0888929623085981,0.0171297510651116,1.68031580247838e-17,5.15523007155571,0.0140900972415162,0.00938864628820961,0.00964306275187104,0.0121787108060826,0.0168143603726426,0.0159162179752677,0.0179485221110517,0.0137701116103783,0.014472010178117,0.0212240151184765,0.0262644916384529,0.0136490250696379,0.0190040471581911,0.01638315672058,0.0192345055372061,0.02059708400833…
DFFA,10.1984405458089,0.0083152914458747,0.000303047185165161,3.60091231510241e-06,2.74651102457952,0.00357213732883509,0.00232896652110626,0.00172711571675302,0.00329699905800027,0.00227221086116792,0.00384592627655168,0.00221492400519361,0.00355123931004493,0.00373727735368957,0.00465183893007705,0.00543757053452344,0.00389972144846797,0.00410581265763388,0.00292805354155047,0.00492196101288777…
DGCR2,7.93411306042883,0.0436410402429768,0.00603770318264894,2.75759459289138e-46,10.424635066747,0.00158761659059337,0.0024745269286754,0.00136729994242948,0.00094199973085722,0.00143906687873968,0.00781018874622803,0.00190941724585656,0.00166690824757211,0.00652035623409669,0.00392498909725251,0.00194931773879142,0.00215877437325905,0.0032846501261071,0.00690184049079755,0.00207240463700538,0.…
DGCR6,8.36959064327483,0.0319158500213034,0.0037255919529355,1.91325444713917e-06,2.8129061372002,0.00324138387246147,0.00145560407569141,0.00143926309729419,0.00228771363208182,0.00325683556767401,0.00289923673155435,0.00442984801038723,0.00260907377880852,0.00326017811704835,0.00465183893007705,0.00533497486406074,0.00334261838440111,0.00299137779341897,0.00460122699386503,0.00479243572307493,0…
DGCR6L,9.58518518518518,0.0128078773301258,0.000746891426614671,9.70381013218444e-45,10.1522635482081,0.0407488258252299,0.0215429403202329,0.0254029936672424,0.0329699905800027,0.0390820268120882,0.0388142713448908,0.0443748567937066,0.0389911581388607,0.0361005089058524,0.0518243930803896,0.0673027598235355,0.035933147632312,0.0453399026335855,0.0472671500278862,0.0542063337866718,0.05592841163…
DGCR8,6.23118908382066,0.131363579630554,0.0297666150170277,0.00171055335102968,2.03849086132317,0.000463054838923067,0.000363901018922853,0.000647668393782383,0.00020185708518369,0.000605922896311444,0.000946689544997337,0.000458260139005575,0.000652268444702131,0,0.000726849832824538,0.00143633938647789,0.00139275766016713,0.00181828846266643,0.000766871165644172,0.000582863804157762,0.00185142…
DGKZ,10.0931773879142,0.00902294246176192,0.000303047185165161,9.28414657624592e-06,2.64518734016742,0.0013891645167692,0.00138282387190684,0.000647668393782383,0.0006728569506123,0.000530182534272514,0.00396426246967635,0.00129840372718246,0.000942165531236411,0.0022264631043257,0.00225323448175607,0.00184672206832872,0.00125348189415042,0.00175963399612881,0.00264919129949805,0.0025257431513503…
DGUOK,13.5157894736842,0.00290854700854567,0,9.90461625161963e-42,9.61999293418814,0.033538400476285,0.0170305676855895,0.0268422567645366,0.0268469923294308,0.0302961448155722,0.0366250517720845,0.0342931337355839,0.0355848673720829,0.0322041984732824,0.0427387701700829,0.0573509797886529,0.0395543175487465,0.0448120124347469,0.0416899051868377,0.0482481704552814,0.0502198565146957,0.04031435599…
DHCR24,6.87992202729043,0.0895071910771938,0.0173099592087255,0,75.0052699605804,0.00522590461070318,0.00574963609898108,0.0102187679907887,0.00383528461849011,0.00605922896311444,0.0458552748358085,0.00572825173756969,0.00550804464415133,0.0251272264631043,0.0143189417066434,0.0644300810505797,0.00612813370473538,0.0190627016247287,0.0245398773006135,0.0212421475293051,0.0165085242613593,0.01211…
DHDDS,5.90721247563349,0.159604533709185,0.0386360601236183,1.11040005733605e-07,3.10354035899188,0.000926109677846133,0.00109170305676856,0.00100748416810593,0.00114385681604091,0.00128758615466182,0.00189337908999467,0.000840143588176888,0.00166690824757211,0.00341921119592875,0.00407035906381741,0.00225710475017954,0.00132311977715877,0.00105578039767728,0.00202175125488009,0.00304384431060165…
DHFR,8.72748538011695,0.0249733966745841,0.00248520286646726,3.72257664118167e-30,7.53937553217403,0.0134947410200437,0.0105531295487627,0.0133131836499712,0.00915085452832728,0.0128001211845793,0.0152062008165197,0.0143588176888414,0.0131178431656762,0.0116094147582697,0.0282744584968745,0.0239047912178106,0.0124651810584958,0.0134905273036542,0.0199386503067485,0.0209830969496794,0.018977088636…
DHRS12,11.6385964912281,0.00314191176470665,0,0.00827582773204991,1.8273348365136,0.00105841106039558,0.00145560407569141,0.00136729994242948,0.00188399946171444,0.00166628796485647,0.000710017158748003,0.0018330405560223,0.00181185679083925,0.00151081424936387,0.00225323448175607,0.00307787011388119,0.00355153203342618,0.00258079652765558,0.00230061349693252,0.00265526844116314,0.003548561289824…
DHRS4,10.9742690058479,0.0047365648050588,0,1.04682762743053e-10,3.77185947287608,0.0156777138321095,0.00604075691411936,0.00863557858376511,0.0100928542591845,0.0137090055290464,0.0147328560440211,0.0120675169938135,0.0136251630671112,0.012484096692112,0.0160633813054223,0.0193905817174515,0.0144150417827298,0.0160126693647721,0.01638315672058,0.0163849491613237,0.0160456684409473,0.016017757513…
DHRS4L2,9.8608187134503,0.0105515635395877,0.000537582739515848,6.41388920478592e-40,9.29758187284082,0.013891645167692,0.00800582241630277,0.00935521013241221,0.0103619970394294,0.0165871392865258,0.0207680018933791,0.0161154815550294,0.0189882591679954,0.0149491094147583,0.0237679895333624,0.025854108956602,0.016016713091922,0.0204117543550941,0.0207055214723926,0.026487921766725,0.030085628326…
DHRS7,8.63079922027289,0.0265941230486687,0.00267906459898638,2.06478949960955e-06,2.80494659807835,0.00158761659059337,0.000727802037845706,0.00172711571675302,0.00127842820616337,0.00227221086116792,0.00142003431749601,0.00106927365767968,0.00137701116103783,0.00159033078880407,0.00341619421427533,0.00359084846619473,0.00174094707520891,0.00246348759458033,0.00188232013385388,0.0036914707596658…
DHRS7B,5.68927875243664,0.179378438828003,0.0457158402248084,0.00146074766981075,2.05881305253152,0.00337368525501091,0.00211062590975255,0.00280656303972366,0.00329699905800027,0.00492312353253049,0.00408259866280102,0.00328419766287329,0.00340629076677779,0.00278307888040712,0.00421572903038232,0.0062583358982251,0.00598885793871866,0.00346061352571998,0.00481037367540435,0.00427433456382359,0.…
DHX15,8.30877192982456,0.0334143936214856,0.00401237504893748,2.83441845771073e-06,2.77171796051854,0.00337368525501091,0.000946142649199418,0.00122337363270006,0.00161485668146952,0.00219647049912899,0.00325424531092835,0.00206217062552509,0.00210175387737353,0.00127226463104326,0.00363424916412269,0.00430901815943367,0.00188022284122563,0.0030500322599566,0.00237032905744562,0.00382099604947866…
DHX29,9.35906432748537,0.0153679298642535,0.00114534253616061,5.23081163731365e-11,3.83615201821446,0.00826883640934048,0.00407569141193595,0.00784398388025331,0.0047099986542861,0.00772551692797092,0.00946689544997337,0.00672114870541511,0.00608783881721989,0.00636132315521629,0.00973978775984882,0.0139530111829281,0.00724233983286908,0.00856355211449352,0.0096207473508087,0.0105563111197461,0.0…
DHX34,9.02846003898637,0.0198204732510292,0.001695222937572,1.34554506584162e-05,2.60504146037379,0,0.000582241630276565,0.000359815774323546,0,0.000605922896311444,0.001065025738122,0.000152753379668525,0.00014494854326714,0.000318066157760814,0.00174443959877889,0.000923361034164358,0.000557103064066852,0.00123174379729016,0.00167317345231456,0.000906677028689852,0.0016199953714418,0.0011998320…
DHX8,7.73879142300193,0.0500968208092484,0.00738987386412298,4.64717712819488e-06,2.71963671433845,0.00205067142951644,0.00203784570596798,0.00172711571675302,0.00302785627775535,0.0037112777399076,0.00437843914561269,0.00282593752386772,0.00210175387737353,0.00198791348600509,0.0056694286960314,0.00400123114804555,0.00445682451253482,0.00369523139187049,0.00557724484104852,0.00414480927401075,0.…
DIABLO,11.0873294346979,0.004360773480663,0,1.65203305937006e-19,5.54501763591153,0.00886419263081299,0.00400291120815138,0.00424582613701785,0.00652671242093931,0.00795273801408771,0.0088160463877877,0.00924157946994577,0.00797216987969271,0.00707697201017812,0.0130106120075592,0.0151841592284806,0.00933147632311978,0.00926740571294504,0.0102481873954267,0.0149601709733826,0.0114942528735632,0.0…
DIAPH3,5.55828460038984,0.192072219808862,0.0498137430857454,0.00176567571442166,2.03432699734264,0.00185221935569227,0.000655021834061135,0.00107944732297064,0.00262414210738797,0.00121184579262289,0.00130169812437134,0.00129840372718246,0.00195680533410639,0.00166984732824427,0.00356156418084024,0.00215450907971684,0.00132311977715877,0.00263945099419321,0.00362520914668154,0.00207240463700538,…
DIEXF,6.45419103313839,0.116020502645503,0.0249112001614933,1.50766386340097e-18,5.3593538462468,0.00542435668452735,0.00232896652110626,0.00165515256188831,0.00188399946171444,0.00113610543058396,0.00360925389030235,0.00175666386618804,0.00108711407450355,0.00500954198473282,0.00312545428114552,0.00246229609110496,0.00118384401114206,0.00129039826382779,0.00606525376464027,0.00304384431060165,0.…
DIMT1,6.22612085769979,0.131802943377401,0.0298039612009445,2.1682664055042e-05,2.55293402346047,0.00224912350334061,0.000800582241630277,0.00187104202648244,0.00161485668146952,0.00242369158524578,0.00331341340749068,0.00206217062552509,0.00318886795187708,0.000874681933842239,0.00305276929786306,0.00420642248897097,0.00327298050139276,0.00287406886034372,0.00230061349693252,0.00330289489022732,…
DIP2B,7.00701754385963,0.0826885419824192,0.0152138683809665,0.00424382733056854,1.91907971855938,6.61506912747238e-05,0,0,0,0,0.000177504289687001,7.63766898342626e-05,0,7.95165394402036e-05,7.26849832824538e-05,0.000307787011388119,0.000278551532033426,0.000117308933075254,0.000906302286670385,0.000194287934719254,0.000231427910205971,0.000179974803527506,0,1,0,0,0,0,3,1,0,1,1,3,4,2,13,3,3,3,0
DIS3L,6.4623781676413,0.115569875364625,0.0247910348174861,3.86844381147323e-06,2.73898756534883,0.00218297281206589,0.000291120815138282,7.19631548647093e-05,0.00047099986542861,0.000757403620389305,0.00248506005561801,0.00137478041701673,0.00202927960573996,0.00135178117048346,0.00130832969908417,0.00266748743203037,0.000557103064066852,0.00105578039767728,0.0010457334076966,0.00161906612266045…
DISP1,10.2584795321637,0.00802219626168176,0.000303047185165161,3.68324641385922e-05,2.49441997357003,0.000793808295296686,0.000145560407569141,0.000287852619458837,0.00053828556048984,0.000757403620389305,0.000769185255310337,0.000611013518674101,0.000434845629801421,0.000715648854961832,0.00159906963221398,0.00194931773879142,0.00153203342618384,0.00117308933075254,0.0020914668153932,0.00129525…
DKC1,13.033918128655,0.00290854700854567,0,7.60378751680386e-34,8.20951208456798,0.01316398756367,0.00713245997088792,0.0107225100748417,0.0121787108060826,0.0139362266151632,0.0139045026921484,0.0125257771328191,0.0140600086969126,0.0128021628498728,0.0217328100014537,0.0266748743203037,0.0200557103064067,0.0201771364889436,0.0174986056887897,0.0168382876756687,0.0268456375838926,0.0189573459715…
DKK2,5.99610136452242,0.151125566420224,0.0357323926189567,0.0383871550940028,1.59639327697035,0,0,7.19631548647093e-05,0,7.57403620389305e-05,0.000591680965623336,7.63766898342626e-05,0.00014494854326714,7.95165394402036e-05,0.000145369966564908,0.000205191340925413,0,0.000645199131913895,0.000348577802565533,0.000518101159251344,0.000694283730617912,0.000239966404703342,0.000615805679096818,0,0…
DLD,7.48732943469786,0.0594534844384305,0.00934422826084701,1.34210495973284e-13,4.37570923146293,0.00377058940265926,0.000509461426491994,0.00208693149107657,0.0026914278024492,0.00515034461864728,0.00372759008342702,0.00274956083403345,0.00449340484128135,0.00262404580152672,0.00792266317778747,0.00533497486406074,0.00334261838440111,0.00416446712417151,0.00397378694924707,0.00680007771517389,0…
DLGAP4,7.43118908382066,0.0619936518543269,0.0100609641787453,4.12430269018496e-31,7.71402498852404,0.0030429317986373,0.00356622998544396,0.00151122625215889,0.00094199973085722,0.00265091267136257,0.00573930536654636,0.00274956083403345,0.00202927960573996,0.00262404580152672,0.00973978775984882,0.00492459218220991,0.00271587743732591,0.00469235732301015,0.00808700501952036,0.00634673920082896,…
DMAP1,9.38635477582845,0.0150176537585417,0.00114534253616061,1.83702582850959e-21,5.91958640682808,0.00463054838923067,0.00349344978165939,0.00359815774323546,0.00531556990983717,0.00522608498068621,0.00532512869061002,0.00511723821889559,0.00550804464415133,0.00508905852417303,0.0085041430440471,0.0116959064327485,0.00605849582172702,0.00780104404950437,0.00474065811489124,0.00939058351143061,0…
DNAH14,6.27173489278751,0.128329931972789,0.0288917199756578,0.000802797755086878,2.13391606420552,0.00132301382549448,0.000800582241630277,0.000575705238917674,0.00141299959628583,0.00143906687873968,0.000591680965623336,0.000763766898342626,0.000652268444702131,0.000556615776081425,0.00159906963221398,0.00277008310249307,0.000835654596100279,0.00134905273036542,0.00118516452872281,0.00064762644…
DNAJA1,7.99298245614034,0.042035990712074,0.00565333295830106,5.32938315408895e-43,9.84495314202312,0.0210359198253622,0.0101164483260553,0.0122337363270006,0.0177634234961647,0.0237067333181853,0.0211821785693154,0.0236767738486214,0.0255834178866502,0.0195610687022901,0.0284925134467219,0.0375500153893506,0.0235376044568245,0.0231685142823626,0.0213329615170106,0.0259050579625672,0.038879888914…
DNAJA2,12.8175438596491,0.00290854700854567,0,1.25289426886294e-45,10.3092702642804,0.0152146589931865,0.0098981077147016,0.0131692573402418,0.0164849952900013,0.0192380519578884,0.0177504289687001,0.0177957687313832,0.0169589795622554,0.0159828244274809,0.0289286233464166,0.0343695496050067,0.0224930362116992,0.0228165874831368,0.0240518683770218,0.0249336182889709,0.0329399058859832,0.030055792…
DNAJA3,11.6042884990254,0.00320043415340005,0,3.29369815016722e-14,4.50000353423491,0.00601971290599987,0.00363901018922853,0.00575705238917674,0.00545014129995963,0.00674089222146482,0.00579847346310869,0.00641564194607806,0.00876938686766198,0.00389631043256997,0.0105393225759558,0.00974658869395711,0.00884401114206128,0.010851076309461,0.0102481873954267,0.0110744122789975,0.0115713955102985,0…
DNAJB1,5.6194931773879,0.186475722798499,0.0479838866761088,7.85771592944831e-16,4.82599587358364,0.0242111530065489,0.0147743813682678,0.0131692573402418,0.0148028529134706,0.0231765507839127,0.0204721614105674,0.0199343160467425,0.017538773735324,0.0196405852417303,0.0250763192324466,0.0328306145480661,0.0223537604456825,0.0213502258196962,0.018962632459565,0.022472637782527,0.026691352310422,0…
DNAJB11,8.67173489278748,0.0258660298229263,0.00252581528099821,3.78795438433143e-21,5.85991424108387,0.00952569954356023,0.00385735080058224,0.00590097869890616,0.0080742834073476,0.0107551314095281,0.0111236021537187,0.0114565034751394,0.00913175822582983,0.00771310432569975,0.0131559819741241,0.0190827947060634,0.0104456824512535,0.0116135843744501,0.0102481873954267,0.0133411048507221,0.01465…
DNAJB6,5.61403508771928,0.186746533127889,0.0480911623086844,1.85942199486622e-07,3.05191947205288,0.0058212608321757,0.0024745269286754,0.00367012089810017,0.00363342753330642,0.00537756570476407,0.00573930536654636,0.00717940884442068,0.007754747064792,0.0045324427480916,0.00792266317778747,0.00923361034164358,0.00564066852367688,0.00615871898645082,0.00515895147796988,0.00667055242536105,0.007…
DNAJC1,12.3356725146199,0.00290854700854567,0,2.17293172075463e-23,6.28497385660944,0.0103195078388569,0.00560407569141194,0.00827576280944157,0.00955456869869466,0.0109823524956449,0.0123661321815277,0.0126021538226533,0.0123206261777069,0.00930343511450382,0.0175170809710714,0.0207243254334667,0.0130222841225627,0.0153674702328582,0.0151979921918572,0.0178744899941714,0.0191313739103603,0.01655…
DNAJC14,6.86471734892785,0.0902953549517967,0.0176670842863106,4.77871915782488e-10,3.62979357875541,0.000661506912747238,0.000582241630276565,0,0.00040371417036738,0.000302961448155722,0.00183421099343234,0.00114565034751394,0.000869691259602841,0.000636132315521629,0.00319813926442797,0.00133374371601518,0.00118384401114206,0.000293272332688134,0.00202175125488009,0.00123049025322194,0.00146571…
DNAJC15,11.7337231968811,0.00306635802469008,0,3.65484784628028e-19,5.47846647374541,0.0119071244294503,0.00727802037845706,0.00899539435808866,0.0119095680258377,0.0130273422706961,0.0132536536299627,0.0161918582448637,0.0140600086969126,0.0113708651399491,0.0189707806367205,0.0216476864676311,0.0149025069637883,0.0153088157663206,0.0186837702175125,0.0182630658636099,0.020982797192008,0.0182974…
DNAJC17,8.42456140350878,0.0307593073593074,0.00358772535544867,0.00356980805826782,1.94232913617776,0.00211682212079116,0.00334788937409025,0.0015831894070236,0.00222042793702059,0.00265091267136257,0.00254422815218034,0.00259680745436493,0.00434845629801421,0.0023059796437659,0.00450646896351214,0.0047194008412845,0.00299442896935933,0.00269810546073083,0.00264919129949805,0.00420957191891717,0…
DNAJC19,10.0857699805068,0.00906717501815591,0.000303047185165161,5.40130218630284e-32,7.87400293600783,0.018919097704571,0.0104075691411936,0.0119458837075417,0.0160139954245727,0.0171173218207983,0.0210046742796284,0.0177193920415489,0.0165966082040876,0.0166189567430025,0.0184619857537433,0.0298553401046476,0.0170612813370474,0.0236964044812012,0.021611823759063,0.0259698206074736,0.0283113476…
DNAJC2,9.564522417154,0.0130143283582095,0.000746891426614671,1.01351835403856e-16,5.00203659162921,0.0137593437851426,0.00713245997088792,0.00978698906160046,0.0120441394159602,0.0147693705975915,0.0146145198508964,0.015122584587184,0.0134077402522105,0.0106552162849873,0.0167902311382468,0.0212373037857802,0.0139972144846797,0.0154847791659335,0.017010596765198,0.0196230814066446,0.020905654555…
DNAJC3,6.31033138401557,0.125927806122449,0.0279717190384768,1.11113924408851e-06,2.8698584754081,0.00218297281206589,0.00160116448326055,0.00122337363270006,0.0013457139012246,0.00287813375747936,0.00195254718655701,0.00252043076453067,0.000942165531236411,0.00262404580152672,0.00247128943160343,0.0048219965117472,0.00194986072423398,0.00346061352571998,0.00174288901282766,0.00375623340457224,0.…
DNAJC30,8.47719298245615,0.0296102811950791,0.00329678202574861,6.99624309621156e-08,3.14955553776491,0.00535820599325263,0.00152838427947598,0.00251871042026482,0.00343157044812273,0.00393849882602439,0.0065084906218567,0.00374245780187887,0.00507319901434991,0.00421437659033079,0.00574211367931385,0.00861803631886734,0.00417827298050139,0.00604141005337556,0.00655326268823201,0.0056343501068583…
DNAJC4,11.3922027290448,0.00361455696202489,0,3.50909267546882e-30,7.54416812133891,0.014619302771714,0.00720524017467249,0.0100028785261946,0.0100255685641233,0.013103082632735,0.0135494941127744,0.0167264950737035,0.0131178431656762,0.0139153944020356,0.0213693850850414,0.0232892171950344,0.0144846796657382,0.0169511408293742,0.020914668153932,0.0245450424195324,0.021214225102214,0.016677665126…
DNAJC7,5.92007797270954,0.15849988215885,0.0382613494657582,2.74079606773624e-26,6.82693998069327,0.0128332341072964,0.00749636098981077,0.00813183649971215,0.0103619970394294,0.0175717639930319,0.0143778474646471,0.0164209883143665,0.0131178431656762,0.0111323155216285,0.0216601250181712,0.0226736431722581,0.013091922005571,0.015250161299783,0.0135248187395427,0.0219545366232757,0.02051994137159…
DNAJC8,6.68927875243662,0.101001683974179,0.0205967982490597,4.43558702809788e-11,3.85133285321172,0.0134947410200437,0.00771470160116448,0.00662061024755325,0.0141299959628583,0.0134817844429296,0.0141411750783977,0.013671427480333,0.0144223800550804,0.0139153944020356,0.0178805058874836,0.0201087514106905,0.015041782729805,0.0142530353686433,0.0126185164528723,0.0164497118062302,0.0188999460001…
DNAJC9,12.6261208576998,0.00290854700854567,0,4.22690352761832e-26,6.79196414824016,0.00807038433551631,0.00429403202328967,0.00841968911917098,0.00733414076167407,0.0116640157539953,0.0100585764155967,0.0116092568548079,0.00942165531236411,0.0103371501272265,0.0151911615060329,0.0185698163537499,0.0139972144846797,0.0158367059651592,0.0141522587841606,0.0172268635451072,0.0129599629715344,0.0184…
DNAL1,6.18557504873292,0.134893545994065,0.0307361336117178,0.00102372035056503,2.10357584440875,0.0027783290335384,0.000509461426491994,0.000791594703511802,0.00127842820616337,0.00234795122320685,0.00171587480030767,0.00190941724585656,0.00282649659370923,0.00270356234096692,0.00210786451519116,0.00430901815943367,0.00278551532033426,0.00281541439380609,0.00230061349693252,0.00330289489022732,0…
DNASE2,13.2514619883041,0.00290854700854567,0,6.44708170285109e-125,23.7960097497968,0.0011245617516703,0.000363901018922853,0.000647668393782383,0.00127842820616337,0.000908884344467167,0.00118336193124667,0.000687390208508363,0.00173938251920568,0.00159033078880407,0.0108300625090856,0.0122088847850621,0.0068941504178273,0.0106164584433105,0.0108756274400446,0.00777151738877016,0.01311424824500…
DNM1,6.4877192982456,0.113797225186766,0.024342257062821,0.0093300863007862,1.8105503065732,0.000661506912747238,0.000655021834061135,0.000287852619458837,0.00060557125555107,0.000227221086116792,0.00171587480030767,0.000458260139005575,0.00036237135816785,0.00135178117048346,0.000145369966564908,0.0016415307274033,0.00118384401114206,0.000703853598451522,0.00146402677077524,0.00123049025322194,0…
DNM1L,6.22183235867447,0.132067513702043,0.0299232293718625,2.37611334988386e-12,4.11843776767435,0.00793808295296686,0.00727802037845706,0.00503742084052965,0.00915085452832728,0.00696811330758161,0.0141411750783977,0.00969983960895135,0.00905928395419626,0.00850826972010178,0.0127198720744294,0.0132348414896891,0.00870473537604457,0.00797700744911725,0.00989960959286113,0.0110096496340911,0.015…
DNM2,6.56218323586744,0.109016861571934,0.0230486047289085,0.000574996971367912,2.17501314810687,0,0.000145560407569141,0.000935521013241221,0.00026914278024492,0.000227221086116792,0,0.000152753379668525,0,0,0.000218054949847362,0.000512978352313532,6.96378830083565e-05,0.000175963399612881,0,0.000129525289812836,0.000771426367353236,5.99916011758354e-05,6.84228532329798e-05,0,2,13,4,3,0,2,0,0,3…
DNMT1,10.4210526315789,0.00707419620774949,0.000303047185165161,1.77531061969507e-40,9.39706334243723,0.0469008401137792,0.0201601164483261,0.033175014392631,0.0394294173058808,0.0427933045519958,0.0420685166558192,0.0418544260291759,0.0439194086099435,0.0391221374045802,0.0565489169937491,0.0712013953011183,0.0414345403899721,0.0526717109507889,0.0455939765755717,0.0536882326274205,0.06132839620…
DNPH1,12.493567251462,0.00290854700854567,0,2.52648202233019e-56,12.1780200362574,0.121651121254217,0.0754002911208151,0.104706390328152,0.106311398196743,0.123153828675301,0.128513105733389,0.130680516306423,0.117843165676185,0.12873727735369,0.171609245529874,0.192982456140351,0.12924791086351,0.142471699219896,0.162088678192973,0.168123826177061,0.176733780760626,0.162157297978283,0.1620937393…
DNTTIP1,6.32241715399609,0.125191293213828,0.0279184062450088,0.000250309553221958,2.27481806485239,0.0027783290335384,0.00101892285298399,0.00115141047783535,0.00215314224195936,0.00257517230932364,0.00325424531092835,0.00328419766287329,0.00326134222351065,0.00357824427480916,0.00385230411397005,0.00410382681850826,0.00181058495821727,0.00340195905918236,0.00264919129949805,0.0039505213392915,0…
DNTTIP2,10.4331384015595,0.00702072968490925,0.000303047185165161,1.68676274757038e-13,4.35530338075765,0.00410134285903288,0.00211062590975255,0.00273459988485895,0.00531556990983717,0.0062107096871923,0.00420093485592568,0.00504086152906133,0.00529062182925062,0.0044529262086514,0.00770460822794011,0.00984918436441982,0.00522284122562674,0.00668660918528946,0.00752928053541551,0.008742957062366…
DOCK2,7.37115009746587,0.0647659293496202,0.0108461177857304,1.19818693476417e-25,6.70750845896058,0.00674737051002183,0.00334788937409025,0.00316637881404721,0.00363342753330642,0.00492312353253049,0.0101769126087214,0.0042770946307187,0.0036237135816785,0.00365776081424936,0.00465183893007705,0.00656612290961321,0.00584958217270195,0.00862220658103115,0.00467094255437814,0.00479243572307493,0.0…
DOHH,11.0619883040936,0.00443599562363259,0,6.09947815852452e-06,2.69040859982707,0.00211682212079116,0.00101892285298399,0.00151122625215889,0.00174942807159198,0.00227221086116792,0.00248506005561801,0.00213854731535935,0.00152195970430497,0.0021469465648855,0.00407035906381741,0.00533497486406074,0.00278551532033426,0.00334330459264473,0.00271890686001115,0.00433909720873,0.00254570701226568,0…
DOK2,13.0491228070175,0.00290854700854567,0,2.63077248606745e-109,21.1936649182028,0.0058212608321757,0.00269286754002911,0.00525331030512378,0.00585385547032701,0.00757403620389305,0.00911188687059937,0.00870694264110593,0.00594289027395275,0.00691793893129771,0.022096234917866,0.0213398994562429,0.0136490250696379,0.0181242301601267,0.0191717791411043,0.0203354705006152,0.0222170793797732,0.022…
DOK3,11.9649122807018,0.00290854700854567,0,1.51278202626657e-17,5.16417596522997,0.00601971290599987,0.0024745269286754,0.00287852619458837,0.00417171309379626,0.00416571991214118,0.0073960120702917,0.00496448483922707,0.00514567328598348,0.00516857506361323,0.00930367786015409,0.009438801682569,0.00591922005571031,0.00668660918528946,0.0096207473508087,0.00893724499708568,0.0111085396898866,0.0…
DOLK,8.88265107212472,0.0221959861248758,0.00205151060153474,0.0372132850713821,1.60154904529882,0.00244757557716478,0.00167394468704512,0.00201496833621186,0.00208585654689813,0.00249943194728471,0.00260339624874268,0.00168028717635378,0.00195680533410639,0.00151081424936387,0.00479720889664195,0.00328306145480661,0.00257660167130919,0.00228752419496745,0.00362520914668154,0.00343242018004015,0.…
DOLPP1,8.73957115009745,0.0247625178826894,0.0023869286846754,0.0222813596812355,1.68246023372701,0.00132301382549448,0.000218340611353712,0.000935521013241221,0.00107657112097968,0.00143906687873968,0.00112419383468434,0.000687390208508363,0.000797216987969271,0.00190839694656489,0.00232591946503852,0.00225710475017954,0.00118384401114206,0.00222886972842982,0.00118516452872281,0.002396217861537…
DOT1L,9.55165692007796,0.013167957117332,0.000746891426614671,0.000652889455543382,2.15943298936421,0.000198452073824171,0,0.000143926309729419,0,0.000151480724077861,0.000177504289687001,0,0,0,0.00101758976595435,0.000205191340925413,0.000487465181058496,0.000117308933075254,0.000906302286670385,0.000194287934719254,0.000617141093882589,0.000299958005879177,0.000273691412931919,3,0,2,0,2,3,0,0,0…
DPCD,6.94385964912281,0.08592252681764,0.016336284062996,2.21678650308665e-06,2.79760902028667,0.000396904147648343,0.000509461426491994,0.000719631548647093,0.00114385681604091,0.000151480724077861,0.00100585764155967,0.000687390208508363,0.00101463980286998,0.000795165394402036,0.00298008431458061,0.00184672206832872,0.00118384401114206,0.000527890198838642,0.0010457334076966,0.0017485914124732…
DPH2,9.7578947368421,0.0113111040204214,0.000746891426614671,7.67852734266929e-17,5.02575800571565,0.00383674009393398,0.00291120815138282,0.00208693149107657,0.00282599919257166,0.00302961448155722,0.00923022306372404,0.0048881081493928,0.0036237135816785,0.00532760814249364,0.00726849832824538,0.00697650559146404,0.00431754874651811,0.00639333685260133,0.00508923591745678,0.00459814778835568,0.…
DPH6,7.1906432748538,0.0731423149905123,0.0128344267414383,0.00281519430900379,1.97349114706797,0.000396904147648343,0.00131004366812227,0.000863557858376511,0.00053828556048984,0.00106036506854503,0.000946689544997337,0.00175666386618804,0.00152195970430497,0.000238549618320611,0.00232591946503852,0.00246229609110496,0.00153203342618384,0.00181828846266643,0.000488008923591746,0.0011657276083155…
DPH7,6.35672514619881,0.12297529746508,0.0271716370514705,0.00147066732030699,2.05792506406086,0.00324138387246147,0.00196506550218341,0.00129533678756477,0.00376799892342888,0.00408997955010225,0.00272173244186734,0.00290231421370198,0.00391361066821278,0.00333969465648855,0.00479720889664195,0.00595054888683698,0.00334261838440111,0.0032846501261071,0.00369492470719465,0.00356194546985299,0.004…
DPM2,13.0280701754386,0.00290854700854567,0,2.38604997523771e-55,12.0089177742019,0.0147516041542634,0.00924308588064047,0.00885146804835924,0.0105638541246131,0.0169658410967204,0.0192296313827584,0.0116856335446422,0.0120307290911726,0.0135973282442748,0.0242767844163396,0.0327280188776034,0.0192200557103064,0.0235204410815884,0.0214723926380368,0.0209830969496794,0.0293913445961583,0.023396724…
DPM3,11.4175438596491,0.00357124183006532,0,2.45048073562205e-37,8.83753875883558,0.0266587285837137,0.0107714701601164,0.0211571675302245,0.0206567083837976,0.0264333863515868,0.0326016212058458,0.025586191094478,0.0258733149731845,0.0256838422391858,0.0388137810728304,0.0383707807530522,0.0275069637883008,0.0343128629245117,0.0352063580591188,0.0386632990091315,0.0431227339350459,0.029515867778…
DPP3,9.30097465886939,0.0160152270210414,0.00114534253616061,5.50249616316526e-07,2.94203718403226,0.00377058940265926,0.00291120815138282,0.00331030512377663,0.00316242766787781,0.0037112777399076,0.00532512869061002,0.00565187504773543,0.00579794173068561,0.00381679389312977,0.00763192324465765,0.00687390992100133,0.00571030640668524,0.00856355211449352,0.00578639152258784,0.0057638753966712,0.…
DPP7,8.91189083820659,0.0216301642608262,0.00187112442345643,6.22250376318765e-76,15.5500904959836,0.0786531719256466,0.0454148471615721,0.0603051237766264,0.0666801238056789,0.0897523290161327,0.107449263357198,0.0979912930573589,0.0902304681837948,0.0868320610687023,0.126689925861317,0.140556068533908,0.0836350974930362,0.106751129098481,0.0994143892916899,0.130950068000777,0.127593921160225,0.…
DR1,10.1847953216374,0.00838692712246466,0.000303047185165161,4.86100275496194e-15,4.6677203788438,0.00793808295296686,0.00538573508005822,0.00424582613701785,0.00491185573946979,0.00795273801408771,0.00982190402934738,0.00595738180707248,0.00659515871865488,0.00628180661577608,0.0114842273586277,0.0108751410690469,0.00759052924791086,0.00838758871488064,0.00927216954824317,0.0126934784016579,0.0…
DRAM2,8.02027290448343,0.0412714676034345,0.00553453035093153,5.08417132588003e-07,2.95017944562271,0.00588741152345042,0.00305676855895197,0.00367012089810017,0.00464271295922487,0.005453306066803,0.00497012011123602,0.00924157946994577,0.00782722133642557,0.0043734096692112,0.00821340311091728,0.00820765363701652,0.00661559888579387,0.00715584491759047,0.00662297824874512,0.0075772294540509,0.0…
DRAP1,11.3076023391813,0.0037879161528978,0,9.92575964581637e-29,7.27823179009701,0.0173976318052524,0.0109170305676856,0.0132412204951065,0.0109675682949805,0.017420283268954,0.0204721614105674,0.0152753379668525,0.0173213509204233,0.0188454198473282,0.0255851141154238,0.030060531445573,0.018941504178273,0.020118482022406,0.0197992191857223,0.0194935561168318,0.0313199105145414,0.019737236786849…
DRG1,12.9497076023392,0.00290854700854567,0,1.8442211319527e-55,12.0283293448178,0.0248065092280214,0.0144832605531296,0.0157599309153713,0.021935136589961,0.0269635688858593,0.0256197858114904,0.0268845948216604,0.0250036237135817,0.0217875318066158,0.0346707370257305,0.0457576690263671,0.0332172701949861,0.0362484603202534,0.0363915225878416,0.0409299915808562,0.0445113013962817,0.0377947087407…
DRG2,9.8335282651072,0.0107324128862594,0.000537582739515848,0.0114249052524196,1.78200807639685,0.0030429317986373,0.00269286754002911,0.00215889464594128,0.0026914278024492,0.00416571991214118,0.00396426246967635,0.00420071794088444,0.00318886795187708,0.00349872773536896,0.00436109899694723,0.00502718785267262,0.00466573816155989,0.00416446712417151,0.00627440044617959,0.00569911275176478,0.00…
DSCC1,7.12436647173486,0.076436332503113,0.0136809953564365,9.06016883847031e-09,3.34937385902081,0.00363828802010981,0.00101892285298399,0.00179907887161773,0.00282599919257166,0.00355979701582974,0.00284006863499201,0.00481173145955854,0.00347876503841136,0.00206743002544529,0.00414304404709987,0.00533497486406074,0.00306406685236769,0.00387119479148337,0.00404350250976018,0.00544006217213911,0…
DSN1,8.6810916179337,0.0257903603182029,0.00252581528099821,6.70509372678009e-06,2.68025361121653,0.00482900046305484,0.00138282387190684,0.00273459988485895,0.00457542726416364,0.00408997955010225,0.0075735163599787,0.00481173145955854,0.0048557761994492,0.00556615776081425,0.00537868876290158,0.00584795321637427,0.00508356545961003,0.00610006451991319,0.00550752928053542,0.00660578978045463,0.0…
DTL,6.20506822612085,0.133241071428571,0.03036052519682,2.48117810165191e-05,2.53800567055974,0.000727657604021962,0.000509461426491994,0.000647668393782383,0.00094199973085722,0.00151480724077861,0.00337258150405301,0.00106927365767968,0.00036237135816785,0.00151081424936387,0.00145369966564908,0.00174412639786601,0.000835654596100279,0.00181828846266643,0.0010457334076966,0.00272003108606956,0.…
DTNB,8.01325536062377,0.0414105058365756,0.00553453035093153,5.65180837114697e-11,3.82894685987167,0.00218297281206589,0.000946142649199418,0.00129533678756477,0.0006728569506123,0.00143906687873968,0.00230755576593101,0.00206217062552509,0.00333381649514422,0.000795165394402036,0.00392498909725251,0.00266748743203037,0.00257660167130919,0.00205290632881694,0.00285833798103737,0.00356194546985299…
DTX2,6.4038986354776,0.119449477806789,0.026170419052163,6.73803917253216e-17,5.03698103878731,0.000992260369120857,0.00196506550218341,0.0015831894070236,0.00161485668146952,0.000908884344467167,0.00431927104905035,0.00114565034751394,0.00130453688940426,0.00294211195928753,0.00392498909725251,0.0015389350569406,0.00194986072423398,0.00187694292920406,0.00481037367540435,0.00343242018004015,0.00…
DTX3L,6.12982456140349,0.139371854385536,0.0321929355933144,0.0215384896807032,1.68776333570036,0.00125686313421975,0.000727802037845706,7.19631548647093e-05,0.00033642847530615,0.000378701810194653,0.000532512869061002,0.000840143588176888,0.000434845629801421,0.000477099236641221,0.0009449047826719,0.0016415307274033,0.00020891364902507,0.000938471464602029,0.00160345789180145,0.000518101159251…
DTYMK,10.8171539961014,0.00531715686274587,0,6.45320398657115e-05,2.43129562668004,0.00271217834226368,0.00181950509461427,0.00172711571675302,0.00302785627775535,0.00318109520563508,0.00301757292467901,0.00236767738486214,0.00188433106247282,0.00206743002544529,0.00385230411397005,0.00543757053452344,0.00306406685236769,0.00375388585840812,0.00404350250976018,0.00453338514344926,0.00331713337961…
DUS3L,11.0378167641326,0.00452705627705725,0,1.14774950875532e-14,4.59238817454905,0.00370443871138453,0.00240174672489083,0.00194300518134715,0.0026914278024492,0.0037112777399076,0.00656765871841903,0.00450622470022149,0.00427598202638063,0.00349872773536896,0.0056694286960314,0.009438801682569,0.00654596100278552,0.00498562965569828,0.00676240936977133,0.00608768862120329,0.00809997685720898,0…
DUSP10,6.24171539961011,0.130571196196196,0.0295343598311038,6.39782387548699e-10,3.60242585284617,0.000264602765098895,0.00101892285298399,7.19631548647093e-05,0.00026914278024492,0.000530182534272514,0.00201171528311934,0.000840143588176888,0.00159443397593854,0.00119274809160305,0.00268934438145079,0.000718169693238945,0.000974930362116992,0.000997125931139656,0.00250976017847184,0.00297908166…
DUSP12,7.94970760233919,0.0431198095238097,0.00597641131064005,6.22977407182705e-10,3.60496505954655,0.00390289078520871,0.00145560407569141,0.00187104202648244,0.0013457139012246,0.00242369158524578,0.00343174960061535,0.00343695104254182,0.00268154805044209,0.00318066157760814,0.00443378398022968,0.00492459218220991,0.00285515320334262,0.00293272332688134,0.00327663134411601,0.00569911275176478…
DUSP23,12.0526315789474,0.00290854700854567,0,2.24119092972244e-40,9.37886413358761,0.0289078520870543,0.015429403202329,0.018566493955095,0.0207912797739201,0.0280996743164432,0.0256197858114904,0.0248224241961353,0.0294245542832295,0.0259223918575064,0.0428114551533653,0.0442187339694265,0.0301532033426184,0.0361898058537158,0.0332543223647518,0.0408652289359497,0.0427370207513693,0.03179554862…
DUT,8.35555555555553,0.0322172530733362,0.0037255919529355,6.61318415392317e-42,9.65131531100929,0.0605278825163723,0.0266375545851528,0.0397956246401842,0.0458888440317589,0.055669166098614,0.0618306609076386,0.0620178721454212,0.0583417886650239,0.0500954198473283,0.0703590638174153,0.0864881502000616,0.0524373259052925,0.0604727550002933,0.0697852760736196,0.0738294151933165,0.0716655095271156…
DXO,8.99181286549708,0.0202928498985801,0.001695222937572,0.000440230222763867,2.20742472240034,0.00350598663756036,0.00189228529839884,0.00266263672999424,0.00188399946171444,0.00287813375747936,0.00384592627655168,0.00374245780187887,0.00340629076677779,0.00397582697201018,0.00436109899694723,0.0062583358982251,0.00341225626740947,0.00486832072262303,0.00306748466257669,0.00550482481704553,0.00…
DYM,5.70214424951266,0.178225763016158,0.0453164695935962,0.000156212155505179,2.3297377984535,0.00377058940265926,0.00196506550218341,0.000935521013241221,0.00248957071726551,0.00302961448155722,0.00366842198686468,0.00320782097303903,0.00355123931004493,0.00286259541984733,0.00399767408053496,0.00595054888683698,0.00243732590529248,0.00222886972842982,0.00404350250976018,0.0039505213392915,0.00…
DYNC1LI1,7.71423001949317,0.0508924345643601,0.00750283547352254,1.76798613770354e-13,4.35097181138414,0.00932724746973606,0.00283842794759825,0.0038860103626943,0.00565199838514332,0.0091645838067106,0.00923022306372404,0.00985259298861987,0.00826206696622699,0.00683842239185751,0.0108300625090856,0.012927054478301,0.00772980501392758,0.011789547774063,0.00913273842721696,0.0105563111197461,0.01…
DYNLL1,13.6307992202729,0.00290854700854567,0,6.72298572242297e-161,29.7490472341238,0.19521068995171,0.0933770014556041,0.121257915947035,0.151931099448257,0.181473907445278,0.226199633157801,0.192927518521347,0.185316712567039,0.191952926208651,0.317124582061346,0.305324715297014,0.212395543175487,0.265176843216611,0.238915225878416,0.370960430023962,0.308724832214765,0.26462295278661,0.2866233…
DYNLRB1,10.2089668615984,0.0082608530083775,0.000303047185165161,1.60519324535487e-23,6.30961676057675,0.015810015214659,0.00771470160116448,0.0112982153137594,0.0126497106715112,0.011966977202151,0.0213005147624401,0.0131367906514932,0.0156544426728511,0.0112913486005089,0.0221689199011484,0.0220580691494819,0.0163649025069638,0.019180010557804,0.0173591745677635,0.0242859918399067,0.02144565301…
DYNLT1,10.7902534113061,0.00540414258188871,0,3.93231824645105e-10,3.64816011985597,0.00343983594628564,0.00160116448326055,0.00179907887161773,0.00161485668146952,0.00265091267136257,0.00532512869061002,0.00397158787138165,0.00311639368024351,0.00413486005089059,0.00486989387992441,0.00430901815943367,0.00424791086350975,0.00428177605724676,0.00620468488566648,0.00660578978045463,0.0070971225796…
E2F3,10.5099415204678,0.0066718213058416,0.000303047185165161,2.50201077026933e-07,3.02220376317367,0.0011245617516703,0.00109170305676856,0.00115141047783535,0.0006728569506123,0.00128758615466182,0.00337258150405301,0.000763766898342626,0.00101463980286998,0.00135178117048346,0.00239860444832098,0.00430901815943367,0.00257660167130919,0.00234617866150507,0.00271890686001115,0.0025257431513503,0…
E2F4,10.1980506822612,0.0083152914458747,0.000303047185165161,2.48032891308629e-11,3.90463497536536,0.0011245617516703,0.000873362445414847,0.000287852619458837,0.00074014264567353,0.000605922896311444,0.00224838766936868,0.00137478041701673,0.00115958834613712,0.00135178117048346,0.00181712458206135,0.00348825279573202,0.00132311977715877,0.00181828846266643,0.00167317345231456,0.003432420180040…
E4F1,6.26900584795322,0.12847306143001,0.028953394904679,0.0134374345366613,1.75830458886768,0.00171991797314282,0.000291120815138282,0.00107944732297064,0.00080742834073476,0.00151480724077861,0.00218921957280634,0.000840143588176888,0.00115958834613712,0.000874681933842239,0.0018898095653438,0.00235970042064225,0.00188022284122563,0.00275675992726846,0.00118516452872281,0.00097143967359627,0.00…
EBNA1BP2,13.2035087719298,0.00290854700854567,0,6.87687358327089e-71,14.6868430921997,0.0292386055434279,0.0147743813682678,0.0197898675877951,0.023415421881308,0.0304476255396501,0.0309449145021005,0.0275719850301688,0.0273952746774895,0.0245706106870229,0.0447739497019916,0.0569405971068021,0.0381615598885794,0.0407648542436507,0.0402955939765756,0.0476005440062172,0.0512998534289902,0.03857459…
ECD,7.48810916179337,0.0594534844384305,0.00934422826084701,0.0282266185659777,1.64590575452065,0.0011245617516703,0.000800582241630277,0.000359815774323546,0.00060557125555107,0.000908884344467167,0.001065025738122,0.00145115710685099,0.00268154805044209,0.00111323155216285,0.00210786451519116,0.00133374371601518,0.00188022284122563,0.00111443486421491,0.00202175125488009,0.00155430347775403,0.0…
ECE1,6.15282651072124,0.137511419449902,0.0315806773090244,1.21491733545584e-22,6.14370888474157,6.61506912747238e-05,0.000509461426491994,0,0,0.000151480724077861,0.000532512869061002,0.000840143588176888,0.000507319901434991,0.000318066157760814,0.000218054949847362,0.00102595670462706,0,0.000234617866150507,0.0011154489682097,0.000841914383783434,0.00339427601635424,0.00113984042234087,0.00041…
ECE2,13.0358674463938,0.00290854700854567,0,2.64783217620111e-10,3.6851154856523,0.00681352120129655,0.00538573508005822,0.0053972366148532,0.00531556990983717,0.00598348860107551,0.00585764155967103,0.00542274497823264,0.00587041600231918,0.00636132315521629,0.00937636284343655,0.0117985021032112,0.00940111420612813,0.00697988151797759,0.00941160066926938,0.0119810893076873,0.0104142559592687,0.…
ECH1,11.2440545808967,0.00395714285714348,0,1.33073851550784e-52,11.5296866859257,0.0400873189124826,0.0178311499272198,0.0147524467472654,0.0322971336293904,0.0375672195713096,0.0385775989586415,0.0423126861681815,0.0365995071749529,0.0353053435114504,0.0516063381305422,0.0582743408228173,0.0450557103064067,0.0495630242242947,0.0422476296709426,0.0538177579172333,0.0384170330941912,0.04823324734…
ECHDC1,5.9875243664717,0.152036097212294,0.0359476275096659,4.25971821336545e-12,4.06553120796478,0.0105179599126811,0.00560407569141194,0.00899539435808866,0.0104965684295519,0.0101492085132167,0.0131944855334004,0.0148170778278469,0.0128279460791419,0.0120865139949109,0.0143916266899259,0.0201087514106905,0.00988857938718663,0.0123760924394393,0.0133853876185165,0.0154135094877275,0.01542852734…
ECHDC2,6.30292397660818,0.126292090539166,0.0282229914148653,4.61372607352033e-05,2.46916715017821,0.00370443871138453,0.00152838427947598,0.00179907887161773,0.00208585654689813,0.00462016208437476,0.00284006863499201,0.00496448483922707,0.00268154805044209,0.00318066157760814,0.00574211367931385,0.00543757053452344,0.0036908077994429,0.00428177605724676,0.00446179587283882,0.00511624894760702,0…
ECHS1,8.90643274853798,0.0217164512922462,0.00187112442345643,6.92032577347543e-15,4.63681310537378,0.00932724746973606,0.0061863173216885,0.00805987334484744,0.00746871215179653,0.0110580928576839,0.0082835335187267,0.0115328801649736,0.00811711842295985,0.0107347328244275,0.0133740369239715,0.0184672206832872,0.0104456824512535,0.0132559094375037,0.00934188510875627,0.0119810893076873,0.0153513…
ECI2,7.16374269005848,0.0744632191134864,0.0131358494260228,6.91057137248607e-05,2.42341217797152,0.00178606866441754,0.00109170305676856,0.000719631548647093,0.00127842820616337,0.00166628796485647,0.00177504289687001,0.0024440540746964,0.0014494854326714,0.00111323155216285,0.00327082424771042,0.00215450907971684,0.00125348189415042,0.00228752419496745,0.00257947573898494,0.00265526844116314,0.…
EDC3,9.21520467836255,0.0171684723726973,0.00134065615391272,1.28247035166426e-89,17.8719762568343,0.00793808295296686,0.00429403202328967,0.00532527345998849,0.006728569506123,0.00613496932515337,0.0136678303058991,0.00740853891392347,0.0115234091897376,0.00628180661577608,0.0103212676261084,0.0273930440135426,0.00988857938718663,0.0192386650243416,0.0103179029559398,0.0153487468428211,0.0227570…
[truncated: 2,982 more rows]
