# Supplementary material for: Nanodiamonds Interact with Primary Human Macrophages and Dendritic Cells Evoking a Vigorous Interferon Response
Source: ACS Nano. 2025 May 14;19(20):19057–79. doi: 10.1021/acsnano.4c18108 (PMC12120995; doi:10.1021/acsnano.4c18108)
Supplement: Supplementary file 3 [file nn4c18108_si_003.xlsx]

## Sheet: 161117-NANO.thp1v2-plugin_simpl
,diffexpScore,pvalue,qvalue,fluctuation,fluctuationScore,N|THP1f.C1|RNA_1_ND2_24_EC10_2,N|THP1f.C4|RNA_1_ND2_24_EC10_3,N|THP1f.C6|RNA_1_ND2_24_EC10_1,N|THP1f.E4|NT1_6a,N|THP1f.E5|NT1_6b,N|THP1f.E7|NT1_6c,N|THP1f.F2|NT1_6d,N|THP1f.F3|NT1_6e,N|THP1f.F4|NT1_6f,N|THP1f.F5|NT1_6g,N|THP1f.F6|NT1_6h,N|THP1f.F7|NT1_6i,R|THP1f.C1|RNA_1_ND2_24_EC10_2,R|THP1f.C4|RNA_1_ND2_24_EC10_3,R|THP1f.C6|RNA_1_ND2_24_E…
A4GALT,-13.45,0.0137533980582535,0.00171882487620468,4.08926486716851e-15,6.09205951883992,0.00179907887161773,0.00296057058269412,0.00325683556767401,0.00923099287687164,0.00861803631886734,0.00473537604456825,0.00604141005337556,0.00794757389849414,0.0057638753966712,0.00925711640823883,0.00845881576579279,0.00567909681833732,25,44,43,127,84,68,103,114,89,120,141,83
AAAS,-12.05,0.0318573917371828,0.00171882487620468,1.50993800510494e-09,4.4276752967982,0.00316637881404721,0.00686314089624546,0.00605922896311444,0.0112661724087803,0.0116959064327485,0.00696378830083566,0.00850489764795589,0.00815672058003346,0.0129525289812836,0.00910283113476818,0.00917871497990281,0.00821074238795758,44,102,80,155,114,100,145,117,200,118,153,120
AAGAB,-9.5,0.109646668276195,0.00514728305173593,0.00346763498669232,2.23509394367541,0.000359815774323546,0.00047099986542861,0.00128758615466182,0.00159906963221398,0.00225710475017954,0.00132311977715877,0.00217021526189219,0.000766871165644172,0.0025257431513503,0.00107999691429453,0.00119983202351671,0.0010263427984947,5,7,17,22,22,19,37,11,39,14,20,15
AAK1,-0.4,0.957693940839695,0.0123464053715087,0.00212823514794683,2.32148185182482,0.0170552677029361,0.026914278024492,0.0257517230932364,0.0266027038813781,0.0268800656612291,0.0199860724233983,0.0198252096897179,0.0204266592303402,0.0257107700278479,0.0282342050451284,0.0221369008338833,0.0211426616489908,237,400,340,366,262,287,338,293,397,366,369,309
AAMDC,-5.75,0.365452624652727,0.0123464053715087,0.00182966610746767,2.34807679668712,0.00482153137593552,0.00511371282465348,0.00977050670302204,0.00683238842855066,0.0100543757053452,0.00654596100278552,0.00692122705143997,0.00599553820412716,0.00848390648274076,0.00933425904497416,0.00809886615873778,0.00930550803968525,67,76,129,94,98,94,118,86,131,121,135,136
AAMP,-9.95,0.0908964926160338,0.00371897070075517,4.80215515731905e-06,3.29433181694619,0.00287852619458837,0.00121114251110214,0.00204498977505112,0.00298008431458061,0.00523237919359803,0.0036908077994429,0.00322599565956948,0.00348577802565533,0.00595816333139045,0.00277713492247165,0.00269962205291259,0.00205268559698939,40,18,27,41,51,53,55,50,92,36,45,30
AAR2,-12.55,0.0238177083333338,0.00171882487620468,2.20252564263815e-08,4.06163300826717,0.00367012089810017,0.00383528461849011,0.0027266530334015,0.00428841401366478,0.00933620601210629,0.00417827298050139,0.00533755645492404,0.00613496932515337,0.00615245126610971,0.00609426830209057,0.00869878217049613,0.0054054054054054,51,57,36,59,91,60,91,88,95,79,145,79
AARS,-7.5,0.221333719892953,0.0123464053715087,8.91208999130592e-09,4.18620342727302,0.00201496833621186,0.00383528461849011,0.00552904642884193,0.00559674371274895,0.00872063198933005,0.00389972144846797,0.00486832072262303,0.00327663134411601,0.00615245126610971,0.00748283576332639,0.00395944567760514,0.00725282244269586,28,57,73,77,85,56,83,47,95,97,66,106
AARSD1,-8.55,0.156453183133526,0.0087576853458709,0.0204252778309654,1.89717753658858,0.00223085780080599,0.00188399946171444,0.00280239339544043,0.00363424916412269,0.00461680517082179,0.00201949860724234,0.00246348759458033,0.00341606246514222,0.00414480927401075,0.00470570084085474,0.00407942887995681,0.00266849127608621,31,28,37,50,45,29,42,49,64,61,68,39
AASDHPPT,-9.25,0.121112728112728,0.00582408429079359,0.000845155794075951,2.48010821827789,0.00424582613701785,0.00255685641232674,0.00287813375747936,0.00516063381305422,0.00697650559146404,0.00341225626740947,0.00293272332688134,0.00355549358616843,0.00479243572307493,0.00524569929800201,0.0049193112964185,0.00602121108450222,59,38,38,71,68,49,50,51,74,68,82,88
AATF,-13.45,0.0137533980582535,0.00171882487620468,6.20855587220245e-26,9.13525812746431,0.00410189982728843,0.00793971201722514,0.0101492085132167,0.0182439308038959,0.0226736431722581,0.0126044568245125,0.0144876532347938,0.0132459564974902,0.0183278285085163,0.0202113708246548,0.014218009478673,0.0166951761888471,57,118,134,251,221,181,247,190,283,262,237,244
ABCA1,-8.6,0.153928750260797,0.00850910568055861,0.00686004705711426,2.11075281704212,0.000431778929188256,0.00013457139012246,0.000227221086116792,0.000145369966564908,0.00133374371601518,0.000766016713091922,0.000469235732301015,0.000488008923591746,0.00161906612266045,0.000539998457147265,0.000839882416461695,0.000547382825863838,6,2,3,2,13,11,8,7,25,7,14,8
ABCA2,-7.05,0.256262742099898,0.0123464053715087,0.000167355966222452,2.74659160051541,0,0,0,0,0.000205191340925413,0.000417827298050139,0.000234617866150507,6.97155605131065e-05,0.000841914383783434,0,5.99916011758354e-05,0,0,0,0,0,2,6,4,1,13,0,1,0
ABCA7,-1.4,0.842375366865702,0.0123464053715087,0.00588487744939445,2.1389986714386,0.000719631548647093,0,0,0,0,0,0.000293272332688134,0.000627440044617959,0,0.000462855820411942,0.000179974803527506,0.000273691412931919,10,0,0,0,0,0,5,9,0,6,3,4
ABCB4,-10.35,0.0765566445661576,0.00290494372577366,2.85797109196705e-05,3.02474908874379,0.0015831894070236,0.00215314224195936,0.00265091267136257,0.00501526384648932,0.00338565712526931,0.00257660167130919,0.00340195905918236,0.00278862242052426,0.0025257431513503,0.00563141248167862,0.00383946247525346,0.0054054054054054,22,32,35,69,33,37,58,40,39,73,64,79
ABCB7,-5.55,0.38506700143472,0.0123464053715087,0.00663082227840693,2.11691862897342,0.00122337363270006,0.00275871349751043,0.00477164280845262,0.00392498909725251,0.0047194008412845,0.00299442896935933,0.00316734119303185,0.00264919129949805,0.00291431902078881,0.00401141711023683,0.00449937008818765,0.00499486828600753,17,41,63,54,46,43,54,38,45,52,75,73
ABCC3,-10.15,0.0836397241379309,0.00342142091436687,7.61968864879136e-05,2.87169983122522,0.000503742084052965,0,0.000530182534272514,0.00138101468236662,0.00205191340925413,0.000487465181058496,0.000997125931139656,0.0010457334076966,0.00194287934719254,0.000231427910205971,0.00131981522586838,0.0017105713308245,7,0,7,19,20,7,17,15,30,3,22,25
ABCC4,-1.8,0.795445898234683,0.0123464053715087,0.035068291183966,1.78456746649807,0,0,0.000757403620389305,0.000290739933129815,0.000205191340925413,0.00020891364902507,0,0,0.000129525289812836,0.000231427910205971,0.000599916011758354,0.00013684570646596,0,0,10,4,2,3,0,0,2,3,10,2
ABCC6,-8.55,0.156453183133526,0.0087576853458709,0.000110888467395673,2.81256962685025,0.000143926309729419,0.00013457139012246,0.000378701810194653,0.000290739933129815,0.00143633938647789,0.000278551532033426,0.000351926799225761,0.000766871165644172,0.00168382876756687,0.000694283730617912,0.000299958005879177,0.000410537119397879,2,2,5,4,14,4,6,11,26,9,5,6
ABCD1,-11.35,0.0474088280647646,0.00171882487620468,1.74911720771717e-08,4.09356748890185,0.000287852619458837,0.00100928542591845,0.00128758615466182,0.00312545428114552,0.00235970042064225,0.000974930362116992,0.00134905273036542,0.00341606246514222,0.00375623340457224,0.00254570701226568,0.00353950446937429,0.00143687991789258,4,15,17,43,23,14,23,49,58,33,59,21
ABCD3,-9.5,0.109646668276195,0.00514728305173593,0.0298607445806209,1.8187498808232,7.19631548647093e-05,6.728569506123e-05,0.000757403620389305,0.000508794882977177,0.00123114804555248,0.00118384401114206,0.000703853598451522,0.000348577802565533,0.000582863804157762,0.000771426367353236,0.00113984042234087,0.00150530277112556,1,1,10,7,12,17,12,5,9,10,19,22
ABCE1,-9.1,0.128177822853279,0.00633826430280743,0.0257700003625539,1.84921948296304,0.00122337363270006,0.00026914278024492,0.00151480724077861,0.00159906963221398,0.00174412639786601,0.00285515320334262,0.00123174379729016,0.00132459564974902,0.00226669257172463,0.00200570855511841,0.00137980682704421,0.00266849127608621,17,4,20,22,17,41,21,19,35,26,23,39
ABCF1,-12.95,0.0194999999999996,0.00171882487620468,9.57718884063224e-12,5.09738731749639,0.0131692573402418,0.0129861391468174,0.0167386200106037,0.0242040994330571,0.0262644916384529,0.0167827298050139,0.0204704088216318,0.0197295036252091,0.0240269412602811,0.0290056314124817,0.0224368588397624,0.0219637358877865,183,193,221,333,256,241,349,283,371,376,374,321
ABCF2,-5.7,0.370427292576419,0.0123464053715087,1.71340770493076e-05,3.10304309267095,0.0046776050662061,0.00410442739873503,0.00984624706506097,0.00784997819450502,0.0103621627167334,0.00675487465181059,0.00563082878761218,0.0064138315672058,0.00880771970727285,0.00987425750212142,0.00761893334933109,0.00670543961683202,65,61,130,108,101,97,96,92,136,128,127,98
ABCF3,-9.45,0.111771425161136,0.00527547019696666,0.000115531207107066,2.8059981973093,0.0015831894070236,0.00242228502220428,0.00424146027418011,0.00617822357900858,0.00697650559146404,0.00376044568245125,0.003929849258021,0.00418293363078639,0.00453338514344926,0.00455141556738409,0.00461935329053932,0.00390010263427985,22,36,56,85,68,54,67,60,70,59,77,57
ABHD10,-10.95,0.0572288506909338,0.00182472403919359,0.0245949484389142,1.85896113019874,0.00122337363270006,0.00195128515677567,0.00106036506854503,0.00254397441488588,0.00348825279573202,0.00139275766016713,0.00234617866150507,0.0020914668153932,0.00310860695550806,0.00277713492247165,0.00251964724938509,0.00362641122134793,17,29,14,35,34,20,40,30,48,36,42,53
ABHD11,-13.3,0.0159905149051483,0.00171882487620468,3.08650253627159e-09,4.33079562814153,0.00417386298215314,0.00296057058269412,0.005453306066803,0.00821340311091728,0.011182928080435,0.00752089136490251,0.00774238958296674,0.0074595649749024,0.00906677028689852,0.010259970685798,0.00653908452816606,0.00978446801231611,58,44,72,113,109,108,132,107,140,133,109,143
ABHD14A,-13.45,0.0137533980582535,0.00171882487620468,7.55270858082404e-15,6.01430420899587,0.00705238917674151,0.00827614049253129,0.010906612133606,0.0182439308038959,0.0224684518313327,0.0151114206128134,0.0161299782978474,0.0149191299498048,0.0133411048507221,0.0179742343593304,0.0173375727398164,0.0153267191241875,98,123,144,251,219,217,275,214,206,233,289,224
ABHD14B,-13.45,0.0137533980582535,0.00171882487620468,2.74402504898581e-21,7.84732207364321,0.00712435233160622,0.0102947113443682,0.0121184579262289,0.0238406745166449,0.0217502821380938,0.0154596100278552,0.0168924863628365,0.02356385945343,0.0227316883621527,0.0180513769960657,0.0200971863939049,0.0141635306192268,99,153,160,328,212,222,288,338,351,234,335,207
ABHD2,-10.5,0.0711279592448305,0.00258795263976066,0.00977252849241877,2.04329193147977,0.000503742084052965,0.00053828556048984,0.000454442172233583,0.00101758976595435,0.0015389350569406,0.000766016713091922,0.00228752419496745,0.0010457334076966,0.00168382876756687,0.00084856900408856,0.00113984042234087,0.000410537119397879,7,8,6,14,15,11,39,15,26,11,19,6
ABHD4,-7.1,0.252000170648464,0.0123464053715087,0.0431875094649818,1.73989378276386,0.000287852619458837,0,0,0.000872219799389446,0.000307787011388119,0.000487465181058496,0.000527890198838642,0.00020914668153932,6.4762644906418e-05,0.000154285273470647,0.000179974803527506,0,4,0,0,12,3,7,9,3,1,2,3,0
ABHD5,-9.4,0.113998344762355,0.00550023960385496,0.00485885791075485,2.17404269864267,0.000863557858376511,0.00060557125555107,0.000908884344467167,0.00167175461549644,0.00205191340925413,0.00125348189415042,0.000645199131913895,0.00188232013385388,0.00103620231850269,0.00300856283267762,0.00131981522586838,0.00123161135819364,12,9,12,23,20,18,11,27,16,39,22,18
ABI1,-4.35,0.507072462847707,0.0123464053715087,0.000825453260323224,2.48396963192674,0.00136729994242948,0.00040371417036738,0.000302961448155722,0.000363424916412269,0.0016415307274033,6.96378830083565e-05,0.000821162531526776,0.0020914668153932,0.00129525289812836,0.000925711640823883,0.00119983202351671,0.000752651385562778,19,6,4,5,16,1,14,30,20,12,20,11
ABI2,-13.45,0.0137533980582535,0.00171882487620468,3.31407797113269e-11,4.93465558940204,0.00107944732297064,0.00107657112097968,0.00151480724077861,0.00479720889664195,0.00543757053452344,0.00257660167130919,0.0024048331280427,0.00508923591745678,0.00408004662910433,0.00539998457147265,0.00365948767172596,0.00260006842285323,15,16,20,66,53,37,41,73,63,70,61,38
ABR,-5.65,0.375193873117034,0.0123464053715087,1.1569401017605e-06,3.50192891347584,0.00115141047783535,0.00026914278024492,0.000454442172233583,0.00181712458206135,0.000718169693238945,0.000278551532033426,0.000527890198838642,0.00181260457334077,0.000259050579625672,0.00246856437553036,0.000839882416461695,0.0017105713308245,16,4,6,25,7,4,9,26,4,32,14,25
ABRACL,-10.9,0.0588379506008012,0.00182472403919359,8.38806168281884e-24,8.54653115077697,0.0271301093839954,0.0323644193244516,0.0423388623797622,0.0515336531472598,0.0654560377552067,0.0331476323119777,0.045105284767435,0.0385527049637479,0.0479891198756557,0.0617912520249942,0.0481732557441958,0.0461170030790284,377,481,559,709,638,476,769,553,741,801,803,674
ABT1,-12.45,0.0249811827956986,0.00171882487620468,0.00827295000649178,2.07595576523273,0.00151122625215889,0.00154757098640829,0.00196924941301219,0.00334350923099288,0.00430901815943367,0.00327298050139276,0.00334330459264473,0.00362520914668154,0.00291431902078881,0.00462855820411942,0.00221968924350591,0.00266849127608621,21,23,26,46,42,47,57,52,45,60,37,39
ABTB1,-0.65,0.929322552532197,0.0123464053715087,0.00423532916284263,2.19889373982258,0.00143926309729419,0.00033642847530615,0.00151480724077861,0.00210786451519116,0.000615574022776239,0.000696378830083565,0.00123174379729016,0.000976017847183491,0.00110096496340911,0.002622849649001,0.000959865618813366,0.000821074238795758,20,5,20,29,6,10,21,14,17,34,16,12
ABTB2,0.15,0.983520710059172,0.0163540457554621,0.015315481939334,1.95483958532296,0,0.00013457139012246,0.000151480724077861,7.26849832824538e-05,0.000102595670462706,0,0.000469235732301015,0,0.000129525289812836,0.000694283730617912,0,6.84228532329798e-05,0,2,2,1,1,0,8,0,2,9,0,1
ACAA2,-13.4,0.0146362126245842,0.00171882487620468,7.55087886659734e-08,3.88934293454243,0.00331030512377663,0.00275871349751043,0.00454442172233583,0.00843145806076465,0.00923361034164358,0.00612813370473538,0.00703853598451522,0.00787785833798104,0.00628197655592254,0.0094885443184448,0.00707900893874858,0.006773862470065,46,41,60,116,90,88,120,113,97,123,118,99
ACAD8,-13.05,0.0184522882181118,0.00171882487620468,3.70077161034832e-08,3.98887825127585,0.00136729994242948,0.00188399946171444,0.00166628796485647,0.00385230411397005,0.00595054888683698,0.00285515320334262,0.0030500322599566,0.00257947573898494,0.00291431902078881,0.00547712720820798,0.00275961365408843,0.00478959972630859,19,28,22,53,58,41,52,37,45,71,46,70
ACAD9,-11.65,0.0396327358087924,0.00171882487620468,0.00986837991035086,2.04135709245558,0.00367012089810017,0.00504642712959225,0.00499886389456942,0.00625090856229103,0.00913101467118088,0.0064066852367688,0.00668660918528946,0.00620468488566648,0.00705912829479956,0.00794569158373833,0.00683904253404523,0.00451590831337667,51,75,66,86,89,92,114,89,109,103,114,66
ACADS,-9.4,0.113998344762355,0.00550023960385496,8.74647338895074e-05,2.84984821148093,0.00223085780080599,0.00107657112097968,0.00249943194728471,0.0028347143480157,0.00595054888683698,0.00236768802228412,0.00334330459264473,0.00278862242052426,0.00343242018004015,0.00385713183676618,0.00221968924350591,0.00355798836811495,31,16,33,39,58,34,57,40,53,50,37,52
ACAP1,0.2,0.978816446748351,0.0163540457554621,0.0426810408998588,1.74259119300326,0.000143926309729419,0.00020185708518369,0.000984624706506097,0.000218054949847362,0.00102595670462706,0,0.000175963399612881,0.000627440044617959,0.000453338514344926,0.000617141093882589,0.000179974803527506,0.000342114266164899,2,3,13,3,10,0,3,9,7,8,3,5
ACAP2,-10.05,0.0872469652009709,0.00365886153392469,4.51489980799911e-16,6.36893479042547,0.00187104202648244,0.00396985600861257,0.00492312353253049,0.00552405872946649,0.009438801682569,0.0032033426183844,0.00615871898645082,0.00481037367540435,0.00582863804157762,0.00609426830209057,0.00647909292699022,0.0113581936366746,26,59,65,76,92,46,105,69,90,79,108,166
ACAT1,-13,0.0189847222222229,0.00171882487620468,6.43286052133848e-17,6.61192671352041,0.0151122625215889,0.0138608531826134,0.0215860031810952,0.0282744584968745,0.0378578024007387,0.0223537604456825,0.0232858232154379,0.0234244283324038,0.028042225244479,0.0300084856900409,0.0262763213150159,0.0260691070817653,210,206,285,389,369,321,397,336,433,389,438,381
ACBD5,-11.8,0.0366465011286684,0.00171882487620468,0.011679502737977,2.00908600104758,7.19631548647093e-05,0.00026914278024492,0.000227221086116792,0.00109027474923681,0.0016415307274033,0.000417827298050139,0.000527890198838642,0.0010457334076966,0.00064762644906418,0.000462855820411942,0.000419941208230848,0.000615805679096818,1,4,3,15,16,6,9,15,10,6,7,9
ACBD6,-13.3,0.0159905149051483,0.00171882487620468,2.04311743013413e-05,3.07632207796325,0.00438975244674727,0.00571928408020455,0.00507460425660835,0.00741386829481029,0.0116959064327485,0.00633704735376045,0.00868086104756877,0.00718070273284997,0.00906677028689852,0.0094885443184448,0.00911872337872698,0.00821074238795758,61,85,67,102,114,91,148,103,140,123,152,120
ACIN1,-6.8,0.274789672751192,0.0123464053715087,9.211384684206e-10,4.49416512803371,0.000143926309729419,0.00107657112097968,0.00196924941301219,0.00174443959877889,0.00215450907971684,0.000905292479108635,0.00164232506305355,0.00418293363078639,0.00155430347775403,0.00385713183676618,0.00215969764233007,0.0010263427984947,2,16,26,24,21,13,28,60,24,50,36,15
ACLY,-10.95,0.0572288506909338,0.00182472403919359,4.4140391717167e-54,16.6099092249019,0.00244674726540012,0.00275871349751043,0.00439294099825797,0.00494257886320686,0.00902841900071817,0.00675487465181059,0.00463370285647252,0.00606525376464027,0.00382099604947866,0.0182828049062717,0.0059391685164077,0.00390010263427985,34,41,58,68,88,97,79,87,59,237,99,57
ACO1,-2.6,0.701814158806756,0.0123464053715087,0.0120090950456802,2.00324230655333,0.000431778929188256,0.00107657112097968,0.00227221086116792,0.00145369966564908,0.000923361034164358,0.000696378830083565,0.00146636166344067,0.00264919129949805,0.00136001554303478,0.00231427910205971,0.00113984042234087,0.00130003421142662,6,16,30,20,9,10,25,38,21,30,19,19
ACO2,-9.55,0.107552368164062,0.00511084210977673,4.14112151816411e-08,3.97295655050242,0.00683649971214738,0.00800699771228637,0.0109823524956449,0.0130832969908417,0.0175438596491228,0.00863509749303621,0.0110856941756115,0.00822643614054657,0.0123049025322194,0.0127285350613284,0.0133781270622113,0.0107423879575778,95,119,145,180,171,124,189,118,190,165,223,157
ACOT1,-10.95,0.0572288506909338,0.00182472403919359,2.3297099096495e-05,3.05616910098121,0.00151122625215889,0.00376799892342888,0.00393849882602439,0.00450646896351214,0.00738688827331487,0.00424791086350975,0.00522024752184879,0.00355549358616843,0.00608768862120329,0.00632569621229654,0.00539924410582518,0.0064317482039001,21,56,52,62,72,61,89,51,94,82,90,94
ACOT13,-1.55,0.8229579849072,0.0123464053715087,0.0034165099007613,2.23783610801668,0.00259067357512953,0.00457542726416364,0.0071953343936984,0.00421572903038232,0.0062583358982251,0.00459610027855153,0.00410581265763388,0.00453151143335192,0.00602292597629687,0.00694283730617912,0.00521926930229768,0.00348956551488197,36,68,95,58,61,66,70,65,93,90,87,51
ACOT4,-8.25,0.173253253154574,0.0104307332726492,4.58733949506558e-05,2.9512199812796,0.00115141047783535,0.00161485668146952,0.000302961448155722,0.00116295973251926,0.00379603980712014,0.00194986072423398,0.00140770719690304,0.00195203569436698,0.0025257431513503,0.00269999228573633,0.0020397144399784,0.000957919945261717,16,24,4,16,37,28,24,28,39,35,34,14
ACOT7,-6.6,0.28947936,0.0123464053715087,6.01241570628081e-09,4.24025260054524,0.000575705238917674,0.00410442739873503,0.000908884344467167,0.00356156418084024,0.00277008310249307,0.00153203342618384,0.00340195905918236,0.00515895147796988,0.00336765753513374,0.00485998611432539,0.00245965564820925,0.00266849127608621,8,61,12,49,27,22,58,74,52,63,41,39
ACOT8,-12.85,0.0205142857142851,0.00171882487620468,1.90096223917004e-07,3.7593151562075,0.0115141047783535,0.00968914008881712,0.01416344770128,0.0184619857537433,0.0219554734790192,0.0151114206128134,0.0176549944278257,0.0184049079754601,0.0189754549575805,0.0220627941063026,0.0159577659127722,0.0171741361614779,160,144,187,254,214,217,301,264,293,286,266,251
ACOT9,-11,0.055891623931624,0.00171882487620468,0.0193933457087428,1.90765788338294,0.000791594703511802,0.00148028529134706,0.00242369158524578,0.00348887919755778,0.00235970042064225,0.00201949860724234,0.00363657692533286,0.00355549358616843,0.00349718282494657,0.00308570546941294,0.00311956326114344,0.00342114266164899,11,22,32,48,23,29,62,51,54,40,52,50
ACOX1,-11,0.055891623931624,0.00171882487620468,0.0330398834913515,1.79745683780146,7.19631548647093e-05,0.00026914278024492,0.000378701810194653,0.00167175461549644,0.00102595670462706,0.000905292479108635,0.000938471464602029,0.000697155605131065,0.00032381322453209,0.00115713955102985,0.000719899214110025,0.000478959972630859,1,4,5,23,10,13,16,10,5,15,12,7
ACP1,-13.2,0.0169837398373979,0.00171882487620468,2.43381195932085e-11,4.97504044164801,0.0136010362694301,0.0141972816579195,0.0171173218207983,0.0240587294664922,0.0256489176156766,0.021100278551532,0.0209982990204704,0.0188232013385388,0.0262936338320057,0.0302399136002469,0.0238766572679825,0.0184741703729045,189,211,226,331,250,303,358,270,406,392,398,270
ACP2,-12.55,0.0238177083333338,0.00171882487620468,0.000159699863168558,2.75405478837928,0.000647668393782383,0.00060557125555107,0.00128758615466182,0.00261665939816834,0.00235970042064225,0.00355153203342618,0.00164232506305355,0.0032069157836029,0.00278479373097597,0.00192856591838309,0.00149979002939588,0.0017105713308245,9,9,17,36,23,51,28,46,43,25,25,25
ACP6,-8.25,0.173253253154574,0.0104307332726492,0.0222055975131069,1.87983005903412,0.000215889464594128,0.00053828556048984,0.00151480724077861,0.00145369966564908,0.00123114804555248,0.00118384401114206,0.00111443486421491,0.0010457334076966,0.00129525289812836,0.00277713492247165,0.00125982362469254,0.00143687991789258,3,8,20,20,12,17,19,15,20,36,21,21
ACRBP,-6.35,0.311383081476866,0.0123464053715087,0.00843973506591928,2.07207288080518,0.000647668393782383,0.00053828556048984,0.000757403620389305,0.00138101468236662,0.00102595670462706,0.000557103064066852,0.000586544665376268,0.00174288901282766,0.000194287934719254,0.00200570855511841,0.00167976483292339,0.000889497092028738,9,8,10,19,10,8,10,25,3,26,28,13
ACSF2,-8.85,0.140665800865801,0.00747686945930971,0.0127648826524,1.99129841836761,0.000359815774323546,0.00020185708518369,0.000757403620389305,0.00138101468236662,0.000923361034164358,0.000487465181058496,0.000586544665376268,0.00160345789180145,0.0018133540573797,0.00123428218776518,0.00113984042234087,0.000342114266164899,5,3,10,19,9,7,10,23,28,16,19,5
ACSL1,-11.35,0.0474088280647646,0.00171882487620468,0.00245735211441669,2.29603842436398,0,0.00033642847530615,0.000757403620389305,0.000726849832824538,0.00215450907971684,0.00167130919220056,0.000703853598451522,0.0011154489682097,0.000841914383783434,0.00169713800817712,0.000899874017637531,0.00116318850496066,0,5,10,10,21,24,12,16,13,22,15,17
ACSL3,-5.75,0.365452624652727,0.0123464053715087,0.00154521724840287,2.37702590140316,0.00266263672999424,0.0033642847530615,0.00522608498068621,0.00465183893007705,0.00451420950035908,0.00327298050139276,0.00762508064989149,0.00355549358616843,0.00511624894760702,0.00601712566535524,0.00431939528466015,0.00396852548751283,37,50,69,64,44,47,130,51,79,78,72,58
ACSL4,-11.05,0.054810062674095,0.00171882487620468,0.00414710483100007,2.20274050469362,0.00179907887161773,0.00181671376665321,0.00128758615466182,0.00159906963221398,0.00277008310249307,0.00264623955431755,0.00316734119303185,0.00223089793641941,0.00343242018004015,0.00439713029391345,0.00239966404703342,0.00403694834074581,25,27,17,22,27,38,54,32,53,57,40,59
ACSL5,-11.25,0.0497613298662706,0.00171882487620468,0.000183800525949474,2.73147371729957,0.000863557858376511,0.00040371417036738,0.000530182534272514,0.0018898095653438,0.00266748743203037,0.0011142061281337,0.000527890198838642,0.00188232013385388,0.00233145521663105,0.00231427910205971,0.00131981522586838,0.00109476565172768,12,6,7,26,26,16,9,27,36,30,22,16
ACSS3,-0.3,0.96904758967546,0.0123464053715087,0.000697829326047164,2.512496988744,0,0,0.000681663258350375,0.000508794882977177,0,0,0.000117308933075254,0,0.000388575869438508,0,0,0.000615805679096818,0,0,9,7,0,0,2,0,6,0,0,9
ACTB,-8.55,0.156453183133526,0.0087576853458709,7.42619775283927e-44,13.9478866291759,0.859312032239493,0.941932445162159,1.235401045217,1.66906527111499,1.12024212578229,0.985376044568245,1.19596457270221,1.90184049079755,1.42244673272456,1.51330710483684,1.1457195992561,1.22641122134793,11941,13999,16311,22963,10919,14150,20390,27280,21964,19617,19098,17924
ACTG1,-9.75,0.0990699238578678,0.00452613634664272,1.10366629561794e-17,6.83017938926375,0.656807714450202,0.735701789799489,0.871165644171779,1.09260066870185,0.868369754796348,0.750696378830084,0.808786439087336,1.05974623535973,0.994624700472767,1.15343670446656,0.929749835023097,0.839137872049264,9127,10934,11502,15032,8464,10780,13789,15201,15358,14952,15498,12264
ACTL6A,-11.75,0.037553934571176,0.00171882487620468,2.13325963590977e-07,3.74274382337972,0.00633275762809442,0.00841071188265375,0.0104521699613724,0.0147550516063381,0.0177490509900482,0.0096100278551532,0.0118482022406006,0.0118516452872281,0.0139239686548799,0.0129599629715344,0.0116983622292879,0.0127266507013342,88,125,138,203,173,138,202,170,215,168,195,186
ACTN1,-11.05,0.054810062674095,0.00171882487620468,1.41571162448982e-12,5.34617202702596,0.0102907311456534,0.011707710940654,0.0151480724077861,0.0198430004361099,0.0256489176156766,0.0136490250696379,0.0188867382251158,0.0116424986056888,0.019364030827019,0.0184370901797423,0.0175175475433439,0.020253164556962,143,174,200,273,250,196,322,167,299,239,292,296
ACTN4,-9.35,0.116405186575921,0.00564193804791551,1.95417535055327e-05,3.08316834041375,0.00273459988485895,0.00551742699502086,0.00424146027418011,0.00959441779328391,0.00502718785267262,0.00494428969359331,0.00598275558683794,0.00481037367540435,0.00544006217213911,0.00809997685720898,0.00641910132581439,0.00588436537803626,38,82,56,132,49,71,102,69,84,105,107,86
ACTR10,-11.65,0.0396327358087924,0.00171882487620468,0.000679457562787286,2.51705042997489,0.00165515256188831,0.00148028529134706,0.00318109520563508,0.00414304404709987,0.0048219965117472,0.00292479108635097,0.00410581265763388,0.00348577802565533,0.00453338514344926,0.00578569775514927,0.00437938688583598,0.00424221690044475,23,22,42,57,47,42,70,50,70,75,73,62
ACTR1A,-12.5,0.0243235843186059,0.00171882487620468,3.92223621013556e-12,5.21407305306487,0.00518134715025907,0.00592114116538824,0.00681663258350375,0.00981247274313127,0.0123114804555248,0.00995821727019499,0.0157780514986216,0.0064138315672058,0.00874295706236643,0.0108771117796806,0.00809886615873778,0.00841601094765652,72,88,90,135,120,143,269,92,135,141,135,123
ACTR2,-12.1,0.0307704959514169,0.00171882487620468,2.67658517122319e-09,4.35023925217296,0.00611686816350029,0.00625756964069439,0.00749829584185412,0.00973978775984882,0.0157997332512568,0.00807799442896936,0.0103231861106223,0.0074595649749024,0.0119163266627809,0.0124971071511224,0.0113384126222329,0.0106739651043449,85,93,99,134,154,116,176,107,184,162,189,156
ACTR3,-7.1,0.252000170648464,0.0123464053715087,0.000813000417907495,2.48657130490576,0.0109383995394358,0.0136589960974297,0.0144664091494357,0.0159180113388574,0.0202113470811532,0.0144150417827298,0.0133145639040413,0.0108756274400446,0.0172268635451072,0.0178199490858598,0.0169176315315856,0.0129319192610332,152,203,191,219,197,207,227,156,266,231,282,189
ACY1,-6.75,0.27826612244898,0.0123464053715087,0.000173258167939069,2.74085278590573,0.0092832469775475,0.0118422823307765,0.0128758615466182,0.014900421572903,0.0189801990356007,0.00933147632311978,0.0138424541028799,0.011154489682097,0.0127582410465643,0.0156599552572707,0.0146979422880797,0.0123845364351693,129,176,170,205,185,134,236,160,197,203,245,181
ACYP1,-12.35,0.0266857876712333,0.00171882487620468,0.000345350039725801,2.62872571776632,0.00374208405296488,0.00423899878885749,0.00401423918806332,0.00581479866259631,0.0063609315686878,0.00410863509749304,0.0054548653879993,0.00718070273284997,0.00654102713554822,0.00917997377150351,0.00599916011758354,0.00752651385562778,52,63,53,80,62,59,93,103,101,119,100,110
ACYP2,-8.85,0.140665800865801,0.00747686945930971,9.46929257366752e-07,3.53072065799016,0.00331030512377663,0.0053828556048984,0.00984624706506097,0.0112661724087803,0.0107725453985842,0.00919220055710306,0.00815297084873013,0.0107361963190184,0.00945534615633702,0.0111085396898866,0.009838622592837,0.00752651385562778,46,80,130,155,105,132,139,154,146,144,164,110
ADA,-10,0.0890117302052785,0.00371897070075517,0.0464479374550041,1.72406874096247,0.000143926309729419,0.00100928542591845,0.000757403620389305,0.000872219799389446,0.00123114804555248,0.00104456824512535,0.00140770719690304,0.00153374233128834,0.00246098050644388,0.00146571009797115,0.00119983202351671,0.00191583989052343,2,15,10,12,12,15,24,22,38,19,20,28
ADAM15,-13.5,0.00901767676767655,0.00171882487620468,1.82641100640936e-40,13.0490003133442,0.014104778353483,0.0196474229578792,0.0246156176626524,0.0513882831806949,0.0449369036626654,0.028133704735376,0.0391225291805971,0.0437813720022309,0.0362670811475941,0.0469027231350768,0.0318555402243686,0.0310639753677728,196,292,325,707,438,404,667,628,560,608,531,454
ADAM32,-4,0.545715896487985,0.0123464053715087,0.00549042559537997,2.15160236871489,0,0,0,0,0,0,0,0.000278862242052426,0,0.000462855820411942,0,0.000410537119397879,0,0,0,0,0,0,0,4,0,6,0,6
ADAMTS5,-4.25,0.517836689741976,0.0123464053715087,0.0212498244117828,1.88904570853629,0,0,0,0.000436109899694723,0.000307787011388119,0,0,0,0,0,0.000179974803527506,0,0,0,0,6,3,0,0,0,0,0,3,0
ADAMTSL4,-7.95,0.191679261363637,0.0118818670376549,9.45824822737166e-09,4.17817578960766,0.000143926309729419,0.00020185708518369,0.000302961448155722,0.00138101468236662,0.00143633938647789,6.96378830083565e-05,5.86544665376268e-05,0.00230061349693252,0.00103620231850269,0.00169713800817712,0.00125982362469254,0.000478959972630859,2,3,4,19,14,1,1,33,16,22,21,7
ADAMTSL5,-10.05,0.0872469652009709,0.00365886153392469,0.0224338964454206,1.87778538174834,7.19631548647093e-05,0.00013457139012246,7.57403620389305e-05,0.00116295973251926,0.000410382681850826,0.000557103064066852,0.000469235732301015,0.000139431121026213,0.000582863804157762,0.000385713183676618,0.000719899214110025,0,1,2,1,16,4,8,8,2,9,5,12,0
ADAP1,-0.35,0.963388381387382,0.0123464053715087,0.0469332164110022,1.7218004438364,0,0.00040371417036738,0.000454442172233583,0.000363424916412269,0.000102595670462706,0,0.000586544665376268,0,0.000841914383783434,0.000154285273470647,0.000359949607055012,0.000821074238795758,0,6,6,5,1,0,10,0,13,2,6,12
ADAR,-7.7,0.207206124314442,0.0123464053715087,1.15137383789298e-32,10.9668377741302,0.00208693149107657,0.00080742834073476,0.00333257592971294,0.00399767408053496,0.00410382681850826,0.00118384401114206,0.00205290632881694,0.00787785833798104,0.00401528398419791,0.00987425750212142,0.00479932809406683,0.00225795415668833,29,12,44,55,40,17,35,113,62,128,80,33
ADCK1,-11.5,0.0431040322580642,0.00171882487620468,0.0010928790782485,2.43678864481845,0.000575705238917674,0.00033642847530615,0.000302961448155722,0.00232591946503852,0.00194931773879142,0.000835654596100279,0.00129039826382779,0.00132459564974902,0.000388575869438508,0.00123428218776518,0.000839882416461695,0.00123161135819364,8,5,4,32,19,12,22,19,6,16,14,18
ADCK3,-1.8,0.795445898234683,0.0123464053715087,1.41052220124014e-05,3.13283846618856,0.00323834196891192,0.00289328488763289,0.00666515185942589,0.00617822357900858,0.0047194008412845,0.00194986072423398,0.00351926799225761,0.00383435582822086,0.00349718282494657,0.00655712412250251,0.00353950446937429,0.00465275401984263,45,43,88,85,46,28,60,55,54,85,59,68
ADD1,-10.9,0.0588379506008012,0.00182472403919359,0.0478746866422497,1.71731270493466,0.000431778929188256,0.00013457139012246,7.57403620389305e-05,0.00109027474923681,0.000512978352313532,0.000417827298050139,0.000703853598451522,0.000488008923591746,0.000906677028689852,0.00154285273470647,0.000479932809406683,0.000615805679096818,6,2,1,15,5,6,12,7,14,20,8,9
ADD2,-7.65,0.210830665696617,0.0123464053715087,6.33604181821983e-05,2.90090566051173,0.000575705238917674,0.0006728569506123,0.00121184579262289,0.00254397441488588,0.000820765363701652,0.00125348189415042,0.00105578039767728,0.00264919129949805,0.00168382876756687,0.00277713492247165,0.00137980682704421,0.000547382825863838,8,10,16,35,8,18,18,38,26,36,23,8
ADGRE5,-6.4,0.307190770918207,0.0123464053715087,3.47602954984198e-13,5.52684982523589,0.00187104202648244,0.00148028529134706,0.000681663258350375,0.00523331879633668,0.00184672206832872,0.000905292479108635,0.00316734119303185,0.0042526491912995,0.00123049025322194,0.00277713492247165,0.00143979842822005,0.0013684570646596,26,22,9,72,18,13,54,61,19,36,24,20
ADGRG5,-12.4,0.0258479906814207,0.00171882487620468,7.39669588406237e-10,4.52323293776391,0,0.00026914278024492,0.000151480724077861,0.00159906963221398,0.000512978352313532,0.00118384401114206,0.000938471464602029,0.0011154489682097,0.00291431902078881,0.00107999691429453,0.00179974803527506,0.000273691412931919,0,4,2,22,5,17,16,16,45,14,30,4
ADH5,-10.5,0.0711279592448305,0.00258795263976066,7.52975386812e-05,2.87361801130231,0.00287852619458837,0.0040371417036738,0.005453306066803,0.00763192324465765,0.00738688827331487,0.0052924791086351,0.00574813772068743,0.00501952035694367,0.00705912829479956,0.00917997377150351,0.00461935329053932,0.00602121108450222,40,60,72,105,72,76,98,72,109,119,77,88
ADI1,-12.7,0.0221595203488373,0.00171882487620468,1.26716912675604e-17,6.81265629096162,0.0102187679907887,0.0135917104023685,0.0150723320457472,0.0222416048844309,0.0284190007181697,0.0168523676880223,0.0150741979001701,0.019659788064696,0.0197526066964575,0.0203656560981254,0.0184774131621573,0.0282586383852207,142,202,199,306,277,242,257,282,305,264,308,413
ADIPOR1,-12.55,0.0238177083333338,0.00171882487620468,3.39763550132155e-50,15.6034671528713,0.0254749568221071,0.0276544206701655,0.0369612966749981,0.050443378398023,0.060121062891146,0.035933147632312,0.0402956185113496,0.0419687674288901,0.0472119681367787,0.082002622849649,0.0558521806947027,0.0394115634621964,354,411,488,694,586,516,687,602,729,1063,931,576
ADM5,-0.85,0.906236976106541,0.0123464053715087,1.19716810332211e-119,33.1885542117845,0.00107944732297064,0.00121114251110214,7.57403620389305e-05,0.00312545428114552,0.000307787011388119,0,0.00111443486421491,0.0085750139431121,0.000129525289812836,0.0103371133225334,0.000659907612934189,0.000410537119397879,15,18,1,43,3,0,19,123,2,134,11,6
ADNP,-4.5,0.491620142027114,0.0123464053715087,4.49554322846685e-12,5.19617486837747,0,0,0,0,0.000205191340925413,6.96378830083565e-05,0,0.0011154489682097,0.000129525289812836,0,0,0,0,0,0,0,2,1,0,16,2,0,0,0
ADPGK,-13.5,0.00901767676767655,0.00171882487620468,2.47764303983654e-19,7.29878453114798,0.00604490500863558,0.00477728434934733,0.00575626751495872,0.0146096816397732,0.0170308812968093,0.00842618384401114,0.0109097307759986,0.0136642498605689,0.0112039375688103,0.0131913908817403,0.00977863099166117,0.0145056448853917,84,71,76,201,166,121,186,196,173,171,163,212
ADPRM,-6.9,0.267323671497585,0.0123464053715087,0.000199325683355029,2.71808307340366,0.000287852619458837,0.00074014264567353,0.000757403620389305,0.000799534816106992,0.00225710475017954,6.96378830083565e-05,0.000997125931139656,0.00132459564974902,0.000582863804157762,0.00208285119185374,0.000839882416461695,0.00143687991789258,4,11,10,11,22,1,17,19,9,27,14,21
ADRBK1,-12.85,0.0205142857142851,0.00171882487620468,2.4226515084927e-08,4.04836389055322,0.000935521013241221,0.00060557125555107,0.00106036506854503,0.00159906963221398,0.00328306145480661,0.00125348189415042,0.00193559739574169,0.00474065811489124,0.00174859141247329,0.00215999382858906,0.00179974803527506,0.00239479986315429,13,9,14,22,32,18,33,68,27,28,30,35
ADRM1,-13.5,0.00901767676767655,0.00171882487620468,9.60595864941348e-63,18.834605278671,0.0485751295336788,0.0586731260933925,0.079603120502916,0.133231574356738,0.181286549707602,0.111072423398329,0.121297436799812,0.109174567763525,0.12855385013924,0.1382396050297,0.123402723618693,0.126308587068081,675,872,1051,1833,1767,1595,2068,1566,1985,1792,2057,1846
ADSL,-10.75,0.0631404998397949,0.00201118784078275,1.99071535138451e-18,7.04179768277347,0.0125215889464594,0.0155429955591441,0.0208285995607059,0.0210786451519116,0.0351903149687083,0.01991643454039,0.0182415390932019,0.0220301171221417,0.0297260540120459,0.0269227802206279,0.0208770772091907,0.0262059527882313,174,231,275,290,343,286,311,316,459,349,348,383
AEN,-11.6,0.0407218029350102,0.00171882487620468,5.72809124571555e-09,4.24679915386899,0.00100748416810593,0.00154757098640829,0.00227221086116792,0.0037796191306876,0.00554016620498615,0.00278551532033426,0.00146636166344067,0.00313720022308979,0.00544006217213911,0.00439713029391345,0.00269962205291259,0.00396852548751283,14,23,30,52,54,40,25,45,84,57,45,58
AES,-12.75,0.0215429216867473,0.00171882487620468,1.54334273910437e-07,3.78896329599003,0.000503742084052965,0.00033642847530615,0.000530182534272514,0.0018898095653438,0.00338565712526931,0.000766016713091922,0.000762508064989149,0.00139431121026213,0.00129525289812836,0.00115713955102985,0.00245965564820925,0.00150530277112556,7,5,7,26,33,11,13,20,20,15,41,22
AFAP1,1.7,0.805956371690533,0.0163540457554621,0.00384223990967232,2.21677363468342,0.000143926309729419,0.00013457139012246,0.000302961448155722,0.000363424916412269,0.000102595670462706,0,0.000293272332688134,0.0010457334076966,6.4762644906418e-05,0,5.99916011758354e-05,0.000410537119397879,2,2,4,5,1,0,5,15,1,0,1,6
AFF1,8.8,0.142879927163667,0.0163540457554621,0.0104507010045753,2.03043681959474,0.00151122625215889,0.0026914278024492,0.00265091267136257,0.00130832969908417,0.00215450907971684,0.000766016713091922,0.00164232506305355,0.000766871165644172,0.00116572760831552,0.00107999691429453,0.00215969764233007,0.000752651385562778,21,40,35,18,21,11,28,11,18,14,36,11
AFF3,-9,0.133014285714286,0.00670341701719823,0.0018347060539266,2.347517428659,0.00129533678756477,0.00141299959628583,0.00121184579262289,0.00210786451519116,0.00348825279573202,0.0016016713091922,0.000821162531526776,0.00292805354155047,0.00220192992681821,0.00354856128982489,0.0020397144399784,0.00184741703729045,18,21,16,29,34,23,14,42,34,46,34,27
AFF4,-10.65,0.0658083850931678,0.0024086129012815,0.0382348126126848,1.76581079559712,0.000143926309729419,0.00060557125555107,0.000681663258350375,0.000581479866259631,0.00205191340925413,0.000905292479108635,0.000879816998064403,0.0010457334076966,0.00174859141247329,0.00146571009797115,0.00119983202351671,0.00143687991789258,2,9,9,8,20,13,15,15,27,19,20,21
AFG3L2,-8.9,0.138088440567067,0.00728044028478603,9.2008809478214e-21,7.70051609176648,0.0030944156591825,0.00457542726416364,0.00287813375747936,0.00494257886320686,0.0104647583871961,0.00383008356545961,0.00381254032494574,0.0032069157836029,0.0108153616993718,0.00478284347759006,0.00533925250464935,0.00499486828600753,43,68,38,68,102,55,65,46,167,62,89,73
AFMID,-11.25,0.0497613298662706,0.00171882487620468,1.51925029360039e-16,6.50516135686277,0.00151122625215889,0.00080742834073476,0.00219647049912899,0.00203517953190871,0.00410382681850826,0.00327298050139276,0.00246348759458033,0.00725041829336308,0.00518101159251344,0.0055542698449433,0.00329953806467095,0.00198426274375641,21,12,29,28,40,47,42,104,80,72,55,29
AGA,-13.5,0.00901767676767655,0.00171882487620468,3.95458639145078e-14,5.80411027200131,0.0015831894070236,0.00282599919257166,0.00257517230932364,0.00705044337839802,0.00841284497794193,0.00633704735376045,0.00645199131913895,0.00439208031232571,0.00926105822161777,0.00794569158373833,0.00653908452816606,0.00691070817653096,22,42,34,97,82,91,110,63,143,103,109,101
AGAP11,-6.7,0.281617184969226,0.0123464053715087,0.0200711752599491,1.90075893732627,0.000143926309729419,0,0.000302961448155722,0.000218054949847362,0.000718169693238945,6.96378830083565e-05,0.000117308933075254,0.000139431121026213,0.00097143967359627,0.000771426367353236,0.000179974803527506,0.000410537119397879,2,0,4,3,7,1,2,2,15,10,3,6
AGAP2,3.15,0.64003651974814,0.0163540457554621,5.27443191037888e-06,3.28066039165094,0.000719631548647093,0.00080742834073476,0.00212073013709006,0.00130832969908417,0.000718169693238945,0.000626740947075209,0.000762508064989149,0.00146402677077524,0.000712389093970598,0.00300856283267762,0.000539924410582519,0.000547382825863838,10,12,28,18,7,9,13,21,11,39,9,8
AGAP3,-0.85,0.906236976106541,0.0123464053715087,1.09182678937593e-34,11.5134644793575,0.000503742084052965,0.00033642847530615,0.000227221086116792,7.26849832824538e-05,0,0.000278551532033426,0.000175963399612881,0.00188232013385388,0.000259050579625672,0.0042428450204428,0.00125982362469254,0.000478959972630859,7,5,3,1,0,4,3,27,4,55,21,7
AGBL3,-1.05,0.883564723956785,0.0123464053715087,0.00021243067725549,2.70767285523228,0.000863557858376511,0.00013457139012246,7.57403620389305e-05,0.000363424916412269,0.000615574022776239,0.000417827298050139,0.000293272332688134,0.00139431121026213,6.4762644906418e-05,7.71426367353236e-05,5.99916011758354e-05,0.000273691412931919,12,2,1,5,6,6,5,20,1,1,1,4
AGFG2,-1.55,0.8229579849072,0.0123464053715087,4.6240975919318e-06,3.29991238994325,0.000215889464594128,0,0,0.000218054949847362,0.000307787011388119,0,0,0.000976017847183491,0,0.000154285273470647,0,0,3,0,0,3,3,0,0,14,0,2,0,0
AGGF1,-12.3,0.0272357656163628,0.00171882487620468,0.0141432791520196,1.9707160066539,0.00273459988485895,0.00309514197281658,0.00325683556767401,0.00581479866259631,0.00584795321637427,0.00362116991643454,0.00457504838993489,0.00522866703848299,0.00667055242536105,0.00532284193473733,0.00401943727878097,0.00485802257954157,38,46,43,80,57,52,78,75,103,69,67,71
AGMAT,-12.45,0.0249811827956986,0.00171882487620468,5.62956457256188e-05,2.91942643937937,0.000863557858376511,0.00154757098640829,0.00159054760281754,0.00399767408053496,0.00184672206832872,0.00222841225626741,0.00293272332688134,0.00369492470719465,0.00433909720873,0.00385713183676618,0.00377947087407763,0.00342114266164899,12,23,21,55,18,32,50,53,67,50,63,50
AGPAT1,-9.2,0.123312356979405,0.00585779321572382,1.10936112323123e-62,18.8180274811706,0.000719631548647093,0.00322971336293904,0.00492312353253049,0.0127198720744294,0.00595054888683698,0.00153203342618384,0.0024048331280427,0.013733965421082,0.0147658830386633,0.0104142559592687,0.00743895854580359,0.00561067396510434,10,48,65,175,58,22,41,197,228,135,124,82
AGPAT2,-13.5,0.00901767676767655,0.00171882487620468,8.92070693567258e-39,12.6030842996639,0.0137449625791595,0.0136589960974297,0.0144664091494357,0.0324901875272569,0.0339591669231558,0.0199860724233983,0.0230512053492873,0.0415504740658115,0.0309565442652678,0.0344827586206897,0.0296958425820385,0.0327061238453644,191,203,191,447,331,287,393,596,478,447,495,478
AGPAT6,-8.6,0.153928750260797,0.00850910568055861,6.69545877614053e-08,3.90624151364665,0.00187104202648244,0.00423899878885749,0.00704385366962054,0.00588748364587876,0.0102595670462706,0.00564066852367688,0.00598275558683794,0.00704127161182376,0.00777151738877016,0.00856283267762092,0.00641910132581439,0.00807389668149162,26,63,93,81,100,81,102,101,120,111,107,118
AGT,-13.5,0.00901767676767655,0.00171882487620468,1.20795450646939e-20,7.66763169122462,0.0273459988485895,0.0300767056923698,0.0308263273498447,0.0513155981974124,0.0560172360726377,0.0441504178272981,0.0469822276966391,0.0468488566648076,0.0578330419014313,0.0595541155596698,0.0499730037794709,0.044201163188505,380,447,407,706,546,634,801,672,893,772,833,646
AGTPBP1,-1.05,0.883564723956785,0.0123464053715087,0.0269127502127824,1.84020498330251,0.000719631548647093,0.00222042793702059,0.00287813375747936,0.00232591946503852,0.00338565712526931,0.00118384401114206,0.00170097952959118,0.00174288901282766,0.00291431902078881,0.00154285273470647,0.00149979002939588,0.00225795415668833,10,33,38,32,33,17,29,25,45,20,25,33
AGTRAP,-11.7,0.0386468029578078,0.00171882487620468,4.46461521336092e-12,5.19717372911739,0.00820379965457686,0.0121114251110214,0.0116640157539953,0.0168629161215293,0.0207243254334667,0.0175487465181059,0.0129626371048155,0.0115727830451757,0.019364030827019,0.0199799429144488,0.0150578918951347,0.020321587410195,114,180,154,232,202,252,221,166,299,259,251,297
AHCY,-11.4,0.0459814380617426,0.00171882487620468,9.81732290635125e-23,8.24957134099749,0.00935521013241221,0.0115058538554703,0.0172688025448762,0.0274749236807676,0.0277008310249307,0.0127437325905292,0.0177723033609009,0.0182654768544339,0.0237678906806554,0.0249170716655095,0.0198572199892015,0.0178583646938077,130,171,228,378,270,183,303,262,367,323,331,261
AHCYL1,-10.25,0.0800364994363019,0.00316751387115619,0.0371461544576515,1.77214715916307,7.19631548647093e-05,6.728569506123e-05,0.000151480724077861,0.000363424916412269,0.000718169693238945,6.96378830083565e-05,0.000175963399612881,0.0010457334076966,0.00064762644906418,0.00084856900408856,0.000539924410582519,0.000273691412931919,1,1,2,5,7,1,3,15,10,11,9,4
AHI1,-13.4,0.0146362126245842,0.00171882487620468,1.02475321056951e-08,4.16703839786809,0.00316637881404721,0.00363342753330642,0.00302961448155722,0.00784997819450502,0.00748948394377757,0.00571030640668524,0.00563082878761218,0.00690184049079755,0.00705912829479956,0.0101828280490627,0.00515927770112184,0.00561067396510434,44,54,40,108,73,82,96,99,109,132,86,82
AHR,-3.1,0.645593728620297,0.0123464053715087,0.00462269912266313,2.18312494953533,0,0,0,0,0,0,0,0.000488008923591746,0.000194287934719254,7.71426367353236e-05,0,0,0,0,0,0,0,0,0,7,3,1,0,0
AHSA1,-4.6,0.48015972131788,0.0123464053715087,1.93340707371156e-08,4.07978117384221,0.0115141047783535,0.0148028529134706,0.0149965916837082,0.0160633813054223,0.0238021955473479,0.0119777158774373,0.0135491817701918,0.0134551031790296,0.0172916261900136,0.0158913831674767,0.0140980262763213,0.0221690044474855,160,220,198,221,232,172,231,193,267,206,235,324
AIF1,-2.4,0.725696279874554,0.0123464053715087,3.31843117175354e-07,3.68045571798068,0.0659182498560737,0.0728031220562508,0.0889191850337045,0.0869312400058148,0.101159331076229,0.0601671309192201,0.0764267698985278,0.0662297824874512,0.0740884657729422,0.0886368896088868,0.0808086867838503,0.0765651727677044,916,1082,1174,1196,986,864,1303,950,1144,1149,1347,1119
AIFM1,-5.95,0.346486579182821,0.0123464053715087,0.0359193998299719,1.77948183148595,0.00316637881404721,0.00417171309379626,0.00696811330758161,0.00617822357900858,0.00738688827331487,0.00536211699164345,0.00516159305531116,0.0053680981595092,0.0075772294540509,0.00431998765717812,0.00605915171875937,0.00588436537803626,44,62,92,85,72,77,88,77,117,56,101,86
AIG1,-10.2,0.0816308762169679,0.00323362350730555,1.78403938949273e-23,8.4554205023587,0.0243235463442717,0.0265778495491858,0.0358251912444141,0.0476813490332897,0.0589925105160562,0.0333565459610028,0.0322599565956948,0.0324177356385945,0.043844310601645,0.0491398596004011,0.0418141460195573,0.0357851522408484,338,395,473,656,575,479,550,465,677,637,697,523
AIMP1,-12.3,0.0272357656163628,0.00171882487620468,9.60787310677242e-09,4.17584855337161,0.00532527345998849,0.00423899878885749,0.00408997955010225,0.00784997819450502,0.00831024930747922,0.0052924791086351,0.00668660918528946,0.00704127161182376,0.00796580532348941,0.0127285350613284,0.0067790509328694,0.00704755388299692,74,63,54,108,81,76,114,101,123,165,113,103
AIMP2,-13.25,0.0165106382978712,0.00171882487620468,1.24317669794095e-12,5.3633238488667,0.0134571099597006,0.0148028529134706,0.0204498977505112,0.0292193632795464,0.0311890838206628,0.0217966573816156,0.0275675992726846,0.0265616285554936,0.0275241240852276,0.0303170562369822,0.0266962625232467,0.0247690728703387,187,220,270,402,304,313,470,381,425,393,445,362
AK1,-10.35,0.0765566445661576,0.00290494372577366,0.0050205530541769,2.1678567969897,0.00359815774323546,0.0060557125555107,0.00666515185942589,0.00799534816106992,0.0109777367395096,0.00675487465181059,0.00803566191565488,0.00732013385387619,0.00680007771517389,0.00786854894700301,0.00671905933169356,0.00773178241532672,50,90,88,110,107,97,137,105,105,102,112,113
AK2,-9.85,0.0948934299017072,0.00400954722488776,2.11011057973337e-15,6.1757393944382,0.0387881404720783,0.0373435607589826,0.0430205256381126,0.048844308765809,0.0623781676413255,0.0382311977715877,0.0405302363775001,0.0404350250976018,0.0504501003820996,0.0677312350536141,0.0481732557441958,0.0582278481012658,539,555,568,672,608,549,691,580,779,878,803,851
AK3,-10.5,0.0711279592448305,0.00258795263976066,3.32830320191538e-06,3.34833832314321,0.000935521013241221,0.00275871349751043,0.0037112777399076,0.00545137374618404,0.00677131425053863,0.00438718662952646,0.00457504838993489,0.0032069157836029,0.00615245126610971,0.00431998765717812,0.0038994540764293,0.00396852548751283,13,41,49,75,66,63,78,46,95,56,65,58
AK4,-10.75,0.0631404998397949,0.00201118784078275,1.57647507918932e-07,3.78598048474144,0.00143926309729419,0.00174942807159198,0.00242369158524578,0.00443378398022968,0.0031804657843439,0.00250696378830084,0.00369523139187049,0.00244004461795873,0.00356194546985299,0.00663426675923783,0.00353950446937429,0.00212110845022237,20,26,32,61,31,36,63,35,55,86,59,31
AKAP2,-5.15,0.424487751169832,0.0123464053715087,2.04843716774056e-09,4.38645462516223,0.00100748416810593,0.00148028529134706,0.000908884344467167,0.00363424916412269,0.00297527444341849,0.00181058495821727,0.00158367059651592,0.00362520914668154,0.000777151738877016,0.00231427910205971,0.000419941208230848,0.000821074238795758,14,22,12,50,29,26,27,52,12,30,7,12
AKAP8,-13.15,0.0177669256381796,0.00171882487620468,1.72847388637022e-155,42.1163416743393,0.00129533678756477,0.00053828556048984,0.00159054760281754,0.00392498909725251,0.00420642248897097,0.00229805013927577,0.00604141005337556,0.00383435582822086,0.00446862249854284,0.0225256499267145,0.00209970604115424,0.00328429695518303,18,8,21,54,41,33,103,55,69,292,35,48
AKAP9,-13.25,0.0165106382978712,0.00171882487620468,0.00980991129336664,2.04254734759818,0.00381404720782959,0.00296057058269412,0.00424146027418011,0.00719581334496293,0.00656612290961321,0.00682451253481894,0.00533755645492404,0.00725041829336308,0.0057638753966712,0.00725140785312042,0.00665906773051773,0.00595278823126924,53,44,56,99,64,98,91,104,89,94,111,87
AKIRIN1,-13.15,0.0177669256381796,0.00171882487620468,1.76070089955616e-06,3.44134989796494,0.00410189982728843,0.00484457004440856,0.00522608498068621,0.009449047826719,0.00974658869395711,0.00654596100278552,0.00774238958296674,0.00725041829336308,0.0109448869891846,0.00779140631026768,0.00623912652228688,0.00971604515908313,57,72,69,130,95,94,132,104,169,101,104,142
AKIRIN2,-11.35,0.0474088280647646,0.00171882487620468,3.41596800159664e-13,5.52908978159161,0.00431778929188256,0.00551742699502086,0.00598348860107551,0.00763192324465765,0.0102595670462706,0.0052924791086351,0.00739046278374098,0.0131762409369771,0.0105563111197461,0.012882820334799,0.00737896694462775,0.00834758809442354,60,82,79,105,100,76,126,189,163,167,123,122
AKR1A1,-13.4,0.0146362126245842,0.00171882487620468,6.55232225930208e-12,5.14666700774958,0.0161917098445596,0.0187727089220832,0.0221919260774067,0.0311091728448902,0.0357032933210219,0.025974930362117,0.0278022171388351,0.028165086447295,0.0351013535392785,0.0330170485227185,0.0249565060891475,0.0276428327061238,225,279,293,428,348,373,474,404,542,428,416,404
AKR1B1,-13.15,0.0177669256381796,0.00171882487620468,1.18650504580183e-15,6.24793787583407,0.00993091537132988,0.0136589960974297,0.015223812769825,0.0226050298008431,0.0295475530932595,0.0165738161559889,0.0182415390932019,0.0165923034021194,0.0225374004274335,0.0239913600246856,0.0181174635551023,0.0192952446117003,138,203,201,311,288,238,311,238,348,311,302,282
AKR1C1,1,0.889347069868564,0.0163540457554621,0.00228192431014359,2.30899106075628,0,0.00026914278024492,0.000454442172233583,0.000218054949847362,0,0.000348189415041783,0.000879816998064403,0.00020914668153932,0.000906677028689852,7.71426367353236e-05,5.99916011758354e-05,0,0,4,6,3,0,5,15,3,14,1,1,0
AKR1E2,-5.75,0.365452624652727,0.0123464053715087,0.0438214006248147,1.73661215749651,0,0,0,0,0,0,0,0.000418293363078639,0,0.000154285273470647,0,0.000205268559698939,0,0,0,0,0,0,0,6,0,2,0,3
AKR7A2,-11.8,0.0366465011286684,0.00171882487620468,0.00312936353601577,2.25367484358174,0.00136729994242948,0.0033642847530615,0.00386275846398546,0.00683238842855066,0.00461680517082179,0.00389972144846797,0.00527890198838642,0.00522866703848299,0.00511624894760702,0.00431998765717812,0.00467934489171516,0.00451590831337667,19,50,51,94,45,56,90,75,79,56,78,66
AKT1S1,-7.4,0.229096065631616,0.0123464053715087,2.45972849512185e-09,4.36179849587395,0.00115141047783535,0.00174942807159198,0.00136332651670075,0.00392498909725251,0.00410382681850826,0.00153203342618384,0.000645199131913895,0.00383435582822086,0.00200764199209896,0.0013114248245005,0.00377947087407763,0.0017105713308245,16,26,18,54,40,22,11,55,31,17,63,25
AKT2,-12.25,0.0281031317494603,0.00171882487620468,3.40521025526411e-96,27.3336766137461,0.00690846286701209,0.00666128381106177,0.0091645838067106,0.0263119639482483,0.0102595670462706,0.0151810584958217,0.007859698516042,0.0385527049637479,0.0132115795609093,0.0136542467021523,0.019317295578619,0.0114950393431406,96,99,121,362,100,218,134,553,204,177,322,168
ALAD,-12,0.032712062256809,0.00171882487620468,3.20892063991288e-05,3.00683494076819,0.00151122625215889,0.00349885614318396,0.00219647049912899,0.00494257886320686,0.00697650559146404,0.00341225626740947,0.00510293858877353,0.00341606246514222,0.00408004662910433,0.00485998611432539,0.00497930289759434,0.00396852548751283,21,52,29,68,68,49,87,49,63,63,83,58
ALAS1,-13,0.0189847222222229,0.00171882487620468,0.00011224467651745,2.81058114787049,0.00582901554404145,0.00726685506661284,0.00628645004923124,0.0123564471580172,0.0127218631373756,0.00842618384401114,0.00827027978180538,0.0096207473508087,0.0110096496340911,0.00910283113476818,0.00917871497990281,0.00759493670886076,81,108,83,170,124,121,141,138,170,118,153,111
ALCAM,-7.55,0.217425304878049,0.0123464053715087,0.00025185082582216,2.68008880867616,0.00143926309729419,0.0013457139012246,0.00265091267136257,0.00196249454862625,0.00348825279573202,0.00181058495821727,0.00522024752184879,0.00257947573898494,0.0025257431513503,0.00300856283267762,0.00191973123762673,0.00239479986315429,20,20,35,27,34,26,89,37,39,39,32,35
ALDH16A1,-0.65,0.929322552532197,0.0123464053715087,1.16858700361505e-07,3.8281557105321,0.00129533678756477,0.00188399946171444,0.00204498977505112,0.00101758976595435,0.00194931773879142,0.00132311977715877,0.00246348759458033,0.00515895147796988,0.00148954083284761,0.00177428064491244,0.00107984882116504,0.00191583989052343,18,28,27,14,19,19,42,74,23,23,18,28
ALDH18A1,-8.1,0.182414136530652,0.0115919028210277,0.000119751387943473,2.80019586137624,0.000863557858376511,0.00060557125555107,0.000833143982428236,0.00123564471580172,0.00133374371601518,0.000348189415041783,0.000879816998064403,0.00306748466257669,0.00187811670228612,0.00239142173879503,0.00137980682704421,0.0013684570646596,12,9,11,17,13,5,15,44,29,31,23,20
ALDH1B1,-13.1,0.0182321802935012,0.00171882487620468,5.79270224314586e-05,2.91498742656313,0.00323834196891192,0.00363342753330642,0.00386275846398546,0.00734118331152784,0.00820765363701652,0.00619777158774373,0.00615871898645082,0.00843558282208589,0.00712389093970598,0.00563141248167862,0.00605915171875937,0.00465275401984263,45,54,51,101,80,89,105,121,110,73,101,68
ALDH1L2,-9.4,0.113998344762355,0.00550023960385496,0.01561007904845,1.95082505168629,0.000143926309729419,0.00020185708518369,0,0.00101758976595435,0.000307787011388119,0.000557103064066852,0.000410581265763388,0.000627440044617959,0.00110096496340911,0.000231427910205971,0.000659907612934189,0,2,3,0,14,3,8,7,9,17,3,11,0
ALDH2,-13.5,0.00901767676767655,0.00171882487620468,1.07286919687112e-38,12.5816307194141,0.0108664363845711,0.0111694253801642,0.01416344770128,0.0305276929786306,0.0386785677644403,0.0233983286908078,0.027508944806147,0.024191299498048,0.0319927465837705,0.0344056159839543,0.028076069350291,0.0240848443380089,151,166,187,420,377,336,469,347,494,446,468,352
ALDH3A2,-11.2,0.0508562590975257,0.00171882487620468,0.000362871356431037,2.62059933346666,0.00107944732297064,0.00114385681604091,0.00113610543058396,0.00232591946503852,0.00400123114804555,0.00201949860724234,0.0015250161299783,0.00118516452872281,0.00336765753513374,0.00223713646532438,0.0018597396364509,0.00198426274375641,15,17,15,32,39,29,26,17,52,29,31,29
ALDH3B1,-11.9,0.0347941176470588,0.00171882487620468,1.25901852844514e-30,10.416188273339,0.00726827864133564,0.00518099851971471,0.00802847837612664,0.0156272714057276,0.0147737765466297,0.00661559888579387,0.0175376854947504,0.0116424986056888,0.0211773848843987,0.0172799506287125,0.0104385386045954,0.010126582278481,101,77,106,215,144,95,299,167,327,224,174,148
ALDH4A1,-4.95,0.444913369345037,0.0123464053715087,0.000146079193926579,2.76815762447798,0.000431778929188256,0.00040371417036738,0.0017420283268954,0.00123564471580172,0.00277008310249307,0.000835654596100279,0.000175963399612881,0.00174288901282766,0.00097143967359627,0.00138856746123582,0.00125982362469254,0.000957919945261717,6,6,23,17,27,12,3,25,15,18,21,14
ALDH7A1,-10.95,0.0572288506909338,0.00182472403919359,0.0371648038201729,1.77200553612468,7.19631548647093e-05,0.00060557125555107,0.000227221086116792,0.0009449047826719,0.00174412639786601,0.000487465181058496,0.000821162531526776,0.0011154489682097,0.000582863804157762,0.0013114248245005,0.00113984042234087,0.000615805679096818,1,9,3,13,17,7,14,16,9,17,19,9
ALDH9A1,-9.75,0.0990699238578678,0.00452613634664272,0.0203287870686841,1.89815765993284,0.00338226827864134,0.00390257031355134,0.00378701810194653,0.00436109899694723,0.00738688827331487,0.00285515320334262,0.00516159305531116,0.00439208031232571,0.00556958746195195,0.00563141248167862,0.00551922730817686,0.00567909681833732,47,58,50,60,72,41,88,63,86,73,92,83
ALDOA,-12.45,0.0249811827956986,0.00171882487620468,5.67725578017792e-50,15.5453314954585,0.0685089234312032,0.0999865428609878,0.126486404605014,0.168047681349033,0.221606648199446,0.122214484679666,0.134318728371165,0.17638036809816,0.173175312479762,0.186608038262748,0.155798188253644,0.130345535408827,952,1486,1670,2312,2160,1755,2290,2530,2674,2419,2597,1905
ALDOC,-8.85,0.140665800865801,0.00747686945930971,0.00094627582915867,2.46117183334737,0.000935521013241221,0.00033642847530615,0.000833143982428236,0.00101758976595435,0.00215450907971684,0.00118384401114206,0.000821162531526776,0.000766871165644172,0.00297908166569523,0.00138856746123582,0.00137980682704421,0.00143687991789258,13,5,11,14,21,17,14,11,46,18,23,21
ALG1,-10.9,0.0588379506008012,0.00182472403919359,1.61558215400967e-08,4.1047002310257,0.0053972366148532,0.00215314224195936,0.00469590244641369,0.009449047826719,0.00892582333025546,0.00487465181058496,0.00598275558683794,0.00878416062465142,0.00699436564989314,0.0081771194939443,0.00479932809406683,0.00718439958946288,75,32,62,130,87,70,102,126,108,106,80,105
ALG14,-8.45,0.162127670396745,0.00941574103989145,0.0496809995120625,1.70930655202474,0.00122337363270006,0.00060557125555107,0.00181776868893433,0.00334350923099288,0.00194931773879142,0.00146239554317549,0.00187694292920406,0.00230061349693252,0.00200764199209896,0.00277713492247165,0.00197972283880257,0.00130003421142662,17,9,24,46,19,21,32,33,31,36,33,19
ALG2,-8.6,0.153928750260797,0.00850910568055861,1.51995053524978e-05,3.12157429609393,0.00107944732297064,0.00100928542591845,0.00234795122320685,0.00428841401366478,0.0031804657843439,0.00167130919220056,0.00158367059651592,0.00188232013385388,0.00220192992681821,0.00308570546941294,0.0018597396364509,0.00417379404721177,15,15,31,59,31,24,27,27,34,40,31,61
ALG3,-11.8,0.0366465011286684,0.00171882487620468,2.60908384796355e-15,6.14916121930708,0.0215889464594128,0.0213968510294711,0.0315079906081951,0.0380869312400058,0.0444239253103519,0.0262534818941504,0.0320839931960819,0.0331846068042387,0.0433262094423936,0.0362570392656021,0.0371348011278421,0.0418747861785836,300,318,416,524,433,377,547,476,669,470,619,612
ALG5,-13.15,0.0177669256381796,0.00171882487620468,1.44579245819173e-06,3.46960176273358,0.00662061024755325,0.00773785493204145,0.00772551692797092,0.01184765227504,0.0161075202626449,0.00905292479108635,0.0116135843744501,0.00906302286670385,0.0127582410465643,0.0126513924245931,0.0115183874257604,0.0116318850496066,92,115,102,163,157,130,198,130,197,164,192,170
ALKBH2,-10.5,0.0711279592448305,0.00258795263976066,9.57343042636499e-05,2.83567621159644,0.000791594703511802,0.00148028529134706,0.00121184579262289,0.00407035906381741,0.00225710475017954,0.00222841225626741,0.00187694292920406,0.0020914668153932,0.00330289489022732,0.0029314201959423,0.00215969764233007,0.000821074238795758,11,22,16,56,22,32,32,30,51,38,36,12
ALKBH3,-7.65,0.210830665696617,0.0123464053715087,0.0105923412484984,2.0278387134788,0.00604490500863558,0.00632485533575562,0.00568052715291979,0.0085041430440471,0.00902841900071817,0.00494428969359331,0.00750777171681624,0.00599553820412716,0.00977915938086911,0.00964282959191545,0.00725898374227608,0.00622647964420116,84,94,75,117,88,71,128,86,151,125,121,91
ALKBH4,-10.15,0.0836397241379309,0.00342142091436687,7.28906798839638e-05,2.87883916678479,0.0030944156591825,0.00444085587404118,0.00484738317049156,0.00581479866259631,0.0101569713758079,0.00584958217270195,0.00615871898645082,0.00557724484104852,0.00608768862120329,0.00547712720820798,0.00599916011758354,0.00424221690044475,43,66,64,80,99,84,105,80,94,71,100,62
ALKBH7,-12.9,0.0200818414322255,0.00171882487620468,8.57908928512815e-20,7.42924514137734,0.0297207829591249,0.0384201318799623,0.0521851094448232,0.0672336095362698,0.0774597311993434,0.0511838440111421,0.0588890844037773,0.0578639152258784,0.0602940224078751,0.0661112396821723,0.0556122142899994,0.057612042422169,413,571,689,925,755,735,1004,830,931,857,927,842
ALOX5,-12.55,0.0238177083333338,0.00171882487620468,3.56276658672045e-15,6.10947921172136,0.000431778929188256,0.00047099986542861,0.000530182534272514,0.00508794882977177,0.00266748743203037,0.00118384401114206,0.000703853598451522,0.00146402677077524,0.00200764199209896,0.00215999382858906,0.00215969764233007,0.00239479986315429,6,7,7,70,26,17,12,21,31,28,36,35
ALOX5AP,-13.5,0.00901767676767655,0.00171882487620468,3.89392204615202e-30,10.2849635922341,0.0203655728267127,0.023415421881308,0.0302204044535333,0.0499345835150458,0.0578639581409665,0.0347493036211699,0.0411167810428764,0.0395984383714445,0.0503205750922868,0.0496027154208131,0.0487131801547783,0.0435169346561752,283,348,399,687,564,499,701,568,777,643,812,636
AMBRA1,-7.25,0.240326135969476,0.0123464053715087,1.25277983948528e-14,5.95015212823257,0.00136729994242948,0,0.000151480724077861,0.00138101468236662,0.000820765363701652,0.00020891364902507,0.000762508064989149,0.0011154489682097,0.00116572760831552,0.002622849649001,0.00341952126702262,0.000342114266164899,19,0,2,19,8,3,13,16,18,34,57,5
AMDHD2,-1.3,0.853588418618679,0.0123464053715087,9.46249614239339e-214,56.5178456983393,0.00331030512377663,0.00302785627775535,0.000984624706506097,0.0210786451519116,0.00123114804555248,0.000557103064066852,0.00146636166344067,0.00383435582822086,0.00148954083284761,0.0114171102368279,0.0214170016197732,0.00130003421142662,46,45,13,290,12,8,25,55,23,148,357,19
AMMECR1,-3.45,0.605848669558082,0.0123464053715087,0.0200009605127848,1.90151026789556,0.000791594703511802,0.00026914278024492,0.00128758615466182,0.00218054949847362,0.000512978352313532,0.000766016713091922,0.000703853598451522,0.00188232013385388,0.00103620231850269,0.000694283730617912,0.000959865618813366,0.000957919945261717,11,4,17,30,5,11,12,27,16,9,16,14
AMN1,-0.95,0.894025095955122,0.0123464053715087,0.0366325260699257,1.77522602018753,0.000431778929188256,6.728569506123e-05,0.00128758615466182,0.000290739933129815,0.000615574022776239,0.000417827298050139,0.00111443486421491,0.000697155605131065,0.000129525289812836,0.00100285427755921,0.000179974803527506,0.000615805679096818,6,1,17,4,6,6,19,10,2,13,3,9
AMPD2,-6.9,0.267323671497585,0.0123464053715087,0.000109353629628861,2.81478561694644,0.000215889464594128,6.728569506123e-05,0.000454442172233583,0.0009449047826719,0.000205191340925413,0.000348189415041783,0.000527890198838642,0.000488008923591746,0.000194287934719254,0.000385713183676618,0.000539924410582519,0.00184741703729045,3,1,6,13,2,5,9,7,3,5,9,27
AMZ2,-12.45,0.0249811827956986,0.00171882487620468,7.7142206238102e-05,2.86982010718862,0.00331030512377663,0.00222042793702059,0.00234795122320685,0.0037796191306876,0.00666871858007592,0.00410863509749304,0.00504428412223591,0.00481037367540435,0.00595816333139045,0.00601712566535524,0.00545923570700102,0.00321587410195005,46,33,31,52,65,59,86,69,92,78,91,47
ANAPC1,-7.35,0.232938322512721,0.0123464053715087,1.14407696974336e-07,3.83127112915432,0.000503742084052965,0.00047099986542861,0.000908884344467167,0.00239860444832098,0.00112855237508977,0.000139275766016713,0.000997125931139656,0.000906302286670385,0.00284955637588239,0.00200570855511841,0.000899874017637531,0.000547382825863838,7,7,12,33,11,2,17,13,44,26,15,8
ANAPC10,-11.85,0.0357124769797418,0.00171882487620468,6.31177860329166e-06,3.25396880568664,0.00352619458837075,0.00235499932714305,0.0037112777399076,0.00843145806076465,0.00656612290961321,0.00355153203342618,0.00445773945685964,0.00655326268823201,0.00511624894760702,0.00470570084085474,0.00521926930229768,0.00431063975367773,49,35,49,116,64,51,76,94,79,61,87,63
ANAPC11,-13.05,0.0184522882181118,0.00171882487620468,1.76048828293982e-52,16.1978347156678,0.046776050662061,0.0682276947920872,0.0928576838597289,0.134031109172845,0.150713039909716,0.094150417827298,0.110856941756115,0.108477412158394,0.163590441033612,0.135848183290905,0.118063471114044,0.128498118371536,650,1014,1226,1844,1469,1352,1890,1556,2526,1761,1968,1878
ANAPC15,-8.1,0.182414136530652,0.0115919028210277,1.69147206973883e-27,9.56536635711542,0.0191421991940127,0.0197819943480016,0.0313565098841172,0.0272568687309202,0.0487329434697856,0.0245821727019499,0.0228165874831368,0.0250278862242052,0.0222783498478078,0.0347913291676309,0.0340752294678745,0.0374957235716729,266,294,414,375,475,353,389,359,344,451,568,548
ANAPC16,-13.3,0.0159905149051483,0.00171882487620468,8.9183966816789e-14,5.70044303614158,0.0155440414507772,0.0148028529134706,0.0203741573884723,0.0276929786306149,0.0295475530932595,0.0210306406685237,0.0227579330165992,0.0257947573898494,0.0314098827796127,0.0329399058859832,0.02405663207151,0.0301744782757441,216,220,269,381,288,302,388,370,485,427,401,441
ANAPC2,-6.15,0.328246691008672,0.0123464053715087,2.48482570873254e-06,3.3909281364448,0.000935521013241221,0.00114385681604091,0.00128758615466182,0.000872219799389446,0.00277008310249307,0.00174094707520891,0.00199425186227931,0.00132459564974902,0.00414480927401075,0.00177428064491244,0.00143979842822005,0.000752651385562778,13,17,17,12,27,25,34,19,64,23,24,11
ANAPC5,-13.4,0.0146362126245842,0.00171882487620468,8.41164965513049e-08,3.87415646640338,0.0077720207253886,0.00861256896783744,0.0107551314095281,0.0152638464893153,0.0200061557402278,0.0119777158774373,0.0141357264355681,0.0135248187395427,0.0156077974224467,0.0148113862531821,0.0135581018657388,0.0138214163530619,108,128,142,210,195,172,241,194,241,192,226,202
ANGEL1,-7.5,0.221333719892953,0.0123464053715087,0.0448127048964208,1.73174976751005,0,0.00080742834073476,0,0.00130832969908417,0.000410382681850826,0.000278551532033426,0.000410581265763388,0.000488008923591746,0.000906677028689852,0.000771426367353236,0.000419941208230848,0.000478959972630859,0,12,0,18,4,4,7,7,14,10,7,7
ANGPT2,-3.25,0.629087498557082,0.0123464053715087,0.0376218431704241,1.76916339315719,0,0,7.57403620389305e-05,0,0.000410382681850826,0,0,6.97155605131065e-05,0.000453338514344926,0.000231427910205971,0,0,0,0,1,0,4,0,0,1,7,3,0,0
ANK1,-9.85,0.0948934299017072,0.00400954722488776,0.0208550582672606,1.89290486819644,0,0,0,0.000726849832824538,0.000102595670462706,0,0.000527890198838642,0.000557724484104852,0.000259050579625672,0.000231427910205971,0.000359949607055012,0,0,0,0,10,1,0,9,8,4,3,6,0
ANKFY1,-9.3,0.118725145518044,0.00577750842327555,7.94938111795889e-05,2.86509617185763,0.000215889464594128,0.00053828556048984,7.57403620389305e-05,0.000799534816106992,0.0015389350569406,0.000696378830083565,0,0.000906302286670385,0.000582863804157762,0.00138856746123582,0.000599916011758354,0.00191583989052343,3,8,1,11,15,10,0,13,9,18,10,28
ANKMY1,0.15,0.983520710059172,0.0163540457554621,1.05129336247718e-06,3.51565308285646,0.000287852619458837,0.00020185708518369,0,0,0.000102595670462706,0.00020891364902507,0,0,0,0.00123428218776518,0.000299958005879177,0.000273691412931919,4,3,0,0,1,3,0,0,0,16,5,4
ANKRD10,-4.65,0.474887136875163,0.0123464053715087,5.11691210496248e-05,2.93425816395502,0.00115141047783535,0.00275871349751043,0.00302961448155722,0.00327082424771042,0.0048219965117472,0.00278551532033426,0.00246348759458033,0.0020914668153932,0.00498672365779418,0.00478284347759006,0.00197972283880257,0.00253164556962025,16,41,40,45,47,40,42,30,77,62,33,37
ANKRD11,-6.9,0.267323671497585,0.0123464053715087,2.07217709556021e-08,4.0702270792986,0,0.00013457139012246,0.000151480724077861,7.26849832824538e-05,0.000410382681850826,6.96378830083565e-05,0.000117308933075254,0.000418293363078639,0.000259050579625672,0.000385713183676618,0.000239966404703342,0.0017105713308245,0,2,2,1,4,1,2,6,4,5,4,25
ANKRD13C,-0.25,0.974074482171569,0.0123464053715087,0.0224144015003505,1.87798175387275,0.000215889464594128,0.0006728569506123,0.000681663258350375,0.00116295973251926,0,0.000417827298050139,5.86544665376268e-05,0.00139431121026213,0.000518101159251344,0.00084856900408856,0.000539924410582519,0.000478959972630859,3,10,9,16,0,6,1,20,8,11,9,7
ANKRD13D,-12.15,0.0299352331606216,0.00171882487620468,0.00156631283450672,2.37464016521601,0.000719631548647093,0.00080742834073476,0.00106036506854503,0.00218054949847362,0.0031804657843439,0.000905292479108635,0.00222886972842982,0.00174288901282766,0.00239621786153747,0.00300856283267762,0.00167976483292339,0.0017105713308245,10,12,14,30,31,13,38,25,37,39,28,25
ANKRD27,-4.45,0.496405155829165,0.0123464053715087,2.43464706906538e-08,4.04760227437304,0.00122337363270006,0.00026914278024492,0.000984624706506097,0.0009449047826719,0.00143633938647789,0.000626740947075209,0.00117308933075254,0.000836586726157278,0.00239621786153747,0.00354856128982489,0.000599916011758354,0.000957919945261717,17,4,13,13,14,9,20,12,37,46,10,14
ANKRD32,-12.4,0.0258479906814207,0.00171882487620468,0.000104655057559173,2.82166577720738,0.000575705238917674,0.00060557125555107,0.00136332651670075,0.00385230411397005,0.00246229609110496,0.00188022284122563,0.00258079652765558,0.00181260457334077,0.0025257431513503,0.00138856746123582,0.00137980682704421,0.00246322271638727,8,9,18,53,24,27,44,26,39,18,23,36
ANKRD39,-9.4,0.113998344762355,0.00550023960385496,0.0215416876749567,1.88620130437216,0.00237478411053541,0.00309514197281658,0.00249943194728471,0.00370693414740515,0.00400123114804555,0.00229805013927577,0.00369523139187049,0.00341606246514222,0.00433909720873,0.00624855357556121,0.00365948767172596,0.00403694834074581,33,46,33,51,39,33,63,49,67,81,61,59
ANKRD52,-3.45,0.605848669558082,0.0123464053715087,0.00435957012987333,2.19358035332445,0,0.00087471403579599,0.000605922896311444,0.00101758976595435,0.000923361034164358,0,0.000293272332688134,0.00160345789180145,0.00110096496340911,0.000385713183676618,0.000539924410582519,0.000478959972630859,0,13,8,14,9,0,5,23,17,5,9,7
ANKRD54,-4.1,0.535320846297449,0.0123464053715087,0.02143702950648,1.88731240758223,7.19631548647093e-05,0.00040371417036738,0.000984624706506097,0.000145369966564908,0.0015389350569406,0.000626740947075209,0.000821162531526776,0.000418293363078639,0.000453338514344926,0.000694283730617912,0.00131981522586838,0.000478959972630859,1,6,13,2,15,9,14,6,7,9,22,7
ANLN,-2.4,0.725696279874554,0.0123464053715087,8.86863197129839e-11,4.8046167669437,0.000575705238917674,0.00114385681604091,0.00234795122320685,0.00254397441488588,0.00143633938647789,0.000626740947075209,0.000469235732301015,0.0032069157836029,0.00213716728191179,0.0039342744735015,0.00149979002939588,0.000478959972630859,8,17,31,35,14,9,8,46,33,51,25,7
ANO10,-6.3,0.315629027261462,0.0123464053715087,0.0408779030529735,1.7517048105927,7.19631548647093e-05,0.0006728569506123,0.000378701810194653,0.00116295973251926,0.000512978352313532,0.000278551532033426,0.000293272332688134,0.000488008923591746,0.00129525289812836,0.00138856746123582,0.000539924410582519,0.000752651385562778,1,10,5,16,5,4,5,7,20,18,9,11
ANO6,-0.8,0.912171923828125,0.0123464053715087,6.9584100031718e-06,3.23922740251166,0.00323834196891192,0.00396985600861257,0.00280239339544043,0.00654164849542085,0.0062583358982251,0.00236768802228412,0.00269810546073083,0.00237032905744562,0.00420957191891717,0.00455141556738409,0.00275961365408843,0.00307902839548409,45,59,37,90,61,34,46,34,65,59,46,45
ANP32A,-9.5,0.109646668276195,0.00514728305173593,8.11541093203183e-10,4.51085267711178,0.0251151410477835,0.0264432781590634,0.0361281526925699,0.0359790667248146,0.0480147737765466,0.0276462395543175,0.0330811191272215,0.0329057445621863,0.0372385208211903,0.0411941680166628,0.0372547843301938,0.0435853575094081,349,393,477,495,468,397,564,472,575,534,621,637
ANP32B,-9.95,0.0908964926160338,0.00371897070075517,7.59704187358947e-19,7.16012214346966,0.0620322394933794,0.0808101197685372,0.0999772778913883,0.117168193051316,0.142402790602237,0.0944289693593315,0.0951375447240307,0.0967651979921919,0.113658441810764,0.121885366041811,0.104205411242426,0.0965446459117345,862,1201,1320,1612,1388,1356,1622,1388,1755,1580,1737,1411
ANP32E,-5.9,0.35134870081663,0.0123464053715087,0.0274623659596259,1.83603556888144,0.00338226827864134,0.00524828421477594,0.00575626751495872,0.00792266317778747,0.00728429260285216,0.00362116991643454,0.00662795471875183,0.0052983825989961,0.00511624894760702,0.00586284039188459,0.0049193112964185,0.00485802257954157,47,78,76,109,71,52,113,76,79,76,82,71
ANPEP,-8.85,0.140665800865801,0.00747686945930971,2.48489525866789e-123,34.1083345165943,0.0189263097294185,0.00545014129995963,0.00393849882602439,0.0239133594999273,0.0367292500256489,0.010933147632312,0.00498562965569828,0.0368098159509202,0.00874295706236643,0.0315513384247474,0.0190173375727398,0.020458433116661,263,81,52,329,358,157,85,528,135,409,317,299
ANTXR2,-12.35,0.0266857876712333,0.00171882487620468,8.22255397170549e-05,2.85968708338415,0,0,0.000151480724077861,0.000581479866259631,0.000307787011388119,0.000139275766016713,0.000351926799225761,0.000697155605131065,0.00155430347775403,0.000154285273470647,0.000659907612934189,0.000410537119397879,0,0,2,8,3,2,6,10,24,2,11,6
ANXA1,-13.5,0.00901767676767655,0.00171882487620468,5.88293413570193e-43,13.7107207322403,0.0261945883707542,0.0232808504911856,0.0371885177611149,0.0516790231138247,0.0691494818918642,0.0440111420612813,0.0475687723620154,0.0412716118237591,0.0512272521209766,0.0729769343516161,0.0612514248005279,0.0531645569620253,364,346,491,711,674,632,811,592,791,946,1021,777
ANXA11,-9.5,0.109646668276195,0.00514728305173593,7.29175093159061e-05,2.8787438113222,0.0030944156591825,0.00282599919257166,0.00492312353253049,0.00632359354557348,0.00512978352313532,0.0052924791086351,0.00498562965569828,0.00906302286670385,0.00537529952723269,0.00470570084085474,0.00509928609994601,0.00396852548751283,43,42,65,87,50,76,85,130,83,61,85,58
ANXA2,-11.85,0.0357124769797418,0.00171882487620468,1.7262118116231e-20,7.62393213794559,0.0187104202648244,0.0231462791010631,0.0287055972127547,0.0392498909725251,0.0426797989124859,0.028133704735376,0.0303830136664907,0.0336726157278305,0.0422252444789845,0.0472884363187534,0.0328753974443578,0.0279849469722887,260,344,379,540,416,404,518,483,652,613,548,409
ANXA2R,-10.65,0.0658083850931678,0.0024086129012815,5.36984080775356e-05,2.92670910709302,0.00122337363270006,0.00255685641232674,0.00128758615466182,0.00261665939816834,0.00369344413665743,0.00257660167130919,0.0024048331280427,0.00244004461795873,0.00233145521663105,0.0055542698449433,0.00251964724938509,0.00362641122134793,17,38,17,36,36,37,41,35,36,72,42,53
ANXA4,-11,0.055891623931624,0.00171882487620468,2.12414145634536e-06,3.4137096842423,0.00849165227403569,0.00713228367649038,0.0099219874270999,0.0117022823084751,0.0170308812968093,0.00898328690807799,0.0125520558390521,0.0115030674846626,0.0150896962631954,0.0117256807837692,0.0125982362469254,0.00978446801231611,118,106,131,161,166,129,214,165,233,152,210,143
ANXA5,-10.15,0.0836397241379309,0.00342142091436687,2.7440053202907e-18,7.00230235529872,0.0213010938399539,0.0255012784282062,0.031583730970234,0.0377235063235935,0.0491433261516364,0.0282033426183844,0.0351340254560385,0.0216815393195761,0.03905187487857,0.0401141711023683,0.0387545743595897,0.0361956893602463,296,379,417,519,479,405,599,311,603,520,646,529
ANXA6,-9.35,0.116405186575921,0.00564193804791551,5.12252421971325e-12,5.17881603305155,0.0135290731145653,0.0183689947517158,0.0257517230932364,0.0295827881959587,0.0338565712526931,0.0222144846796657,0.0251041116781043,0.0230061349693252,0.0255164820931287,0.0285427755920697,0.030595716599676,0.0197057817310982,188,273,340,407,330,319,428,330,394,370,510,288
AOAH,-7.3,0.236311672473868,0.0123464053715087,0.0119356955684985,2.00451255862404,7.19631548647093e-05,0.00047099986542861,0.000530182534272514,0.000363424916412269,0.00112855237508977,0.00118384401114206,0.000351926799225761,0.000278862242052426,0.000906677028689852,0.00169713800817712,0.000599916011758354,0.000615805679096818,1,7,7,5,11,17,6,4,14,22,10,9
AOC1,-12.05,0.0318573917371828,0.00171882487620468,4.55223768441158e-11,4.89303821613547,0.00273459988485895,0.00329699905800027,0.00560478679088086,0.00784997819450502,0.0095413973530317,0.00536211699164345,0.00551351985453692,0.00892359174567764,0.00932582086652419,0.0101828280490627,0.0086387905693203,0.0064317482039001,38,49,74,108,93,77,94,128,144,132,144,94
AP1B1,-13.35,0.015341481481481,0.00171882487620468,2.18843120738736e-90,25.8667544052137,0.00359815774323546,0.00322971336293904,0.00605922896311444,0.0105393225759558,0.0298553401046476,0.0084958217270195,0.00697988151797759,0.0102481873954267,0.00809533061330225,0.0192856591838309,0.0115783790269362,0.00951077659938419,50,48,80,145,291,122,119,147,125,250,193,139
AP1G1,-6.45,0.302922404285489,0.0123464053715087,0.0146228425054261,1.96409630658764,0.000863557858376511,0.00100928542591845,0.00257517230932364,0.0018898095653438,0.00205191340925413,0.00139275766016713,0.00175963399612881,0.00313720022308979,0.00265526844116314,0.00354856128982489,0.00173975643409923,0.00205268559698939,12,15,34,26,20,20,30,45,41,46,29,30
AP1M1,-10.5,0.0711279592448305,0.00258795263976066,9.02798039384696e-07,3.5376632933152,0.00654864709268854,0.00834342618759252,0.00961902597894418,0.0111208024422154,0.0169282856263466,0.0103760445682451,0.00756642618335386,0.0106664807585053,0.0106210737646525,0.0131913908817403,0.0113984042234087,0.0124529592884023,91,124,127,153,165,149,129,153,164,171,190,182
AP1S1,-13,0.0189847222222229,0.00171882487620468,3.6435069394488e-15,6.10665809589183,0.00662061024755325,0.00571928408020455,0.0123456790123457,0.0187527256868731,0.0198009643993023,0.0124651810584958,0.0144876532347938,0.0148494143892917,0.0158668480020724,0.016199953714418,0.0158977743115964,0.0153951419774205,92,85,163,258,193,179,247,213,245,210,265,225
AP1S2,-5.1,0.429824355811403,0.0123464053715087,1.40661240388723e-10,4.74392549887018,0.0100028785261946,0.0176288521060423,0.0172688025448762,0.0191888355865678,0.0229814301836463,0.013857938718663,0.014780925567482,0.0146402677077524,0.0200116572760832,0.0173570932654478,0.0165576819245306,0.0265480670543962,139,262,228,264,224,199,252,210,309,225,276,388
AP1S3,-4.95,0.444913369345037,0.0123464053715087,0.0166115791471853,1.93858099581179,0.00122337363270006,0.00121114251110214,0.00340831629175187,0.00167175461549644,0.00359084846619473,0.00201949860724234,0.00158367059651592,0.00250976017847184,0.00168382876756687,0.00323999074288359,0.00239966404703342,0.00184741703729045,17,18,45,23,35,29,27,36,26,42,40,27
AP2A1,-12.95,0.0194999999999996,0.00171882487620468,2.44750185839379e-65,19.4972162239151,0.00273459988485895,0.00410442739873503,0.00613496932515337,0.0190434656200029,0.0142607981943162,0.00814763231197772,0.0063346823860637,0.0226575571667596,0.0106210737646525,0.0219085088328319,0.0139780430739696,0.010058159425248,38,61,81,262,139,117,108,325,164,284,233,147
AP2A2,-12.5,0.0243235843186059,0.00171882487620468,2.95617561516611e-23,8.39401347487167,0.0102187679907887,0.0181671376665321,0.0222676664394456,0.0308184329117604,0.0368318456961116,0.0274373259052925,0.0279195260719104,0.0359035136642499,0.0286898516935432,0.0296227725063643,0.0195572619833223,0.0263427984946972,142,270,294,424,359,394,476,515,443,384,326,385
AP2B1,0.15,0.983520710059172,0.0163540457554621,0.000576058056702319,2.54501684669118,0.00597294185377087,0.00275871349751043,0.00408997955010225,0.00385230411397005,0.00779727095516569,0.00383008356545961,0.00475101178954777,0.0032069157836029,0.00420957191891717,0.00501427138779603,0.00425940368348431,0.00307902839548409,83,41,54,53,76,55,81,46,65,65,71,45
AP2M1,-12.55,0.0238177083333338,0.00171882487620468,3.18515679493894e-14,5.83139967528607,0.0169833045480714,0.0170232808504912,0.0215860031810952,0.0293647332461114,0.0369344413665743,0.024025069637883,0.0245762214792656,0.0237032905744562,0.031604170714332,0.0335570469798658,0.0226768252444658,0.0291481354772494,236,253,285,404,360,345,419,340,488,435,378,426
AP2S1,-12.95,0.0194999999999996,0.00171882487620468,3.96249438831399e-27,9.46287956036585,0.0896660909614278,0.0964876867178038,0.113156100886162,0.156781508940253,0.178516466605109,0.113509749303621,0.129802334447768,0.137827663134412,0.150573149407422,0.187688035177042,0.142780010798488,0.127745466985973,1246,1434,1494,2157,1740,1630,2213,1977,2325,2433,2380,1867
AP3M1,-11.9,0.0347941176470588,0.00171882487620468,0.00151057752227098,2.38096265926947,0.000287852619458837,0.00026914278024492,0.000302961448155722,0.000799534816106992,0.00143633938647789,0.000835654596100279,0.000293272332688134,0.00167317345231456,0.00103620231850269,0.0013114248245005,0.00197972283880257,0.000752651385562778,4,4,4,11,14,12,5,24,16,17,33,11
AP3M2,-8.8,0.142879927163667,0.00773694032435086,0.00826820783790092,2.07609146654583,0.000143926309729419,0.00020185708518369,0.000302961448155722,0.000363424916412269,0.00123114804555248,0.000348189415041783,0.000527890198838642,0.0011154489682097,0.000582863804157762,0.0013114248245005,5.99916011758354e-05,0.000684228532329798,2,3,4,5,12,5,9,16,9,17,1,10
AP3S1,-9.15,0.125657434733258,0.00607504168456882,0.022342064242956,1.87865315902808,0.00345423143350605,0.00719956937155161,0.00689237294554268,0.00668701846198575,0.00974658869395711,0.00710306406685237,0.00768373511642912,0.00648354712771891,0.00874295706236643,0.00894854586129754,0.00809886615873778,0.00827916524119056,48,107,91,92,95,102,131,93,135,116,135,121
AP4B1,-8.35,0.167913675556447,0.00982822392747179,6.38066374137624e-05,2.89978155656536,0.00100748416810593,0.00053828556048984,0.00159054760281754,0.0037796191306876,0.00174412639786601,0.00174094707520891,0.00146636166344067,0.00188232013385388,0.00161906612266045,0.00277713492247165,0.00131981522586838,0.000684228532329798,14,8,21,52,17,25,25,27,25,36,22,10
AP5S1,-11.25,0.0497613298662706,0.00171882487620468,0.00683032582870446,2.11157582224069,0.000719631548647093,0.00074014264567353,0.000833143982428236,0.00203517953190871,0.00246229609110496,0.00174094707520891,0.00217021526189219,0.00306748466257669,0.00148954083284761,0.00177428064491244,0.0010198572199892,0.00130003421142662,10,11,11,28,24,25,37,44,23,23,17,19
AP5Z1,-10.35,0.0765566445661576,0.00290494372577366,9.43021540891061e-10,4.49099987486352,0.0015831894070236,0.00040371417036738,0.00106036506854503,0.00261665939816834,0.00338565712526931,0.00118384401114206,0.00222886972842982,0.00411321807027329,0.00297908166569523,0.00339427601635424,0.00431939528466015,0.000957919945261717,22,6,14,36,33,17,38,59,46,44,72,14
APBA3,-11.45,0.0447293158313447,0.00171882487620468,0.0122842408688152,1.9987013262806,0.00136729994242948,0.00100928542591845,0.00212073013709006,0.00392498909725251,0.00256489176156766,0.00167130919220056,0.00316734119303185,0.00250976017847184,0.00349718282494657,0.00339427601635424,0.00329953806467095,0.00225795415668833,19,15,28,54,25,24,54,36,54,44,55,33
APBB1,-4.7,0.469700710245956,0.0123464053715087,0.000152909529235674,2.76076189665595,0.000431778929188256,0.00033642847530615,0.00143906687873968,0.00116295973251926,0.00246229609110496,0.000278551532033426,0.00199425186227931,0.00132459564974902,0.00064762644906418,0.00115713955102985,0.00077989081528586,0.000615805679096818,6,5,19,16,24,4,34,19,10,15,13,9
APBB1IP,-13.35,0.015341481481481,0.00171882487620468,8.47933697133372e-14,5.70698060164436,0.00273459988485895,0.00343157044812273,0.00386275846398546,0.00741386829481029,0.011182928080435,0.00466573816155989,0.00697988151797759,0.00662297824874512,0.00680007771517389,0.010491398596004,0.00767892495050693,0.00718439958946288,38,51,51,102,109,67,119,95,105,136,128,105
APEH,-7.05,0.256262742099898,0.0123464053715087,0.00589338547323441,2.13866612653499,0.00438975244674727,0.00659399811600054,0.00954328561690525,0.0115569123419102,0.00872063198933005,0.00724233983286908,0.00903278784679453,0.00738984941438929,0.00913153293180493,0.0100285427755921,0.00899874017637531,0.00807389668149162,61,98,126,159,85,104,154,106,141,130,150,118
APEX1,-12.1,0.0307704959514169,0.00171882487620468,7.72007923568887e-12,5.12544189699158,0.0251151410477835,0.0313551338985332,0.0349920472619859,0.0462276493676406,0.0511952395608905,0.0321030640668524,0.0351926799225761,0.0465002788622421,0.0491548474839712,0.039805600555427,0.0419341292219089,0.0431748203900103,349,466,462,636,499,461,600,667,759,516,699,631
APEX2,-13.25,0.0165106382978712,0.00171882487620468,3.92626459489835e-22,8.08272170386912,0.00280656303972366,0.00376799892342888,0.00386275846398546,0.014246256723361,0.00923361034164358,0.00564066852367688,0.00486832072262303,0.00864472950362521,0.00822485590311508,0.00902568849803286,0.00647909292699022,0.00588436537803626,39,56,51,196,90,81,83,124,127,117,108,86
APH1A,-12.7,0.0221595203488373,0.00171882487620468,8.36531985451634e-48,14.9809482943864,0.00985895221646517,0.00861256896783744,0.0149208513216693,0.0265300188980957,0.0289319790704832,0.0175487465181059,0.0216434981523843,0.0354155047406581,0.0264231591218185,0.0334027617063951,0.0230367748515208,0.01354772494013,137,128,197,365,282,252,369,508,408,433,384,198
APH1B,-12.85,0.0205142857142851,0.00171882487620468,0.000927707108622466,2.46452018296857,0.00115141047783535,0.00215314224195936,0.00181776868893433,0.0037796191306876,0.0048219965117472,0.00250696378830084,0.0032846501261071,0.00369492470719465,0.00259050579625672,0.00455141556738409,0.00407942887995681,0.00396852548751283,16,32,24,52,47,36,56,53,40,59,68,58
API5,-3,0.656883005204797,0.0123464053715087,0.0148938317397696,1.96032012760807,0.000287852619458837,0.00074014264567353,0.00159054760281754,0.00181712458206135,0.000820765363701652,0.000696378830083565,0.000527890198838642,0.00139431121026213,0.00097143967359627,0.000694283730617912,0.000719899214110025,0.00212110845022237,4,11,21,25,8,10,9,20,15,9,12,31
APLF,-2.75,0.684956109199867,0.0123464053715087,0.0083861663689141,2.07336468742071,0.000215889464594128,0,0.000151480724077861,0.000581479866259631,0.000923361034164358,0.000139275766016713,0.000234617866150507,0,0.000129525289812836,0.000154285273470647,0.000179974803527506,0,3,0,2,8,9,2,4,0,2,2,3,0
APLP2,-4.65,0.474887136875163,0.0123464053715087,8.95692257752183e-18,6.85592773541303,0.0389320667818077,0.0194455658726955,0.0225706278876013,0.0284925134467219,0.0419616292192469,0.0204735376044568,0.024048331280427,0.0351366424986057,0.0357489799883427,0.0384170330941912,0.0330553722478853,0.0322955867259665,541,289,298,392,409,294,410,504,552,498,551,472
APMAP,-11.2,0.0508562590975257,0.00171882487620468,2.81353667883138e-17,6.71432341917614,0.00323834196891192,0.00518099851971471,0.00651367113534803,0.00806803314435238,0.0115933107622858,0.00717270194986072,0.0150155434336325,0.00620468488566648,0.00680007771517389,0.00709712257964977,0.00719899214110025,0.0106055422511119,45,77,86,111,113,103,256,89,105,92,120,155
APOA1BP,-12.9,0.0200818414322255,0.00171882487620468,1.76414707422721e-16,6.48679004420772,0.0282815198618307,0.0312205625084107,0.0390062864500492,0.052696612879779,0.061865189289012,0.0456824512534819,0.0433456507713062,0.0386921360847741,0.0455929020141183,0.0524569929800201,0.0513528106065151,0.0560383167978105,393,464,515,725,603,656,739,555,704,680,856,819
APOBEC3C,-13.5,0.00901767676767655,0.00171882487620468,9.22113825842327e-19,7.13619070125347,0.0155440414507772,0.0162158525097564,0.0189350905097326,0.032998982410234,0.0351903149687083,0.0249303621169916,0.034430171857587,0.0306051310652538,0.03471277766984,0.0254570701226568,0.0317355570220169,0.0299692097160452,216,241,250,454,343,358,587,439,536,330,529,438
APOBEC3H,-6.85,0.271373923127899,0.0123464053715087,0.0100998036339252,2.03704729525488,7.19631548647093e-05,0,7.57403620389305e-05,0.000290739933129815,0.000307787011388119,0,0.000586544665376268,0.000348577802565533,0.000777151738877016,7.71426367353236e-05,0.00077989081528586,0,1,0,1,4,3,0,10,5,12,1,13,0
APOBR,-10.5,0.0711279592448305,0.00258795263976066,0.0177081231451779,1.92589791843845,0.000503742084052965,0.00026914278024492,0.00143906687873968,0.00174443959877889,0.00143633938647789,0.0016016713091922,0.00140770719690304,0.00250976017847184,0.00239621786153747,0.00231427910205971,0.00125982362469254,0.0013684570646596,7,4,19,24,14,23,24,36,37,30,21,20
APOC1,-13.5,0.00901767676767655,0.00171882487620468,5.28567673988648e-46,14.5099657851122,0.0318796776050662,0.0420535594132687,0.0418086798454897,0.0799534816106992,0.0903867856776444,0.0586350974930362,0.0696228517801631,0.0632320133853876,0.0732465513891587,0.100362570392656,0.0691103245545624,0.0663701676359904,443,625,552,1100,881,842,1187,907,1131,1301,1152,970
APOC2,-13.5,0.00901767676767655,0.00171882487620468,1.42796098266448e-49,15.4401458060956,0.222150259067358,0.204346655900955,0.250170415814588,0.464965838057857,0.419411100851544,0.335654596100279,0.389582966742917,0.441857222532069,0.454180428728709,0.494175730926483,0.382986381906533,0.36394115634622,3087,3037,3303,6397,4088,4820,6642,6338,7013,6406,6384,5319
APOE,-10.6,0.0675844095940959,0.00250398024703214,0.0110952625549707,2.01900075094311,0.00122337363270006,0.00174942807159198,0.00234795122320685,0.0037796191306876,0.00359084846619473,0.00222841225626741,0.00369523139187049,0.00237032905744562,0.00375623340457224,0.00439713029391345,0.00227968084468174,0.00266849127608621,17,26,31,52,35,32,63,34,58,57,38,39
APOL6,-10,0.0890117302052785,0.00371897070075517,0.046995190383256,1.72150424780292,0.00187104202648244,0.00174942807159198,0.00302961448155722,0.00407035906381741,0.00420642248897097,0.00194986072423398,0.00340195905918236,0.00264919129949805,0.00317336960041448,0.00462855820411942,0.00365948767172596,0.00294218268901813,26,26,40,56,41,28,58,38,49,60,61,43
APOPT1,-7,0.259928257933829,0.0123464053715087,0.00278650927251998,2.27386749107882,0.000359815774323546,0.00141299959628583,0.00159054760281754,0.00101758976595435,0.00225710475017954,0.00132311977715877,0.0015250161299783,0.00160345789180145,0.00233145521663105,0.00208285119185374,0.00149979002939588,0.00355798836811495,5,21,21,14,22,19,26,23,36,27,25,52
APP,-12.4,0.0258479906814207,0.00171882487620468,3.94841285165804e-07,3.65586163000735,0.00151122625215889,0.00181671376665321,0.00219647049912899,0.00392498909725251,0.00297527444341849,0.0036908077994429,0.00428177605724676,0.0020914668153932,0.00427433456382359,0.00671140939597315,0.00431939528466015,0.00335271980841601,21,27,29,54,29,53,73,30,66,87,72,49
APPL1,-8.9,0.138088440567067,0.00728044028478603,0.0243907982926273,1.86073007361328,0.00352619458837075,0.00242228502220428,0.00499886389456942,0.00523331879633668,0.00707910126192675,0.00550139275766017,0.00404715819109625,0.00467094255437814,0.00634673920082896,0.00516855666126668,0.00395944567760514,0.00465275401984263,49,36,66,72,69,79,69,67,98,67,66,68
APRT,-12.5,0.0243235843186059,0.00171882487620468,1.96438852216345e-41,13.3063600783588,0.0963586643638457,0.15536266989638,0.18556388699538,0.25534234627126,0.282548476454294,0.175557103064067,0.228224529297906,0.195831009481316,0.271614532737517,0.254802129136774,0.220409142720019,0.2064317482039,1339,2309,2450,3513,2754,2521,3891,2809,4194,3303,3674,3017
APTX,-9.6,0.105523686158401,0.00487847338776701,0.00118465287544099,2.42268923223806,0.00215889464594128,0.00161485668146952,0.00159054760281754,0.00414304404709987,0.00430901815943367,0.00174094707520891,0.0030500322599566,0.00160345789180145,0.00291431902078881,0.0042428450204428,0.00275961365408843,0.00273691412931919,30,24,21,57,42,25,52,23,45,55,46,40
AQP1,-10.85,0.0603724843286043,0.00201118784078275,0.0129782013469671,1.9878703335504,0,0,0,0,0.000307787011388119,0.000417827298050139,0.000351926799225761,0.000139431121026213,6.4762644906418e-05,0.00084856900408856,0.000119983202351671,0.000205268559698939,0,0,0,0,3,6,6,2,1,11,2,3
ARAF,-12.85,0.0205142857142851,0.00171882487620468,7.34462075027732e-71,20.9093654851793,0.00359815774323546,0.00464271295922487,0.00363553737786867,0.0168629161215293,0.00964399302349441,0.0048050139275766,0.0103231861106223,0.0236335750139431,0.00977915938086911,0.018359947543007,0.0120583118363429,0.0057475196715703,50,69,48,232,94,69,176,339,151,238,201,84
ARAP1,-8.9,0.138088440567067,0.00728044028478603,9.47804580529539e-30,10.1801390006994,0.00194300518134715,0.00060557125555107,0.00113610543058396,0.00247128943160343,0.00215450907971684,0.000974930362116992,0.00369523139187049,0.00829615170105968,0.0032381322453209,0.00354856128982489,0.00221968924350591,0.000821074238795758,27,9,15,34,21,14,63,119,50,46,37,12
ARAP3,-5.5,0.390214846538187,0.0123464053715087,0.000893524595204093,2.47080271754713,0,0,0,0,0,0,0.000234617866150507,0.000627440044617959,0,0.000539998457147265,0.000239966404703342,0,0,0,0,0,0,0,4,9,0,7,4,0
ARCN1,-3.7,0.578424664107486,0.0123464053715087,1.63306728163052e-32,10.9260718911477,0.00136729994242948,0.00437357017897995,0.0111338332197228,0.00784997819450502,0.00687390992100133,0.00654596100278552,0.014780925567482,0.00557724484104852,0.00479243572307493,0.00570855511841395,0.00329953806467095,0.00506329113924051,19,65,147,108,67,94,252,80,74,74,55,74
AREL1,-2.4,0.725696279874554,0.0123464053715087,0.0225514201243745,1.87667358573144,7.19631548647093e-05,0.00053828556048984,0.000302961448155722,0.000363424916412269,0.00102595670462706,0.000139275766016713,0.000586544665376268,6.97155605131065e-05,0.000259050579625672,0.000154285273470647,0.00107984882116504,0.000273691412931919,1,8,4,5,10,2,10,1,4,2,18,4
ARF1,-13.5,0.00901767676767655,0.00171882487620468,2.21208790646571e-57,17.459055365786,0.0665659182498561,0.0720629794105773,0.0845262440354465,0.143044047099869,0.159331076228583,0.0938718662952646,0.0980116135843744,0.170593976575572,0.15530082248559,0.150582426907352,0.123222748815166,0.105371193978789,925,1071,1116,1968,1553,1348,1671,2447,2398,1952,2054,1540
ARF3,-12.85,0.0205142857142851,0.00171882487620468,1.81884387285186e-41,13.3153723619333,0.00143926309729419,0.00423899878885749,0.00325683556767401,0.00712312836168048,0.00861803631886734,0.00424791086350975,0.00527890198838642,0.0115030674846626,0.0104267858299333,0.0171256653552418,0.00767892495050693,0.00793705097502566,20,63,43,98,84,61,90,165,161,222,128,116
ARF4,-13.1,0.0182321802935012,0.00171882487620468,6.06908391579271e-40,12.9108205220636,0.0164795624640184,0.0191091373973893,0.0292357797470272,0.048044773949702,0.055914640402175,0.0311977715877437,0.0403542729778873,0.035345789180145,0.0439738358914578,0.0464398673146648,0.0511128442018117,0.0455696202531646,229,284,386,661,545,448,688,507,679,602,852,666
ARF5,-13.5,0.00901767676767655,0.00171882487620468,1.16827613532492e-42,13.6322058561791,0.0259067357512953,0.0322298479343292,0.043626448534424,0.0671609245529873,0.0862829588591361,0.0529944289693593,0.0566602146753475,0.0628834355828221,0.0640502558124474,0.0799969142945306,0.0664706941028256,0.0607594936708861,360,479,576,924,841,761,966,902,989,1037,1108,888
ARFGAP1,-11,0.055891623931624,0.00171882487620468,8.93488138044891e-11,4.80360434731844,0.000503742084052965,0.00107657112097968,0.00204498977505112,0.00334350923099288,0.00574535754591156,0.00181058495821727,0.00351926799225761,0.00223089793641941,0.0014247781879412,0.00316284810614827,0.00263963045173676,0.00403694834074581,7,16,27,46,56,26,60,32,22,41,44,59
ARFGAP2,-7.7,0.207206124314442,0.0123464053715087,5.81318544711664e-16,6.33720650648246,0.00287852619458837,0.00322971336293904,0.0081799591002045,0.00894025294374182,0.0104647583871961,0.00466573816155989,0.0072144993841281,0.00787785833798104,0.00621721391101613,0.0121885366041811,0.00707900893874858,0.00451590831337667,40,48,108,123,102,67,123,113,96,158,118,66
ARFGAP3,-9.85,0.0948934299017072,0.00400954722488776,6.82171209081943e-05,2.88911171974418,0.00129533678756477,0.00302785627775535,0.00325683556767401,0.0028347143480157,0.00492459218220991,0.00494428969359331,0.00293272332688134,0.00376464026770775,0.00654102713554822,0.00493712875106071,0.00497930289759434,0.00424221690044475,18,45,43,39,48,71,50,54,101,64,83,62
ARFIP2,-13.5,0.00901767676767655,0.00171882487620468,4.93957761864594e-13,5.48229068544068,0.00187104202648244,0.00248957071726551,0.00189350905097326,0.00625090856229103,0.00913101467118088,0.00508356545961003,0.00586544665376268,0.00669269380925823,0.00608768862120329,0.00763712103679704,0.00551922730817686,0.00704755388299692,26,37,25,86,89,73,100,96,94,99,92,103
ARFRP1,-11.1,0.0535226148409891,0.00171882487620468,9.45071896594635e-06,3.19286518635595,0.00748416810592976,0.00679585520118423,0.00871014163447701,0.0114115423753453,0.015389350569406,0.0121866295264624,0.0106751129098481,0.00676240936977133,0.0117220387280617,0.0119571086939752,0.0112184294198812,0.01033185083818,104,101,115,157,150,175,182,97,181,155,187,151
ARG2,-7.2,0.24379934550465,0.0123464053715087,0.0412256283311126,1.74988868057639,0,0,0.000151480724077861,0.000726849832824538,0,0.000278551532033426,0.000117308933075254,0.000348577802565533,0,7.71426367353236e-05,0.000119983202351671,0.00013684570646596,0,0,2,10,0,4,2,5,0,1,2,2
ARGLU1,-8.8,0.142879927163667,0.00773694032435086,0.000392099718296476,2.60808027375485,0.0116580310880829,0.0121787108060826,0.0162084374763311,0.017299026021224,0.0194931773879142,0.0114902506963788,0.0157780514986216,0.0172894590072504,0.0200764199209896,0.0199799429144488,0.0158377827104205,0.0163530619226822,162,181,214,238,190,165,269,248,310,259,264,239
ARHGAP1,-11.65,0.0396327358087924,0.00171882487620468,1.04488023794418e-90,25.9485491242598,0.00784398388025331,0.00417171309379626,0.0044686813602969,0.0200610553859573,0.0130296501487637,0.00619777158774373,0.00973664144524606,0.0300474065811489,0.020141182565896,0.0256113553961274,0.0178774971503989,0.00718439958946288,109,62,59,276,127,89,166,431,311,332,298,105
ARHGAP11A,-0.35,0.963388381387382,0.0123464053715087,0.0424665333444479,1.74371890864343,0.00187104202648244,0.00248957071726551,0.00204498977505112,0.0028347143480157,0.00379603980712014,0.00118384401114206,0.00234617866150507,0.00153374233128834,0.00187811670228612,0.00316284810614827,0.00113984042234087,0.00266849127608621,26,37,27,39,37,17,40,22,29,41,19,39
ARHGAP17,-4,0.545715896487985,0.0123464053715087,4.97283554455965e-13,5.4813849873626,0.00575705238917674,0.00726685506661284,0.00469590244641369,0.0100305276929786,0.00892582333025546,0.00278551532033426,0.00269810546073083,0.00759899609592861,0.00841914383783434,0.00678855203270848,0.010558521806947,0.00520013684570647,80,108,62,138,87,40,46,109,130,88,176,76
ARHGAP18,-12.8,0.021014487079091,0.00171882487620468,0.0205366417588119,1.8961012080764,0.000431778929188256,0.0006728569506123,0.000681663258350375,0.00239860444832098,0.00215450907971684,0.00146239554317549,0.00164232506305355,0.000976017847183491,0.00213716728191179,0.0016199953714418,0.0010198572199892,0.00184741703729045,6,10,9,33,21,21,28,14,33,21,17,27
ARHGAP25,-6.8,0.274789672751192,0.0123464053715087,0.00372723467141943,2.22228477805535,7.19631548647093e-05,0.00060557125555107,0.000605922896311444,0.00101758976595435,0.00194931773879142,0.000348189415041783,0.00123174379729016,0.000627440044617959,0.000906677028689852,0.000617141093882589,0.000299958005879177,0.000410537119397879,1,9,8,14,19,5,21,9,14,8,5,6
ARHGAP27,-0.05,0.993445782008212,0.0123464053715087,7.96809540569124e-11,4.81880113419647,0.000215889464594128,0,0,7.26849832824538e-05,0,0,0,0.000488008923591746,0,0.00115713955102985,0,0,3,0,0,1,0,0,0,7,0,15,0,0
ARHGAP30,-8.6,0.153928750260797,0.00850910568055861,7.5665567767612e-07,3.56351354942542,0.0015831894070236,0.00235499932714305,0.00424146027418011,0.00356156418084024,0.00451420950035908,0.00201949860724234,0.00598275558683794,0.00676240936977133,0.00550482481704553,0.00362570392656021,0.00431939528466015,0.00458433116660965,22,35,56,49,44,29,102,97,85,47,72,67
ARHGAP31,-7.4,0.229096065631616,0.0123464053715087,0.00645535111411713,2.12183710188066,0,0,0.000227221086116792,0.000290739933129815,0.000205191340925413,6.96378830083565e-05,5.86544665376268e-05,0.000906302286670385,0.00032381322453209,0.000694283730617912,0,0.000205268559698939,0,0,3,4,2,1,1,13,5,9,0,3
ARHGAP33,-7.65,0.210830665696617,0.0123464053715087,9.74424632206613e-15,5.98203578309293,0,0.00026914278024492,7.57403620389305e-05,0.000218054949847362,0.000102595670462706,0,0.00228752419496745,0.000348577802565533,0.000518101159251344,0.000539998457147265,0.000659907612934189,6.84228532329798e-05,0,4,1,3,1,0,39,5,8,7,11,1
ARHGAP4,-9,0.133014285714286,0.00670341701719823,5.26209435081805e-08,3.93969800434831,0.00482153137593552,0.0047099986542861,0.00863440127243808,0.00792266317778747,0.0132348414896891,0.00954038997214485,0.00615871898645082,0.00996932515337423,0.00770675474386374,0.0100285427755921,0.00845881576579279,0.00622647964420116,67,70,114,109,129,137,105,143,119,130,141,91
ARHGDIA,-12.45,0.0249811827956986,0.00171882487620468,2.13783996965317e-30,10.3549127866262,0.0282815198618307,0.0308841340331046,0.0433992274483072,0.0709405436836749,0.0599158715502206,0.0442200557103064,0.0451639392339727,0.0652537646402677,0.063532154653196,0.0637969605801126,0.054652348671186,0.043995894628806,393,459,573,976,584,635,770,936,981,827,911,643
ARHGDIB,-9.95,0.0908964926160338,0.00371897070075517,1.03567163506873e-11,5.087293101437,0.0563471502590674,0.0589422688736375,0.078467015072332,0.0872219799389446,0.102185287780856,0.0617688022284123,0.0760161886327644,0.0761991076408254,0.0929343954407098,0.0860140399598858,0.0784090227368169,0.0786178583646938,783,876,1036,1200,996,887,1296,1093,1435,1115,1307,1149
ARHGEF1,-12.2,0.0289920802534319,0.00171882487620468,1.93686007036542e-07,3.75647928442291,0.00122337363270006,0.00060557125555107,0.00143906687873968,0.00232591946503852,0.00287267877295578,0.00236768802228412,0.00134905273036542,0.0042526491912995,0.0032381322453209,0.00462855820411942,0.00347951286819845,0.00232637700992131,17,9,19,32,28,34,23,61,50,60,58,34
ARHGEF11,-5.1,0.429824355811403,0.0123464053715087,7.11166298767966e-08,3.89771926193143,0,0,0,0,0,0,0,0.000697155605131065,6.4762644906418e-05,0.000771426367353236,5.99916011758354e-05,0,0,0,0,0,0,0,0,10,1,10,1,0
ARHGEF16,-7.25,0.240326135969476,0.0123464053715087,0.0359193998299719,1.77950454439302,0,0,0,0,0,0.000557103064066852,0,0.00020914668153932,0.000194287934719254,0.000231427910205971,0.000419941208230848,0,0,0,0,0,0,8,0,3,3,3,7,0
ARHGEF18,-11,0.055891623931624,0.00171882487620468,1.92615883795331e-10,4.7021119118236,0.000143926309729419,0.00033642847530615,0.000984624706506097,0.0018898095653438,0.00174412639786601,0.000626740947075209,0.00111443486421491,0.0032069157836029,0.000712389093970598,0.00331713337961892,0.00119983202351671,0.00130003421142662,2,5,13,26,17,9,19,46,11,43,20,19
ARHGEF2,-1.45,0.83645878591006,0.0123464053715087,1.46504781415956e-18,7.07908275247484,0.00510938399539436,0.00262414210738797,0.00310535484359615,0.00436109899694723,0.00102595670462706,0.000905292479108635,0.00293272332688134,0.00634411600669269,0.00660578978045463,0.00593998302861992,0.00629911812346272,0.00143687991789258,71,39,41,60,10,13,50,91,102,77,105,21
ARHGEF25,-5.65,0.375193873117034,0.0123464053715087,7.92079308371932e-08,3.88264439903809,0,0.00013457139012246,0,7.26849832824538e-05,0,0,0.000938471464602029,0.000766871165644172,0.00116572760831552,0.000231427910205971,0.000179974803527506,0,0,2,0,1,0,0,16,11,18,3,3,0
ARHGEF39,-8.25,0.173253253154574,0.0104307332726492,0.000297290855281084,2.65333933350367,0.00302245250431779,0.00504642712959225,0.00681663258350375,0.00806803314435238,0.00779727095516569,0.00738161559888579,0.00522024752184879,0.00613496932515337,0.00518101159251344,0.00956568695518013,0.00599916011758354,0.00786862812179268,42,75,90,111,76,106,89,88,80,124,100,115
ARHGEF40,-5,0.439772659430122,0.0123464053715087,8.12275083781128e-11,4.81616240828691,0,0,0,0,0,0,0,0.000278862242052426,6.4762644906418e-05,0.00107999691429453,5.99916011758354e-05,6.84228532329798e-05,0,0,0,0,0,0,0,4,1,14,1,1
ARHGEF7,-9.75,0.0990699238578678,0.00452613634664272,2.84322523860604e-07,3.7023233268219,0.000935521013241221,0.00094199973085722,0.000227221086116792,0.00167175461549644,0.000410382681850826,0.00174094707520891,0.00234617866150507,0.00202175125488009,0.00129525289812836,0.00177428064491244,0.00377947087407763,0.00116318850496066,13,14,3,23,4,25,40,29,20,23,63,17
ARHGEF9,-11.2,0.0508562590975257,0.00171882487620468,5.61291399274329e-05,2.91990628511419,0.000431778929188256,0.00040371417036738,7.57403620389305e-05,0.000436109899694723,0.000820765363701652,0.000348189415041783,0.000821162531526776,0.00223089793641941,0.00155430347775403,0.00169713800817712,0.00125982362469254,0.0013684570646596,6,6,1,6,8,5,14,32,24,22,21,20
ARID3B,-11.35,0.0474088280647646,0.00171882487620468,1.18878743081028e-05,3.15839316136742,0.000287852619458837,0.00033642847530615,7.57403620389305e-05,0.000799534816106992,0.00215450907971684,0.000766016713091922,0.000469235732301015,0.000697155605131065,0.00148954083284761,0.00115713955102985,0.00179974803527506,0.000342114266164899,4,5,1,11,21,11,8,10,23,15,30,5
ARIH2,-12.65,0.0227791023842918,0.00171882487620468,1.18259006053367e-12,5.36991670290402,0.0038860103626943,0.00464271295922487,0.00734681511777626,0.010248582642826,0.0141582025238535,0.00759052924791086,0.00868086104756877,0.0105270496374791,0.0104915484748397,0.013345676155211,0.00959865618813366,0.00834758809442354,54,69,97,141,138,109,148,151,162,173,160,122
ARL1,-13,0.0189847222222229,0.00171882487620468,1.8145841087871e-11,5.01357149897801,0.00345423143350605,0.00242228502220428,0.00355979701582974,0.00545137374618404,0.00964399302349441,0.00403899721448468,0.00445773945685964,0.00446179587283882,0.00544006217213911,0.00902568849803286,0.00557921890935269,0.00526855969893945,48,36,47,75,94,58,76,64,84,117,93,77
ARL11,-13.5,0.00901767676767655,0.00171882487620468,3.0395433723435e-22,8.11330779604032,0.00417386298215314,0.00282599919257166,0.00492312353253049,0.0163541212385521,0.00902841900071817,0.00668523676880223,0.00715584491759047,0.00927216954824317,0.0107505990544654,0.00917997377150351,0.00971863939048533,0.00855285665412248,58,42,65,225,88,96,122,133,166,119,162,125
ARL13B,-12.9,0.0200818414322255,0.00171882487620468,3.6621560981319e-05,2.98620291694268,0.00129533678756477,0.00242228502220428,0.00151480724077861,0.00327082424771042,0.00564276187544886,0.00341225626740947,0.00410581265763388,0.00481037367540435,0.0039505213392915,0.00485998611432539,0.00299958005879177,0.00321587410195005,18,36,20,45,55,49,70,69,61,63,50,47
ARL2,-8.1,0.182414136530652,0.0115919028210277,4.3164978102908e-12,5.2016188699556,0.0210852043753598,0.0245592786973489,0.0308263273498447,0.0364878616077918,0.0438083512875757,0.0265320334261838,0.0280954894715233,0.0261433351924149,0.0324460850981154,0.039805600555427,0.0279560861479393,0.027232295586726,293,365,407,502,427,381,479,375,501,516,466,398
ARL2BP,-13.5,0.00901767676767655,0.00171882487620468,1.15582326434335e-17,6.82426329168691,0.00604490500863558,0.00686314089624546,0.00696811330758161,0.0158453263555749,0.0175438596491228,0.0103760445682451,0.0109683852425362,0.0149191299498048,0.014571595103944,0.0155056699838,0.0140980262763213,0.0175162504276428,84,102,92,218,171,149,187,214,225,201,235,256
ARL3,-3.45,0.605848669558082,0.0123464053715087,2.76180347154068e-05,3.03004524854741,0.00251871042026482,0.0013457139012246,0.00265091267136257,0.00290739933129815,0.00564276187544886,0.00271587743732591,0.00187694292920406,0.00244004461795873,0.00284955637588239,0.00177428064491244,0.0038994540764293,0.00164214847759152,35,20,35,40,55,39,32,35,44,23,65,24
ARL4A,0.2,0.978816446748351,0.0163540457554621,0.0142165674512693,1.969712731038,0.00187104202648244,0.00188399946171444,0.00408997955010225,0.00210786451519116,0.00410382681850826,0.0016016713091922,0.00170097952959118,0.00223089793641941,0.00194287934719254,0.00323999074288359,0.00227968084468174,0.00321587410195005,26,28,54,29,40,23,29,32,30,42,38,47
ARL5A,-4.95,0.444913369345037,0.0123464053715087,4.08467217066614e-06,3.31823932663011,0.00115141047783535,0.00100928542591845,0.00280239339544043,0.00218054949847362,0.00492459218220991,0.0016016713091922,0.00140770719690304,0.00146402677077524,0.00161906612266045,0.00231427910205971,0.00293958845761593,0.00253164556962025,16,15,37,30,48,23,24,21,25,30,49,37
ARL6IP1,-11.85,0.0357124769797418,0.00171882487620468,6.16570396238197e-22,8.02818944907687,0.00935521013241221,0.0186381375319607,0.0203741573884723,0.0310364878616078,0.0328306145480661,0.0186629526462396,0.0253387295442548,0.0234244283324038,0.0319279839388641,0.031474195788012,0.0217169596256524,0.0261375299349983,130,277,269,427,320,268,432,336,493,408,362,382
ARL6IP4,-12.65,0.0227791023842918,0.00171882487620468,1.25772121257915e-56,17.2651086046526,0.031447898675878,0.0750235499932714,0.102931152010907,0.142971362116587,0.162306350672002,0.101601671309192,0.112264648953018,0.105688789737869,0.136001554303478,0.140168170948083,0.120523126762253,0.110434485118029,437,1115,1359,1967,1582,1459,1914,1516,2100,1817,2009,1614
ARL6IP5,-3.8,0.567632340477055,0.0123464053715087,0.0247062353171981,1.85794074764846,0.00482153137593552,0.00767056923698022,0.00825569946224343,0.00959441779328391,0.0102595670462706,0.00494428969359331,0.00668660918528946,0.00829615170105968,0.00874295706236643,0.00748283576332639,0.00761893334933109,0.00738966814916182,67,114,109,132,100,71,114,119,135,97,127,108
ARL8B,-6.8,0.274789672751192,0.0123464053715087,4.84470737021862e-08,3.95119930235175,0.00136729994242948,0.00356614183824519,0.00575626751495872,0.0056694286960314,0.0062583358982251,0.00278551532033426,0.00522024752184879,0.00474065811489124,0.00582863804157762,0.00455141556738409,0.00401943727878097,0.0084844338008895,19,53,76,78,61,40,89,68,90,59,67,124
ARMC1,-11.8,0.0366465011286684,0.00171882487620468,8.83148383345133e-05,2.84832056025119,0.00172711571675302,0.00275871349751043,0.00287813375747936,0.00559674371274895,0.0062583358982251,0.00292479108635097,0.00387119479148337,0.00390407138873397,0.00472767307816851,0.00586284039188459,0.00455936168936349,0.00335271980841601,24,41,38,77,61,42,66,56,73,76,76,49
ARMC5,-6.7,0.281617184969226,0.0123464053715087,0.0032414878756563,2.24721557608461,0.00151122625215889,0.00080742834073476,0.000605922896311444,0.00210786451519116,0.00112855237508977,0.00201949860724234,0.00205290632881694,0.00250976017847184,0.000259050579625672,0.00185142328164777,0.00113984042234087,0.000821074238795758,21,12,8,29,11,29,35,36,4,24,19,12
ARMC6,-8.7,0.148431563359425,0.00821456736227538,0.000310138000065885,2.64650200158384,0.00287852619458837,0.0047099986542861,0.00696811330758161,0.00799534816106992,0.00964399302349441,0.00772980501392758,0.00557217432107455,0.00571667596207474,0.00712389093970598,0.0068656946694438,0.00599916011758354,0.00807389668149162,40,70,92,110,94,111,95,82,110,89,100,118
ARMCX1,-9,0.133014285714286,0.00670341701719823,0.00934695966610162,2.05205884915923,0.000287852619458837,0.00087471403579599,0.000530182534272514,0.000508794882977177,0.00256489176156766,0.000905292479108635,0.00111443486421491,0.000976017847183491,0.000841914383783434,0.0013114248245005,0.00113984042234087,0.00109476565172768,4,13,7,7,25,13,19,14,13,17,19,16
ARMCX3,-10.3,0.0783289136013689,0.00309427945567041,0.0200333391374088,1.90117668021455,0.000431778929188256,0.00087471403579599,0.000984624706506097,0.00181712458206135,0.00246229609110496,0.000557103064066852,0.00111443486421491,0.00195203569436698,0.00129525289812836,0.00192856591838309,0.00191973123762673,0.000957919945261717,6,13,13,25,24,8,19,28,20,25,32,14
ARMCX6,-9.45,0.111771425161136,0.00527547019696666,5.46124806679271e-08,3.93450538938985,0.0054691997697179,0.00598842686044947,0.00954328561690525,0.00981247274313127,0.011182928080435,0.00752089136490251,0.0093847146460203,0.00648354712771891,0.0132115795609093,0.0137313893388876,0.0108584798128262,0.0104002736914129,76,89,126,135,109,108,160,93,204,178,181,152
ARNT,-8.65,0.151097058823529,0.00832204085007934,1.88965920684901e-08,4.08297170789001,0.00122337363270006,0.00040371417036738,0.00136332651670075,0.00174443959877889,0.00194931773879142,0.00132311977715877,0.00134905273036542,0.00292805354155047,0.00148954083284761,0.00455141556738409,0.00257963885056092,0.000957919945261717,17,6,18,24,19,19,23,42,23,59,43,14
ARPC1A,-12.25,0.0281031317494603,0.00171882487620468,1.38518763270887e-07,3.80412780538441,0.00187104202648244,0.00309514197281658,0.00469590244641369,0.00675970344526821,0.00738688827331487,0.00564066852367688,0.00639333685260133,0.00892359174567764,0.00602292597629687,0.00771426367353236,0.00569920211170436,0.00465275401984263,26,46,62,93,72,81,109,128,93,100,95,68
ARPC1B,-12.9,0.0200818414322255,0.00171882487620468,1.54750762399223e-25,9.02550161043641,0.0854202648244099,0.097429686448661,0.126637885329092,0.158235208605902,0.186826715912588,0.129944289693593,0.129333098715467,0.136363636363636,0.170779094618224,0.164853814703387,0.139780430739696,0.172836127266507,1187,1448,1672,2177,1821,1866,2205,1956,2637,2137,2330,2526
ARPC2,-9.75,0.0990699238578678,0.00452613634664272,1.99468057101878e-27,9.54515506406088,0.0174150834772596,0.0235499932714305,0.0304476255396501,0.0321267626108446,0.0483225607879348,0.0289693593314763,0.0304416681330283,0.0214026770775237,0.0358137426332491,0.0342513307104837,0.0319155318255444,0.0480328429695518,242,350,402,442,471,416,519,307,553,444,532,702
ARPC3,-13.4,0.0146362126245842,0.00171882487620468,5.19274996022654e-34,11.3326510972006,0.0477115716753022,0.0615664109810254,0.070892978868439,0.100523331879634,0.127629014055607,0.0745125348189415,0.0907971142002463,0.0854712771890686,0.100900200764199,0.116485381470339,0.081648569200312,0.0860759493670886,663,915,936,1383,1244,1070,1548,1226,1558,1510,1361,1258
ARPC5,-6.65,0.285417927261023,0.0123464053715087,8.99817581444264e-06,3.20024540710371,0.0333909038572251,0.0432647019243709,0.0476406877224873,0.0495711585986335,0.0580691494818919,0.0368384401114206,0.0418206346413279,0.0440602342442833,0.0542063337866718,0.0482912905963126,0.0460735497030416,0.0537119397878891,464,643,629,682,566,529,713,632,837,626,768,785
ARPC5L,-13.4,0.0146362126245842,0.00171882487620468,4.23558476331484e-16,6.37711104773277,0.0100748416810593,0.0111694253801642,0.0148451109596304,0.0223142898677133,0.0281112137067816,0.0171309192200557,0.0178309578274386,0.0199386503067485,0.0229907389417784,0.0246085011185682,0.0196172535844982,0.0180636332535067,140,166,196,307,274,246,304,286,355,319,327,264
ARPP19,-8.3,0.17072407960199,0.0101401683086751,4.97777591507998e-05,2.93866265192142,0.00259067357512953,0.00296057058269412,0.00355979701582974,0.0066143334787033,0.00400123114804555,0.00201949860724234,0.00375388585840812,0.00599553820412716,0.00453338514344926,0.00570855511841395,0.00545923570700102,0.00335271980841601,36,44,47,91,39,29,64,86,70,74,91,49
ARRB1,-11.75,0.037553934571176,0.00171882487620468,1.3060082925853e-15,6.23591102213525,0.00273459988485895,0.00060557125555107,0.00136332651670075,0.00545137374618404,0.0047194008412845,0.00236768802228412,0.00181828846266643,0.00453151143335192,0.00433909720873,0.00709712257964977,0.00605915171875937,0.00424221690044475,38,9,18,75,46,34,31,65,67,92,101,62
ARRB2,-12.55,0.0238177083333338,0.00171882487620468,0.00884021393283776,2.06309515265764,0.0015831894070236,0.00148028529134706,0.00159054760281754,0.00363424916412269,0.00369344413665743,0.00194986072423398,0.00275675992726846,0.00446179587283882,0.0025257431513503,0.00354856128982489,0.00299958005879177,0.00294218268901813,22,22,21,50,36,28,47,64,39,46,50,43
ARRDC1,-13.15,0.0177669256381796,0.00171882487620468,3.41567345470463e-15,6.11495180012234,0.0054691997697179,0.0100255685641233,0.0124214193743846,0.0186073557203082,0.0182620293423618,0.0145543175487465,0.012728019238665,0.0158254322364752,0.0148306456835697,0.0223713646532438,0.0155978163057172,0.0179267875470407,76,149,164,256,178,209,217,227,229,290,260,262
ARSA,-11.3,0.0486819560272937,0.00171882487620468,1.0641735622228e-09,4.47471553993382,0.00122337363270006,0.00181671376665321,0.00325683556767401,0.00516063381305422,0.00584795321637427,0.00362116991643454,0.00516159305531116,0.00362520914668154,0.00621721391101613,0.00570855511841395,0.00557921890935269,0.00184741703729045,17,27,43,71,57,52,88,52,96,74,93,27
ARSB,-11.55,0.0418103661044836,0.00171882487620468,6.17082742871658e-10,4.54730685835383,0.00410189982728843,0.00148028529134706,0.00257517230932364,0.00574211367931385,0.00400123114804555,0.00410863509749304,0.00363657692533286,0.00613496932515337,0.00731817887442523,0.0084856900408856,0.00527926090347351,0.00492644543277455,57,22,34,79,39,59,62,88,113,110,88,72
ARSD,-10.4,0.0750712404915158,0.00290494372577366,0.000319056700079439,2.64173936568141,0.00115141047783535,0.00141299959628583,0.00280239339544043,0.00312545428114552,0.00543757053452344,0.00243732590529248,0.00275675992726846,0.00237032905744562,0.00317336960041448,0.00347141865308956,0.00365948767172596,0.00225795415668833,16,21,37,43,53,35,47,34,49,45,61,33
ASAH1,-7.6,0.2140444123488,0.0123464053715087,0.000510799691753157,2.56478194242821,0.00489349453080023,0.00558471269008209,0.00658941149738696,0.0066143334787033,0.00964399302349441,0.00619777158774373,0.0063346823860637,0.00494980479643056,0.00841914383783434,0.00794569158373833,0.00647909292699022,0.0107423879575778,68,83,87,91,94,89,108,71,130,103,108,157
ASB13,-11.05,0.054810062674095,0.00171882487620468,0.00803067202824605,2.08164708323195,7.19631548647093e-05,0.00013457139012246,0.000302961448155722,0.000872219799389446,0.00102595670462706,0.000417827298050139,0.000879816998064403,0.000278862242052426,0.00155430347775403,0.00107999691429453,0.000479932809406683,0.000410537119397879,1,2,4,12,10,6,15,4,24,14,8,6
ASB6,-10.2,0.0816308762169679,0.00323362350730555,4.59180756647552e-05,2.95103516844955,0.000719631548647093,0.00121114251110214,0.000530182534272514,0.00109027474923681,0.00369344413665743,0.00132311977715877,0.00158367059651592,0.000836586726157278,0.00239621786153747,0.00177428064491244,0.00173975643409923,0.00191583989052343,10,18,7,15,36,19,27,12,37,23,29,28
ASB7,-12.4,0.0258479906814207,0.00171882487620468,0.000159867561453916,2.7538561366132,7.19631548647093e-05,0.00020185708518369,0,0.000872219799389446,0.000307787011388119,0.000278551532033426,0.000586544665376268,0.000418293363078639,0.000582863804157762,0.00177428064491244,0.000659907612934189,0.000410537119397879,1,3,0,12,3,4,10,6,9,23,11,6
ASCC2,-12.2,0.0289920802534319,0.00171882487620468,1.03013728990276e-09,4.47900164702672,0.00496545768566494,0.00551742699502086,0.00658941149738696,0.0107573775258032,0.0138504155124654,0.00584958217270195,0.0080943163821925,0.0116424986056888,0.00932582086652419,0.0110313970531513,0.00941868138460616,0.00971604515908313,69,82,87,148,135,84,138,167,144,143,157,142
ASF1B,-13.5,0.00901767676767655,0.00171882487620468,6.94262819776517e-25,8.84617447689549,0.00690846286701209,0.0123805678912663,0.0121941982882678,0.0228230847506905,0.0292397660818713,0.0163649025069638,0.0156607425655464,0.0206358059118795,0.02169548604365,0.0210599398287433,0.0159577659127722,0.0227848101265823,96,184,161,314,285,235,267,296,335,273,266,333
ASH1L,-0.75,0.918218780440288,0.0123464053715087,0.00421384477654064,2.19986161034021,0.000287852619458837,0.0013457139012246,0.00113610543058396,0.000726849832824538,0.00112855237508977,0.00125348189415042,0.00105578039767728,0.00244004461795873,0.00168382876756687,0.000308570546941294,0.000419941208230848,0.00109476565172768,4,20,15,10,11,18,18,35,26,4,7,16
ASL,-12.45,0.0249811827956986,0.00171882487620468,1.30534166300637e-09,4.4471626820419,0.00302245250431779,0.00370071322836765,0.00568052715291979,0.00603285361244367,0.0114907150918231,0.00626740947075209,0.00838758871488064,0.00627440044617959,0.00958487144614986,0.00786854894700301,0.00617913492111104,0.00773178241532672,42,55,75,83,112,90,143,90,148,102,103,113
ASNA1,-10.4,0.0750712404915158,0.00290494372577366,2.27704806258099e-14,5.87432284728059,0.0104346574553828,0.01258242497645,0.0181019465273044,0.0218781799680186,0.0271878526726172,0.0157381615598886,0.0192386650243416,0.0146402677077524,0.0214364354640244,0.0260742112165394,0.0176375307456956,0.0206637016763599,145,187,239,301,265,226,328,210,331,338,294,302
ASNS,-9.35,0.116405186575921,0.00564193804791551,0.00866729734558579,2.06698558002498,0.000431778929188256,0.00060557125555107,0.000454442172233583,0.000363424916412269,0.00133374371601518,0.00104456824512535,0.00217021526189219,0.000557724484104852,0.00136001554303478,0.00169713800817712,0.00119983202351671,0.000752651385562778,6,9,6,5,13,15,37,8,21,22,20,11
ASNSD1,-6.7,0.281617184969226,0.0123464053715087,0.000199375133018541,2.71798151538716,0.00331030512377663,0.00215314224195936,0.0064379307733091,0.00625090856229103,0.00841284497794193,0.0048050139275766,0.00592410112030031,0.00592582264361406,0.00511624894760702,0.00547712720820798,0.00449937008818765,0.00492644543277455,46,32,85,86,82,69,101,85,79,71,75,72
ASPH,-4.25,0.517836689741976,0.0123464053715087,0.0158747540260198,1.94748968576024,0.00280656303972366,0.00121114251110214,0.00401423918806332,0.00334350923099288,0.00410382681850826,0.00229805013927577,0.00486832072262303,0.00264919129949805,0.00272003108606956,0.00362570392656021,0.00209970604115424,0.00314745124871707,39,18,53,46,40,33,83,38,42,47,35,46
ASPHD1,-13.5,0.00901767676767655,0.00171882487620468,5.79756734898875e-20,7.47708230575227,0.00676453655728267,0.00531556990983717,0.00939180489282739,0.014100886756796,0.0214424951267057,0.0128133704735376,0.013197254970966,0.0110150585610708,0.0158668480020724,0.0175885211756538,0.0151178834963105,0.0145056448853917,94,79,124,194,209,184,225,158,245,228,252,212
ASPSCR1,-5.1,0.429824355811403,0.0123464053715087,0.00163343782569385,2.36752504470501,0.000719631548647093,0.00181671376665321,0.00227221086116792,0.00327082424771042,0.00389863547758285,0.0016016713091922,0.00234617866150507,0.0020914668153932,0.00233145521663105,0.00146571009797115,0.0010198572199892,0.00280533698255217,10,27,30,45,38,23,40,30,36,19,17,41
ASRGL1,-12.45,0.0249811827956986,0.00171882487620468,3.26669402095841e-07,3.68265568612744,0.00899539435808866,0.010832996904858,0.0130273422706961,0.0183166157871784,0.015389350569406,0.0124651810584958,0.0161299782978474,0.0179866146123815,0.02169548604365,0.0154285273470647,0.0163777071210031,0.0166951761888471,125,161,172,252,150,179,275,258,335,200,273,244
ASS1,-13.5,0.00901767676767655,0.00171882487620468,3.1099638214523e-44,14.0465751442545,0.011873920552677,0.0145337101332257,0.0212073013709006,0.0372873964238988,0.0520160049245922,0.0375348189415042,0.0285647252038243,0.0310234244283324,0.0374328087559096,0.0383398904574558,0.0329953806467095,0.0357851522408484,165,216,280,513,507,539,487,445,578,497,550,523
ASXL2,-11.65,0.0396327358087924,0.00171882487620468,0.0283722640717249,1.8293383756039,0.000143926309729419,0.00094199973085722,0.000454442172233583,0.00123564471580172,0.00215450907971684,0.000766016713091922,0.00158367059651592,0.00195203569436698,0.00155430347775403,0.00107999691429453,0.000959865618813366,0.00130003421142662,2,14,6,17,21,11,27,28,24,14,16,19
ATAD2,-12.85,0.0205142857142851,0.00171882487620468,2.78290896106204e-29,10.0520280855301,0.0138169257340242,0.0193782801776342,0.0268120881617814,0.0415758104375636,0.0468862214014569,0.0253481894150418,0.0334917003929849,0.0331846068042387,0.0373680461110032,0.041965594384016,0.0326954226408303,0.0310639753677728,192,288,354,572,457,364,571,476,577,544,545,454
ATAD5,-5.95,0.346486579182821,0.0123464053715087,1.63255287683391e-08,4.10325896730527,0.00107944732297064,0.0006728569506123,0.00249943194728471,0.00341619421427533,0.0031804657843439,0.000835654596100279,0.00146636166344067,0.00439208031232571,0.00213716728191179,0.00154285273470647,0.0020397144399784,0.0010263427984947,15,10,33,47,31,12,25,63,33,20,34,15
ATF2,-1.8,0.795445898234683,0.0123464053715087,8.98636372284322e-07,3.5383965352937,7.19631548647093e-05,0.00047099986542861,0.000530182534272514,0.000218054949847362,0.000410382681850826,6.96378830083565e-05,0.000293272332688134,0.00188232013385388,0.00129525289812836,0.000231427910205971,0.00077989081528586,0.000205268559698939,1,7,7,3,4,1,5,27,20,3,13,3
ATF4,-8.25,0.173253253154574,0.0104307332726492,2.21774826022918e-34,11.4308922392153,0.0133851468048359,0.0256358498183286,0.0317352116943119,0.0415758104375636,0.0420642248897097,0.01991643454039,0.0279195260719104,0.0496374790853319,0.0384042484295059,0.034097045437013,0.0283160357549943,0.0275744098528909,186,381,419,572,410,286,476,712,593,442,472,403
ATF5,-9.55,0.107552368164062,0.00511084210977673,1.18289296340588e-49,15.4616053974203,0.00662061024755325,0.0116404252455928,0.00568052715291979,0.0234772496002326,0.0104647583871961,0.00710306406685237,0.0087395155141064,0.0201477969882878,0.0222783498478078,0.0208285119185374,0.0208770772091907,0.0121108450222374,92,173,75,323,102,102,149,289,344,270,348,177
ATF6B,-6.9,0.267323671497585,0.0123464053715087,1.58305249298185e-27,9.57318482679423,0.00402993667242372,0.00383528461849011,0.00749829584185412,0.0133740369239715,0.00441161382989638,0.00264623955431755,0.00821162531526776,0.00655326268823201,0.00744770416423807,0.0118028234205045,0.0129581858539804,0.00636332535066712,56,57,99,184,43,38,140,94,115,153,216,93
ATF7,-10.55,0.0691400182038836,0.00258795263976066,0.0445002363150497,1.73330331039099,0.00122337363270006,0.00141299959628583,0.000757403620389305,0.00152638464893153,0.0031804657843439,0.00222841225626741,0.00181828846266643,0.00125488008923592,0.00304384431060165,0.00192856591838309,0.00215969764233007,0.0017105713308245,17,21,10,21,31,32,31,18,47,25,36,25
ATF7IP,-9.25,0.121112728112728,0.00582408429079359,0.042304537558994,1.74457287334938,0.000215889464594128,0.00040371417036738,0.000302961448155722,0.00167175461549644,0.000615574022776239,0.000626740947075209,0.000938471464602029,0.000906302286670385,0.00103620231850269,0.000308570546941294,0.000239966404703342,0.000752651385562778,3,6,4,23,6,9,16,13,16,4,4,11
ATG101,-10.55,0.0691400182038836,0.00258795263976066,0.003417963158146,2.23772878552094,0.00266263672999424,0.00309514197281658,0.00462016208437476,0.00574211367931385,0.00595054888683698,0.00522284122562674,0.00439908499032201,0.00606525376464027,0.00654102713554822,0.00748283576332639,0.00515927770112184,0.00396852548751283,37,46,61,79,58,75,75,87,101,97,86,58
ATG12,-10.35,0.0765566445661576,0.00290494372577366,0.00994765624878088,2.03984037493229,0.00683649971214738,0.00726685506661284,0.00764977656593199,0.010248582642826,0.0133374371601518,0.00884401114206128,0.0100299137779342,0.00815672058003346,0.0109448869891846,0.0100285427755921,0.00833883256344112,0.00752651385562778,95,108,101,141,130,127,171,117,169,130,139,110
ATG13,-11.6,0.0407218029350102,0.00171882487620468,4.60031790955736e-05,2.95067964212397,0.000791594703511802,0.00074014264567353,0.00143906687873968,0.00370693414740515,0.00379603980712014,0.00229805013927577,0.00117308933075254,0.00188232013385388,0.00194287934719254,0.00177428064491244,0.00215969764233007,0.00246322271638727,11,11,19,51,37,33,20,27,30,23,36,36
ATG16L2,-10.95,0.0572288506909338,0.00182472403919359,0.0232417106414377,1.87069716611707,0.000431778929188256,0,0.000605922896311444,0.00130832969908417,0.000820765363701652,0.0011142061281337,0.00146636166344067,0.000836586726157278,0.00200764199209896,0.000617141093882589,0.000839882416461695,0.000957919945261717,6,0,8,18,8,16,25,12,31,8,14,14
ATG2A,-1.9,0.7838470987977,0.0123464053715087,1.12847254314243e-05,3.16605658274119,0.00107944732297064,0.00026914278024492,0.000302961448155722,0.00203517953190871,0.000102595670462706,0.000139275766016713,0.000351926799225761,0.0010457334076966,0.00103620231850269,0.00138856746123582,0.000659907612934189,0.000273691412931919,15,4,4,28,1,2,6,15,16,18,11,4
ATG3,-8.95,0.135583534842823,0.00708253370975118,8.76985128804513e-08,3.86820853328407,0.00877950489349453,0.0109002825999193,0.0130273422706961,0.0144643116732083,0.0214424951267057,0.0114206128133705,0.0123174379729016,0.0103179029559398,0.0157373227122596,0.0156599552572707,0.014937908692783,0.0142319534724598,122,162,172,199,209,164,210,148,243,203,249,208
ATG4B,-12.55,0.0238177083333338,0.00171882487620468,0.00212607090057202,2.32172199502432,0.00208693149107657,0.00262414210738797,0.00204498977505112,0.00486989387992441,0.00595054888683698,0.00396935933147632,0.00269810546073083,0.0042526491912995,0.00427433456382359,0.00439713029391345,0.00431939528466015,0.00301060554225111,29,39,27,67,58,57,46,61,66,57,72,44
ATG5,-10.5,0.0711279592448305,0.00258795263976066,5.23814620774047e-09,4.25900838724618,0.00554116292458261,0.00376799892342888,0.00840718018632129,0.00843145806076465,0.0131322458192264,0.00835654596100279,0.00750777171681624,0.00732013385387619,0.0116572760831552,0.0107999691429453,0.00875877377167197,0.0113581936366746,77,56,111,116,128,120,128,105,180,140,146,166
ATG9A,-2.6,0.701814158806756,0.0123464053715087,3.20799928630157e-09,4.32555241508947,0.00151122625215889,0.00074014264567353,0.000605922896311444,0.00196249454862625,0.00123114804555248,0.000487465181058496,0.000234617866150507,0.00257947573898494,0.00349718282494657,0.00185142328164777,0.000479932809406683,0.0013684570646596,21,11,8,27,12,7,4,37,54,24,8,20
ATIC,-12.75,0.0215429216867473,0.00171882487620468,3.00108068023869e-07,3.69478880292537,0.006188831318365,0.00867985466289867,0.00704385366962054,0.0115569123419102,0.0143633938647789,0.0096100278551532,0.0113789665082996,0.00969046291132181,0.0109448869891846,0.016199953714418,0.0115783790269362,0.0110160793705097,86,129,93,159,140,138,194,139,169,210,193,161
ATL3,-12.35,0.0266857876712333,0.00171882487620468,0.0254186602122764,1.85215035024614,0.00201496833621186,0.00094199973085722,0.00181776868893433,0.00239860444832098,0.00441161382989638,0.00222841225626741,0.00246348759458033,0.00285833798103737,0.00310860695550806,0.00285427755920697,0.00365948767172596,0.00307902839548409,28,14,24,33,43,32,42,41,48,37,61,45
ATN1,-6.35,0.311383081476866,0.0123464053715087,0.00315686326276147,2.25203322009308,0.000287852619458837,0,7.57403620389305e-05,0.00101758976595435,0.000307787011388119,0,5.86544665376268e-05,0.000418293363078639,0.000259050579625672,0.000925711640823883,0.000599916011758354,0.00013684570646596,4,0,1,14,3,0,1,6,4,12,10,2
ATOX1,-13.5,0.00901767676767655,0.00171882487620468,1.40720487718815e-27,9.58711855774207,0.0203655728267127,0.0168214237653075,0.025070059834886,0.0399040558220672,0.0508874525495024,0.0277855153203343,0.0381254032494574,0.0349274958170664,0.0374328087559096,0.0435084471187225,0.0356350110984462,0.0351693465617516,283,250,331,549,496,399,650,501,578,564,594,514
ATP1B1,-13.5,0.00901767676767655,0.00171882487620468,0.000404921278763564,2.60269707076298,0.000287852619458837,0,7.57403620389305e-05,0.00196249454862625,0.00184672206832872,0.000835654596100279,0.00146636166344067,0.00167317345231456,0.00110096496340911,0.00146571009797115,0.00149979002939588,0.00116318850496066,4,0,1,27,18,12,25,24,17,19,25,17
ATP1B3,-10.7,0.0644099936948295,0.00219869984164253,6.66891323529e-08,3.90682623717399,0.00582901554404145,0.00834342618759252,0.0108308717715671,0.0135194068905364,0.0173386683081974,0.010933147632312,0.01038184057716,0.0110847741215839,0.0135353927854414,0.0139628172490936,0.0140380346751455,0.010058159425248,81,124,143,186,169,157,177,159,209,181,234,147
ATP2B4,-6.75,0.27826612244898,0.0123464053715087,0.00633320333223142,2.12538293211097,0.000791594703511802,0.00100928542591845,0.000378701810194653,0.000726849832824538,0.00266748743203037,0.000417827298050139,0.00158367059651592,0.00139431121026213,0.0014247781879412,0.00138856746123582,0.000899874017637531,0.00164214847759152,11,15,5,10,26,6,27,20,22,18,15,24
ATP5A1,-8.95,0.135583534842823,0.00708253370975118,1.61855236315299e-25,9.02013995583671,0.0442573402417962,0.0451487013860853,0.0755131409528138,0.0758831225468818,0.105981327587976,0.0615598885793872,0.0635227872602499,0.0686001115448968,0.0802409170390519,0.0861683252333565,0.0784090227368169,0.0775230927129661,615,671,997,1044,1033,884,1083,984,1239,1117,1307,1133
ATP5B,-7.9,0.194558707495773,0.0123464053715087,1.27444893174357e-21,7.9403156336117,0.0902417962003454,0.113376396178173,0.160872528970688,0.171100450646896,0.194521391197291,0.142339832869081,0.159129567716582,0.121653653095371,0.137426332491419,0.179202345136157,0.152378666986622,0.130277112555594,1254,1685,2124,2354,1896,2044,2713,1745,2122,2323,2540,1904
ATP5C1,-8.9,0.138088440567067,0.00728044028478603,9.06246421116212e-21,7.7024193218384,0.00813183649971215,0.00787242632216391,0.0146936302355525,0.0200610553859573,0.0236995998768852,0.0105153203342618,0.0160126693647721,0.0127579475738985,0.0139239686548799,0.0191313739103603,0.0136780850680905,0.0108108108108108,113,117,194,276,231,151,273,183,215,248,228,158
ATP5D,-13.35,0.015341481481481,0.00171882487620468,2.84248892608234e-32,10.861047535267,0.0232440990213011,0.0417844166330238,0.0430205256381126,0.062145660706498,0.0828973017338668,0.0487465181058496,0.0503255322892838,0.0465002788622421,0.0602292597629687,0.0638741032168479,0.0560321554982302,0.0546014368799179,323,621,568,855,808,700,858,667,930,828,934,798
ATP5E,-12.95,0.0194999999999996,0.00171882487620468,5.22251427239227e-23,8.32570127038904,0.602547495682211,0.673664378953035,0.808149662955389,1.03060037796191,1.1303990971581,0.806476323119777,0.928265587424482,0.891104294478528,1.01353539278544,1.17966520095657,0.949667046613474,0.86383852206637,8373,10012,10670,14179,11018,11581,15826,12782,15650,15292,15830,12625
ATP5F1,-10.55,0.0691400182038836,0.00258795263976066,2.51453107959943e-29,10.0638710289332,0.0691565918249856,0.0652671242093931,0.0889191850337045,0.112007559238261,0.147532574125372,0.0874651810584958,0.0919115490644613,0.080521472392638,0.101483064568357,0.117796806294839,0.112424260603516,0.0836127266507013,961,970,1174,1541,1438,1256,1567,1155,1567,1527,1874,1222
ATP5G1,-10.75,0.0631404998397949,0.00201118784078275,1.05666735159815e-11,5.08452291950037,0.0497265400115141,0.0469654151527385,0.0471105051882148,0.0627271405727577,0.0723299476762081,0.049025069637883,0.0583611942049387,0.0461517010596765,0.0661874230943592,0.0771426367353236,0.0560321554982302,0.0673280875812521,691,698,622,863,705,704,995,662,1022,1000,934,984
ATP5G2,-3.7,0.578424664107486,0.0123464053715087,0.00390939574423328,2.21344792535794,0,0,0,0,0.000205191340925413,0,0,0.000488008923591746,6.4762644906418e-05,0,0,0,0,0,0,0,2,0,0,7,1,0,0,0
ATP5G3,-12.65,0.0227791023842918,0.00171882487620468,3.51309253939449e-26,9.20328459921731,0.102187679907887,0.107051540842417,0.128379913655987,0.183820322721326,0.186724120242126,0.122701949860724,0.142882280485659,0.141104294478528,0.165986658895149,0.206510838540461,0.152618633391325,0.140745809100239,1420,1591,1695,2529,1820,1762,2436,2024,2563,2677,2544,2057
ATP5H,-8.9,0.138088440567067,0.00728044028478603,6.28262234095956e-19,7.18418111489851,0.0333189407023604,0.0422554164984524,0.0505188214799667,0.0592382613751999,0.0647378680619678,0.0385097493036212,0.0456331749662737,0.0504740658114891,0.0640502558124474,0.0734397901720281,0.0479932809406683,0.05419089976052,463,628,667,815,631,553,778,724,989,952,800,792
ATP5I,-13.35,0.015341481481481,0.00171882487620468,4.58339679239361e-20,7.50583972960573,0.185449050086356,0.180392948459158,0.217526319775809,0.276202936473325,0.314558325638658,0.223259052924791,0.233914012552056,0.238636363636364,0.26559160676122,0.335339041888452,0.236666866638671,0.239822100581594,2577,2681,2872,3800,3066,3206,3988,3423,4101,4347,3945,3505
ATP5J,-12.4,0.0258479906814207,0.00171882487620468,4.42871633900747e-24,8.62326304886101,0.0879389752446747,0.0728704077513121,0.076346284935242,0.125817706061928,0.13419513696522,0.0829387186629526,0.106047275500029,0.112102621305075,0.113205103296419,0.134073902645992,0.103905453236547,0.140608963393774,1222,1083,1008,1731,1308,1191,1808,1608,1748,1738,1732,2055
ATP5L,-11.4,0.0459814380617426,0.00171882487620468,4.59355114226786e-27,9.44498532382288,0.073258491652274,0.0844435473018436,0.114595167764902,0.140936182584678,0.158202523853493,0.10591922005571,0.123467652061704,0.107292247629671,0.145586425749628,0.163079534058474,0.137620733097366,0.125419089976052,1018,1255,1513,1939,1542,1521,2105,1539,2248,2114,2294,1833
ATP5O,-11.8,0.0366465011286684,0.00171882487620468,2.89348479682601e-21,7.84083445574486,0.158246977547496,0.150316242766788,0.193440884647429,0.243712748946068,0.280291371704114,0.186908077994429,0.207402193677049,0.207403792526492,0.236448416553332,0.27879348916146,0.220469134321195,0.191857680465275,2199,2234,2554,3353,2732,2684,3536,2975,3651,3614,3675,2804
ATP5S,-10,0.0890117302052785,0.00371897070075517,0.00134621431127912,2.40064170758813,0.000791594703511802,0.00174942807159198,0.00204498977505112,0.00399767408053496,0.00359084846619473,0.00257660167130919,0.0032846501261071,0.00118516452872281,0.00213716728191179,0.00347141865308956,0.00251964724938509,0.00321587410195005,11,26,27,55,35,37,56,17,33,45,42,47
ATP5SL,-11.45,0.0447293158313447,0.00171882487620468,3.04416821479506e-11,4.9458381589784,0.0114421416234888,0.0127842820616337,0.0153752934939029,0.0234772496002326,0.0239047912178106,0.0137186629526462,0.0151915068332454,0.0204266592303402,0.0205945210802409,0.0232970762940677,0.0218369428280041,0.0219637358877865,159,190,203,323,233,197,259,293,318,302,364,321
ATP6AP1,-13.4,0.0146362126245842,0.00171882487620468,2.74300049109864e-33,11.1361220179999,0.0149683362118595,0.0197819943480016,0.0256759827311975,0.0396860008722198,0.0535549399815328,0.0298050139275766,0.0326118833949205,0.0350669269380926,0.0400880771970727,0.0411941680166628,0.0395944567760514,0.0418747861785836,208,294,339,546,522,428,556,503,619,534,660,612
ATP6AP2,-8.6,0.153928750260797,0.00850910568055861,1.7193139370787e-05,3.10245943601894,0.00352619458837075,0.00531556990983717,0.0062107096871923,0.00814071812763483,0.0102595670462706,0.00584958217270195,0.0063346823860637,0.00662297824874512,0.00498672365779418,0.00964282959191545,0.00551922730817686,0.00691070817653096,49,79,82,112,100,84,108,95,77,125,92,101
ATP6V0B,-13.5,0.00901767676767655,0.00171882487620468,2.75269299199873e-62,18.7158437171719,0.085636154289004,0.12091239402503,0.144588351132318,0.236516935601105,0.271468144044321,0.158983286908078,0.195729954836061,0.177356385945343,0.235023638365391,0.263904960271542,0.180034795128682,0.236332535066712,1190,1797,1909,3254,2646,2283,3337,2544,3629,3421,3001,3454
ATP6V0C,-13.5,0.00901767676767655,0.00171882487620468,1.16184578097516e-64,19.3245580976795,0.0295768566493955,0.0552415556452698,0.063243202302507,0.11876726268353,0.138606750795116,0.0866295264623956,0.103994369171212,0.0928611266034579,0.123113787967101,0.108076834066188,0.114104025436439,0.111460827916524,411,821,835,1634,1351,1244,1773,1332,1901,1401,1902,1629
ATP6V0D1,-13.4,0.0146362126245842,0.00171882487620468,2.37610109201371e-24,8.69781456481173,0.00762809441565918,0.0106984255147356,0.0133303037188518,0.0209332751853467,0.020621729763004,0.0141364902506964,0.0164232506305355,0.0193112102621305,0.0281069878893854,0.0182828049062717,0.0194372787809707,0.0262743756414642,106,159,176,288,201,203,280,277,434,237,324,384
ATP6V0E1,-12.95,0.0194999999999996,0.00171882487620468,1.35729423835353e-12,5.35185282243179,0.0261226252158895,0.0306822769479209,0.0333257592971294,0.0406309056548917,0.0551964707089361,0.0334261838440111,0.0366590415860168,0.0364612381483547,0.0373032834660968,0.0499884286044897,0.0407942887995681,0.0419432090318166,363,456,440,559,538,480,625,523,576,648,680,613
ATP6V1B2,-12.9,0.0200818414322255,0.00171882487620468,0.00135626733226555,2.39928225630697,0.0139608520437536,0.0141972816579195,0.0148451109596304,0.022895769733973,0.0222632604904073,0.0186629526462396,0.0156607425655464,0.0182654768544339,0.0213716728191179,0.02144565301242,0.018957345971564,0.0194320903181663,194,211,196,315,217,268,267,262,330,278,316,284
ATP6V1E1,-11.4,0.0459814380617426,0.00171882487620468,3.16224485219301e-05,3.00914859590793,0.0125215889464594,0.0125151392813888,0.0115125350299174,0.0189707806367205,0.0186724120242126,0.0120473537604457,0.0175376854947504,0.0154071388733965,0.0174859141247329,0.0210599398287433,0.0140980262763213,0.0138898392062949,174,186,152,261,182,173,299,221,270,273,235,203
ATP6V1F,-12.7,0.0221595203488373,0.00171882487620468,2.09250898553585e-24,8.71345213174009,0.0631836499712147,0.0843762616067824,0.104370218889646,0.126035761011775,0.156663588796553,0.100974930362117,0.121708018065576,0.111614612381484,0.129201476588304,0.143562446964437,0.120643109964605,0.11686623332193,878,1254,1378,1734,1527,1450,2075,1601,1995,1861,2011,1708
ATP6V1G1,-13.1,0.0182321802935012,0.00171882487620468,3.15271440484701e-16,6.4143032468578,0.035405872193437,0.0332391333602476,0.0421873816556843,0.0550225323448176,0.0690468862214015,0.0425487465181058,0.0478620446947035,0.0483825989960959,0.0547244349459232,0.0638741032168479,0.0548323234747135,0.0558330482381115,492,494,557,757,673,611,816,694,845,828,914,816
ATP6V1H,-13.3,0.0159905149051483,0.00171882487620468,7.81938852703127e-09,4.20397172141171,0.00107944732297064,0.00127842820616337,0.00151480724077861,0.00370693414740515,0.00605314455729968,0.00271587743732591,0.00211156079535457,0.0020914668153932,0.00284955637588239,0.0029314201959423,0.00341952126702262,0.00417379404721177,15,19,20,51,59,39,36,30,44,38,57,61
ATPIF1,-13.45,0.0137533980582535,0.00171882487620468,1.47207793335643e-75,22.1089967929322,0.0416666666666667,0.049724128650249,0.0516549269105506,0.0831516208751272,0.0951061865189289,0.0534818941504178,0.0703267053786146,0.0612102621305075,0.0818599831617123,0.0887140322456221,0.0701901733757274,0.142661648990763,579,739,682,1144,927,768,1199,878,1264,1150,1170,2085
ATR,-5.65,0.375193873117034,0.0123464053715087,0.0430782849277271,1.74053644351374,0.000215889464594128,0.00013457139012246,7.57403620389305e-05,0.000508794882977177,0.000205191340925413,0,0.000117308933075254,0.000906302286670385,0.000712389093970598,0.000385713183676618,0.000419941208230848,0,3,2,1,7,2,0,2,13,11,5,7,0
ATRAID,-13.35,0.015341481481481,0.00171882487620468,6.49269570483265e-26,9.1297647184361,0.0316637881404721,0.0431301305342484,0.0538513974096796,0.0775548771623782,0.0895660203139428,0.0574512534818942,0.0667487829198193,0.064138315672058,0.0703969950132763,0.0732083622618221,0.0698302237686724,0.071159767362299,440,641,711,1067,873,825,1138,920,1087,949,1164,1040
ATXN10,-12.35,0.0266857876712333,0.00171882487620468,9.57832814618097e-14,5.69138588816893,0.018062751871042,0.0155429955591441,0.0201469363023555,0.0289286233464166,0.035292910639171,0.0248607242339833,0.0269810546073083,0.0187534857780257,0.0232497895214041,0.029314201959423,0.0310756494090827,0.0219637358877865,251,231,266,398,344,357,460,269,359,380,518,321
ATXN2L,-4.95,0.444913369345037,0.0123464053715087,7.30240363766221e-28,9.664530331274,0.000935521013241221,0.00026914278024492,0.000302961448155722,0.00159906963221398,0.000102595670462706,0.000278551532033426,0.000469235732301015,0.00404350250976018,0.00116572760831552,0.00385713183676618,0.00113984042234087,0.000342114266164899,13,4,4,22,1,4,8,58,18,50,19,5
ATXN7L3B,-6.45,0.302922404285489,0.0123464053715087,0.00574170123244615,2.14357242387257,0.00215889464594128,0.0013457139012246,0.00424146027418011,0.00356156418084024,0.00492459218220991,0.00278551532033426,0.00322599565956948,0.00488008923591746,0.00356194546985299,0.00431998765717812,0.00245965564820925,0.00301060554225111,30,20,56,49,48,40,55,70,55,56,41,44
AUNIP,-13.1,0.0182321802935012,0.00171882487620468,7.40175189309341e-05,2.87630985432766,0.000575705238917674,0.00060557125555107,0.00128758615466182,0.00239860444832098,0.00277008310249307,0.00215877437325905,0.00269810546073083,0.00223089793641941,0.00330289489022732,0.00362570392656021,0.00323954646349511,0.00157372562435854,8,9,17,33,27,31,46,32,51,47,54,23
AUP1,-13.45,0.0137533980582535,0.00171882487620468,8.5525676550893e-36,11.8096635496845,0.0148244099021301,0.0290674202664514,0.0297659622812997,0.0508794882977177,0.0575561711295783,0.0329387186629526,0.0383013666490703,0.0355549358616843,0.0406061783563241,0.0537684178045206,0.0461935329053932,0.0366062264796442,206,432,393,700,561,473,653,510,627,697,770,535
AURKA,-11.35,0.0474088280647646,0.00171882487620468,7.07934058391579e-14,5.7299634854014,0.0175590097869891,0.021060422554165,0.020752859198667,0.0306730629451955,0.0343695496050067,0.0185236768802228,0.0300897413338026,0.0317205800334635,0.0333527621268053,0.0364884671758081,0.028795968564401,0.0279849469722887,244,313,274,422,335,266,513,455,515,473,480,409
AURKAIP1,-13.4,0.0146362126245842,0.00171882487620468,2.71310105438599e-22,8.12690589984831,0.0416666666666667,0.0437357017897995,0.0525638112550178,0.0793720017444396,0.0864881502000616,0.0555710306406685,0.06475453105754,0.0664389291689905,0.0786218509163914,0.0837769034945614,0.07432959385686,0.0681491618200479,579,650,694,1092,843,798,1104,953,1214,1086,1239,996
AURKB,-11.8,0.0366465011286684,0.00171882487620468,6.37731156097567e-06,3.25236488551957,0.00244674726540012,0.00255685641232674,0.00462016208437476,0.00537868876290158,0.00820765363701652,0.00487465181058496,0.00604141005337556,0.00732013385387619,0.00634673920082896,0.00725140785312042,0.00479932809406683,0.00581594252480328,34,38,61,74,80,70,103,105,98,94,80,85
AVL9,-3.25,0.629087498557082,0.0123464053715087,0.0279581094782658,1.83233558392695,0.00115141047783535,0.00053828556048984,0.000605922896311444,0.00130832969908417,0.00205191340925413,0.00118384401114206,0.000234617866150507,0.00118516452872281,0.000582863804157762,0.000694283730617912,0.000359949607055012,0.00130003421142662,16,8,8,18,20,17,4,17,9,9,6,19
AVPI1,-12.45,0.0249811827956986,0.00171882487620468,8.37876628829095e-05,2.85667326865652,0,0,0,0.000290739933129815,0.000102595670462706,0.000278551532033426,0.000293272332688134,0.00020914668153932,0.000129525289812836,0.00123428218776518,0.000719899214110025,0.000205268559698939,0,0,0,4,1,4,5,3,2,16,12,3
AXL,-8.25,0.173253253154574,0.0104307332726492,6.74309995293193e-08,3.90523680799653,0.00100748416810593,0,7.57403620389305e-05,0.00196249454862625,0.000512978352313532,0.000139275766016713,0.000762508064989149,0.00223089793641941,0.000777151738877016,0.00192856591838309,0.00137980682704421,0.000684228532329798,14,0,1,27,5,2,13,32,12,25,23,10
AZI2,-7.5,0.221333719892953,0.0123464053715087,0.0138137669842531,1.97542234872393,0.00129533678756477,0.00228771363208182,0.00204498977505112,0.00356156418084024,0.00174412639786601,0.00139275766016713,0.00258079652765558,0.00174288901282766,0.00382099604947866,0.00354856128982489,0.00275961365408843,0.00342114266164899,18,34,27,49,17,20,44,25,59,46,46,50
AZU1,-13.5,0.00901767676767655,0.00171882487620468,5.88293413570193e-43,13.7107112482268,1.01014680483592,1.55766384066747,1.96674998106491,2.78652420409943,2.24715297014466,2.03426183844011,2.41251686315913,2.49867540435025,2.86464607214559,2.72514078531204,2.34969104325394,2.26404379062607,14037,23150,25967,38337,21903,29212,41131,35841,44233,35326,39167,33089
B2M,-13.5,0.00901767676767655,0.00171882487620468,8.56851523604737e-31,10.4614798411494,0.146301093839954,0.133629390391603,0.174657274861774,0.260430295101032,0.284087411511234,0.208286908077994,0.239720804739281,0.223996095928611,0.249919046693867,0.286199182288051,0.259283700281961,0.232364009579199,2033,1986,2306,3583,2769,2991,4087,3213,3859,3710,4322,3396
B3GALNT2,-6.3,0.315629027261462,0.0123464053715087,0.0190163623892527,1.91148535585171,0.000359815774323546,0.00026914278024492,0.00121184579262289,0.00109027474923681,0.00102595670462706,0.000696378830083565,0.000938471464602029,0.000766871165644172,0.000712389093970598,0.00169713800817712,0.0020397144399784,0.000410537119397879,5,4,16,15,10,10,16,11,11,22,34,6
B3GAT3,-13.3,0.0159905149051483,0.00171882487620468,2.90113331086832e-09,4.33935339224715,0.00352619458837075,0.0040371417036738,0.00568052715291979,0.0101758976595435,0.0107725453985842,0.00821727019498607,0.00850489764795589,0.00920245398773006,0.00932582086652419,0.0114942528735632,0.00989861419401284,0.00725282244269586,49,60,75,140,105,118,145,132,144,149,165,106
B3GNT7,-7.7,0.207206124314442,0.0123464053715087,2.75792124568895e-05,3.0302927385819,0.000935521013241221,0.00060557125555107,0.000681663258350375,0.00152638464893153,0.00102595670462706,0.00020891364902507,0.00175963399612881,0.00264919129949805,0.000712389093970598,0.00269999228573633,0.00143979842822005,0.0010263427984947,13,9,9,21,10,3,30,38,11,35,24,15
B3GNT8,-11.8,0.0366465011286684,0.00171882487620468,2.87294037600595e-05,3.02390148426995,0.000935521013241221,0.00208585654689813,0.00325683556767401,0.00574211367931385,0.00512978352313532,0.00306406685236769,0.00322599565956948,0.00306748466257669,0.00511624894760702,0.00447427293064877,0.00425940368348431,0.00369483407458091,13,31,43,79,50,44,55,44,79,58,71,54
B4GALNT1,-2.3,0.736845819469787,0.0123464053715087,0.000293237549905162,2.65572252480569,0.000647668393782383,0.00020185708518369,0.00121184579262289,0.00130832969908417,0.000410382681850826,0.00020891364902507,0.000645199131913895,0.000836586726157278,0.000388575869438508,0.00208285119185374,0.00161977323174756,0.000547382825863838,9,3,16,18,4,3,11,12,6,27,27,8
B4GALT1,-10.65,0.0658083850931678,0.0024086129012815,3.4768322275222e-24,8.65218318370104,0.0161197466896949,0.0203875656035527,0.0279481935923654,0.0375781363570286,0.0398071201395301,0.0227019498607242,0.0274502903396094,0.029419966536531,0.0334175247717117,0.0448970145799583,0.0367748515207871,0.0259322613752993,224,303,369,517,388,326,468,422,516,582,613,379
B4GALT2,1.3,0.853588418618679,0.0163540457554621,0.0029271195558561,2.2653549168741,0.000719631548647093,0.00026914278024492,0.000681663258350375,0.0018898095653438,0.000410382681850826,0.000766016713091922,5.86544665376268e-05,0.000906302286670385,0.00064762644906418,0.000462855820411942,0.000299958005879177,0.000342114266164899,10,4,9,26,4,11,1,13,10,6,5,5
B4GALT3,-13.5,0.00901767676767655,0.00171882487620468,3.97900215115247e-20,7.52284323892922,0.0102907311456534,0.0119768537208989,0.0143149284253579,0.025948539031836,0.0295475530932595,0.0192896935933148,0.0218781160185348,0.0193809258226436,0.0250631435787838,0.0265370670369513,0.0187773711680365,0.0185425932261375,143,178,189,357,288,277,373,278,387,344,313,271
B4GALT4,-6.65,0.285417927261023,0.0123464053715087,0.00904298257274045,2.05868721811182,7.19631548647093e-05,0.00020185708518369,0.000454442172233583,0.00138101468236662,0.000307787011388119,6.96378830083565e-05,0.00105578039767728,0.00020914668153932,0.000518101159251344,0.000539998457147265,0.000419941208230848,0.000821074238795758,1,3,6,19,3,1,18,3,8,7,7,12
B4GALT7,-10,0.0890117302052785,0.00371897070075517,6.03421845908915e-14,5.75037128647875,0.00251871042026482,0.00242228502220428,0.00378701810194653,0.00457915394679459,0.00769467528470299,0.00598885793871866,0.00387119479148337,0.00271890686001115,0.00945534615633702,0.00370284656329553,0.00377947087407763,0.00526855969893945,35,36,50,63,75,86,66,39,146,48,63,77
B9D1,-6.95,0.263543846411804,0.0123464053715087,0.00110296138660499,2.43520423386789,0.000863557858376511,0.00033642847530615,0.000605922896311444,0.00174443959877889,0.00123114804555248,0.000557103064066852,0.00129039826382779,0.000766871165644172,0.000906677028689852,0.00223713646532438,0.000659907612934189,0.00232637700992131,12,5,8,24,12,8,22,11,14,29,11,34
BABAM1,-12.05,0.0318573917371828,0.00171882487620468,1.11668224573845e-06,3.50699156230547,0.0177029360967185,0.0238191360516754,0.0279481935923654,0.0306730629451955,0.038781163434903,0.0275069637883008,0.0313801395976304,0.0282348020078081,0.0340003885758694,0.0303941988737175,0.0323354730337753,0.0335956209373931,246,354,369,422,378,395,535,405,525,394,539,491
BACE1,-2.4,0.725696279874554,0.0123464053715087,0.0010057816789289,2.45068363196183,0.000503742084052965,6.728569506123e-05,0,7.26849832824538e-05,0,0,0.000117308933075254,0.0011154489682097,0.000388575869438508,0.000617141093882589,0.000299958005879177,0.000342114266164899,7,1,0,1,0,0,2,16,6,8,5,5
BAD,-12.85,0.0205142857142851,0.00171882487620468,1.25854269243238e-23,8.49804588929519,0.00892343120322395,0.0139954245727358,0.0212073013709006,0.0288559383631342,0.0326254232071407,0.020891364902507,0.0259839286761687,0.0252370329057446,0.0321222718735833,0.031474195788012,0.0261563381126642,0.0235374615121451,124,208,280,397,318,300,443,362,496,408,436,344
BAG1,-9.75,0.0990699238578678,0.00452613634664272,0.0124301444199489,1.99648174242172,0.00266263672999424,0.00457542726416364,0.00310535484359615,0.00465183893007705,0.00595054888683698,0.00424791086350975,0.00668660918528946,0.00474065811489124,0.00440385985363642,0.00694283730617912,0.00419941208230848,0.00437906260691071,37,68,41,64,58,61,114,68,68,90,70,64
BAG4,-11.75,0.037553934571176,0.00171882487620468,3.04463022856649e-14,5.83718536130787,0.000575705238917674,0.00141299959628583,0.000833143982428236,0.00254397441488588,0.00297527444341849,0.00139275766016713,0.00170097952959118,0.00515895147796988,0.00226669257172463,0.00485998611432539,0.0020397144399784,0.00123161135819364,8,21,11,35,29,20,29,74,35,63,34,18
BAG6,-8.95,0.135583534842823,0.00708253370975118,1.38556833318071e-101,28.6887454712407,0.00518134715025907,0.00154757098640829,0.00249943194728471,0.00937636284343655,0.00389863547758285,0.0110027855153203,0.00322599565956948,0.0165923034021194,0.00459814778835568,0.0209056545552727,0.0166776651268822,0.00280533698255217,72,23,33,129,38,158,55,238,71,271,278,41
BAIAP2,-10.8,0.0616543330087635,0.00201118784078275,0.00603762814722079,2.13411596132614,0.000863557858376511,0.00161485668146952,0.00166628796485647,0.00348887919755778,0.0031804657843439,0.00271587743732591,0.00175963399612881,0.00334634690462911,0.00336765753513374,0.00354856128982489,0.00161977323174756,0.00266849127608621,12,24,22,48,31,39,30,48,52,46,27,39
BAK1,-11.95,0.0338346928982728,0.00171882487620468,0.00121890372034086,2.41780717236205,0.00187104202648244,0.0026914278024492,0.00295387411951829,0.00363424916412269,0.00666871858007592,0.0032033426183844,0.00351926799225761,0.00522866703848299,0.00453338514344926,0.00447427293064877,0.00365948767172596,0.00383167978104687,26,40,39,50,65,46,60,75,70,58,61,56
BANF1,-10,0.0890117302052785,0.00371897070075517,6.9262426745603e-32,10.7569406084479,0.0437535981577432,0.0450141299959629,0.0527910323411346,0.0799534816106992,0.0761259874833282,0.0394150417827298,0.0529063288169394,0.0758505298382599,0.0870409947542258,0.0771426367353236,0.0806287119803228,0.0591857680465275,608,669,697,1100,742,566,902,1088,1344,1000,1344,865
BANK1,2.55,0.707861991692173,0.0163540457554621,1.87979532270997e-06,3.43182826737148,0.000503742084052965,0.00141299959628583,0.00355979701582974,0.00145369966564908,0.00143633938647789,0.000626740947075209,0.000879816998064403,0.00153374233128834,0.000841914383783434,0.00192856591838309,0.000899874017637531,0.000547382825863838,7,21,47,20,14,9,15,22,13,25,15,8
BARD1,-8.25,0.173253253154574,0.0104307332726492,0.000747714590905781,2.50074654730445,0.00251871042026482,0.00343157044812273,0.00484738317049156,0.00719581334496293,0.00646352723915051,0.00383008356545961,0.00492697518916065,0.00662297824874512,0.00589340068648404,0.00501427138779603,0.00521926930229768,0.00321587410195005,35,51,64,99,63,55,84,95,91,65,87,47
BATF,-12.4,0.0258479906814207,0.00171882487620468,7.85865644501626e-14,5.71675022506106,0.00662061024755325,0.00719956937155161,0.00999772778913883,0.0161360662887048,0.0177490509900482,0.00842618384401114,0.0126693647721274,0.0144311210262131,0.0156077974224467,0.0174342359021831,0.0137980682704421,0.0129319192610332,92,107,132,222,173,121,216,207,241,226,230,189
BATF2,-9.8,0.0970936858316222,0.00407898906022319,0.0288424420375724,1.82590645209126,0,0.00020185708518369,0.000227221086116792,0.000726849832824538,0.000410382681850826,0.000278551532033426,0.000527890198838642,0.000418293363078639,0.0014247781879412,0.000385713183676618,0.000419941208230848,0.000342114266164899,0,3,3,10,4,4,9,6,22,5,7,5
BATF3,-8.3,0.17072407960199,0.0101401683086751,5.1737064807726e-05,2.9325434211491,0.000575705238917674,0.00141299959628583,0.000454442172233583,0.00109027474923681,0.00246229609110496,0.000905292479108635,0.00222886972842982,0.000906302286670385,0.00110096496340911,0.00192856591838309,0.00137980682704421,0.00321587410195005,8,21,6,15,24,13,38,13,17,25,23,47
BAX,-13.5,0.00901767676767655,0.00171882487620468,6.4042849601841e-13,5.44878307417753,0.00266263672999424,0.00363342753330642,0.00408997955010225,0.0101758976595435,0.00831024930747922,0.00682451253481894,0.00803566191565488,0.00732013385387619,0.0112039375688103,0.0101828280490627,0.00893874857519947,0.00868970236058844,37,54,54,140,81,98,137,105,173,132,149,127
BAZ1A,-6.5,0.298542623989859,0.0123464053715087,0.000243334652066511,2.68563760625136,0.00518134715025907,0.00450814156910241,0.00325683556767401,0.00741386829481029,0.0063609315686878,0.00201949860724234,0.00551351985453692,0.00578639152258784,0.0057638753966712,0.00624855357556121,0.00329953806467095,0.0057475196715703,72,67,43,102,62,29,94,83,89,81,55,84
BAZ1B,-10.55,0.0691400182038836,0.00258795263976066,0.024529519402715,1.85956247897049,0.000863557858376511,0.00060557125555107,0.000681663258350375,0.00101758976595435,0.00143633938647789,0.00271587743732591,0.00134905273036542,0.000836586726157278,0.00155430347775403,0.00169713800817712,0.00209970604115424,0.0010263427984947,12,9,9,14,14,39,23,12,24,22,35,15
BAZ2A,-11.25,0.0497613298662706,0.00171882487620468,0.0328780869685307,1.79846946894033,0.000287852619458837,0.00013457139012246,0.000302961448155722,0.00101758976595435,0.000410382681850826,0.000974930362116992,0.000469235732301015,0.00125488008923592,0.0014247781879412,0.00115713955102985,0.00113984042234087,0.000342114266164899,4,2,4,14,4,14,8,18,22,15,19,5
BAZ2B,-8.5,0.159523105360444,0.00894273714106655,6.17952105866675e-11,4.85286687004857,0,0,0.000454442172233583,0.000363424916412269,0.000102595670462706,0.000487465181058496,0.000645199131913895,0.000557724484104852,0.000194287934719254,0.00231427910205971,0.000299958005879177,0.000547382825863838,0,0,6,5,1,7,11,8,3,30,5,8
BBIP1,-9.3,0.118725145518044,0.00577750842327555,0.0097544627126778,2.04368887182587,0.000215889464594128,0.00020185708518369,0.000454442172233583,0.000581479866259631,0.000512978352313532,0.000626740947075209,0.000762508064989149,0.000139431121026213,0.000777151738877016,0.00177428064491244,0.000419941208230848,0.0010263427984947,3,3,6,8,5,9,13,2,12,23,7,15
BBS4,-8.65,0.151097058823529,0.00832204085007934,0.012841277065556,1.99005340404625,0.000143926309729419,0.00013457139012246,0.000530182534272514,0.000726849832824538,0.000820765363701652,0.000417827298050139,0.000527890198838642,0.000766871165644172,0.00097143967359627,0.00138856746123582,0.00143979842822005,6.84228532329798e-05,2,2,7,10,8,6,9,11,15,18,24,1
BCAM,-5.3,0.409717749825297,0.0123464053715087,0.00230499780552509,2.30725734405887,0.000647668393782383,0.00026914278024492,0.000530182534272514,0.000363424916412269,0.00215450907971684,0.000557103064066852,0.000821162531526776,0.000418293363078639,0.000518101159251344,0.000771426367353236,0.000659907612934189,0.0013684570646596,9,4,7,5,21,8,14,6,8,10,11,20
BCAP31,-13.5,0.00901767676767655,0.00171882487620468,1.97871774879213e-29,10.0925376372585,0.0238198042602188,0.0316242766787781,0.0385518442778156,0.0540049425788632,0.0736636913922232,0.0496518105849582,0.0530236377500147,0.0469882877858338,0.0588044815750275,0.0615598241147882,0.0539924410582518,0.054259322613753,331,470,509,743,718,713,904,674,908,798,900,793
BCAT1,-11.8,0.0366465011286684,0.00171882487620468,0.000172325989383346,2.74175146768387,0.000935521013241221,0.00080742834073476,0.000530182534272514,0.00290739933129815,0.00112855237508977,0.00194986072423398,0.00181828846266643,0.00153374233128834,0.00148954083284761,0.00323999074288359,0.00131981522586838,0.000957919945261717,13,12,7,40,11,28,31,22,23,42,22,14
BCAT2,-9.2,0.123312356979405,0.00585779321572382,0.00826820783790092,2.07610294870079,0.00266263672999424,0.00262414210738797,0.00249943194728471,0.00370693414740515,0.00595054888683698,0.00285515320334262,0.00217021526189219,0.00460122699386503,0.00427433456382359,0.00455141556738409,0.00335952966584678,0.00417379404721177,37,39,33,51,58,41,37,66,66,59,56,61
BCCIP,-12.2,0.0289920802534319,0.00171882487620468,0.000186011430160565,2.72949611445361,0.00122337363270006,0.00275871349751043,0.00257517230932364,0.00268934438145079,0.00574535754591156,0.00376044568245125,0.00316734119303185,0.00390407138873397,0.00388575869438508,0.00532284193473733,0.00407942887995681,0.00513171399247349,17,41,34,37,56,54,54,56,60,69,68,75
BCDIN3D,-9.6,0.105523686158401,0.00487847338776701,0.000212177155489267,2.70789428282112,0.000935521013241221,0.00121114251110214,0.00121184579262289,0.000508794882977177,0.00277008310249307,0.00125348189415042,0.00340195905918236,0.00264919129949805,0.00304384431060165,0.00254570701226568,0.00227968084468174,0.00218953130345535,13,18,16,7,27,18,58,38,47,33,38,32
BCKDHA,-13.5,0.00901767676767655,0.00171882487620468,2.70966089947389e-05,3.03299753734417,0.0102907311456534,0.00935271161351097,0.00855866091039915,0.0130106120075592,0.0166204986149584,0.0123955431754875,0.0172444131620623,0.0158951477969883,0.0147658830386633,0.0155056699838,0.0128981942528046,0.0158741019500513,143,139,113,179,162,178,294,228,228,201,215,232
BCKDHB,-8.05,0.1853964093702,0.0117351258486441,0.0325723982871013,1.8004018608999,0.000503742084052965,0.00121114251110214,0.00181776868893433,0.00268934438145079,0.00266748743203037,0.00118384401114206,0.000879816998064403,0.00160345789180145,0.00194287934719254,0.002622849649001,0.00167976483292339,0.00184741703729045,7,18,24,37,26,17,15,23,30,34,28,27
BCKDK,-10.35,0.0765566445661576,0.00290494372577366,5.37649781813276e-06,3.27775985499461,0.0053972366148532,0.00598842686044947,0.00878588199651594,0.0106846925425207,0.0131322458192264,0.00696378830083566,0.00997125931139656,0.00885387618516453,0.00984392202577553,0.00933425904497416,0.0130781690563321,0.0104002736914129,75,89,116,147,128,100,170,127,152,121,218,152
BCL10,-3.95,0.550929797670141,0.0123464053715087,0.0092216047567661,2.05478826177437,0.000359815774323546,0.0006728569506123,0.00136332651670075,0.00145369966564908,0.00225710475017954,0.000905292479108635,0.000879816998064403,0.00125488008923592,0.00194287934719254,0.000617141093882589,0.000719899214110025,0.000478959972630859,5,10,18,20,22,13,15,18,30,8,12,7
BCL11A,-1.5,0.829388069568755,0.0123464053715087,1.69921474019829e-07,3.77520834031248,0.00100748416810593,0.00020185708518369,0.000454442172233583,0.000872219799389446,0.000923361034164358,0.000139275766016713,0.000234617866150507,0.0011154489682097,0.00032381322453209,0.00246856437553036,0.000719899214110025,0.000205268559698939,14,3,6,12,9,2,4,16,5,32,12,3
BCL2,-5.1,0.429824355811403,0.0123464053715087,0.0110349336274422,2.02000579059022,0,0.00026914278024492,0.000151480724077861,7.26849832824538e-05,0,0,0.000117308933075254,0.000766871165644172,0.000712389093970598,0.000385713183676618,0.000359949607055012,0.000821074238795758,0,4,2,1,0,0,2,11,11,5,6,12
BCL2A1,-3.7,0.578424664107486,0.0123464053715087,0.0137124545834475,1.97695789395331,0,0.00020185708518369,0,0,0.000718169693238945,0,0.000117308933075254,0.000488008923591746,0.000194287934719254,0.000231427910205971,0,6.84228532329798e-05,0,3,0,0,7,0,2,7,3,3,0,1
BCL2L1,-12.3,0.0272357656163628,0.00171882487620468,6.17905831861001e-05,2.90487631984,0.000791594703511802,0.00033642847530615,0.000681663258350375,0.0028347143480157,0.0015389350569406,0.0011142061281337,0.00123174379729016,0.00299776910206358,0.00116572760831552,0.00177428064491244,0.00233967244585758,0.00130003421142662,11,5,9,39,15,16,21,43,18,23,39,19
BCL2L13,-12.1,0.0307704959514169,0.00171882487620468,2.95675302529503e-113,31.5976676531941,0.00179907887161773,0.00181671376665321,0.00416571991214118,0.00596016862916122,0.00728429260285216,0.00445682451253482,0.024517567012728,0.00578639152258784,0.00556958746195195,0.00578569775514927,0.00467934489171516,0.00362641122134793,25,27,55,82,71,64,418,83,86,75,78,53
BCLAF1,-11.85,0.0357124769797418,0.00171882487620468,0.00708957096148642,2.10465692904428,0.0023028209556707,0.00188399946171444,0.0027266530334015,0.00290739933129815,0.0062583358982251,0.0036908077994429,0.00346061352571998,0.0032069157836029,0.00330289489022732,0.0042428450204428,0.00341952126702262,0.00348956551488197,32,28,36,40,61,53,59,46,51,55,57,51
BCOR,-1.55,0.8229579849072,0.0123464053715087,0.00386479367098947,2.21575167073475,0,0.00040371417036738,0,0,0,0,5.86544665376268e-05,0,0.000712389093970598,0.000308570546941294,0.000359949607055012,6.84228532329798e-05,0,6,0,0,0,0,1,0,11,4,6,1
BDH2,-10.6,0.0675844095940959,0.00250398024703214,0.00588487744939445,2.13898560071086,7.19631548647093e-05,0.00040371417036738,0.000302961448155722,0.00167175461549644,0.00133374371601518,0.000348189415041783,0.000645199131913895,0.000836586726157278,0.00110096496340911,0.000462855820411942,0.000359949607055012,0.00116318850496066,1,6,4,23,13,5,11,12,17,6,6,17
BDP1,-12.85,0.0205142857142851,0.00171882487620468,1.09720830447772e-08,4.15772597299476,0.00179907887161773,0.00087471403579599,0.00136332651670075,0.00218054949847362,0.00307787011388119,0.00271587743732591,0.00263945099419321,0.00285833798103737,0.00207240463700538,0.00601712566535524,0.00419941208230848,0.00232637700992131,25,13,18,30,30,39,45,41,32,78,70,34
BECN1,-13.4,0.0146362126245842,0.00171882487620468,2.33123064019836e-09,4.36904195470852,0.00482153137593552,0.00679585520118423,0.00651367113534803,0.0140282017735136,0.0120036934441367,0.00988857938718663,0.00967798697870843,0.00934188510875627,0.0119810893076873,0.0128056776980637,0.0133181354610355,0.00903181662675333,67,101,86,193,117,142,165,134,185,166,222,132
BEGAIN,-6.6,0.28947936,0.0123464053715087,0.0451452926547568,1.73015043389658,0,0,0,0.000218054949847362,0.000102595670462706,6.96378830083565e-05,0,0.000488008923591746,0,0,0,6.84228532329798e-05,0,0,0,3,1,1,0,7,0,0,0,1
BET1,-9.95,0.0908964926160338,0.00371897070075517,0.0148016489308334,1.96154916502254,0.00115141047783535,0.00181671376665321,0.00196924941301219,0.00341619421427533,0.00359084846619473,0.0020891364902507,0.00258079652765558,0.00237032905744562,0.00207240463700538,0.00408855974697215,0.00155978163057172,0.00205268559698939,16,27,26,47,35,30,44,34,32,53,26,30
BET1L,-13.1,0.0182321802935012,0.00171882487620468,2.07248477367033e-07,3.74677927191092,0.000575705238917674,0.00074014264567353,0.00143906687873968,0.00298008431458061,0.00235970042064225,0.00181058495821727,0.00187694292920406,0.00411321807027329,0.00336765753513374,0.00347141865308956,0.00431939528466015,0.00253164556962025,8,11,19,41,23,26,32,59,52,45,72,37
BEX1,-10.1,0.0855491668942911,0.00349341586057326,9.49724604305142e-12,5.09855093873139,0.0707397812320092,0.0641905530884134,0.0941452700143907,0.104302951010321,0.114907150918231,0.0821030640668524,0.0936125285940524,0.0886781929726715,0.105757399132181,0.110236827894777,0.0883076369308297,0.110366062264796,983,954,1243,1435,1120,1179,1596,1272,1633,1429,1472,1613
BHLHE22,-7.7,0.207206124314442,0.0123464053715087,0.0255093468119576,1.85130641462537,0.0115860679332182,0.0163504238998789,0.0161326971142922,0.016499491205117,0.0183646250128245,0.0149025069637883,0.0164232506305355,0.0180563301728946,0.0215659607538372,0.0201342281879195,0.0143379926810247,0.0177215189873418,161,243,213,227,179,214,280,259,333,261,239,259
BHLHE40,-9.9,0.092852518924563,0.00384409809412879,6.80465679169118e-09,4.22323030691647,0,0.00026914278024492,0,0.000581479866259631,0.000820765363701652,0,0.000117308933075254,0.00188232013385388,0.00103620231850269,0.00154285273470647,0.000839882416461695,0.000205268559698939,0,4,0,8,8,0,2,27,16,20,14,3
BID,-11.85,0.0357124769797418,0.00171882487620468,5.66270906933972e-12,5.16572193408536,0.0115141047783535,0.00901628313820482,0.0145421495114747,0.016499491205117,0.0232892171950344,0.0144846796657382,0.0149568889670948,0.0152677077523703,0.0191049802473933,0.024068502661421,0.0158977743115964,0.0157372562435854,160,134,192,227,227,208,255,219,295,312,265,230
BIK,1.4,0.842375366865702,0.0163540457554621,1.21078215058472e-05,3.15553869630695,0.00395797351755901,0.00484457004440856,0.00590774823903658,0.00646896351213839,0.00902841900071817,0.00299442896935933,0.00381254032494574,0.00411321807027329,0.00446862249854284,0.00532284193473733,0.00353950446937429,0.00424221690044475,55,72,78,89,88,43,65,59,69,69,59,62
BIN2,-13.45,0.0137533980582535,0.00171882487620468,2.40923403031076e-10,4.67230900504283,0.00719631548647093,0.00504642712959225,0.00840718018632129,0.0116295973251926,0.015389350569406,0.00995821727019499,0.0103231861106223,0.0139431121026213,0.0119810893076873,0.0148113862531821,0.0109784630151779,0.0146424905918577,100,75,111,160,150,143,176,200,185,192,183,214
BIRC2,-8.8,0.142879927163667,0.00773694032435086,6.49819109884784e-06,3.24960105463814,0.00223085780080599,0.00262414210738797,0.00295387411951829,0.00675970344526821,0.00174412639786601,0.00264623955431755,0.00422312159070913,0.00460122699386503,0.00544006217213911,0.00377998920003086,0.00371947927290179,0.00362641122134793,31,39,39,93,17,38,72,66,84,49,62,53
BIRC5,-13.5,0.00901767676767655,0.00171882487620468,3.55279573405522e-23,8.37197516629052,0.0142487046632124,0.0229444220158794,0.0227221086116792,0.0390318360226777,0.046475838719606,0.0327298050139276,0.0312041761980175,0.0340909090909091,0.035166116184185,0.0401141711023683,0.0372547843301938,0.0312692439274718,198,341,300,537,453,470,532,489,543,520,621,457
BLCAP,-11.9,0.0347941176470588,0.00171882487620468,1.81273864737797e-06,3.43713907672461,0.00143926309729419,0.00154757098640829,0.000984624706506097,0.0056694286960314,0.00307787011388119,0.00236768802228412,0.00263945099419321,0.00257947573898494,0.00259050579625672,0.00169713800817712,0.0028795968564401,0.00287375983578515,20,23,13,78,30,34,45,37,40,22,48,42
BLMH,-13.25,0.0165106382978712,0.00171882487620468,5.99104020197867e-18,6.90636404508836,0.00237478411053541,0.00316242766787781,0.00537756570476407,0.0106846925425207,0.0135426285010773,0.0064066852367688,0.00692122705143997,0.00808700501952036,0.00803056796839583,0.00663426675923783,0.00755894174815526,0.00944235374615121,33,47,71,147,132,92,118,116,124,86,126,138
BLOC1S1,-8.8,0.142879927163667,0.00773694032435086,2.60818432113101e-19,7.29230414782425,0.0191421991940127,0.0257704212084511,0.0308263273498447,0.0401221107719145,0.0470914127423823,0.0255571030640669,0.0297378145345768,0.0248187395426659,0.0341299138656823,0.0429684486615753,0.0306557082008519,0.0307218611016079,266,383,407,552,459,367,507,356,527,557,511,449
BLOC1S2,-10.4,0.0750712404915158,0.00290494372577366,0.000204403432737003,2.71375121226498,0.000719631548647093,0.00174942807159198,0.00310535484359615,0.00494257886320686,0.00277008310249307,0.00264623955431755,0.00299137779341897,0.00327663134411601,0.00388575869438508,0.00478284347759006,0.00281960525526426,0.00403694834074581,10,26,41,68,27,38,51,47,60,62,47,59
BLOC1S6,-9.8,0.0970936858316222,0.00407898906022319,0.00795671381713256,2.08340436742641,0.00194300518134715,0.00262414210738797,0.00325683556767401,0.00363424916412269,0.00533497486406074,0.00229805013927577,0.00351926799225761,0.00334634690462911,0.00518101159251344,0.00493712875106071,0.0038994540764293,0.00492644543277455,27,39,43,50,52,33,60,48,80,64,65,72
BLVRA,-11.55,0.0418103661044836,0.00171882487620468,0.00225285086066644,2.31131896950609,0.00582901554404145,0.00652671242093931,0.00855866091039915,0.0111208024422154,0.0105673540576588,0.00863509749303621,0.00950202357909555,0.00899330730619074,0.00990868467068195,0.012882820334799,0.0115183874257604,0.00800547382825864,81,97,113,153,103,124,162,129,153,167,192,117
BLVRB,-5.4,0.400600395927602,0.0123464053715087,5.28301033830116e-08,3.93911500331484,0.0102187679907887,0.0094199973085722,0.0181776868893433,0.0195522605029801,0.0192879860469888,0.00974930362116992,0.0155434336324711,0.0154071388733965,0.0152839841979146,0.0178199490858598,0.0159577659127722,0.0143003763256928,142,140,240,269,188,140,265,221,236,231,266,209
BMP1,-7.95,0.191679261363637,0.0118818670376549,0.0217386372168796,1.88429777719381,0.000287852619458837,0.00121114251110214,0.000454442172233583,0.00254397441488588,0.000923361034164358,0.00125348189415042,0.000938471464602029,0.00139431121026213,0.00116572760831552,0.00123428218776518,0.00131981522586838,0.000615805679096818,4,18,6,35,9,18,16,20,18,16,22,9
BMP8B,9.35,0.116405186575921,0.0163540457554621,3.05280536444633e-126,34.8318319668865,0.0085636154289004,0.00047099986542861,0.000757403620389305,0.000363424916412269,0,0,0.000293272332688134,0.000766871165644172,0,0.00084856900408856,5.99916011758354e-05,0.000342114266164899,119,7,10,5,0,0,5,11,0,11,1,5
BMPR2,-0.05,0.993445782008212,0.0123464053715087,0.0141336796145276,1.97087327190447,7.19631548647093e-05,0,0.000302961448155722,0,0,0,0,0.000697155605131065,0,0.000231427910205971,0.000239966404703342,0.000410537119397879,1,0,4,0,0,0,0,10,0,3,4,6
BNIP1,-8.9,0.138088440567067,0.00728044028478603,0.000126597692151674,2.79145494125582,0.000791594703511802,0.00127842820616337,0.00310535484359615,0.00327082424771042,0.00461680517082179,0.00292479108635097,0.00193559739574169,0.00264919129949805,0.00259050579625672,0.00455141556738409,0.00281960525526426,0.00355798836811495,11,19,41,45,45,42,33,38,40,59,47,52
BOD1,-0.9,0.899800196270854,0.0123464053715087,0.00281114469397124,2.27233252009015,0,0.00026914278024492,0.000227221086116792,0,0.000102595670462706,0.000139275766016713,0.000117308933075254,0.0010457334076966,0.000259050579625672,7.71426367353236e-05,0.000239966404703342,0.00013684570646596,0,4,3,0,1,2,2,15,4,1,4,2
BOD1L1,-5,0.439772659430122,0.0123464053715087,0.0430673148785352,1.74064637173964,0,0,0,0,0,0,5.86544665376268e-05,0.00020914668153932,0,0.000385713183676618,0,0,0,0,0,0,0,0,1,3,0,5,0,0
BOLA1,-10,0.0890117302052785,0.00371897070075517,0.000771905114828927,2.49547606784824,0.00136729994242948,0.0026914278024492,0.00189350905097326,0.00312545428114552,0.00512978352313532,0.00139275766016713,0.0030500322599566,0.00334634690462911,0.00388575869438508,0.0042428450204428,0.00329953806467095,0.00273691412931919,19,40,25,43,50,20,52,48,60,55,55,40
BOLA3,-8.6,0.153928750260797,0.00850910568055861,0.00104471957584139,2.4443450259713,0.0206534254461716,0.0165522809850626,0.0258274634552753,0.0265300188980957,0.0250333435929004,0.0238857938718663,0.0246348759458033,0.02356385945343,0.0242859918399067,0.0305484841471881,0.0263963045173676,0.0314745124871707,287,246,341,365,244,343,420,338,375,396,440,460
BPNT1,-11.7,0.0386468029578078,0.00171882487620468,1.74095411309794e-08,4.09429358313898,0.000287852619458837,0.00040371417036738,0.000530182534272514,0.00101758976595435,0.00133374371601518,0.000557103064066852,0.000997125931139656,0.000906302286670385,0.00110096496340911,0.000694283730617912,0.00125982362469254,0.00342114266164899,4,6,7,14,13,8,17,13,17,9,21,50
BRAP,-6.65,0.285417927261023,0.0123464053715087,3.50597262128574e-05,2.99317640482416,0.00115141047783535,0.00114385681604091,0.00242369158524578,0.00443378398022968,0.00194931773879142,0.00153203342618384,0.00211156079535457,0.00125488008923592,0.00213716728191179,0.00347141865308956,0.00197972283880257,0.00355798836811495,16,17,32,61,19,22,36,18,33,45,33,52
BRAT1,-10.8,0.0616543330087635,0.00201118784078275,1.84697041859486e-10,4.70768808348223,0.0023028209556707,0.0006728569506123,0.00166628796485647,0.00392498909725251,0.00461680517082179,0.00139275766016713,0.00228752419496745,0.00348577802565533,0.00304384431060165,0.00563141248167862,0.00527926090347351,0.00273691412931919,32,10,22,54,45,20,39,50,47,73,88,40
BRD2,-12.25,0.0281031317494603,0.00171882487620468,4.34387938676488e-59,17.8981959588671,0.00978698906160046,0.00592114116538824,0.00863440127243808,0.0185346707370257,0.0149789678875551,0.0144150417827298,0.0119655111736759,0.0333240379252649,0.0129525289812836,0.0239913600246856,0.0200971863939049,0.00910023947998631,136,88,114,255,146,207,204,478,200,311,335,133
BRD3,-10.6,0.0675844095940959,0.00250398024703214,7.93114776676217e-11,4.81951027616099,0.000647668393782383,0.00188399946171444,0.00242369158524578,0.00385230411397005,0.0047194008412845,0.00306406685236769,0.00310868672649422,0.00543781372002231,0.00220192992681821,0.00632569621229654,0.00359949607055012,0.00198426274375641,9,28,32,53,46,44,53,78,34,82,60,29
BRD7,-12.55,0.0238177083333338,0.00171882487620468,0.00292511009529223,2.26550542663071,0.00129533678756477,0.00087471403579599,0.000833143982428236,0.00181712458206135,0.0031804657843439,0.0020891364902507,0.00164232506305355,0.00369492470719465,0.00220192992681821,0.00215999382858906,0.00209970604115424,0.00150530277112556,18,13,11,25,31,30,28,53,34,28,35,22
BRD8,-2.45,0.720645480225989,0.0123464053715087,4.18151001004526e-07,3.64756056567484,0.00179907887161773,0.00289328488763289,0.00689237294554268,0.00465183893007705,0.00420642248897097,0.00334261838440111,0.00258079652765558,0.00634411600669269,0.00472767307816851,0.00509141402453136,0.0030595716599676,0.00260006842285323,25,43,91,64,41,48,44,91,73,66,51,38
BRD9,-12.9,0.0200818414322255,0.00171882487620468,1.15708832293841e-16,6.53883161355723,0.0151122625215889,0.0189745660072669,0.0241611754904188,0.0407762756214566,0.0368318456961116,0.0253481894150418,0.0278022171388351,0.0267010596765198,0.0306327310407357,0.0324770500655712,0.028076069350291,0.0282586383852207,210,282,319,561,359,364,474,383,473,421,468,413
BRE,-13.15,0.0177669256381796,0.00171882487620468,3.61814385894867e-06,3.33610210620812,0.00654864709268854,0.00612299825057193,0.00711959403165947,0.0109027474923681,0.0147737765466297,0.00898328690807799,0.00932606017948267,0.00836586726157278,0.0105563111197461,0.00833140476741495,0.0117583538304637,0.0110160793705097,91,91,94,150,144,129,159,120,163,108,196,161
BRF1,-4.55,0.485458527734577,0.0123464053715087,3.58650983464045e-05,2.98955919768352,7.19631548647093e-05,0.00020185708518369,0.000227221086116792,0.000145369966564908,0.000205191340925413,6.96378830083565e-05,0.000117308933075254,0.00146402677077524,0.00032381322453209,0.000771426367353236,0.000659907612934189,0.00013684570646596,1,3,3,2,2,1,2,21,5,10,11,2
BRI3BP,1.9,0.7838470987977,0.0163540457554621,0.00291761634519467,2.26600480691039,0.000143926309729419,0.00141299959628583,0.000454442172233583,0.000218054949847362,0.00123114804555248,0.000766016713091922,0,0.00020914668153932,0.00064762644906418,0.000385713183676618,0.000479932809406683,0.000342114266164899,2,21,6,3,12,11,0,3,10,5,8,5
BRIX1,-7.75,0.204199521002211,0.0123464053715087,5.4109759223817e-10,4.56490402029296,0.00367012089810017,0.00390257031355134,0.00454442172233583,0.00821340311091728,0.00964399302349441,0.00466573816155989,0.00346061352571998,0.0032069157836029,0.00692960300498672,0.00809997685720898,0.00563921051052853,0.0057475196715703,51,58,60,113,94,67,59,46,107,105,94,84
BRK1,-11.95,0.0338346928982728,0.00171882487620468,2.87886655146394e-28,9.77393125361859,0.0200057570523892,0.0341138473960436,0.0484738317049156,0.058293356592528,0.065353442084744,0.0436629526462396,0.0528476743504018,0.0490100390407139,0.0601644971180623,0.0676540924168788,0.0577719119323295,0.054122476907287,278,507,640,802,637,627,901,703,929,877,963,791
BRMS1,-13.3,0.0159905149051483,0.00171882487620468,1.10974191955405e-11,5.07802705336521,0.00280656303972366,0.00309514197281658,0.00454442172233583,0.0066143334787033,0.011182928080435,0.00661559888579387,0.00692122705143997,0.00613496932515337,0.00680007771517389,0.0101056854123274,0.00581918531405603,0.00691070817653096,39,46,60,91,109,95,118,88,105,131,97,101
BROX,-9,0.133014285714286,0.00670341701719823,4.03035424026456e-07,3.65289998071554,0.00208693149107657,0.00174942807159198,0.00204498977505112,0.00268934438145079,0.00492459218220991,0.00236768802228412,0.00211156079535457,0.00250976017847184,0.00349718282494657,0.00586284039188459,0.00461935329053932,0.00212110845022237,29,26,27,37,48,34,36,36,54,76,77,31
BRPF1,-1.3,0.853588418618679,0.0123464053715087,2.66395573323796e-05,3.03569181648057,0.000287852619458837,0,0.000378701810194653,0.000436109899694723,0,0.00020891364902507,0.000117308933075254,0.000348577802565533,6.4762644906418e-05,0.00146571009797115,0.000359949607055012,0.000205268559698939,4,0,5,6,0,3,2,5,1,19,6,3
BRWD1,-2.05,0.767094324667089,0.0123464053715087,0.000184698749143259,2.7306922255384,0,0.00060557125555107,7.57403620389305e-05,0.000218054949847362,0.000307787011388119,0.000278551532033426,0.000117308933075254,0,0.000129525289812836,0.00115713955102985,0.000119983202351671,6.84228532329798e-05,0,9,1,3,3,4,2,0,2,15,2,1
BSCL2,-11.85,0.0357124769797418,0.00171882487620468,1.5125163929191e-05,3.12241160751026,0.00194300518134715,0.00181671376665321,0.00189350905097326,0.00385230411397005,0.00502718785267262,0.00181058495821727,0.00451639392339727,0.00418293363078639,0.00479243572307493,0.0055542698449433,0.00401943727878097,0.00410537119397879,27,27,25,53,49,26,77,60,74,72,67,60
BSG,-13.5,0.00901767676767655,0.00171882487620468,2.11332885189822e-64,19.2580482820561,0.0438255613126079,0.0584039833131476,0.0699840945239718,0.135194068905364,0.118805786395814,0.0848885793871866,0.087864390873365,0.0995538204127161,0.107441227899747,0.148345290442027,0.108344831723559,0.143003763256928,609,868,924,1860,1158,1219,1498,1428,1659,1923,1806,2090
BST1,-9.45,0.111771425161136,0.00527547019696666,5.48048482527084e-08,3.93398285192782,0.00676453655728267,0.00854528327277621,0.0112095735817617,0.0112661724087803,0.0168256899558839,0.00766016713091922,0.0106751129098481,0.0145008365867262,0.0149601709733826,0.0134999614286816,0.0121782950386946,0.0108792336640438,94,127,148,155,164,110,182,208,231,175,203,159
BTAF1,-9.65,0.103426364315973,0.00473302103392436,3.17257199640469e-08,4.01065445177659,7.19631548647093e-05,0.00074014264567353,0.000605922896311444,0.00109027474923681,0.00328306145480661,0.000487465181058496,0.000997125931139656,0.000557724484104852,0.00116572760831552,0.000694283730617912,0.00119983202351671,0.00157372562435854,1,11,8,15,32,7,17,8,18,9,20,23
BTBD1,1.35,0.848291927346115,0.0163540457554621,0.00622949648115742,2.12830122232581,0.000143926309729419,0,0,0,0,0,0.000469235732301015,0,0,7.71426367353236e-05,0,0,2,0,0,0,0,0,8,0,0,1,0,0
BTBD19,-10.85,0.0603724843286043,0.00201118784078275,0.000450989064436241,2.58525037468723,7.19631548647093e-05,0.00020185708518369,0,0.00152638464893153,0.000205191340925413,0.000557103064066852,0.000469235732301015,0.000697155605131065,0.00110096496340911,0.000154285273470647,0.000419941208230848,0.000547382825863838,1,3,0,21,2,8,8,10,17,2,7,8
BTBD9,3.45,0.605848669558082,0.0163540457554621,0.0319580729770062,1.80443296662641,7.19631548647093e-05,0,7.57403620389305e-05,7.26849832824538e-05,0,6.96378830083565e-05,0.000469235732301015,0,0,0,0,0,1,0,1,1,0,1,8,0,0,0,0,0
BTD,-10.6,0.0675844095940959,0.00250398024703214,0.000385850492436859,2.61069033970146,0.000143926309729419,0.00047099986542861,0.000833143982428236,0.000508794882977177,0.00215450907971684,0.00104456824512535,0.00117308933075254,0.00118516452872281,0.0014247781879412,0.00254570701226568,0.00107984882116504,0.000889497092028738,2,7,11,7,21,15,20,17,22,33,18,13
BTF3,-12.85,0.0205142857142851,0.00171882487620468,1.05029372250343e-30,10.4377602479441,0.688039723661485,0.649845242901359,0.87677043096266,1.23317342637011,1.21144967682364,0.876044568245125,1.04880051615931,1.01477969882878,1.23554173952464,1.29044202730849,1.04883316335713,0.930687649674991,9561,9658,11576,16966,11808,12580,17881,14556,19078,16728,17483,13602
BTF3L4,-11.3,0.0486819560272937,0.00171882487620468,0.00049797437117256,2.5690272815214,0.00762809441565918,0.00921814022338851,0.00954328561690525,0.0104666375926734,0.0154919462398687,0.00912256267409471,0.0100299137779342,0.0124790853318461,0.0124344278220323,0.0146571009797115,0.0134381186633871,0.0119055764625385,106,137,126,144,151,131,171,179,192,190,224,174
BTG1,-8.95,0.135583534842823,0.00708253370975118,0.00149016115583633,2.38339028614297,0.000143926309729419,0.00040371417036738,0,0.00109027474923681,0.000307787011388119,0.000139275766016713,0.000234617866150507,0.000976017847183491,0.00123049025322194,0.00100285427755921,0.000299958005879177,0.000273691412931919,2,6,0,15,3,2,4,14,19,13,5,4
BTG2,-9.05,0.130659736194948,0.00659037718299738,0.0102808333360504,2.03362147415266,0.000287852619458837,0.00053828556048984,0.000302961448155722,0.00116295973251926,0.00123114804555248,0.000417827298050139,0.00111443486421491,0.000418293363078639,0.00187811670228612,0.00107999691429453,0.000539924410582519,0.000410537119397879,4,8,4,16,12,6,19,6,29,14,9,6
BTG3,-12.85,0.0205142857142851,0.00171882487620468,6.43482297639427e-08,3.91173771515863,0.00532527345998849,0.00484457004440856,0.00613496932515337,0.0109754324756505,0.0107725453985842,0.00647632311977716,0.0103231861106223,0.0112242052426102,0.0117220387280617,0.0114942528735632,0.00869878217049613,0.00998973657201505,74,72,81,151,105,93,176,161,181,149,145,146
BTK,-11.6,0.0407218029350102,0.00171882487620468,0.000563519222790199,2.5486625819276,0.00179907887161773,0.00302785627775535,0.00287813375747936,0.00319813926442797,0.00533497486406074,0.00341225626740947,0.00492697518916065,0.00655326268823201,0.00537529952723269,0.00470570084085474,0.00449937008818765,0.00376325692781389,25,45,38,44,52,49,84,94,83,61,75,55
BTRC,-1.95,0.777021317829457,0.0123464053715087,0.0122743197989815,1.99888078529636,7.19631548647093e-05,0,0.000302961448155722,7.26849832824538e-05,0,0.000417827298050139,0.000234617866150507,0.000906302286670385,6.4762644906418e-05,0.000231427910205971,0.000299958005879177,0,1,0,4,1,0,6,4,13,1,3,5,0
BUB1B,-11.9,0.0347941176470588,0.00171882487620468,0.000122738206869745,2.79638200725388,0.000863557858376511,0.00080742834073476,0.0017420283268954,0.00225323448175607,0.00287267877295578,0.00181058495821727,0.00175963399612881,0.00383435582822086,0.00207240463700538,0.0039342744735015,0.00197972283880257,0.0017105713308245,12,12,23,31,28,26,30,55,32,51,33,25
BUB3,-11.85,0.0357124769797418,0.00171882487620468,8.01004885117736e-11,4.81801029387845,0.00755613126079447,0.00982371147893958,0.0108308717715671,0.016499491205117,0.0194931773879142,0.0116991643454039,0.0123760924394393,0.0101087562744004,0.0152839841979146,0.0182828049062717,0.0157777911092447,0.0130687649674991,105,146,143,227,190,168,211,145,236,237,263,191
BUD13,-7.05,0.256262742099898,0.0123464053715087,5.48991795583646e-07,3.6090712117612,0.00122337363270006,0.00087471403579599,0.000681663258350375,0.00334350923099288,0.00143633938647789,0.0016016713091922,0.000997125931139656,0.00341606246514222,0.00148954083284761,0.0013114248245005,0.00113984042234087,0.000547382825863838,17,13,9,46,14,23,17,49,23,17,19,8
BUD31,-9.9,0.092852518924563,0.00384409809412879,1.61930371789595e-11,5.02851593016668,0.0115860679332182,0.0111694253801642,0.0159812163902143,0.0186800407035906,0.0228788345131835,0.0114902506963788,0.0147222711009443,0.0154071388733965,0.0233145521663105,0.0218313661960966,0.0191973123762673,0.0162846390694492,161,166,211,257,223,165,251,221,360,283,320,238
BVES,-8.85,0.140665800865801,0.00747686945930971,0.00355465230694028,2.23071956211634,7.19631548647093e-05,0.00053828556048984,0.000833143982428236,0.00181712458206135,0.000615574022776239,0.000696378830083565,0.00117308933075254,0.0011154489682097,0.00110096496340911,0.00123428218776518,0.00209970604115424,0.000342114266164899,1,8,11,25,6,10,20,16,17,16,35,5
BYSL,-12.45,0.0249811827956986,0.00171882487620468,2.28336996840151e-05,3.05917919462459,0.00107944732297064,0.00161485668146952,0.00189350905097326,0.00399767408053496,0.00451420950035908,0.00174094707520891,0.0032846501261071,0.00369492470719465,0.0050514863027006,0.00401141711023683,0.00329953806467095,0.00342114266164899,15,24,25,55,44,25,56,53,78,52,55,50
BZW1,-12.7,0.0221595203488373,0.00171882487620468,7.11076925268211e-19,7.16851116499346,0.00669257340241796,0.0104292827344906,0.0142391880633189,0.0241314144497747,0.0231866215245717,0.0142061281337047,0.0165992140301484,0.0185443390964863,0.0180040152839842,0.0222170793797732,0.0151178834963105,0.020253164556962,93,155,188,332,226,204,283,266,278,288,252,296
BZW2,-7.8,0.200574204293116,0.0123464053715087,1.53668494117962e-06,3.46100282894737,0.00561312607944732,0.00719956937155161,0.00954328561690525,0.0101758976595435,0.0140556068533908,0.00654596100278552,0.00991260484485894,0.00906302286670385,0.0107505990544654,0.0132685335184757,0.00785889975403444,0.00930550803968525,78,107,126,140,137,94,169,130,166,172,131,136
C10orf10,-4.65,0.474887136875163,0.0123464053715087,4.7069691162833e-05,2.94713204387718,0,0,0,0,0.000718169693238945,6.96378830083565e-05,0.000175963399612881,0,6.4762644906418e-05,7.71426367353236e-05,0,0,0,0,0,0,7,1,3,0,1,1,0,0
C10orf11,-11.85,0.0357124769797418,0.00171882487620468,0.000377221860555801,2.61431585553144,0.00129533678756477,0.00087471403579599,0.00151480724077861,0.00181712458206135,0.00184672206832872,0.00348189415041783,0.00281541439380609,0.00174288901282766,0.00343242018004015,0.00254570701226568,0.00269962205291259,0.00417379404721177,18,13,20,25,18,50,48,25,53,33,45,61
C10orf32,-9.1,0.128177822853279,0.00633826430280743,2.52050456690133e-05,3.0441061578065,0.00165515256188831,0.00208585654689813,0.00355979701582974,0.00319813926442797,0.00543757053452344,0.00313370473537604,0.00434043052378439,0.00348577802565533,0.00349718282494657,0.00601712566535524,0.00197972283880257,0.00478959972630859,23,31,47,44,53,45,74,50,54,78,33,70
C10orf54,-13.3,0.0159905149051483,0.00171882487620468,9.41717653288508e-34,11.262683698602,0.00460564191134139,0.0100255685641233,0.0103006892372946,0.0132286669574066,0.0212373037857802,0.0135097493036212,0.0226992785500616,0.0260736196319018,0.0160611359367917,0.0180513769960657,0.0124182614433979,0.0127950735545672,64,149,136,182,207,194,387,374,248,234,207,187
C10orf91,-3.3,0.62353668714501,0.0123464053715087,9.45968222046669e-05,2.83762833308023,0.000431778929188256,0.00148028529134706,0.000757403620389305,0.00203517953190871,0.00123114804555248,0,0.000117308933075254,0.0020914668153932,0.00136001554303478,0.00107999691429453,0.00197972283880257,0.0010263427984947,6,22,10,28,12,0,2,30,21,14,33,15
C11orf1,-8.75,0.1455277482458,0.00792657305123426,0.000763168398586332,2.49735539336716,0.00287852619458837,0.0033642847530615,0.00363553737786867,0.00457915394679459,0.00656612290961321,0.00236768802228412,0.00486832072262303,0.00439208031232571,0.00492196101288777,0.00671140939597315,0.00335952966584678,0.00547382825863839,40,50,48,63,64,34,83,63,76,87,56,80
C11orf21,-2,0.77213211617384,0.0123464053715087,0.0136431541487107,1.97790609748802,0.000791594703511802,0.00047099986542861,0.00143906687873968,0.000799534816106992,0.00194931773879142,0.000348189415041783,0.00170097952959118,0.000976017847183491,0.000582863804157762,0.000694283730617912,0.00107984882116504,0.00205268559698939,11,7,19,11,19,5,29,14,9,9,18,30
C11orf24,-13.5,0.00901767676767655,0.00171882487620468,1.69899424845063e-21,7.90537591322025,0.00474956822107081,0.00464271295922487,0.00515034461864728,0.0150457915394679,0.0163127116035703,0.0126740947075209,0.0106751129098481,0.0143614054656999,0.0132115795609093,0.010259970685798,0.0143379926810247,0.010263427984947,66,69,68,207,159,182,182,206,204,133,239,150
C11orf31,-13.45,0.0137533980582535,0.00171882487620468,7.81828169314642e-35,11.5524363973809,0.0345423143350604,0.0501278428206163,0.0562750889949254,0.0824974560255851,0.102595670462706,0.0639972144846797,0.0737873189043346,0.0688092582264361,0.0942944109837446,0.0881740337884749,0.0712100305957166,0.084775915155662,480,745,743,1135,1000,919,1258,987,1456,1143,1187,1239
C11orf49,-12.2,0.0289920802534319,0.00171882487620468,0.000196782193519801,2.72040829815811,0.00345423143350605,0.00302785627775535,0.00302961448155722,0.00501526384648932,0.0078998666256284,0.00417827298050139,0.00527890198838642,0.00446179587283882,0.00660578978045463,0.00617141093882589,0.00377947087407763,0.00444748546014369,48,45,40,69,77,60,90,64,102,80,63,65
C11orf57,-6.75,0.27826612244898,0.0123464053715087,0.00123434640151253,2.4155951058151,0.00136729994242948,0.00410442739873503,0.00522608498068621,0.00559674371274895,0.00738688827331487,0.0036908077994429,0.00475101178954777,0.00488008923591746,0.00518101159251344,0.00578569775514927,0.00509928609994601,0.00478959972630859,19,61,69,77,72,53,81,70,80,75,85,70
C11orf58,-13,0.0189847222222229,0.00171882487620468,9.78526107268157e-17,6.5598935336035,0.0271301093839954,0.0317588480689006,0.0428690449140347,0.0602558511411542,0.0608392325843849,0.0428969359331476,0.0512053492873482,0.0499163413273843,0.0579625671912441,0.0527655635269613,0.0475133481312616,0.0469380773178242,377,472,566,829,593,616,873,716,895,684,792,686
C11orf71,-7,0.259928257933829,0.0123464053715087,0.000222757827815237,2.69986976630442,0.00215889464594128,0.00114385681604091,0.00484738317049156,0.00581479866259631,0.00554016620498615,0.00299442896935933,0.00387119479148337,0.00418293363078639,0.00466291043326209,0.0039342744735015,0.00347951286819845,0.00431063975367773,30,17,64,80,54,43,66,60,72,51,58,63
C11orf73,-8.2,0.176471672221133,0.0107542323474739,0.00842753371836497,2.0723616095562,0.00352619458837075,0.00477728434934733,0.0071953343936984,0.00777729321122256,0.00892582333025546,0.00494428969359331,0.00803566191565488,0.00711098717233687,0.00822485590311508,0.00678855203270848,0.00695902573639691,0.00629490249743414,49,71,95,107,87,71,137,102,127,88,116,92
C11orf74,-0.7,0.923636240046611,0.0123464053715087,0.031684724638168,1.80618308656038,0.00143926309729419,0.00094199973085722,0.00181776868893433,0.0009449047826719,0.0015389350569406,0.00125348189415042,0.000879816998064403,0.00181260457334077,0.00194287934719254,0.00331713337961892,0.00137980682704421,0.00116318850496066,20,14,24,13,15,18,15,26,30,43,23,17
C11orf98,-13.5,0.00901767676767655,0.00171882487620468,5.1380137675117e-29,9.97948485285938,0.0284254461715602,0.0308841340331046,0.0342346436415966,0.0635266753888647,0.0679183338463117,0.0495125348189415,0.0572467593407238,0.0582822085889571,0.0630788161388511,0.0665740955025843,0.0558521806947027,0.0558330482381115,395,459,452,874,662,711,976,836,974,863,931,816
C12orf10,-8.95,0.135583534842823,0.00708253370975118,5.17918071078686e-95,27.0334787196014,0.00597294185377087,0.0100255685641233,0.00530182534272514,0.0342346271260358,0.0103621627167334,0.00661559888579387,0.00686257258490234,0.0100390407138873,0.0101677352503076,0.0130371056082697,0.0122982782410463,0.00766335956209374,83,149,70,471,101,95,117,144,157,169,205,112
C12orf29,-9,0.133014285714286,0.00670341701719823,0.0343787904416657,1.78905062404449,0.00136729994242948,0.00161485668146952,0.00219647049912899,0.00138101468236662,0.0031804657843439,0.00146239554317549,0.00287406886034372,0.00250976017847184,0.0025257431513503,0.00385713183676618,0.00227968084468174,0.00342114266164899,19,24,29,19,31,21,49,36,39,50,38,50
C12orf4,-1,0.889347069868564,0.0123464053715087,0.0131257605142295,1.98559508808793,0.000215889464594128,0.00026914278024492,0.000227221086116792,0.000654164849542085,0.00123114804555248,0.000139275766016713,0.000234617866150507,0.000278862242052426,0.000259050579625672,0,0.000479932809406683,0.00013684570646596,3,4,3,9,12,2,4,4,4,0,8,2
C12orf43,-13.25,0.0165106382978712,0.00171882487620468,6.55824334170664e-06,3.24815769270178,0.00978698906160046,0.0113039967702866,0.0110580928576839,0.0135920918738189,0.0194931773879142,0.0151810584958217,0.0150155434336325,0.0163134411600669,0.0177449647043585,0.0196713723675075,0.0158377827104205,0.0130687649674991,136,168,146,187,190,218,256,234,274,255,264,191
C12orf45,-11.85,0.0357124769797418,0.00171882487620468,4.78865496108247e-06,3.29477561792794,0.00179907887161773,0.0033642847530615,0.00242369158524578,0.00501526384648932,0.00584795321637427,0.00355153203342618,0.00351926799225761,0.00376464026770775,0.0050514863027006,0.00478284347759006,0.00299958005879177,0.00718439958946288,25,50,32,69,57,51,60,54,78,62,50,105
C12orf57,-13.4,0.0146362126245842,0.00171882487620468,2.44168362589261e-15,6.15750559493067,0.0492947610823259,0.0509352711613511,0.0575626751495872,0.0811891263265009,0.0895660203139428,0.0639972144846797,0.0662208927209807,0.0655326268823201,0.0808885434881161,0.087479750057857,0.0809886615873778,0.0796442011631885,685,757,760,1117,873,919,1129,940,1249,1134,1350,1164
C12orf65,-6.25,0.319794149345651,0.0123464053715087,0.00803827556504479,2.08144635932889,0.00863557858376511,0.0115058538554703,0.00984624706506097,0.00908562291030673,0.0140556068533908,0.00724233983286908,0.0119068567071382,0.0126185164528723,0.0128230036914708,0.0106456838694747,0.0103185554022437,0.0139582620595279,120,171,130,125,137,104,203,181,198,138,172,204
C12orf73,-10.25,0.0800364994363019,0.00316751387115619,0.0224644519903456,1.87747464826923,0.00151122625215889,0.00013457139012246,0.000605922896311444,0.00123564471580172,0.00205191340925413,0.00125348189415042,0.0024048331280427,0.00153374233128834,0.00246098050644388,0.00169713800817712,0.00167976483292339,0.0013684570646596,21,2,8,17,20,18,41,22,38,22,28,20
C12orf77,-4.4,0.501979507150153,0.0123464053715087,1.82457838443373e-06,3.43618267829272,0,0,0,0,0.000307787011388119,0,5.86544665376268e-05,0.000836586726157278,0,0,0.000179974803527506,0,0,0,0,0,3,0,1,12,0,0,3,0
C14orf1,-6.7,0.281617184969226,0.0123464053715087,0.000886597640884006,2.47207960951153,0.00935521013241221,0.00854528327277621,0.0128758615466182,0.013446721907254,0.0167230942854212,0.00884401114206128,0.0103231861106223,0.011154489682097,0.0137296807201606,0.0111085396898866,0.0110984462175295,0.0137529934998289,130,127,170,185,163,127,176,160,212,144,185,201
C14orf119,-11.95,0.0338346928982728,0.00171882487620468,7.65617355378592e-09,4.20686461963775,0.0108664363845711,0.0128515677566949,0.0136332651670075,0.0195522605029801,0.0225710475017954,0.0131615598885794,0.0171857586955247,0.0168711656441718,0.0200116572760832,0.0228342204736558,0.0202771611974324,0.0149161820047896,151,191,180,269,220,189,293,242,309,296,338,218
C14orf159,-7.3,0.236311672473868,0.0123464053715087,1.18184296323516e-31,10.6948061530265,0.00165515256188831,0.00255685641232674,0.00189350905097326,0.00385230411397005,0.0103621627167334,0.0011142061281337,0.00199425186227931,0.00250976017847184,0.00317336960041448,0.00300856283267762,0.00401943727878097,0.00266849127608621,23,38,25,53,101,16,34,36,49,39,67,39
C14orf166,-11.5,0.0431040322580642,0.00171882487620468,4.27412636464487e-22,8.07249662397813,0.0188543465745538,0.0281254205355941,0.0346890858138302,0.0465183893007705,0.0543757053452344,0.0342618384401114,0.0354859522552642,0.0337423312883436,0.0377566219804417,0.0514541387024608,0.039714439978403,0.0392747177557304,262,418,458,640,530,492,605,484,583,667,662,574
C14orf169,-13.05,0.0184522882181118,0.00171882487620468,0.00177769516959328,2.35296513082016,0,0,0,0.00116295973251926,0.000718169693238945,0.000487465181058496,0.000234617866150507,0.000418293363078639,0.000259050579625672,0.000231427910205971,0.000299958005879177,6.84228532329798e-05,0,0,0,16,7,7,4,6,4,3,5,1
C14orf2,-12.55,0.0238177083333338,0.00171882487620468,1.53990744959467e-28,9.84875140583029,0.0615284974093264,0.0662764096353115,0.0824812542603954,0.104884430876581,0.134502923976608,0.0759052924791086,0.0903278784679453,0.0943251533742331,0.110679360145068,0.130062485535756,0.104745335653009,0.104550119739993,855,985,1089,1443,1311,1090,1540,1353,1709,1686,1746,1528
C14orf80,2.5,0.714402114671899,0.0163540457554621,0.0168791559393533,1.93543497642422,0.000215889464594128,0.00074014264567353,0.000227221086116792,0.000581479866259631,0.000410382681850826,0,5.86544665376268e-05,0.000139431121026213,6.4762644906418e-05,0.000385713183676618,0.000239966404703342,0.00109476565172768,3,11,3,8,4,0,1,2,1,5,4,16
C15orf39,-6.15,0.328246691008672,0.0123464053715087,1.58520215019997e-94,26.9105296494967,0.00582901554404145,0.00289328488763289,0.000605922896311444,0.0127925570577119,0.00133374371601518,0.0020891364902507,0.00164232506305355,0.00773842721695482,0.00615245126610971,0.00933425904497416,0.0188973543703881,0.00424221690044475,81,43,8,176,13,30,28,111,95,121,315,62
C15orf40,-13.05,0.0184522882181118,0.00171882487620468,0.000247016885249339,2.68325643900749,0.00172711571675302,0.00302785627775535,0.00318109520563508,0.00516063381305422,0.00656612290961321,0.00389972144846797,0.00498562965569828,0.00411321807027329,0.00582863804157762,0.00640283884903186,0.00461935329053932,0.00403694834074581,24,45,42,71,64,56,85,59,90,83,77,59
C15orf57,-10.45,0.0734400415553577,0.00258795263976066,4.39850743387414e-07,3.64046767077403,0.0015831894070236,0.00188399946171444,0.00348405665379081,0.00298008431458061,0.00441161382989638,0.00313370473537604,0.0032846501261071,0.00348577802565533,0.00453338514344926,0.00431998765717812,0.00665906773051773,0.00636332535066712,22,28,46,41,43,45,56,50,70,56,111,93
C15orf61,-4,0.545715896487985,0.0123464053715087,8.41164965513049e-08,3.87413500608802,0.00626079447322971,0.0113039967702866,0.0170415814587594,0.0168629161215293,0.0180568380014363,0.011908077994429,0.0107337673763857,0.0124790853318461,0.0151544589081018,0.0134228187919463,0.0136180934669146,0.0119739993157715,87,168,225,232,176,171,183,179,234,174,227,175
C16orf13,-12.6,0.0233035835023667,0.00171882487620468,3.10779119306561e-28,9.764766270258,0.0379245826137018,0.0593459830440048,0.075285919866697,0.0923099287687164,0.107725453985842,0.0758356545961003,0.0849316675464837,0.0747350808700502,0.0981154070332232,0.107151122425364,0.0796688463615094,0.0824495381457407,527,882,994,1270,1050,1089,1448,1072,1515,1389,1328,1205
C16orf45,-3.7,0.578424664107486,0.0123464053715087,2.56872596905845e-06,3.38603546770706,0,0,0,0,0.000615574022776239,6.96378830083565e-05,0,0,0,0,0,0.000615805679096818,0,0,0,0,6,1,0,0,0,0,0,9
C16orf54,-13.3,0.0159905149051483,0.00171882487620468,2.98377180649903e-21,7.83698173810874,0.00143926309729419,0.00127842820616337,0.00189350905097326,0.00363424916412269,0.00533497486406074,0.00257660167130919,0.00316734119303185,0.00725041829336308,0.00369147075966583,0.00863997531435624,0.0059391685164077,0.00355798836811495,20,19,25,50,52,37,54,104,57,112,99,52
C16orf58,-8.6,0.153928750260797,0.00850910568055861,0.0121730839248145,2.00053740340841,0.00107944732297064,0.00188399946171444,0.00151480724077861,0.00312545428114552,0.0016415307274033,0.00104456824512535,0.00181828846266643,0.00278862242052426,0.00356194546985299,0.00323999074288359,0.00251964724938509,0.00260006842285323,15,28,20,43,16,15,31,40,55,42,42,38
C16orf59,-13.4,0.0146362126245842,0.00171882487620468,4.05781369836613e-27,9.45980836140051,0.00942717328727691,0.0147355672184094,0.0162084374763311,0.0301642680622183,0.0361136760028727,0.0197075208913649,0.0241656402135023,0.0225878416062465,0.0251279062236902,0.0267684949471573,0.0230367748515208,0.0184741703729045,131,219,214,415,352,283,412,324,388,347,384,270
C16orf72,1.55,0.8229579849072,0.0163540457554621,0.0303818612954077,1.81500378251251,0,0,7.57403620389305e-05,0,0,6.96378830083565e-05,0,0,0,0.000385713183676618,0,0,0,0,1,0,0,1,0,0,0,5,0,0
C16orf87,-12.6,0.0233035835023667,0.00171882487620468,0.00135626733226555,2.39925537859615,0.000215889464594128,0.00040371417036738,0.000530182534272514,0.000872219799389446,0.00235970042064225,0.00194986072423398,0.000762508064989149,0.00139431121026213,0.000906677028689852,0.00115713955102985,0.00179974803527506,0.00109476565172768,3,6,7,12,23,28,13,20,14,15,30,16
C17orf49,-11.35,0.0474088280647646,0.00171882487620468,1.53148124401726e-11,5.03577511546389,0.00503742084052965,0.00955456869869466,0.0101492085132167,0.0105393225759558,0.0183646250128245,0.0134401114206128,0.0121414745732888,0.0112242052426102,0.0121106145975002,0.0167399521715652,0.0118183454316396,0.00951077659938419,70,142,134,145,179,193,207,161,187,217,197,139
C17orf53,-8.5,0.159523105360444,0.00894273714106655,0.00224284830311103,2.31212457836096,0.000575705238917674,0.00114385681604091,0.000757403620389305,0.00312545428114552,0.00112855237508977,0.0011142061281337,0.00123174379729016,0.00257947573898494,0.00123049025322194,0.00138856746123582,0.00125982362469254,0.00164214847759152,8,17,10,43,11,16,21,37,19,18,21,24
C17orf59,3.5,0.60059485094851,0.0163540457554621,0.0119368038898374,2.00446113115628,0.000143926309729419,0.00107657112097968,0.00121184579262289,0.000363424916412269,0.0015389350569406,0.000139275766016713,0.000703853598451522,0.000348577802565533,0.000582863804157762,0.000231427910205971,0.000659907612934189,0.000547382825863838,2,16,16,5,15,2,12,5,9,3,11,8
C17orf62,-11.8,0.0366465011286684,0.00171882487620468,1.44121747851264e-16,6.5118058511072,0.0108664363845711,0.0154757098640829,0.0171930621828372,0.0231138246838203,0.0308812968092746,0.0156685236768802,0.019649246290105,0.0227969882877858,0.0269412602810699,0.0266142096736866,0.0230967664526966,0.0188162846390694,151,230,227,318,301,225,335,327,416,345,385,275
C17orf80,-7.5,0.221333719892953,0.0123464053715087,0.0147831494598264,1.96184483666555,0.000143926309729419,0.00047099986542861,0.00121184579262289,0.00138101468236662,0.00133374371601518,0.000557103064066852,0.00175963399612881,0.000976017847183491,0.000841914383783434,0.00215999382858906,0.000719899214110025,0.000889497092028738,2,7,16,19,13,8,30,14,13,28,12,13
C17orf85,-1.3,0.853588418618679,0.0123464053715087,0.000235839327663229,2.69074385794698,0.00122337363270006,0.00316242766787781,0.00249943194728471,0.00348887919755778,0.00430901815943367,0.00229805013927577,0.000762508064989149,0.00167317345231456,0.00278479373097597,0.0016199953714418,0.00311956326114344,0.00184741703729045,17,47,33,48,42,33,13,24,43,21,52,27
C17orf89,-11.8,0.0366465011286684,0.00171882487620468,3.93941689012241e-16,6.38617042118323,0.0234599884858952,0.0302112770824923,0.0362796334166477,0.0470271841837476,0.0500666871858008,0.0316155988857939,0.045105284767435,0.0404350250976018,0.0503853377371932,0.0517627092494021,0.0354550362949187,0.043927471775573,326,449,479,647,488,454,769,580,778,671,591,642
C18orf32,-13.3,0.0159905149051483,0.00171882487620468,8.71624313376899e-07,3.54299797620417,0.00633275762809442,0.00592114116538824,0.00651367113534803,0.0115569123419102,0.0137478198420027,0.00905292479108635,0.00862220658103115,0.00780814277746793,0.0101029726054012,0.012882820334799,0.0100185973963645,0.0091686623332193,88,88,86,159,134,130,147,112,156,167,167,134
C19orf12,-8.45,0.162127670396745,0.00941574103989145,0.0238842950066027,1.86521360986115,0.000287852619458837,0.00013457139012246,0.000378701810194653,0.00109027474923681,0.000205191340925413,0.000417827298050139,0.000527890198838642,0.00146402677077524,0.00110096496340911,0.00084856900408856,0.000299958005879177,0.000547382825863838,4,2,5,15,2,6,9,21,17,11,5,8
C19orf24,-9.6,0.105523686158401,0.00487847338776701,1.09038600907304e-18,7.11585556407138,0.00323834196891192,0.00592114116538824,0.00977050670302204,0.0101758976595435,0.0180568380014363,0.00807799442896936,0.00956067804563318,0.00836586726157278,0.0110096496340911,0.00995140013885674,0.0131981522586838,0.0084844338008895,45,88,129,140,176,116,163,120,170,129,220,124
C19orf25,-11.95,0.0338346928982728,0.00171882487620468,6.65332825739206e-13,5.44381399529146,0.00568508923431203,0.00612299825057193,0.00954328561690525,0.0133013519406891,0.0151841592284806,0.00759052924791086,0.0114962754413749,0.0108059118795315,0.0168382876756687,0.0138856746123582,0.0117583538304637,0.0106055422511119,79,91,126,183,148,109,196,155,260,180,196,155
C19orf35,-10.35,0.0765566445661576,0.00290494372577366,0.0182481535843291,1.91979744229581,0.000431778929188256,0.00047099986542861,0.000302961448155722,0.000799534816106992,0.00174412639786601,0.000696378830083565,0.000821162531526776,0.00160345789180145,0.00123049025322194,0.000539998457147265,0.00155978163057172,0.000410537119397879,6,7,4,11,17,10,14,23,19,7,26,6
C19orf43,-6.6,0.28947936,0.0123464053715087,9.2744116882393e-12,5.10161748802717,0.00345423143350605,0.0026914278024492,0.00628645004923124,0.00508794882977177,0.0102595670462706,0.00264623955431755,0.00586544665376268,0.00481037367540435,0.00641150184573538,0.00578569775514927,0.00785889975403444,0.00383167978104687,48,40,83,70,100,38,100,69,99,75,131,56
C19orf47,-7.85,0.197496551724138,0.0123464053715087,0.000100367046753461,2.82829288681826,0,0.00020185708518369,0.000833143982428236,0.00109027474923681,0.00123114804555248,0.000417827298050139,0.000175963399612881,0.00132459564974902,0.0018133540573797,0.00100285427755921,0.000299958005879177,0.000342114266164899,0,3,11,15,12,6,3,19,28,13,5,5
C19orf48,-13.5,0.00901767676767655,0.00171882487620468,9.87450128093632e-17,6.55853821492725,0.0164075993091537,0.0167541380702463,0.0202226766643945,0.0310364878616078,0.0369344413665743,0.0229108635097493,0.0246348759458033,0.0308839933073062,0.0340003885758694,0.0323999074288359,0.0321554982302478,0.0280533698255217,228,249,267,427,360,329,420,443,525,420,536,410
C19orf53,-13.45,0.0137533980582535,0.00171882487620468,3.90604298884479e-32,10.8238824640835,0.0933362118595279,0.0999865428609878,0.130197682344922,0.175461549643844,0.218220991074177,0.137813370473538,0.164467124171506,0.154419966536531,0.196425102001166,0.1834451901566,0.167496550482932,0.161820047895997,1297,1486,1719,2414,2127,1979,2804,2215,3033,2378,2792,2365
C19orf60,-12.65,0.0227791023842918,0.00171882487620468,1.21830493769686e-07,3.82236416151456,0.0197179044329303,0.0224734221504508,0.0242369158524578,0.0348161069922954,0.0346773366163948,0.0278551532033426,0.031908029796469,0.029419966536531,0.0354251667638106,0.0360256113553961,0.0252564640950267,0.0274375641464249,274,334,320,479,338,400,544,422,547,467,421,401
C19orf66,-11.65,0.0396327358087924,0.00171882487620468,3.86215835584662e-07,3.65903500431984,0.0023028209556707,0.00289328488763289,0.00522608498068621,0.00690507341183311,0.00913101467118088,0.00536211699164345,0.00586544665376268,0.00515895147796988,0.00725341622951881,0.00563141248167862,0.00785889975403444,0.00506329113924051,32,43,69,95,89,77,100,74,112,73,131,74
C19orf70,-11.75,0.037553934571176,0.00171882487620468,1.6975552165676e-09,4.41188923499148,0.0296488198042602,0.0294711344368187,0.037037037037037,0.0450646896351214,0.0390889504462912,0.0314763231197772,0.038829256847909,0.0429447852760736,0.046952917557153,0.0541541309881972,0.0433139360489532,0.0454327745466986,412,438,489,620,381,452,662,616,725,702,722,664
C1D,-9.6,0.105523686158401,0.00487847338776701,0.000694804949264178,2.51322097340144,0.00215889464594128,0.00296057058269412,0.00333257592971294,0.00399767408053496,0.00502718785267262,0.00327298050139276,0.00357792245879524,0.00299776910206358,0.00550482481704553,0.00678855203270848,0.00515927770112184,0.00383167978104687,30,44,44,55,49,47,61,43,85,88,86,56
C1QB,-6.7,0.281617184969226,0.0123464053715087,0.0412958559768718,1.74952060142926,0,0,0,0,0,6.96378830083565e-05,0,0.000139431121026213,0.000194287934719254,0.000462855820411942,0,0,0,0,0,0,0,1,0,2,3,6,0,0
C1QBP,-12.25,0.0281031317494603,0.00171882487620468,6.05932858564689e-15,6.04232542500933,0.0191421991940127,0.022540707845512,0.0309020677118837,0.0384503561564181,0.0428849902534113,0.0291782729805014,0.0352513343891137,0.0342303402119353,0.037497571400816,0.0465170099514001,0.0367748515207871,0.0341430037632569,266,335,408,529,418,419,601,491,579,603,613,499
C1orf109,-10.05,0.0872469652009709,0.00365886153392469,1.98585752563097e-05,3.08074823068298,0.00129533678756477,0.0006728569506123,0.000908884344467167,0.00319813926442797,0.00359084846619473,0.000626740947075209,0.0024048331280427,0.00153374233128834,0.0018133540573797,0.00254570701226568,0.00143979842822005,0.00191583989052343,18,10,12,44,35,9,41,22,28,33,24,28
C1orf112,-11.9,0.0347941176470588,0.00171882487620468,0.0212752033893812,1.88878965447625,7.19631548647093e-05,6.728569506123e-05,0.000302961448155722,0.000508794882977177,0.000718169693238945,0.00020891364902507,0.000410581265763388,0.00146402677077524,0.00103620231850269,0.000771426367353236,0.000539924410582519,0.000615805679096818,1,1,4,7,7,3,7,21,16,10,9,9
C1orf123,-11.55,0.0418103661044836,0.00171882487620468,5.53184636324696e-12,5.16886337556802,0.0077720207253886,0.00894899744314359,0.0137847458910854,0.0210059601686292,0.0211347081153175,0.0123955431754875,0.015719397032084,0.0140825432236475,0.0170973382552943,0.0156599552572707,0.0136180934669146,0.0143003763256928,108,133,182,289,206,178,268,202,264,203,227,209
C1orf131,-13.3,0.0159905149051483,0.00171882487620468,1.43406662284676e-23,8.48212677545647,0.0192861255037421,0.0221369936751447,0.0292357797470272,0.0439017299026021,0.0532471529701447,0.0333565459610028,0.0366590415860168,0.037297824874512,0.0432614467974872,0.0432770192085165,0.0370748095266663,0.0320218953130346,268,329,386,604,519,479,625,535,668,561,618,468
C1orf162,-13.3,0.0159905149051483,0.00171882487620468,1.46026160218966e-24,8.75704203659978,0.00834772596430628,0.00894899744314359,0.0117397561160342,0.0136647768571013,0.0277008310249307,0.0158077994428969,0.0208223356208575,0.0139431121026213,0.0211126222394923,0.0131913908817403,0.0171575979362889,0.0173109818679439,116,133,155,188,270,227,355,200,326,171,286,253
C1orf174,-12.9,0.0200818414322255,0.00171882487620468,0.000137703102154666,2.77768417289937,0.000863557858376511,0.00094199973085722,0.0017420283268954,0.0018898095653438,0.00461680517082179,0.00341225626740947,0.00275675992726846,0.00299776910206358,0.00220192992681821,0.002622849649001,0.00269962205291259,0.00198426274375641,12,14,23,26,45,49,47,43,34,34,45,29
C1orf186,-12.3,0.0272357656163628,0.00171882487620468,0.000105291876503841,2.82063442189329,0,0.00020185708518369,0.000984624706506097,0.00123564471580172,0.00194931773879142,0.00153203342618384,0.00134905273036542,0.0010457334076966,0.00246098050644388,0.00200570855511841,0.00221968924350591,0.00239479986315429,0,3,13,17,19,22,23,15,38,26,37,35
C1orf198,-13.5,0.00901767676767655,0.00171882487620468,5.73369698236408e-08,3.92780963636266,7.19631548647093e-05,0.00020185708518369,0.000378701810194653,0.00334350923099288,0.0016415307274033,0.000905292479108635,0.00105578039767728,0.00167317345231456,0.00168382876756687,0.00208285119185374,0.00119983202351671,0.00157372562435854,1,3,5,46,16,13,18,24,26,27,20,23
C1orf21,-10.25,0.0800364994363019,0.00316751387115619,0.000588789566033658,2.54124020588706,0.00194300518134715,0.00215314224195936,0.00310535484359615,0.00596016862916122,0.00410382681850826,0.00257660167130919,0.0032846501261071,0.00439208031232571,0.00485719836798135,0.00493712875106071,0.00299958005879177,0.00287375983578515,27,32,41,82,40,37,56,63,75,64,50,42
C1orf35,-12.6,0.0233035835023667,0.00171882487620468,7.51051666543765e-15,6.01506786195949,0.01237766263673,0.0137262817924909,0.0158297356661365,0.0234045646169501,0.0284190007181697,0.0144846796657382,0.0194146284239545,0.0218209704406023,0.02603458325238,0.0253799274859215,0.0219569260303558,0.0257269928156004,172,204,209,322,277,208,331,313,402,329,366,376
C1orf43,-12.6,0.0233035835023667,0.00171882487620468,1.98683246044528e-24,8.71963252585138,0.0277777777777778,0.0279235634504104,0.039233507536166,0.0583660415758104,0.0587873191751308,0.0392757660167131,0.0402956185113496,0.0541689905186838,0.0520044038598536,0.0632569621229654,0.0430739696442498,0.0492644543277455,386,415,518,803,573,564,687,777,803,820,718,720
C1orf50,-13.5,0.00901767676767655,0.00171882487620468,8.30966752731804e-31,10.4654000864522,0.0239637305699482,0.0269815637195532,0.027266530334015,0.0562581770606193,0.0615574022776239,0.0392757660167131,0.0448120124347469,0.0457334076965979,0.0562787384236772,0.0470570084085474,0.0425340452336673,0.0513855627779678,333,401,360,774,600,564,764,656,869,610,709,751
C1orf52,-11,0.055891623931624,0.00171882487620468,0.000419654822879356,2.59690794339801,0.00201496833621186,0.00504642712959225,0.00484738317049156,0.00748655327809275,0.0062583358982251,0.00550139275766017,0.00451639392339727,0.00662297824874512,0.00738294151933165,0.00802283422047365,0.0067790509328694,0.00656859391036606,28,75,64,103,61,79,77,95,114,104,113,96
C1orf53,-12.45,0.0249811827956986,0.00171882487620468,5.53015926827945e-15,6.05383751035213,0.000863557858376511,0.00181671376665321,0.00340831629175187,0.00734118331152784,0.00748948394377757,0.00473537604456825,0.00439908499032201,0.0053680981595092,0.00628197655592254,0.00740569312659107,0.00257963885056092,0.00561067396510434,12,27,45,101,73,68,75,77,97,96,43,82
C1orf54,-13.05,0.0184522882181118,0.00171882487620468,1.61712231384188e-06,3.45360403824309,0.00345423143350605,0.00262414210738797,0.00416571991214118,0.00712312836168048,0.00748948394377757,0.00591922005571031,0.00557217432107455,0.00564696040156163,0.00673531507026747,0.00956568695518013,0.00515927770112184,0.00533698255217243,48,39,55,98,73,85,95,81,104,124,86,78
C1orf74,-11.05,0.054810062674095,0.00171882487620468,0.0425887228173037,1.74311925717559,0.000431778929188256,0,0.000151480724077861,0.0009449047826719,0.000718169693238945,0.00146239554317549,0.000645199131913895,0.000278862242052426,0.000777151738877016,0.000539998457147265,0.000299958005879177,0.000889497092028738,6,0,2,13,7,21,11,4,12,7,5,13
C20orf194,1.35,0.848291927346115,0.0163540457554621,0.00311684180245043,2.25441643698748,0.000143926309729419,0,0.000227221086116792,0,0,0,0,0.000627440044617959,0,0.000462855820411942,0.000539924410582519,0,2,0,3,0,0,0,0,9,0,6,9,0
C20orf197,-10.7,0.0644099936948295,0.00219869984164253,0.00264721962991954,2.28288470170419,0.000431778929188256,0.00033642847530615,0.00121184579262289,0.00174443959877889,0.00225710475017954,0.000487465181058496,0.00158367059651592,0.00188232013385388,0.00220192992681821,0.00138856746123582,0.00239966404703342,0.00205268559698939,6,5,16,24,22,7,27,27,34,18,40,30
C20orf24,-13.35,0.015341481481481,0.00171882487620468,5.09734925656706e-05,2.93486568862349,0.00323834196891192,0.00396985600861257,0.00401423918806332,0.00588748364587876,0.00933620601210629,0.00508356545961003,0.00668660918528946,0.00725041829336308,0.00777151738877016,0.00701997994291445,0.00719899214110025,0.00704755388299692,45,59,53,81,91,73,114,104,120,91,120,103
C20orf27,-5.85,0.355938192290651,0.0123464053715087,2.24408850077175e-12,5.2864537414726,0.0205814622913069,0.0185035661418382,0.0218889646292509,0.0230411397005379,0.0357032933210219,0.0190111420612813,0.0191213560912664,0.029419966536531,0.0272003108606956,0.0300856283267762,0.0212370268162457,0.0185425932261375,286,275,289,317,348,273,326,422,420,390,354,271
C21orf2,-6.2,0.324352842040754,0.0123464053715087,0.000871369339821599,2.4749873658459,0.00244674726540012,0.00322971336293904,0.0037112777399076,0.00363424916412269,0.00656612290961321,0.00306406685236769,0.00387119479148337,0.00278862242052426,0.0050514863027006,0.00586284039188459,0.00479932809406683,0.00294218268901813,34,48,49,50,64,44,66,40,78,76,80,43
C21orf33,-13.4,0.0146362126245842,0.00171882487620468,3.9896132275483e-09,4.29579813624619,0.0109383995394358,0.0105638541246131,0.010906612133606,0.0162814362552697,0.0212373037857802,0.0142061281337047,0.0143116898351809,0.0185443390964863,0.0198173693413639,0.0202885134613901,0.0140380346751455,0.0139582620595279,152,157,144,224,207,204,244,266,306,263,234,204
C21orf58,-13.25,0.0165106382978712,0.00171882487620468,7.41479526934597e-07,3.56650273490639,0.00791594703511802,0.00719956937155161,0.00833143982428236,0.0127198720744294,0.0137478198420027,0.0110027855153203,0.0138424541028799,0.0160345789180145,0.014247781879412,0.0143485304327702,0.00977863099166117,0.0111529250769757,110,107,110,175,134,158,236,230,220,186,163,163
C21orf59,-9.7,0.101248554186573,0.00458121222700831,0.0172492909969143,1.93108759246494,0.00640472078295913,0.00666128381106177,0.00908884344467167,0.0114115423753453,0.0113881194213604,0.00703342618384401,0.00797700744911725,0.0103876185164529,0.0109448869891846,0.0101056854123274,0.00815885775991361,0.00998973657201505,89,99,120,157,111,101,136,149,169,131,136,146
C2orf68,-9.15,0.125657434733258,0.00607504168456882,0.0190760389112035,1.91087331811331,0.00201496833621186,0.00484457004440856,0.00424146027418011,0.00479720889664195,0.00646352723915051,0.00508356545961003,0.0048096662560854,0.00501952035694367,0.00544006217213911,0.00671140939597315,0.0067790509328694,0.00431063975367773,28,72,56,66,63,73,82,72,84,87,113,63
C2orf69,-8.7,0.148431563359425,0.00821456736227538,0.0203249708782541,1.89822670145994,0.000503742084052965,0.00060557125555107,0.00136332651670075,0.00138101468236662,0.00215450907971684,0.00201949860724234,0.000821162531526776,0.00118516452872281,0.00246098050644388,0.00177428064491244,0.00161977323174756,0.000684228532329798,7,9,18,19,21,29,14,17,38,23,27,10
C2orf74,-8.2,0.176471672221133,0.0107542323474739,5.57484526994529e-05,2.92095556688182,0.00266263672999424,0.00289328488763289,0.00560478679088086,0.00523331879633668,0.00759207961424028,0.00389972144846797,0.00422312159070913,0.00676240936977133,0.00680007771517389,0.00694283730617912,0.00467934489171516,0.00458433116660965,37,43,74,72,74,56,72,97,105,90,78,67
C2orf76,-7.85,0.197496551724138,0.0123464053715087,8.00776744983619e-05,2.8639632072638,0.000719631548647093,0.00087471403579599,0.000757403620389305,0.00312545428114552,0.00184672206832872,0.00104456824512535,0.000821162531526776,0.00125488008923592,0.00064762644906418,0.002622849649001,0.00125982362469254,0.00164214847759152,10,13,10,43,18,15,14,18,10,34,21,24
C3,-6.85,0.271373923127899,0.0123464053715087,5.99297483903407e-10,4.55121162520709,0.00115141047783535,0.00053828556048984,0.000302961448155722,0.00298008431458061,0.00287267877295578,0.000626740947075209,0.000821162531526776,0.00195203569436698,0.000712389093970598,0.00246856437553036,0.00155978163057172,0.000273691412931919,16,8,4,41,28,9,14,28,11,32,26,4
C3orf14,-13.2,0.0169837398373979,0.00171882487620468,3.03948860340012e-06,3.36163135730227,0.00266263672999424,0.00208585654689813,0.00318109520563508,0.00523331879633668,0.0047194008412845,0.00383008356545961,0.00527890198838642,0.00606525376464027,0.00518101159251344,0.00786854894700301,0.00671905933169356,0.00547382825863839,37,31,42,72,46,55,90,87,80,102,112,80
C3orf17,-9.65,0.103426364315973,0.00473302103392436,0.0196479750889191,1.90507705223143,0.000575705238917674,0.00161485668146952,0.00166628796485647,0.00210786451519116,0.00266748743203037,0.00181058495821727,0.00193559739574169,0.00132459564974902,0.00239621786153747,0.00347141865308956,0.00251964724938509,0.00321587410195005,8,24,22,29,26,26,33,19,37,45,42,47
C4orf27,-12.85,0.0205142857142851,0.00171882487620468,0.00261833411768084,2.28492061447097,0.0015831894070236,0.00222042793702059,0.00265091267136257,0.00465183893007705,0.00543757053452344,0.00299442896935933,0.00387119479148337,0.00313720022308979,0.00369147075966583,0.00331713337961892,0.00497930289759434,0.00472117687307561,22,33,35,64,53,43,66,45,57,43,83,69
C4orf3,-13.5,0.00901767676767655,0.00171882487620468,2.10407851134447e-13,5.59118851198934,0.00921128382268279,0.00948728300363343,0.0116640157539953,0.0189707806367205,0.024109982558736,0.0194986072423398,0.0195319373570297,0.0164528722810931,0.0205297584353345,0.0192856591838309,0.0183574299598056,0.0192952446117003,128,141,154,261,235,280,333,236,317,250,306,282
C4orf33,-6,0.341718277153558,0.0123464053715087,0.0175296741036971,1.92799585287393,0.000215889464594128,0.00154757098640829,0.000378701810194653,0.00167175461549644,0.000923361034164358,0.000696378830083565,0.000821162531526776,0.000836586726157278,0.000906677028689852,0.00208285119185374,0.000599916011758354,0.000957919945261717,3,23,5,23,9,10,14,12,14,27,10,14
C4orf46,-6,0.341718277153558,0.0123464053715087,0.000224174045320063,2.6988223272328,0.000647668393782383,0.00080742834073476,0.00106036506854503,0.00254397441488588,0.00287267877295578,0.000835654596100279,0.000527890198838642,0.000836586726157278,0.00103620231850269,0.00185142328164777,0.00125982362469254,0.0013684570646596,9,12,14,35,28,12,9,12,16,24,21,20
C4orf48,-13.5,0.00901767676767655,0.00171882487620468,1.2096198889569e-15,6.2454242132766,0.0162636729994243,0.023684564661553,0.0236309929561463,0.0391772059892426,0.0400123114804555,0.0305013927576602,0.0292099243357382,0.0285136642498606,0.0365261317272197,0.0384170330941912,0.0365348851160837,0.0300376325692781,226,352,312,539,390,438,498,409,564,498,609,439
C5orf22,-3.4,0.612044918224299,0.0123464053715087,0.00216662130766174,2.31828808485619,0.000359815774323546,0.00047099986542861,0.000908884344467167,0.000290739933129815,0.00102595670462706,0.000626740947075209,0.00217021526189219,0.0010457334076966,0.000388575869438508,0.000617141093882589,0.00161977323174756,0.000752651385562778,5,7,12,4,10,9,37,15,6,8,27,11
C5orf24,-13.45,0.0137533980582535,0.00171882487620468,1.29658803868362e-15,6.23687427427072,0.00734024179620035,0.00652671242093931,0.00764977656593199,0.0172263410379416,0.0166204986149584,0.00898328690807799,0.016188632764385,0.0155465699944228,0.0151544589081018,0.015968525804212,0.0130781690563321,0.0121792678754704,102,97,101,237,162,129,276,223,234,207,218,178
C5orf42,2.15,0.755364574468085,0.0163540457554621,0.00393250360224008,2.21224940506841,0.000287852619458837,0,0.000302961448155722,0,0,0.000139275766016713,0.000762508064989149,0,0.000194287934719254,0.000771426367353236,0.000299958005879177,0,4,0,4,0,0,2,13,0,3,10,5,0
C6orf1,-11.7,0.0386468029578078,0.00171882487620468,6.32781197757971e-05,2.90113948540338,0.0100028785261946,0.00894899744314359,0.0116640157539953,0.0158453263555749,0.0183646250128245,0.0119777158774373,0.013197254970966,0.0136642498605689,0.0155430347775403,0.0166628095348299,0.0147579338892555,0.0110160793705097,139,133,154,218,179,172,225,196,240,216,246,161
C6orf120,-4.35,0.507072462847707,0.0123464053715087,0.00216352006582247,2.31859652171156,0.00107944732297064,0.00047099986542861,0.00128758615466182,0.00203517953190871,0.00205191340925413,0.000417827298050139,0.00170097952959118,0.00020914668153932,0.00155430347775403,0.00223713646532438,0.00155978163057172,0.000821074238795758,15,7,17,28,20,6,29,3,24,29,26,12
C6orf136,-6.6,0.28947936,0.0123464053715087,0.0114082654360129,2.01348692045164,0.000719631548647093,0.00033642847530615,0.00128758615466182,0.00174443959877889,0.00205191340925413,0.000278551532033426,0.00134905273036542,0.00153374233128834,0.00155430347775403,0.00123428218776518,0.00221968924350591,0.000684228532329798,10,5,17,24,20,4,23,22,24,16,37,10
C6orf203,-13.05,0.0184522882181118,0.00171882487620468,2.25061879985699e-10,4.68119917094933,0.00381404720782959,0.00652671242093931,0.00658941149738696,0.011048117458933,0.0116959064327485,0.00842618384401114,0.00879816998064403,0.00878416062465142,0.0110096496340911,0.0145799583429762,0.010198572199892,0.0119739993157715,53,97,87,152,114,121,150,126,170,189,170,175
C6orf223,-4.8,0.460302967793452,0.0123464053715087,1.93825724995432e-24,8.72265532487704,7.19631548647093e-05,0,7.57403620389305e-05,0.000508794882977177,0,0,0.000469235732301015,0.00244004461795873,0.000259050579625672,0,0.000179974803527506,0.00013684570646596,1,0,1,7,0,0,8,35,4,0,3,2
C6orf226,-8.25,0.173253253154574,0.0104307332726492,0.0410645435896194,1.75072498287159,0.00129533678756477,0.00181671376665321,0.00166628796485647,0.00363424916412269,0.00307787011388119,0.00194986072423398,0.00252214206111795,0.00313720022308979,0.00220192992681821,0.00308570546941294,0.00113984042234087,0.00177899418405748,18,27,22,50,30,28,43,45,34,40,19,26
C6orf47,-10,0.0890117302052785,0.00371897070075517,3.90197324820152e-18,6.95923353951926,0.000935521013241221,0.00107657112097968,0.00249943194728471,0.00348887919755778,0.00287267877295578,0.00278551532033426,0.00205290632881694,0.00815672058003346,0.00272003108606956,0.0029314201959423,0.00239966404703342,0.00260006842285323,13,16,33,48,28,40,35,117,42,38,40,38
C6orf48,-13.5,0.00901767676767655,0.00171882487620468,1.35440745811155e-32,10.9478634572207,0.0560592976396085,0.0544341273045351,0.0687722487313489,0.102849251344672,0.12547450497589,0.0732590529247911,0.085987447944161,0.0939765755716676,0.107959329058999,0.108308261976394,0.0939468474413582,0.110297639411563,779,809,908,1415,1223,1052,1466,1348,1667,1404,1566,1612
C6orf62,-10.45,0.0734400415553577,0.00258795263976066,0.00010082664933844,2.82750159139909,0,0,0,0.000508794882977177,0.000410382681850826,0.000139275766016713,0.000469235732301015,0.0011154489682097,0.000259050579625672,7.71426367353236e-05,5.99916011758354e-05,0,0,0,0,7,4,2,8,16,4,1,1,0
C6orf89,-11.55,0.0418103661044836,0.00171882487620468,7.00523550188567e-08,3.89985041808541,0.00244674726540012,0.00410442739873503,0.00249943194728471,0.00639627852885594,0.0063609315686878,0.00396935933147632,0.00492697518916065,0.00878416062465142,0.00537529952723269,0.00663426675923783,0.00359949607055012,0.00554225111187136,34,61,33,88,62,57,84,126,83,86,60,81
C7orf43,-5.15,0.424487751169832,0.0123464053715087,0.0106533978466265,2.02674854541322,0,0,0,0.000145369966564908,0.000102595670462706,0,5.86544665376268e-05,0,0,0.000539998457147265,0,6.84228532329798e-05,0,0,0,2,1,0,1,0,0,7,0,1
C7orf49,-13.15,0.0177669256381796,0.00171882487620468,2.43120028900231e-09,4.36338076982718,0.00525331030512378,0.00901628313820482,0.00999772778913883,0.0168629161215293,0.0172360726377347,0.0106545961002786,0.011789547774063,0.0133156720580033,0.0132763422058157,0.013345676155211,0.0139780430739696,0.013479302086897,73,134,132,232,168,153,201,191,205,173,233,197
C7orf50,-11.15,0.0522766606822263,0.00171882487620468,0.00218658483851203,2.31670664054879,0.00287852619458837,0.0033642847530615,0.00484738317049156,0.00610553859572612,0.00769467528470299,0.0036908077994429,0.00627602791952607,0.00418293363078639,0.00569911275176478,0.00632569621229654,0.00635910972463855,0.0057475196715703,40,50,64,84,75,53,107,60,88,82,106,84
C7orf73,-11.1,0.0535226148409891,0.00171882487620468,4.25873101028753e-16,6.37636607787613,0.00568508923431203,0.0120441394159602,0.0184806483374991,0.0214420700683239,0.0251359392633631,0.0185933147632312,0.0164232506305355,0.0197992191857223,0.020918334304773,0.0219856514695672,0.0218969344291799,0.0176530961341088,79,179,244,295,245,267,280,284,323,285,365,258
C8orf33,-13.5,0.00901767676767655,0.00171882487620468,5.76948621152823e-25,8.86913681574986,0.0536125503742084,0.0738796931772305,0.0735438915398016,0.116732083151621,0.119934338770904,0.0889972144846797,0.0978356501847616,0.110150585610708,0.117026099345897,0.122656792409165,0.0917871497990281,0.10701334245638,745,1098,971,1606,1169,1278,1668,1580,1807,1590,1530,1564
C8orf59,-12.15,0.0299352331606216,0.00171882487620468,1.88686332392833e-07,3.76042496257906,0.0126655152561888,0.0121787108060826,0.0155267742179808,0.0224596598342782,0.02236585616087,0.0149721448467967,0.0159540148982345,0.0211238148354713,0.02169548604365,0.0226799352001851,0.0213570100185974,0.0184057475196716,176,181,205,309,218,215,272,303,335,294,356,269
C8orf76,-13.5,0.00901767676767655,0.00171882487620468,1.34394584540267e-23,8.48984915376388,0.00748416810592976,0.00733414076167407,0.00878588199651594,0.0146096816397732,0.0196983687288396,0.0125348189415042,0.0114376209748372,0.0160345789180145,0.0183925911534227,0.0161228110776826,0.0167976483292339,0.02387957577831,104,109,116,201,192,180,195,230,284,209,280,349
C8orf82,-0.45,0.952073397129187,0.0123464053715087,1.7812627191769e-06,3.43963487164312,7.19631548647093e-05,0.00013457139012246,0,0.000218054949847362,0,0,0,0.000139431121026213,0.000129525289812836,0.00100285427755921,0,6.84228532329798e-05,1,2,0,3,0,0,0,2,2,13,0,1
C9orf114,-10.25,0.0800364994363019,0.00316751387115619,1.43403802304157e-07,3.79913258218583,0.00316637881404721,0.00396985600861257,0.00507460425660835,0.00734118331152784,0.00810505796655381,0.0036908077994429,0.00469235732301015,0.00878416062465142,0.0071886535846124,0.00887140322456221,0.00545923570700102,0.00752651385562778,44,59,67,101,79,53,80,126,111,115,91,110
C9orf116,-13.3,0.0159905149051483,0.00171882487620468,5.64365327691219e-06,3.27068916403444,0.0030944156591825,0.0040371417036738,0.00355979701582974,0.00632359354557348,0.00902841900071817,0.00522284122562674,0.00615871898645082,0.00460122699386503,0.00848390648274076,0.00532284193473733,0.0067790509328694,0.00581594252480328,43,60,47,87,88,75,105,66,131,69,113,85
C9orf142,-11.55,0.0418103661044836,0.00171882487620468,9.61082481030545e-42,13.3895990840607,0.0174150834772596,0.0238191360516754,0.0343861243656745,0.0454281145515337,0.0666871858007592,0.0330779944289694,0.0378907853833069,0.0323480200780814,0.0488957969043456,0.0459770114942529,0.0383346331513588,0.0358535750940814,242,354,454,625,650,475,646,464,755,596,639,524
C9orf156,-11.15,0.0522766606822263,0.00171882487620468,0.0245790944029827,1.85914902289896,0.000647668393782383,0.0006728569506123,0.000984624706506097,0.000726849832824538,0.00235970042064225,0.00139275766016713,0.00129039826382779,0.0010457334076966,0.00207240463700538,0.00192856591838309,0.00161977323174756,0.00246322271638727,9,10,13,10,23,20,22,15,32,25,27,36
C9orf16,-13.5,0.00901767676767655,0.00171882487620468,1.47239834760925e-29,10.1283966565053,0.0221646516983305,0.0334409904454313,0.039309247898205,0.0607646460241314,0.0735610957217605,0.0447771587743733,0.0497389876239076,0.0511015058561071,0.0562139757787708,0.0533055619841086,0.0467334573159758,0.0545330140266849,308,497,519,836,717,643,848,733,868,691,779,797
C9orf3,-1,0.889347069868564,0.0123464053715087,0.0333477868006903,1.79547234799968,7.19631548647093e-05,6.728569506123e-05,7.57403620389305e-05,0.000218054949847362,0,0.000557103064066852,0,0.000557724484104852,0.000388575869438508,0,5.99916011758354e-05,0,1,1,1,3,0,8,0,8,6,0,1,0
C9orf69,-3.3,0.62353668714501,0.0123464053715087,1.67149213321527e-05,3.10688551254281,0.000359815774323546,0,0.000227221086116792,0.000218054949847362,0.000102595670462706,0,0.000117308933075254,0.000627440044617959,0.000388575869438508,0.00154285273470647,0.000479932809406683,0.000273691412931919,5,0,3,3,1,0,2,9,6,20,8,4
C9orf78,-13.25,0.0165106382978712,0.00171882487620468,1.44355059808728e-12,5.34366461223896,0.00942717328727691,0.0102947113443682,0.0149965916837082,0.016499491205117,0.024109982558736,0.0172005571030641,0.018710774825503,0.0177077523703291,0.0206592837251473,0.0242227879348916,0.0182974383586298,0.0209373930892918,131,153,198,227,235,247,319,254,319,314,305,306
C9orf85,-7.45,0.225317657497782,0.0123464053715087,0.00785361846907828,2.0857865695556,0.00115141047783535,0.00127842820616337,0.00295387411951829,0.00225323448175607,0.00389863547758285,0.00139275766016713,0.00287406886034372,0.00250976017847184,0.00200764199209896,0.00354856128982489,0.00341952126702262,0.00212110845022237,16,19,39,31,38,20,49,36,31,46,57,31
C9orf89,-13.5,0.00901767676767655,0.00171882487620468,4.73612934851853e-18,6.93551508855472,0.00338226827864134,0.00242228502220428,0.00325683556767401,0.00952173281000145,0.011182928080435,0.00703342618384401,0.00522024752184879,0.00948131622978249,0.00887248235217926,0.0103371133225334,0.00941868138460616,0.00937393089291823,47,36,43,131,109,101,89,136,137,134,157,137
CA2,-10.7,0.0644099936948295,0.00219869984164253,2.55641390973551e-67,20.0063611946235,0.0649827288428325,0.0761674068093123,0.109672044232371,0.129597325192615,0.153072740330358,0.096100278551532,0.215965745791542,0.101157278304518,0.134252962891004,0.14549101288282,0.122082908392825,0.106329113924051,903,1132,1448,1783,1492,1380,3682,1451,2073,1886,2035,1554
CACTIN,0.2,0.978816446748351,0.0163540457554621,0.010907503469457,2.02210635930421,0,0,0.000454442172233583,0,0.000615574022776239,0.00020891364902507,0.000117308933075254,0,0,0,0.000119983202351671,6.84228532329798e-05,0,0,6,0,6,3,2,0,0,0,2,1
CACYBP,-8.55,0.156453183133526,0.0087576853458709,7.46183200519285e-13,5.42894210292243,0.0475676453655728,0.0542322702193514,0.0722563053851397,0.075592382613752,0.0895660203139428,0.0583565459610028,0.0649891489236905,0.06148912437256,0.0757075318956026,0.0877883206047983,0.0689903413522107,0.0627437564146425,661,806,954,1040,873,838,1108,882,1169,1138,1150,917
CAD,-7.9,0.194558707495773,0.0123464053715087,2.91434431124983e-13,5.54941687647288,0.000287852619458837,0.00033642847530615,7.57403620389305e-05,0.000581479866259631,0,0.000348189415041783,0.00134905273036542,0.00299776910206358,0.0014247781879412,0.000771426367353236,0.000359949607055012,0.00123161135819364,4,5,1,8,0,5,23,43,22,10,6,18
CALM1,-13.5,0.00901767676767655,0.00171882487620468,5.73544799938926e-12,5.16385658156675,0.0518134715025907,0.0514062710267797,0.0595319245625994,0.0801715365605466,0.0893608289730173,0.0674094707520891,0.0749604082350871,0.0731316229782488,0.0797228158798005,0.0878654632415336,0.0787689723438719,0.0849811837153609,720,764,786,1103,871,968,1278,1049,1231,1139,1313,1242
CALM2,-13.45,0.0137533980582535,0.00171882487620468,3.68396715547887e-19,7.24968139774296,0.0194300518134715,0.0231462791010631,0.0238582140422631,0.0329262974269516,0.0460654560377552,0.026949860724234,0.0319666842630066,0.0277467930842164,0.036720419661939,0.0437398750289285,0.0307156998020277,0.030653438248375,270,344,315,453,449,387,545,398,567,567,512,448
CALM3,-13,0.0189847222222229,0.00171882487620468,2.1699340399836e-37,12.2344155522657,0.0246833621185953,0.0337774189207375,0.0433992274483072,0.0648350050879488,0.0768441571765671,0.042966573816156,0.0517918939527245,0.0658114891243726,0.0611359367916586,0.066034097045437,0.0580118783370328,0.0724598015737256,343,502,573,892,749,617,883,944,944,856,967,1059
CALR,-12.35,0.0266857876712333,0.00171882487620468,4.17816112798089e-23,8.35247604843347,0.188903281519862,0.18328623334679,0.241081572369916,0.269952027911034,0.274340822817277,0.213231197771588,0.262772010088568,0.320412716118238,0.304125380480539,0.303401990280028,0.245185674005639,0.352377694149846,2625,2724,3183,3714,2674,3062,4480,4596,4696,3933,4087,5150
CALU,-12.95,0.0194999999999996,0.00171882487620468,1.72674489497604e-10,4.7165786791093,0.00633275762809442,0.00598842686044947,0.00908884344467167,0.0122110771914522,0.0169282856263466,0.0096100278551532,0.0148982345005572,0.00982989403234802,0.0132115795609093,0.0119571086939752,0.0125382446457496,0.0132056106739651,88,89,120,168,165,138,254,141,204,155,209,193
CAMK1,-11,0.055891623931624,0.00171882487620468,0.00919885323828283,2.05529345302302,0.00302245250431779,0.0013457139012246,0.00234795122320685,0.00356156418084024,0.00430901815943367,0.00278551532033426,0.00439908499032201,0.00278862242052426,0.00375623340457224,0.0055542698449433,0.00341952126702262,0.00376325692781389,42,20,31,49,42,40,75,40,58,72,57,55
CAMK4,0.4,0.957693940839695,0.0163540457554621,0.0185331695130703,1.9166036367724,7.19631548647093e-05,0,7.57403620389305e-05,0,0,0,0,0,0.000194287934719254,0,0,0.000478959972630859,1,0,1,0,0,0,0,0,3,0,0,7
CAMKMT,-10.2,0.0816308762169679,0.00323362350730555,0.00118465287544099,2.42270672169443,7.19631548647093e-05,0.00020185708518369,0.000378701810194653,0.000363424916412269,0.000923361034164358,0.000487465181058496,0.000469235732301015,0.00020914668153932,0.00116572760831552,0.00123428218776518,0.000719899214110025,0.0017105713308245,1,3,5,5,9,7,8,3,18,16,12,25
CAMLG,-0.55,0.940015489705599,0.0123464053715087,0.00144991400885591,2.38797459809868,0.00143926309729419,0.00080742834073476,0.00287813375747936,0.00218054949847362,0.00297527444341849,0.000766016713091922,0.00140770719690304,0.0010457334076966,0.00200764199209896,0.00285427755920697,0.00155978163057172,0.0010263427984947,20,12,38,30,29,11,24,15,31,37,26,15
CAMP,-12.35,0.0266857876712333,0.00171882487620468,0.0263336713790414,1.84479452970839,0.000647668393782383,0.00080742834073476,0.00113610543058396,0.00138101468236662,0.00184672206832872,0.00132311977715877,0.00170097952959118,0.00125488008923592,0.0018133540573797,0.00200570855511841,0.00167976483292339,0.00328429695518303,9,12,15,19,18,19,29,18,28,26,28,48
CAMTA1,-13.45,0.0137533980582535,0.00171882487620468,4.54860804052776e-14,5.78610044737083,0.018566493955095,0.0222715650652671,0.0267363477997425,0.0376508213403111,0.0379603980712014,0.0336350974930362,0.030500322599566,0.0310931399888455,0.0377566219804417,0.03695132299622,0.0305357249985002,0.0444748546014369,258,331,353,518,370,483,520,446,583,479,509,650
CAMTA2,-8.75,0.1455277482458,0.00792657305123426,0.00435957012987333,2.19356875632924,0.00122337363270006,0.00060557125555107,0.000681663258350375,0.00167175461549644,0.000718169693238945,0.000626740947075209,0.00181828846266643,0.00292805354155047,0.0018133540573797,0.00154285273470647,0.00173975643409923,0.00212110845022237,17,9,9,23,7,9,31,42,28,20,29,31
CANT1,-4.8,0.460302967793452,0.0123464053715087,1.33148061602774e-19,7.37499063670278,0.00316637881404721,0.00141299959628583,0.0017420283268954,0.00385230411397005,0.00215450907971684,0.00104456824512535,0.00228752419496745,0.00669269380925823,0.00129525289812836,0.00663426675923783,0.00437938688583598,0.00246322271638727,44,21,23,53,21,15,39,96,20,86,73,36
CANX,-11.3,0.0486819560272937,0.00171882487620468,1.80566564783743e-13,5.61089377704645,0.00762809441565918,0.00901628313820482,0.0125729000984625,0.0167175461549644,0.0222632604904073,0.00926183844011142,0.0136078362367294,0.0124790853318461,0.0150896962631954,0.0165085242613593,0.0134381186633871,0.0156004105371194,106,134,166,230,217,133,232,179,233,214,224,228
CAP1,-12.5,0.0243235843186059,0.00171882487620468,4.10570821641875e-101,28.5673546666798,0.587435233160622,0.594199973085722,0.729606907521018,1.59499927315017,1.08700112855238,0.659261838440111,0.829902047040882,1.47469325153374,0.99041512855385,1.10321684795186,0.844501769752235,0.76715703044817,8163,8831,9633,21944,10595,9467,14149,21153,15293,14301,14077,11212
CAPG,-9.2,0.123312356979405,0.00585779321572382,5.61511013135767e-13,5.46574795549707,0.0721790443293034,0.0781859776611492,0.101946527304401,0.108227940107574,0.132245819226429,0.0869777158774373,0.0974837233855358,0.0863078639152259,0.109902208406191,0.122502507135694,0.105225268462415,0.0951761888470749,1003,1162,1346,1489,1289,1249,1662,1238,1697,1588,1754,1391
CAPN1,-11.85,0.0357124769797418,0.00171882487620468,8.66668490797914e-43,13.6664819850313,0.00899539435808866,0.0126497106715112,0.0166628796485647,0.0226777147841256,0.035292910639171,0.0155988857938719,0.0158367059651592,0.0343000557724484,0.0310860695550806,0.0229113631103911,0.0286759853620493,0.0223058501539514,125,188,220,312,344,224,270,492,480,297,478,326
CAPN2,-7.6,0.2140444123488,0.0123464053715087,2.0479269735279e-16,6.46819358860795,0.00611686816350029,0.00894899744314359,0.0175717639930319,0.0156272714057276,0.0190827947060634,0.0122562674094708,0.0109097307759986,0.0199386503067485,0.0144420698141312,0.0195942297307722,0.0187773711680365,0.013616147793363,85,133,232,215,186,176,186,286,223,254,313,199
CAPNS1,-8.55,0.156453183133526,0.0087576853458709,1.88281372070383e-28,9.82477936766727,0.00338226827864134,0.00222042793702059,0.00181776868893433,0.0037796191306876,0.0031804657843439,0.00201949860724234,0.00469235732301015,0.00453151143335192,0.0113982255035296,0.00586284039188459,0.00209970604115424,0.00417379404721177,47,33,24,52,31,29,80,65,176,76,35,61
CAPRIN1,-3.05,0.651792599749915,0.0123464053715087,0.000564900249300746,2.54824032872946,0.000791594703511802,0.0020185708518369,0.00249943194728471,0.00261665939816834,0.00461680517082179,0.00167130919220056,0.00217021526189219,0.0021611823759063,0.00233145521663105,0.00254570701226568,0.00173975643409923,0.00109476565172768,11,30,33,36,45,24,37,31,36,33,29,16
CAPZA1,-11.6,0.0407218029350102,0.00171882487620468,0.000211231526693393,2.70863903168869,0.00863557858376511,0.0101601399542457,0.0144664091494357,0.0178805058874836,0.0182620293423618,0.0142757660167131,0.0158953604316969,0.0141522587841606,0.0165144744511366,0.0168942374450359,0.0171575979362889,0.0156688333903524,120,151,191,246,178,205,271,203,255,219,286,229
CAPZB,-10.6,0.0675844095940959,0.00250398024703214,9.93105933046371e-47,14.6998073873272,0.0506620610247553,0.0619701251513928,0.0833143982428236,0.114406163686582,0.120447317123217,0.0758356545961003,0.0754882984339257,0.102063580591188,0.101871640437795,0.141711023682789,0.122322874797528,0.0793020868970236,704,921,1100,1574,1174,1089,1287,1464,1573,1837,2039,1159
CARD16,-12.25,0.0281031317494603,0.00171882487620468,0.00361175915713542,2.22775515940358,0.00446171560161198,0.00417171309379626,0.00363553737786867,0.00683238842855066,0.00902841900071817,0.00494428969359331,0.00674526365182709,0.00501952035694367,0.0071886535846124,0.00647998148576718,0.00605915171875937,0.00547382825863839,62,62,48,94,88,71,115,72,111,84,101,80
CARD9,-11.9,0.0347941176470588,0.00171882487620468,7.36698092490327e-30,10.2100364555162,0.0120898100172712,0.0135244247073072,0.0190108308717716,0.0288559383631342,0.0401149071509182,0.0211699164345404,0.0241069857469646,0.0180563301728946,0.0234440774561233,0.0283113476818638,0.0223168756374108,0.0190899760520014,168,201,251,397,391,304,411,259,362,367,372,279
CARHSP1,-11.85,0.0357124769797418,0.00171882487620468,6.84188447339919e-21,7.73666648237803,0.00424582613701785,0.00545014129995963,0.00886162235855487,0.0125018171245821,0.0191853903765261,0.00772980501392758,0.00991260484485894,0.0102481873954267,0.00841914383783434,0.013114248245005,0.0123582698422221,0.0125213821416353,59,81,117,172,187,111,169,147,130,170,206,183
CARS,-9.95,0.0908964926160338,0.00371897070075517,0.00603112472148944,2.13433697543289,0.00194300518134715,0.00208585654689813,0.00325683556767401,0.00523331879633668,0.00533497486406074,0.00341225626740947,0.00211156079535457,0.00418293363078639,0.00388575869438508,0.00408855974697215,0.00311956326114344,0.00376325692781389,27,31,43,72,52,49,36,60,60,53,52,55
CASC3,-11.5,0.0431040322580642,0.00171882487620468,0.000103183438962489,2.82387269615174,0.000647668393782383,0.00148028529134706,0.00143906687873968,0.00407035906381741,0.00246229609110496,0.00243732590529248,0.00123174379729016,0.00362520914668154,0.00239621786153747,0.00331713337961892,0.00293958845761593,0.00191583989052343,9,22,19,56,24,35,21,52,37,43,49,28
CASP1,-10.3,0.0783289136013689,0.00309427945567041,0.000118533019839759,2.80185609015824,0.00194300518134715,0.00235499932714305,0.00302961448155722,0.00523331879633668,0.0063609315686878,0.00264623955431755,0.00287406886034372,0.0032069157836029,0.00388575869438508,0.00485998611432539,0.00431939528466015,0.00485802257954157,27,35,40,72,62,38,49,46,60,63,72,71
CASP2,-8.8,0.142879927163667,0.00773694032435086,1.84914671755975e-05,3.09148213995903,0.000287852619458837,0.00040371417036738,0.000757403620389305,0.00239860444832098,0.0015389350569406,0.000835654596100279,0.000821162531526776,0.00181260457334077,0.00161906612266045,0.00231427910205971,0.000479932809406683,0.000547382825863838,4,6,10,33,15,12,14,26,25,30,8,8
CASP4,-13.4,0.0146362126245842,0.00171882487620468,0.000756040936397486,2.4989172728082,0.00446171560161198,0.00484457004440856,0.00507460425660835,0.00828608809419974,0.0105673540576588,0.00612813370473538,0.00750777171681624,0.00711098717233687,0.00751246680914449,0.00917997377150351,0.00665906773051773,0.00725282244269586,62,72,67,114,103,88,128,102,116,119,111,106
CASP7,-6.95,0.263543846411804,0.0123464053715087,0.043236169172087,1.73960403594139,7.19631548647093e-05,0.00047099986542861,0.000530182534272514,0.000581479866259631,0.0015389350569406,0.00020891364902507,0.000821162531526776,0.000557724484104852,0.000582863804157762,0.00146571009797115,0.000959865618813366,0.000889497092028738,1,7,7,8,15,3,14,8,9,19,16,13
CASP8AP2,-10.05,0.0872469652009709,0.00365886153392469,2.3945397179838e-05,3.05195960682227,0.00208693149107657,0.00114385681604091,0.00219647049912899,0.00203517953190871,0.00492459218220991,0.0032033426183844,0.0024048331280427,0.00313720022308979,0.00518101159251344,0.00185142328164777,0.00293958845761593,0.00294218268901813,29,17,29,28,48,46,41,45,80,24,49,43
CASP9,-7.8,0.200574204293116,0.0123464053715087,0.0119716833426428,2.00386985734495,0.000575705238917674,0.00033642847530615,0.00151480724077861,0.00247128943160343,0.0015389350569406,0.00104456824512535,0.00205290632881694,0.0010457334076966,0.00116572760831552,0.00138856746123582,0.00167976483292339,0.000478959972630859,8,5,20,34,15,15,35,15,18,18,28,7
CAT,-10.2,0.0816308762169679,0.00323362350730555,7.4251248876484e-11,4.82836829793868,0.00770005757052389,0.00921814022338851,0.0112853139438007,0.0178078209042012,0.018877603365138,0.00967966573816156,0.010851076309461,0.0161042944785276,0.013794443365067,0.0161228110776826,0.0110384546163537,0.0131371878207321,107,137,149,245,184,139,185,231,213,209,184,192
CAV1,12.25,0.0281031317494603,0.0146756917198341,1.15503372887423e-10,4.76980710742388,0.00431778929188256,0.0033642847530615,0.00674089222146482,0.00196249454862625,0.00266748743203037,0.00188022284122563,0.00140770719690304,0.00174288901282766,0.00356194546985299,0.00300856283267762,0.00143979842822005,0.00266849127608621,60,50,89,27,26,27,24,25,55,39,24,39
CBFA2T3,0.25,0.974074482171569,0.0163540457554621,3.66922420339587e-06,3.33404067258934,0.00223085780080599,0.00040371417036738,0.000681663258350375,0.00116295973251926,0.000410382681850826,0.000696378830083565,0.000117308933075254,0.0010457334076966,0.000841914383783434,0.0016199953714418,0.00221968924350591,0.000273691412931919,31,6,9,16,4,10,2,15,13,21,37,4
CBFB,-12.4,0.0258479906814207,0.00171882487620468,2.37595530042765e-05,3.05317923074197,0,0.00040371417036738,0,0.00196249454862625,0.000615574022776239,0.000766016713091922,0.000410581265763388,0.000418293363078639,0.0014247781879412,0.00146571009797115,0.00137980682704421,0.00109476565172768,0,6,0,27,6,11,7,6,22,19,23,16
CBLL1,-3.7,0.578424664107486,0.0123464053715087,1.8887383087508e-05,3.08832398347945,0.00194300518134715,0.00121114251110214,0.00249943194728471,0.00232591946503852,0.00266748743203037,0.0016016713091922,0.00199425186227931,0.00244004461795873,0.00291431902078881,0.000694283730617912,0.00497930289759434,0.00177899418405748,27,18,33,32,26,23,34,35,45,9,83,26
CBR1,-13.45,0.0137533980582535,0.00171882487620468,2.44259349183541e-08,4.04711621138247,0.00438975244674727,0.00558471269008209,0.00484738317049156,0.0131559819741241,0.0103621627167334,0.00884401114206128,0.00774238958296674,0.00885387618516453,0.00777151738877016,0.0101056854123274,0.00977863099166117,0.00957919945261717,61,83,64,181,101,127,132,127,120,131,163,140
CBS,-7.75,0.204199521002211,0.0123464053715087,0.00532815658629189,2.15695140000006,0.00179907887161773,0.00222042793702059,0.00265091267136257,0.00399767408053496,0.00512978352313532,0.00327298050139276,0.00205290632881694,0.00257947573898494,0.00291431902078881,0.00455141556738409,0.00239966404703342,0.00253164556962025,25,33,35,55,50,47,35,37,45,59,40,37
CBX1,-4.9,0.449814506380121,0.0123464053715087,8.62862763724756e-11,4.80830808949919,0.00784398388025331,0.0140627102677971,0.0181776868893433,0.0184619857537433,0.0198009643993023,0.012883008356546,0.0145463077013315,0.0149888455103179,0.0148306456835697,0.0241456452981563,0.0135581018657388,0.0153951419774205,109,209,240,254,193,185,248,215,229,313,226,225
CBX3,-13.15,0.0177669256381796,0.00171882487620468,2.71878820833513e-14,5.85158479114458,0.0755613126079447,0.0895572601264971,0.0983867302885708,0.125963076028493,0.120960295475531,0.102994428969359,0.114024282949147,0.112799776910206,0.122854737387475,0.153668132376765,0.101085847981283,0.117960998973657,1050,1331,1299,1733,1179,1479,1944,1618,1897,1992,1685,1724
CBX5,-13.05,0.0184522882181118,0.00171882487620468,2.21411212413013e-15,6.16970171209378,0.00683649971214738,0.00982371147893958,0.0118154964780732,0.0151911615060329,0.0166204986149584,0.014066852367688,0.0170097952959118,0.0159648633575014,0.0174859141247329,0.0200570855511841,0.0125382446457496,0.0234006158056791,95,146,156,209,162,202,290,229,270,260,209,342
CBX6,-2.5,0.714402114671899,0.0123464053715087,2.62130696051633e-18,7.00788034945703,0.00402993667242372,0.00087471403579599,0.000151480724077861,0.00254397441488588,0.000307787011388119,0.000557103064066852,0.00269810546073083,0.00439208031232571,0.00168382876756687,0.00192856591838309,0.000659907612934189,0.0013684570646596,56,13,2,35,3,8,46,63,26,25,11,20
CC2D1B,-11.2,0.0508562590975257,0.00171882487620468,2.41937595201935e-49,15.3799526276425,0.00129533678756477,0.00060557125555107,0.000530182534272514,0.00414304404709987,0.000923361034164358,0.00104456824512535,0.00275675992726846,0.00976017847183491,0.00272003108606956,0.00678855203270848,0.0028795968564401,0.00266849127608621,18,9,7,57,9,15,47,140,42,88,48,39
CCAR1,-13.4,0.0146362126245842,0.00171882487620468,2.189153609722e-15,6.17116623728667,0.00215889464594128,0.00094199973085722,0.00113610543058396,0.00654164849542085,0.00533497486406074,0.00536211699164345,0.00475101178954777,0.00571667596207474,0.00621721391101613,0.00732855048985574,0.00371947927290179,0.00287375983578515,30,14,15,90,52,77,81,82,96,95,62,42
CCAR2,-8.4,0.164822372402663,0.00972938246616284,4.63671042286188e-68,20.1966690812221,0.00215889464594128,0.0020185708518369,0.00484738317049156,0.00501526384648932,0.00461680517082179,0.0020891364902507,0.00375388585840812,0.0178471834913553,0.00744770416423807,0.0104142559592687,0.00989861419401284,0.00294218268901813,30,30,64,69,45,30,64,256,115,135,165,43
CCDC101,-9.25,0.121112728112728,0.00582408429079359,0.00522744223225379,2.16049907051522,0.00208693149107657,0.0006728569506123,0.00249943194728471,0.00356156418084024,0.00420642248897097,0.00299442896935933,0.00410581265763388,0.00257947573898494,0.00259050579625672,0.00192856591838309,0.00299958005879177,0.00218953130345535,29,10,33,49,41,43,70,37,40,25,50,32
CCDC103,-13.4,0.0146362126245842,0.00171882487620468,0.0494443905148087,1.71039612764005,7.19631548647093e-05,6.728569506123e-05,7.57403620389305e-05,0.000726849832824538,0.000923361034164358,0.000417827298050139,0.000703853598451522,0.000976017847183491,0.000582863804157762,0.00107999691429453,0.000359949607055012,0.00116318850496066,1,1,1,10,9,6,12,14,9,14,6,17
CCDC107,-9.5,0.109646668276195,0.00514728305173593,7.78922092341912e-16,6.30092971123181,0.00798791018998273,0.00632485533575562,0.00583200787699765,0.00712312836168048,0.0100543757053452,0.00550139275766017,0.00950202357909555,0.0134551031790296,0.0163201865164173,0.013577104065417,0.00947867298578199,0.00889497092028738,111,94,77,98,98,79,162,193,252,176,158,130
CCDC114,1.2,0.8658985,0.0163540457554621,1.64298800389193e-07,3.77997680917733,0.000863557858376511,0,0,0,0,0,0,0,0.000194287934719254,0,0,0.000273691412931919,12,0,0,0,0,0,0,0,3,0,0,4
CCDC115,-12.3,0.0272357656163628,0.00171882487620468,8.16475505408492e-08,3.87840276094851,0.00266263672999424,0.00343157044812273,0.00560478679088086,0.00821340311091728,0.00769467528470299,0.00501392757660167,0.00885682444718165,0.0064138315672058,0.00887248235217926,0.00933425904497416,0.00671905933169356,0.00622647964420116,37,51,74,113,75,72,151,92,137,121,112,91
CCDC12,-13.05,0.0184522882181118,0.00171882487620468,1.37553274986947e-14,5.9380073006119,0.00791594703511802,0.00881442605302113,0.0089373627205938,0.0167902311382468,0.0205191340925413,0.00995821727019499,0.0126693647721274,0.0118516452872281,0.0180040152839842,0.015968525804212,0.013498110264563,0.0160793705097503,110,131,118,231,200,143,216,170,278,207,225,235
CCDC124,-13.25,0.0165106382978712,0.00171882487620468,5.88339527829712e-13,5.45975339276443,0.0219487622337363,0.0209258511640425,0.0234037718700295,0.0374327663904637,0.0402175028213809,0.026949860724234,0.0250454572115667,0.0269799219185722,0.0297908166569523,0.0397284579186917,0.0294558761773352,0.0299007868628122,305,311,309,515,392,387,427,387,460,515,491,437
CCDC130,-12.5,0.0243235843186059,0.00171882487620468,0.00068252784675602,2.51611243161542,0.00295048934945308,0.00262414210738797,0.00318109520563508,0.00712312836168048,0.00461680517082179,0.00389972144846797,0.00428177605724676,0.00355549358616843,0.00511624894760702,0.00570855511841395,0.00383946247525346,0.00622647964420116,41,39,42,98,45,56,73,51,79,74,64,91
CCDC134,-10.1,0.0855491668942911,0.00349341586057326,0.0323246282445559,1.80207308616941,0.000647668393782383,0.0006728569506123,0.000530182534272514,0.00130832969908417,0.00225710475017954,0.000696378830083565,0.00140770719690304,0.00153374233128834,0.00129525289812836,0.00200570855511841,0.000599916011758354,0.0017105713308245,9,10,7,18,22,10,24,22,20,26,10,25
CCDC137,-12.7,0.0221595203488373,0.00171882487620468,5.66009827163486e-19,7.19703647623782,0.0141767415083477,0.0207912797739201,0.0255245020071196,0.0325628725105393,0.0428849902534113,0.0282729805013928,0.0292685788022758,0.0324874511991076,0.0355546920536235,0.0375684640901026,0.0281360609514668,0.0261375299349983,197,309,337,448,418,406,499,466,549,487,469,382
CCDC151,-4.5,0.491620142027114,0.0123464053715087,1.2967206977275e-08,4.13457796451112,0,0,0,0,0,0.00020891364902507,0,0,0.00103620231850269,0.000771426367353236,0.000299958005879177,0,0,0,0,0,0,3,0,0,16,10,5,0
CCDC153,0.7,0.923636240046611,0.0163540457554621,0.0454771921346488,1.72866524388773,7.19631548647093e-05,0,0,0.000363424916412269,0,0,5.86544665376268e-05,0,0,0,0,0,1,0,0,5,0,0,1,0,0,0,0,0
CCDC159,-12.15,0.0299352331606216,0.00171882487620468,0.0393461498288649,1.75965467731963,0.00100748416810593,0.00127842820616337,0.00159054760281754,0.00370693414740515,0.00297527444341849,0.00201949860724234,0.00217021526189219,0.00250976017847184,0.00291431902078881,0.00254570701226568,0.00293958845761593,0.00157372562435854,14,19,21,51,29,29,37,36,45,33,49,23
CCDC167,-12,0.032712062256809,0.00171882487620468,3.57718747425719e-05,2.98998292725772,0.012881404720783,0.0120441394159602,0.0144664091494357,0.0207152202354993,0.0228788345131835,0.0162952646239554,0.0176549944278257,0.0193112102621305,0.0200764199209896,0.0141171025225642,0.0151778750974864,0.0166267533356141,179,179,191,285,223,234,301,277,310,183,253,243
CCDC174,-11.65,0.0396327358087924,0.00171882487620468,0.0134243716791206,1.98113077711326,0.00640472078295913,0.00645942672587808,0.00939180489282739,0.0111934874254979,0.012927054478301,0.0101671309192201,0.01038184057716,0.00989960959286113,0.0113982255035296,0.0117256807837692,0.00899874017637531,0.0105371193978789,89,96,124,154,126,146,177,142,176,152,150,154
CCDC18,-9.75,0.0990699238578678,0.00452613634664272,4.78244185616265e-06,3.29500424853392,0.00251871042026482,0.00161485668146952,0.00159054760281754,0.0028347143480157,0.00215450907971684,0.00236768802228412,0.00211156079535457,0.00467094255437814,0.00220192992681821,0.00570855511841395,0.00365948767172596,0.00273691412931919,35,24,21,39,21,34,36,67,34,74,61,40
CCDC22,-4.6,0.48015972131788,0.0123464053715087,0.00112034651956237,2.43254614575984,0.000647668393782383,0.0013457139012246,0.00128758615466182,0.00196249454862625,0.00225710475017954,0.000905292479108635,0.00117308933075254,0.00132459564974902,0.00129525289812836,0.00347141865308956,0.00137980682704421,0.000889497092028738,9,20,17,27,22,13,20,19,20,45,23,13
CCDC25,-13.25,0.0165106382978712,0.00171882487620468,0.000713641349490297,2.50865391047749,0.00345423143350605,0.00558471269008209,0.00560478679088086,0.00814071812763483,0.00892582333025546,0.00807799442896936,0.00697988151797759,0.00794757389849414,0.00945534615633702,0.00771426367353236,0.00785889975403444,0.010195005131714,48,83,74,112,87,116,119,114,146,100,131,149
CCDC34,-13.05,0.0184522882181118,0.00171882487620468,8.41372724233137e-10,4.50610638179548,0.00367012089810017,0.00457542726416364,0.005453306066803,0.00843145806076465,0.0121062891145994,0.0103760445682451,0.00580679218722506,0.00690184049079755,0.00861343177255359,0.00840854740415027,0.0101385805987162,0.00923708518645227,51,68,72,116,118,149,99,99,133,109,169,135
CCDC43,-9.95,0.0908964926160338,0.00371897070075517,6.86348553424525e-08,3.90275363532466,0.00201496833621186,0.0040371417036738,0.00386275846398546,0.00639627852885594,0.00882322765979276,0.00313370473537604,0.00357792245879524,0.0042526491912995,0.00634673920082896,0.00601712566535524,0.00515927770112184,0.00520013684570647,28,60,51,88,86,45,61,61,98,78,86,76
CCDC53,-11.7,0.0386468029578078,0.00171882487620468,1.49551607530217e-12,5.33909821971917,0.00438975244674727,0.00275871349751043,0.00287813375747936,0.00719581334496293,0.00984918436441982,0.00389972144846797,0.00504428412223591,0.00501952035694367,0.00835438119292792,0.0084856900408856,0.00557921890935269,0.00431063975367773,61,41,38,99,96,56,86,72,129,110,93,63
CCDC58,-3.15,0.64003651974814,0.0123464053715087,0.0251584681396464,1.85425581772722,0.000647668393782383,0.00174942807159198,0.00212073013709006,0.00276202936473325,0.00246229609110496,0.000835654596100279,0.00146636166344067,0.0010457334076966,0.00168382876756687,0.002622849649001,0.00107984882116504,0.00157372562435854,9,26,28,38,24,12,25,15,26,34,18,23
CCDC59,-13.3,0.0159905149051483,0.00171882487620468,7.99159300762246e-21,7.71752122856978,0.0144645941278066,0.0166195666801238,0.0190865712338105,0.0260212240151185,0.03601108033241,0.0227715877437326,0.0242242946800399,0.0198689347462354,0.0297908166569523,0.0354084702615135,0.0269362289279501,0.0318850496065686,201,247,252,358,351,327,413,285,460,459,449,466
CCDC71,-10.3,0.0783289136013689,0.00309427945567041,2.55543923460287e-06,3.38680955823883,0.00381404720782959,0.00215314224195936,0.00302961448155722,0.00457915394679459,0.00410382681850826,0.00306406685236769,0.00580679218722506,0.00676240936977133,0.00369147075966583,0.00755997840006171,0.00521926930229768,0.0060896339377352,53,32,40,63,40,44,99,97,57,98,87,89
CCDC82,-11.1,0.0535226148409891,0.00171882487620468,0.0118979425912707,2.00539251572267,0.000431778929188256,0.00026914278024492,0.000302961448155722,0.00152638464893153,0.000410382681850826,0.000348189415041783,0.000586544665376268,0.00153374233128834,0.000712389093970598,0.00146571009797115,0.00113984042234087,0.00123161135819364,6,4,4,21,4,5,10,22,11,19,19,18
CCDC84,-13.3,0.0159905149051483,0.00171882487620468,3.2163999654995e-05,3.00645208495787,0.000287852619458837,0.00040371417036738,0.000681663258350375,0.00225323448175607,0.00194931773879142,0.00104456824512535,0.00287406886034372,0.00278862242052426,0.00265526844116314,0.00185142328164777,0.0018597396364509,0.00177899418405748,4,6,9,31,19,15,49,40,41,24,31,26
CCDC85B,-6.2,0.324352842040754,0.0123464053715087,0.00487370089365007,2.17345181139573,0.00244674726540012,0.00322971336293904,0.00522608498068621,0.00516063381305422,0.00533497486406074,0.00306406685236769,0.00551351985453692,0.00397378694924707,0.00667055242536105,0.00539998457147265,0.004739336492891,0.00307902839548409,34,48,69,71,52,44,94,57,103,70,79,45
CCDC86,-13.15,0.0177669256381796,0.00171882487620468,2.38997551724282e-21,7.86419572637526,0.00345423143350605,0.00531556990983717,0.00575626751495872,0.0105393225759558,0.011901097773674,0.00947075208913649,0.00692122705143997,0.0165225878416062,0.00854866912764717,0.0138856746123582,0.0114583958245846,0.00855285665412248,48,79,76,145,116,136,118,237,132,180,191,125
CCDC88B,1.8,0.795445898234683,0.0163540457554621,0.00138429261800187,2.39576494408703,0.00115141047783535,6.728569506123e-05,0.000454442172233583,7.26849832824538e-05,0.000410382681850826,0.000348189415041783,0.000234617866150507,0.00020914668153932,0.00129525289812836,0.000462855820411942,0.000179974803527506,0.000205268559698939,16,1,6,1,4,5,4,3,20,6,3,3
CCDC94,-12.3,0.0272357656163628,0.00171882487620468,0.0254733172090756,1.85167491333739,0.00266263672999424,0.0047099986542861,0.00515034461864728,0.00581479866259631,0.00769467528470299,0.00696378830083566,0.00586544665376268,0.00592582264361406,0.00602292597629687,0.00802283422047365,0.0059391685164077,0.00595278823126924,37,70,68,80,75,100,100,85,93,104,99,87
CCDC97,-12.1,0.0307704959514169,0.00171882487620468,9.17792815731385e-43,13.6596582338818,0.00323834196891192,0.00248957071726551,0.00151480724077861,0.00784997819450502,0.00410382681850826,0.00410863509749304,0.00269810546073083,0.00934188510875627,0.0110096496340911,0.00563141248167862,0.0136180934669146,0.00492644543277455,45,37,20,108,40,59,46,134,170,73,227,72
CCL2,-12.8,0.021014487079091,0.00171882487620468,2.77655754839711e-06,3.37482219947117,0.000863557858376511,0.00222042793702059,0.00265091267136257,0.00530600377961913,0.0047194008412845,0.00341225626740947,0.00375388585840812,0.00271890686001115,0.00531053688232627,0.00547712720820798,0.00395944567760514,0.00280533698255217,12,33,35,73,46,49,64,39,82,71,66,41
CCL23,-11.2,0.0508562590975257,0.00171882487620468,4.46653155224113e-12,5.19705522912453,0.00503742084052965,0.00396985600861257,0.0064379307733091,0.0103212676261084,0.0137478198420027,0.00598885793871866,0.00651064578567658,0.00599553820412716,0.00803056796839583,0.00894854586129754,0.00797888295638611,0.0104686965446459,70,59,85,142,134,86,111,86,124,116,133,153
CCL3,-3.2,0.63465411588871,0.0123464053715087,0.000581385498354989,2.54338077664171,0,0.00020185708518369,0,0.000218054949847362,0,0,0,0.000139431121026213,0.000129525289812836,0.00084856900408856,0.000239966404703342,0,0,3,0,3,0,0,0,2,2,11,4,0
CCL5,-7.6,0.2140444123488,0.0123464053715087,1.40713035263001e-06,3.47356484142992,0.014104778353483,0.0160139954245727,0.0214345224570173,0.021296700101759,0.0263670873089156,0.0163649025069638,0.0209396445539328,0.0166620189626325,0.0260993458972864,0.0246085011185682,0.0183574299598056,0.0192268217584673,196,238,283,293,257,235,357,239,403,319,306,281
CCNA1,7.65,0.210830665696617,0.0163540457554621,0.00167151485222411,2.36348106146634,0.000431778929188256,0.00174942807159198,0.00143906687873968,0.000290739933129815,0.00123114804555248,0.000487465181058496,0.000234617866150507,0.000627440044617959,0.00032381322453209,0.000694283730617912,0.000239966404703342,0.000547382825863838,6,26,19,4,12,7,4,9,5,9,4,8
CCNA2,-10.25,0.0800364994363019,0.00316751387115619,3.47706331019024e-11,4.92823637507268,0.00417386298215314,0.00659399811600054,0.0103764295993335,0.0138101468236662,0.0151841592284806,0.00828690807799443,0.00944336911255792,0.0115727830451757,0.0134706301405349,0.013577104065417,0.0108584798128262,0.010195005131714,58,98,137,190,148,119,161,166,208,176,181,149
CCNB1,-13.5,0.00901767676767655,0.00171882487620468,5.37978316379842e-32,10.7864527210698,0.0154720782959125,0.0172924236307361,0.0219647049912899,0.0325628725105393,0.0419616292192469,0.0293175487465181,0.0270983635403836,0.0270496374790853,0.0346480150249336,0.0418884517472807,0.0326954226408303,0.0457064659596305,215,257,290,448,409,421,462,388,535,543,545,668
CCNB1IP1,-11.95,0.0338346928982728,0.00171882487620468,1.89753633029713e-07,3.75960887464919,0.00381404720782959,0.0040371417036738,0.0044686813602969,0.00596016862916122,0.00779727095516569,0.00536211699164345,0.00697988151797759,0.00676240936977133,0.00906677028689852,0.010259970685798,0.00545923570700102,0.00444748546014369,53,60,59,82,76,77,119,97,140,133,91,65
CCNB2,-12.7,0.0221595203488373,0.00171882487620468,4.91773211985531e-20,7.4972664048625,0.0198618307426598,0.0220697079800834,0.0238582140422631,0.0285651984300044,0.0487329434697856,0.0273676880222841,0.0282714528711361,0.0271890686001115,0.0292727154977009,0.0361798966288668,0.0304157417961485,0.0229216558330482,276,328,315,393,475,393,482,390,452,469,507,335
CCNC,-8.4,0.164822372402663,0.00972938246616284,9.56284013902265e-08,3.85606974049564,0.00136729994242948,0.00370071322836765,0.00636219041127017,0.00639627852885594,0.00872063198933005,0.00459610027855153,0.00475101178954777,0.00620468488566648,0.00738294151933165,0.00802283422047365,0.00581918531405603,0.00629490249743414,19,55,84,88,85,66,81,89,114,104,97,92
CCND3,-13.5,0.00901767676767655,0.00171882487620468,3.36304982591382e-55,16.8979557455274,0.0132412204951065,0.0121114251110214,0.0168143603726426,0.0371420264573339,0.0456550733559044,0.0354456824512535,0.034899407589888,0.0481734523145566,0.0373680461110032,0.0493712875106071,0.0387545743595897,0.0344166951761888,184,180,222,511,445,509,595,691,577,640,646,503
CCNDBP1,-6.4,0.307190770918207,0.0123464053715087,0.0228740193426503,1.87388396108831,0.00338226827864134,0.00612299825057193,0.00780125729000985,0.00777729321122256,0.009438801682569,0.00550139275766017,0.0063346823860637,0.00711098717233687,0.00744770416423807,0.00833140476741495,0.00725898374227608,0.0078002052685597,47,91,103,107,92,79,108,102,115,108,121,114
CCNE2,-9.75,0.0990699238578678,0.00452613634664272,0.00276577528986958,2.27521667847506,0.00151122625215889,0.00107657112097968,0.000908884344467167,0.00261665939816834,0.00389863547758285,0.00167130919220056,0.00205290632881694,0.0010457334076966,0.00168382876756687,0.00246856437553036,0.00167976483292339,0.00232637700992131,21,16,12,36,38,24,35,15,26,32,28,34
CCNF,-13.2,0.0169837398373979,0.00171882487620468,1.6386946857526e-12,5.32736774091571,0.0015831894070236,0.00087471403579599,0.00151480724077861,0.00399767408053496,0.00328306145480661,0.00229805013927577,0.00275675992726846,0.00634411600669269,0.00362670811475941,0.00601712566535524,0.00245965564820925,0.00369483407458091,22,13,20,55,32,33,47,91,56,78,41,54
CCNI,-8.05,0.1853964093702,0.0117351258486441,1.57081795122742e-28,9.84617653216904,0.00525331030512378,0.0129188534517562,0.0231765507839127,0.0219508649513011,0.0309838924797374,0.0162256267409471,0.0190627016247287,0.0195203569436698,0.0284955637588239,0.0224485072899792,0.0185374047633331,0.0249059185768047,73,192,306,302,302,233,325,280,440,291,309,364
CCNK,-7.7,0.207206124314442,0.0123464053715087,2.27924268484136e-31,10.6167452905336,0.00633275762809442,0.0111694253801642,0.0128001211845793,0.0250036342491641,0.0195957730583769,0.00884401114206128,0.00844624318141826,0.0193112102621305,0.0188459296677676,0.0146571009797115,0.0184174215609815,0.01033185083818,88,166,169,344,191,127,144,277,291,190,307,151
CCNL1,-9.95,0.0908964926160338,0.00371897070075517,0.000634716110920457,2.52862481744438,0.00201496833621186,0.00423899878885749,0.00355979701582974,0.00574211367931385,0.0062583358982251,0.00403899721448468,0.00486832072262303,0.00404350250976018,0.00569911275176478,0.00748283576332639,0.00467934489171516,0.00383167978104687,28,63,47,79,61,58,83,58,88,97,78,56
CCNY,1.35,0.848291927346115,0.0163540457554621,0.00927084015376832,2.0537452129225,0,0,0.000605922896311444,0,0,0,0,0.000139431121026213,0,0.000308570546941294,5.99916011758354e-05,0.000205268559698939,0,0,8,0,0,0,0,2,0,4,1,3
CCPG1,-13.5,0.00901767676767655,0.00171882487620468,8.20222913172027e-06,3.2145064999022,0.00115141047783535,0.00154757098640829,0.00166628796485647,0.00341619421427533,0.00461680517082179,0.00285515320334262,0.00369523139187049,0.00334634690462911,0.00414480927401075,0.00377998920003086,0.00569920211170436,0.00403694834074581,16,23,22,47,45,41,63,48,64,49,95,59
CCR1,-12.9,0.0200818414322255,0.00171882487620468,2.00006807071513e-10,4.69697555972847,0.00237478411053541,0.0020185708518369,0.00204498977505112,0.00574211367931385,0.00728429260285216,0.00292479108635097,0.0030500322599566,0.00627440044617959,0.00524577423741986,0.00647998148576718,0.00407942887995681,0.00410537119397879,33,30,27,79,71,42,52,90,81,84,68,60
CCR2,-10.8,0.0616543330087635,0.00201118784078275,2.51547291390566e-10,4.66651647154369,0.00295048934945308,0.00228771363208182,0.0027266530334015,0.00639627852885594,0.0063609315686878,0.0036908077994429,0.00275675992726846,0.00488008923591746,0.00362670811475941,0.0084856900408856,0.00563921051052853,0.00396852548751283,41,34,36,88,62,53,47,70,56,110,94,58
CCT2,-10.45,0.0734400415553577,0.00258795263976066,5.0147931443918e-20,7.4948395968131,0.0156160046056419,0.0214641367245324,0.0295387411951829,0.0364878616077918,0.0449369036626654,0.0249303621169916,0.0313801395976304,0.0275376464026771,0.0332879994818988,0.0404998842860449,0.0298158257843902,0.0293534040369483,217,319,390,502,438,358,535,395,514,525,497,429
CCT3,-5.65,0.375193873117034,0.0123464053715087,6.15547726557826e-15,6.04016490811789,0.0519573978123201,0.0664782667204952,0.0736196319018405,0.0868585550225323,0.0977736739509593,0.0589136490250696,0.0673939820517332,0.0651840490797546,0.0769380221488246,0.0976625781069197,0.068510408542804,0.0709544988026001,722,988,972,1195,953,846,1149,935,1188,1266,1142,1037
CCT4,-8.8,0.142879927163667,0.00773694032435086,3.2847530132615e-15,6.1202040129935,0.0346862406447899,0.0392275602206971,0.0524123305309399,0.0589475214420701,0.0731507130399097,0.0398328690807799,0.0538448002815414,0.0463608477412158,0.0574444660319927,0.0606341124739644,0.0490731297618333,0.0490591857680465,482,583,692,811,713,572,918,665,887,786,818,717
CCT5,-11.85,0.0357124769797418,0.00171882487620468,2.84199712731885e-14,5.84582643935643,0.0291450777202073,0.0367379895034316,0.0374914792092706,0.0508794882977177,0.0627885503231764,0.0366295264623955,0.0426417971728547,0.0394590072504183,0.0472767307816851,0.0554655558126977,0.0482332473453716,0.0435169346561752,405,546,495,700,612,526,727,566,730,719,804,636
CCT6A,-12.85,0.0205142857142851,0.00171882487620468,1.32198753788129e-28,9.86674612744433,0.0650546919976972,0.0787242632216391,0.10270393092479,0.131414449774677,0.159536267569509,0.103621169916435,0.110153088157663,0.106804238706079,0.133670099086847,0.145259584972614,0.119743235946967,0.126445432774547,904,1170,1356,1808,1555,1488,1878,1532,2064,1883,1996,1848
CCT7,-11.7,0.0386468029578078,0.00171882487620468,1.27301005943851e-28,9.87127104014207,0.0123056994818653,0.0212622796393487,0.0237067333181853,0.0302369530455008,0.0481173694470093,0.0238161559888579,0.0253387295442548,0.0227272727272727,0.0262288711870993,0.0273856360410399,0.0307756914032036,0.0279165241190558,171,316,313,416,469,342,432,326,405,355,513,408
CCT8,-7.8,0.200574204293116,0.0123464053715087,6.46155980608501e-19,7.18053366993751,0.0721070811744387,0.0663436953303728,0.0977050670302204,0.0971798226486408,0.132758797578742,0.0712395543175487,0.0881576632060531,0.0889570552147239,0.105239297972929,0.11563681246625,0.0967664526966225,0.0891549777625727,1002,986,1290,1337,1294,1023,1503,1276,1625,1499,1613,1303
CD109,-4.25,0.517836689741976,0.0123464053715087,0.0121786976995087,2.00042009582392,0.000287852619458837,0,0.000378701810194653,7.26849832824538e-05,0.00112855237508977,0,0.000527890198838642,0.000348577802565533,0.000259050579625672,0.000308570546941294,0.000899874017637531,0.000273691412931919,4,0,5,1,11,0,9,5,4,4,15,4
CD14,-9.5,0.109646668276195,0.00514728305173593,8.66450398940827e-08,3.86988987270004,0.00115141047783535,0.00094199973085722,0.00151480724077861,0.00239860444832098,0.00492459218220991,0.000487465181058496,0.00193559739574169,0.0021611823759063,0.00239621786153747,0.00169713800817712,0.00173975643409923,0.00253164556962025,16,14,20,33,48,7,33,31,37,22,29,37
CD151,-13.5,0.00901767676767655,0.00171882487620468,3.10247838532273e-19,7.2708693468281,0.00244674726540012,0.00464271295922487,0.00583200787699765,0.0124291321412996,0.0145685852057043,0.0126740947075209,0.00997125931139656,0.00913273842721696,0.0108153616993718,0.0128056776980637,0.0113384126222329,0.0125213821416353,34,69,77,171,142,182,170,131,167,166,189,183
CD164,-13.5,0.00901767676767655,0.00171882487620468,1.04682225275167e-14,5.97285357868786,0.00705238917674151,0.00867985466289867,0.00977050670302204,0.014900421572903,0.0218528778085565,0.0146239554317549,0.0129039826382779,0.0133156720580033,0.0179392526390778,0.0142713877960349,0.0122982782410463,0.0176530961341088,98,129,129,205,213,210,220,191,277,185,205,258
CD1D,-13.5,0.00901767676767655,0.00171882487620468,5.58513302840729e-16,6.34232143208389,0.00107944732297064,0.00100928542591845,0.00181776868893433,0.00675970344526821,0.00584795321637427,0.00626740947075209,0.00498562965569828,0.00571667596207474,0.00595816333139045,0.0081771194939443,0.00581918531405603,0.00485802257954157,15,15,24,93,57,90,85,82,92,106,97,71
CD244,-9.2,0.123312356979405,0.00585779321572382,1.54571149452492e-06,3.46009373233089,0.00266263672999424,0.00282599919257166,0.00287813375747936,0.00494257886320686,0.0063609315686878,0.00271587743732591,0.00340195905918236,0.00264919129949805,0.00641150184573538,0.00539998457147265,0.00641910132581439,0.00444748546014369,37,42,38,68,62,39,58,38,99,70,107,65
CD276,-13.5,0.00901767676767655,0.00171882487620468,1.67228510544338e-23,8.46324678872175,0.000287852619458837,0.00040371417036738,0.00106036506854503,0.00494257886320686,0.00359084846619473,0.00257660167130919,0.00293272332688134,0.00592582264361406,0.00628197655592254,0.00586284039188459,0.00215969764233007,0.00260006842285323,4,6,14,68,35,37,50,85,97,76,36,38
CD2BP2,-13.15,0.0177669256381796,0.00171882487620468,7.23067262964019e-11,4.83188266089496,0.00604490500863558,0.00659399811600054,0.00727107475573733,0.014100886756796,0.0149789678875551,0.00772980501392758,0.00862220658103115,0.0122699386503067,0.0107505990544654,0.0143485304327702,0.0106785050092987,0.01033185083818,84,98,96,194,146,111,147,176,166,186,178,151
CD300C,-13.3,0.0159905149051483,0.00171882487620468,1.98939524601887e-20,7.60668249402898,0.00323834196891192,0.00349885614318396,0.00795273801408771,0.0111934874254979,0.0177490509900482,0.00988857938718663,0.0109097307759986,0.00989960959286113,0.0112687002137167,0.0103371133225334,0.00911872337872698,0.0106739651043449,45,52,105,154,173,142,186,142,174,134,152,156
CD300LB,-12.75,0.0215429216867473,0.00171882487620468,3.00526756277812e-07,3.69455045235283,0,0.00013457139012246,0,0.000581479866259631,0.000512978352313532,0.000417827298050139,0.000586544665376268,0.000139431121026213,0.000453338514344926,0.0013114248245005,0.00197972283880257,0.000821074238795758,0,2,0,8,5,6,10,2,7,17,33,12
CD300LF,-13.35,0.015341481481481,0.00171882487620468,1.58963972543999e-15,6.21112722725271,0.00151122625215889,0.00262414210738797,0.00227221086116792,0.00734118331152784,0.00902841900071817,0.00355153203342618,0.00492697518916065,0.00592582264361406,0.0064762644906418,0.00779140631026768,0.00425940368348431,0.00622647964420116,21,39,30,101,88,51,84,85,100,101,71,91
CD302,-7.05,0.256262742099898,0.0123464053715087,4.97746430347373e-08,3.94741875757569,0.00251871042026482,0.0020185708518369,0.005453306066803,0.00530600377961913,0.00851544064840464,0.00445682451253482,0.00398850372455862,0.00355549358616843,0.00466291043326209,0.0068656946694438,0.00401943727878097,0.00417379404721177,35,30,72,73,83,64,68,51,72,89,67,61
CD320,-11.05,0.054810062674095,0.00171882487620468,1.38976008983987e-08,4.1252764827531,0.0151842256764537,0.0174269950208586,0.0211315610088616,0.026748073847943,0.0326254232071407,0.0175487465181059,0.0251627661446419,0.0211935303959844,0.0257107700278479,0.0242999305716269,0.0224368588397624,0.0260006842285323,211,259,279,368,318,252,429,304,397,315,374,380
CD33,-13.45,0.0137533980582535,0.00171882487620468,1.81811002859347e-21,7.89715380613968,0.0116580310880829,0.01258242497645,0.0177989850791487,0.0256577990987062,0.0356006976505591,0.0203342618384401,0.0212329168866209,0.0207752370329057,0.0259698206074736,0.0278484918614518,0.0245365648809167,0.0244269586041738,162,187,235,353,347,292,362,298,401,361,409,357
CD37,-11,0.055891623931624,0.00171882487620468,4.62585422621977e-35,11.6135985073511,0.0551237766263673,0.0785224061364554,0.109444823146255,0.134685274022387,0.155637632091926,0.0953342618384401,0.126576338788199,0.102203011712214,0.147140729227382,0.109079688343748,0.125082488451617,0.130961341087923,766,1167,1445,1853,1517,1369,2158,1466,2272,1414,2085,1914
CD38,-12.15,0.0299352331606216,0.00171882487620468,0.00214031835216366,2.32051492754759,0.00194300518134715,0.00302785627775535,0.00280239339544043,0.00559674371274895,0.00543757053452344,0.00543175487465181,0.00369523139187049,0.00299776910206358,0.00524577423741986,0.00524569929800201,0.00353950446937429,0.00478959972630859,27,45,37,77,53,78,63,43,81,68,59,70
CD3EAP,-10.85,0.0603724843286043,0.00201118784078275,6.64830558342066e-11,4.84315973240307,0.00223085780080599,0.00376799892342888,0.00575626751495872,0.00705044337839802,0.0115933107622858,0.00536211699164345,0.00539621092146167,0.00704127161182376,0.0075772294540509,0.00786854894700301,0.00569920211170436,0.00533698255217243,31,56,76,97,113,77,92,101,117,102,95,78
CD4,-10,0.0890117302052785,0.00371897070075517,2.9643877808682e-12,5.25054797063366,0.00352619458837075,0.00477728434934733,0.00575626751495872,0.0120657072248873,0.00707910126192675,0.00431754874651811,0.0054548653879993,0.0101087562744004,0.00835438119292792,0.0097971148653861,0.00605915171875937,0.00697913102976394,49,71,76,166,69,62,93,145,129,127,101,102
CD40,-13.5,0.00901767676767655,0.00171882487620468,0.000179219849714323,2.73547189761013,0.000431778929188256,6.728569506123e-05,0.000151480724077861,0.00210786451519116,0.00194931773879142,0.00132311977715877,0.000997125931139656,0.0021611823759063,0.00129525289812836,0.00192856591838309,0.00149979002939588,0.00191583989052343,6,1,2,29,19,19,17,31,20,25,25,28
CD44,-12.75,0.0215429216867473,0.00171882487620468,0.000326915738599203,2.63778717565846,0.00331030512377663,0.00444085587404118,0.00575626751495872,0.00799534816106992,0.00728429260285216,0.00557103064066852,0.00891547891371928,0.00941160066926938,0.00705912829479956,0.00763712103679704,0.00671905933169356,0.00827916524119056,46,66,76,110,71,80,152,135,109,99,112,121
CD46,-11,0.055891623931624,0.00171882487620468,0.0368226897395432,1.77405071425779,0.00273459988485895,0.00322971336293904,0.00393849882602439,0.0047245239133595,0.0063609315686878,0.0052924791086351,0.00293272332688134,0.00494980479643056,0.00492196101288777,0.00547712720820798,0.00437938688583598,0.0060896339377352,38,48,52,65,62,76,50,71,76,71,73,89
CD47,-10.3,0.0783289136013689,0.00309427945567041,1.59310347381915e-09,4.42040140067379,0.000935521013241221,0.00161485668146952,0.00310535484359615,0.00261665939816834,0.00430901815943367,0.00383008356545961,0.00258079652765558,0.00404350250976018,0.00479243572307493,0.00354856128982489,0.00179974803527506,0.00663701676359904,13,24,41,36,42,55,44,58,74,46,30,97
CD52,-4.35,0.507072462847707,0.0123464053715087,6.59553811481938e-06,3.24726125902665,0.0218767990788716,0.0232135647961243,0.0263576459895478,0.0326355574938218,0.0362162716733354,0.0213788300835655,0.0271570180069212,0.0253764640267708,0.0267469723463506,0.0282342050451284,0.0232167496550483,0.020253164556962,304,345,348,449,353,307,463,364,413,366,387,296
CD53,-13.3,0.0159905149051483,0.00171882487620468,4.31354350336284e-05,2.96099661826848,0.00446171560161198,0.00464271295922487,0.00666515185942589,0.0109754324756505,0.0104647583871961,0.00926183844011142,0.0102645316440847,0.00787785833798104,0.00952010880124344,0.00933425904497416,0.009838622592837,0.00896339377352036,62,69,88,151,102,133,175,113,147,121,164,131
CD55,-10.3,0.0783289136013689,0.00309427945567041,8.70085869283203e-07,3.5433822525213,0.00280656303972366,0.0013457139012246,0.00424146027418011,0.00581479866259631,0.00779727095516569,0.00473537604456825,0.00340195905918236,0.00327663134411601,0.00427433456382359,0.00493712875106071,0.00515927770112184,0.0054054054054054,39,20,56,80,76,68,58,47,66,64,86,79
CD58,-11.5,0.0431040322580642,0.00171882487620468,0.00199694941196584,2.33273524445711,0.00208693149107657,0.0020185708518369,0.00287813375747936,0.00399767408053496,0.00523237919359803,0.00285515320334262,0.0030500322599566,0.00327663134411601,0.00375623340457224,0.00485998611432539,0.00509928609994601,0.0054054054054054,29,30,38,55,51,41,52,47,58,63,85,79
CD59,-8.65,0.151097058823529,0.00832204085007934,0.0108411276665034,2.02326121738188,0.000431778929188256,0.00047099986542861,0.000984624706506097,0.00145369966564908,0.0015389350569406,0.00125348189415042,0.00158367059651592,0.000488008923591746,0.000388575869438508,0.00177428064491244,0.00179974803527506,0.00212110845022237,6,7,13,20,15,18,27,7,6,23,30,31
CD63,-13.05,0.0184522882181118,0.00171882487620468,1.85403766767314e-37,12.2524957276187,0.0773603914795625,0.0752926927735164,0.097099144133909,0.139191742985899,0.166102390479122,0.0972841225626741,0.13742741509766,0.117122141662019,0.141894954989962,0.158373833217619,0.127362169296299,0.16257269928156,1075,1119,1282,1915,1619,1397,2343,1680,2191,2053,2123,2376
CD68,-10.05,0.0872469652009709,0.00365886153392469,3.66191382227469e-46,14.552317938335,0.0949913644214162,0.0682276947920872,0.0715746421267894,0.114406163686582,0.105570944906125,0.0725626740947075,0.0755469529004634,0.102412158393753,0.11119746130432,0.148576718352233,0.157058011878337,0.0919603147451249,1320,1014,945,1574,1029,1042,1288,1469,1717,1926,2618,1344
CD70,-13.5,0.00901767676767655,0.00171882487620468,1.28857164688964e-20,7.65954672277749,0.0112982153137594,0.0180325662764096,0.0153752934939029,0.0297281581625236,0.0313942751615882,0.0231197771587744,0.0280368350049856,0.0233547127718907,0.0306327310407357,0.0320141942451593,0.0264562961185434,0.0323640095791995,157,268,203,409,306,332,478,335,473,415,441,473
CD74,-13.5,0.00901767676767655,0.00171882487620468,1.91989457860925e-29,10.0961942600129,0.0305843408175014,0.0339119903108599,0.0343103840036355,0.0570577118767263,0.0594028931979071,0.0444986072423398,0.0410581265763388,0.0509620747350809,0.0528463182436371,0.0483684332330479,0.0766692663027176,0.0420800547382826,425,504,453,785,579,639,700,731,816,627,1278,615
CD79A,-5.65,0.375193873117034,0.0123464053715087,0.0408756265308054,1.75176523678928,0,0,0.000151480724077861,0,0.000102595670462706,0.000557103064066852,0,0.000139431121026213,0.000259050579625672,0,0.000239966404703342,0.000615805679096818,0,0,2,0,1,8,0,2,4,0,4,9
CD81,-9.8,0.0970936858316222,0.00407898906022319,7.22681800578466e-18,6.88282184627789,0.000719631548647093,0.00020185708518369,0.00128758615466182,0.00101758976595435,0.000923361034164358,0.0016016713091922,0.00217021526189219,0.00125488008923592,0.00110096496340911,0.00539998457147265,0.00119983202351671,0.00205268559698939,10,3,17,14,9,23,37,18,17,70,20,30
CD82,-13.5,0.00901767676767655,0.00171882487620468,7.35681394849489e-19,7.16415564584293,0.00813183649971215,0.00679585520118423,0.00802847837612664,0.0201337403692397,0.0186724120242126,0.0137883008356546,0.0120241656402135,0.0123396542108199,0.0159316106469788,0.0198256576409782,0.0148179254904313,0.0132740335271981,113,101,106,277,182,198,205,177,246,257,247,194
CD93,-10.4,0.0750712404915158,0.00290494372577366,2.41882845207511e-12,5.27670543770017,0.000143926309729419,0.00020185708518369,0.000227221086116792,0.00203517953190871,0.000410382681850826,0.000696378830083565,0.000351926799225761,0.00244004461795873,0.000841914383783434,0.00223713646532438,0.00077989081528586,0.000205268559698939,2,3,3,28,4,10,6,35,13,29,13,3
CD99L2,-11.1,0.0535226148409891,0.00171882487620468,5.48728962457069e-16,6.34455366730434,0.00165515256188831,0.00074014264567353,0.00234795122320685,0.00261665939816834,0.00584795321637427,0.00264623955431755,0.00727315385066573,0.00397378694924707,0.00259050579625672,0.00516855666126668,0.00323954646349511,0.00212110845022237,23,11,31,36,57,38,124,57,40,67,54,31
CDC123,-9.8,0.0970936858316222,0.00407898906022319,7.04359840824515e-05,2.88410391896001,0.00978698906160046,0.00686314089624546,0.00969476634098311,0.0132286669574066,0.0149789678875551,0.00933147632311978,0.0104404950436976,0.00948131622978249,0.014571595103944,0.0144256730695055,0.0103785470034195,0.0112213479302087,136,102,128,182,146,134,178,136,225,187,173,164
CDC20,-12.55,0.0238177083333338,0.00171882487620468,2.8853025397567e-26,9.22656951371975,0.175949913644214,0.185372089893689,0.229038854805726,0.357973542666085,0.319380322150405,0.223398328690808,0.240893894070033,0.266801450083659,0.292338579107571,0.314047674149502,0.273501709760634,0.2580910023948,2445,2755,3024,4925,3113,3208,4107,3827,4514,4071,4559,3772
CDC23,-8.9,0.138088440567067,0.00728044028478603,0.000847164385604446,2.47969336733609,0.000719631548647093,0.00094199973085722,0.000681663258350375,0.00225323448175607,0.000923361034164358,0.000766016713091922,0.00310868672649422,0.00174288901282766,0.0014247781879412,0.0013114248245005,0.00131981522586838,0.000889497092028738,10,14,9,31,9,11,53,25,22,17,22,13
CDC27,-6.95,0.263543846411804,0.0123464053715087,0.000195246339449476,2.72164229924134,0.00446171560161198,0.00679585520118423,0.010906612133606,0.0114842273586277,0.0122088847850621,0.008008356545961,0.00967798697870843,0.00815672058003346,0.0106210737646525,0.00902568849803286,0.00845881576579279,0.0106055422511119,62,101,144,158,119,115,165,117,164,117,141,155
CDC37,-12.35,0.0266857876712333,0.00171882487620468,7.59341383722414e-41,13.1511881396563,0.0503742084052965,0.0586731260933925,0.0778610921760206,0.100886756796046,0.130501692828563,0.0780640668523677,0.102234735175084,0.0763385387618516,0.0955249012369665,0.131682480907197,0.101925730397744,0.0828600752651386,700,872,1028,1388,1272,1121,1743,1095,1475,1707,1699,1211
CDC40,-13.45,0.0137533980582535,0.00171882487620468,4.21194255966273e-14,5.79603382303014,0.00532527345998849,0.00578656977526578,0.00598348860107551,0.011048117458933,0.01364522417154,0.00967966573816156,0.0096193325121708,0.00885387618516453,0.0116572760831552,0.0122656792409165,0.00857879896814446,0.0164214847759152,74,86,79,152,133,139,164,127,180,159,143,240
CDC42,-13.1,0.0182321802935012,0.00171882487620468,1.38201429991966e-30,10.4053083027238,0.0103626943005181,0.00881442605302113,0.0128758615466182,0.0223869748509958,0.0224684518313327,0.0143454038997214,0.0167165229632237,0.029419966536531,0.0239621786153747,0.0252256422124508,0.0184174215609815,0.0123845364351693,144,131,170,308,219,206,285,422,370,327,307,181
CDC42EP1,-11.45,0.0447293158313447,0.00171882487620468,2.48670494404551e-19,7.29824908667721,0.00100748416810593,0.00121114251110214,0.00212073013709006,0.00574211367931385,0.00266748743203037,0.00146239554317549,0.0024048331280427,0.00606525376464027,0.00310860695550806,0.00385713183676618,0.00689903413522107,0.00232637700992131,14,18,28,79,26,21,41,87,48,50,115,34
CDC42EP3,10.15,0.0836397241379309,0.0163540457554621,0.0372528089413729,1.77148791334942,0.0053972366148532,0.00753599784685776,0.00742255547981519,0.00712312836168048,0.00564276187544886,0.00410863509749304,0.00498562965569828,0.00397378694924707,0.00388575869438508,0.00586284039188459,0.00509928609994601,0.00458433116660965,75,112,98,98,55,59,85,57,60,76,85,67
CDC42SE1,-9.95,0.0908964926160338,0.00371897070075517,1.13389218792003e-18,7.110983746764,0.00129533678756477,0.00188399946171444,0.00522608498068621,0.00443378398022968,0.0062583358982251,0.00459610027855153,0.00627602791952607,0.00906302286670385,0.00770675474386374,0.00964282959191545,0.00443937848701182,0.00348956551488197,18,28,69,61,61,66,107,130,119,125,74,51
CDC45,-2.1,0.761403011984304,0.0123464053715087,0.0327885084286165,1.79906223898009,0.00626079447322971,0.00417171309379626,0.00507460425660835,0.00639627852885594,0.00779727095516569,0.00445682451253482,0.00357792245879524,0.00564696040156163,0.00446862249854284,0.00755997840006171,0.00563921051052853,0.00485802257954157,87,62,67,88,76,64,61,81,69,98,94,71
CDC5L,-4.7,0.469700710245956,0.0123464053715087,1.65895626650598e-05,3.10810340017196,0.00331030512377663,0.00585385547032701,0.00560478679088086,0.0085041430440471,0.00995178003488253,0.00543175487465181,0.00445773945685964,0.00711098717233687,0.00680007771517389,0.00563141248167862,0.00467934489171516,0.00499486828600753,46,87,74,117,97,78,76,102,105,73,78,73
CDC6,-13.2,0.0169837398373979,0.00171882487620468,2.477941145945e-16,6.44456153702813,0.00323834196891192,0.0033642847530615,0.00605922896311444,0.0120657072248873,0.00892582333025546,0.00668523676880223,0.0136078362367294,0.00843558282208589,0.00990868467068195,0.0106456838694747,0.00833883256344112,0.00738966814916182,45,50,80,166,87,96,232,121,153,138,139,108
CDC73,-4.4,0.501979507150153,0.0123464053715087,0.0181163107884868,1.92123312486566,0.000791594703511802,0.00154757098640829,0.000908884344467167,0.00130832969908417,0.000923361034164358,0.000278551532033426,0.00117308933075254,0.00181260457334077,0.00194287934719254,0.00277713492247165,0.00125982362469254,0.00157372562435854,11,23,12,18,9,4,20,26,30,36,21,23
CDCA2,-11.05,0.054810062674095,0.00171882487620468,0.0369562240527614,1.77324553832598,0.00179907887161773,0.00208585654689813,0.00287813375747936,0.0028347143480157,0.0048219965117472,0.00299442896935933,0.00299137779341897,0.00453151143335192,0.00420957191891717,0.0029314201959423,0.00455936168936349,0.00396852548751283,25,31,38,39,47,43,51,65,65,38,76,58
CDCA3,-10.6,0.0675844095940959,0.00250398024703214,3.56484368286076e-08,3.99414200833411,0.00568508923431203,0.00719956937155161,0.0091645838067106,0.0119203372583224,0.0138504155124654,0.00863509749303621,0.00697988151797759,0.0100390407138873,0.0107505990544654,0.0151970994368588,0.00935868978343032,0.0106739651043449,79,107,121,164,135,124,119,144,166,197,156,156
CDCA4,-9.05,0.130659736194948,0.00659037718299738,8.5825796512032e-06,3.20758343754865,0.00136729994242948,0.0040371417036738,0.00598348860107551,0.00763192324465765,0.00779727095516569,0.00591922005571031,0.00539621092146167,0.00738984941438929,0.00563435010685836,0.00732855048985574,0.00587917691523187,0.00485802257954157,19,60,79,105,76,85,92,106,87,95,98,71
CDCA5,-13.25,0.0165106382978712,0.00171882487620468,4.7474231439022e-51,15.8264912602296,0.00597294185377087,0.00619028394563316,0.00855866091039915,0.0144643116732083,0.0147737765466297,0.00947075208913649,0.0306762859991788,0.0103876185164529,0.0143773071692248,0.0178199490858598,0.0119983202351671,0.0163530619226822,83,92,113,199,144,136,523,149,222,231,200,239
CDCA7,-5.2,0.419276994331536,0.0123464053715087,0.000109264728691404,2.81502791648276,0.00179907887161773,0.00363342753330642,0.00469590244641369,0.00210786451519116,0.00584795321637427,0.00577994428969359,0.00387119479148337,0.00418293363078639,0.00544006217213911,0.00347141865308956,0.00503929449877017,0.00253164556962025,25,54,62,29,57,83,66,60,84,45,84,37
CDCA7L,-9.7,0.101248554186573,0.00458121222700831,9.83659811507105e-07,3.5253477529714,0.00985895221646517,0.00995828286906204,0.0162084374763311,0.0167175461549644,0.0210321124448548,0.0137883008356546,0.0139011085694176,0.0145008365867262,0.0174859141247329,0.0192085165470956,0.0180574719539265,0.0184057475196716,137,148,214,230,205,198,237,208,270,249,301,269
CDCA8,-13.35,0.015341481481481,0.00171882487620468,4.83622322674314e-15,6.07073375427459,0.00985895221646517,0.0141299959628583,0.0133303037188518,0.0218781799680186,0.0280086180363189,0.0161559888579387,0.0221127338846853,0.0155465699944228,0.020918334304773,0.0230656483838618,0.018957345971564,0.0163530619226822,137,210,176,301,273,232,377,223,323,299,316,239
CDIP1,-12.8,0.021014487079091,0.00171882487620468,0.00376744819873697,2.2202223893634,0.00129533678756477,0.00060557125555107,0.000908884344467167,0.00203517953190871,0.00194931773879142,0.00236768802228412,0.00181828846266643,0.00362520914668154,0.00310860695550806,0.00231427910205971,0.00179974803527506,0.00191583989052343,18,9,12,28,19,34,31,52,48,30,30,28
CDK11B,0.45,0.952073397129187,0.0163540457554621,7.60547707367569e-136,37.2184598715881,0.000503742084052965,0.0131207105369398,0.000302961448155722,0.00792266317778747,0.000205191340925413,6.96378830083565e-05,0.0139597630359552,0.00411321807027329,0.00259050579625672,0.0013114248245005,0.000119983202351671,0.00369483407458091,7,195,4,109,2,1,238,59,40,17,2,54
CDK12,-12.4,0.0258479906814207,0.00171882487620468,3.76420124092265e-08,3.98640017336755,0.000575705238917674,0.00114385681604091,0.00106036506854503,0.0028347143480157,0.00174412639786601,0.00181058495821727,0.00164232506305355,0.00313720022308979,0.00382099604947866,0.00431998765717812,0.00227968084468174,0.00116318850496066,8,17,14,39,17,26,28,45,59,56,38,17
CDK16,-9.95,0.0908964926160338,0.00371897070075517,0.0346331008551616,1.78721972944616,0.00165515256188831,0.00181671376665321,0.000605922896311444,0.00370693414740515,0.00277008310249307,0.00250696378830084,0.00299137779341897,0.00202175125488009,0.00233145521663105,0.00239142173879503,0.00161977323174756,0.0017105713308245,23,27,8,51,27,36,51,29,36,31,27,25
CDK19,-8,0.188663740458015,0.0118180823920667,0.00124013324217323,2.41480479831423,0,6.728569506123e-05,7.57403620389305e-05,0.000799534816106992,0.000102595670462706,0,5.86544665376268e-05,0.000278862242052426,0.000259050579625672,0.00084856900408856,0.000899874017637531,0.000410537119397879,0,1,1,11,1,0,1,4,4,11,15,6
CDK2,-11.35,0.0474088280647646,0.00171882487620468,2.64971862253132e-09,4.35161565617718,0.00345423143350605,0.00390257031355134,0.00507460425660835,0.00806803314435238,0.00687390992100133,0.00410863509749304,0.00768373511642912,0.00843558282208589,0.0113334628586231,0.00701997994291445,0.00707900893874858,0.00547382825863839,48,58,67,111,67,59,131,121,175,91,118,80
CDK2AP2,-5.9,0.35134870081663,0.0123464053715087,0.00609578479633772,2.13239463047109,0.00913932066781808,0.0129861391468174,0.0137090055290464,0.0148277365896206,0.0166204986149584,0.00898328690807799,0.0134905273036542,0.0106664807585053,0.0148306456835697,0.0149656715266528,0.0149979002939588,0.01354772494013,127,193,181,204,162,129,230,153,229,194,250,198
CDK3,-0.45,0.952073397129187,0.0123464053715087,5.77784983663162e-06,3.26708104441711,0,0.00013457139012246,0.000151480724077861,7.26849832824538e-05,0,0,0,0.000557724484104852,0.000129525289812836,0.00100285427755921,0.000119983202351671,0,0,2,2,1,0,0,0,8,2,13,2,0
CDK4,-10.35,0.0765566445661576,0.00290494372577366,4.20218435055802e-31,10.5453007906135,0.0277777777777778,0.0400349885614318,0.051276225100356,0.0596016862916122,0.0682261208576998,0.0441504178272981,0.0492110974250689,0.0442693809258226,0.0621721391101613,0.0585512612821106,0.0838682584438179,0.0525487512829285,386,595,677,820,665,634,839,635,960,759,1398,768
CDK5,-8.9,0.138088440567067,0.00728044028478603,0.00467522166556471,2.18113354938299,0.00460564191134139,0.00518099851971471,0.00674089222146482,0.00828608809419974,0.00923361034164358,0.00473537604456825,0.00662795471875183,0.00599553820412716,0.00958487144614986,0.00825426213067963,0.00695902573639691,0.0074580910023948,64,77,89,114,90,68,113,86,148,107,116,109
CDK5RAP2,-12.35,0.0266857876712333,0.00171882487620468,2.02049624408443e-12,5.30002850457259,0.00223085780080599,0.00309514197281658,0.00302961448155722,0.00625090856229103,0.0048219965117472,0.00306406685236769,0.00439908499032201,0.00871444506413832,0.00589340068648404,0.00894854586129754,0.00515927770112184,0.00636332535066712,31,46,40,86,47,44,75,125,91,116,86,93
CDK5RAP3,-9.6,0.105523686158401,0.00487847338776701,0.00939465635429142,2.05094170005776,0.000863557858376511,0.00262414210738797,0.00189350905097326,0.00327082424771042,0.0048219965117472,0.00222841225626741,0.00316734119303185,0.00250976017847184,0.00343242018004015,0.00362570392656021,0.00263963045173676,0.00301060554225111,12,39,25,45,47,32,54,36,53,47,44,44
CDK9,-6.3,0.315629027261462,0.0123464053715087,0.00066668416323699,2.52023466336381,0.000143926309729419,0.00047099986542861,0.000605922896311444,0.00159906963221398,0.000307787011388119,0.000417827298050139,0.00105578039767728,0.00188232013385388,0.0014247781879412,0.000617141093882589,0.000599916011758354,0.000410537119397879,2,7,8,22,3,6,18,27,22,8,10,6
CDKL5,3.3,0.62353668714501,0.0163540457554621,0.0088577644842602,2.06260579558077,0.000359815774323546,0,0,0,0.000410382681850826,0,0,0,0,0,0,6.84228532329798e-05,5,0,0,0,4,0,0,0,0,0,0,1
CDKN1A,-12.8,0.021014487079091,0.00171882487620468,6.64150083859312e-10,4.53754757341981,0.00122337363270006,0.00208585654689813,0.00151480724077861,0.0047245239133595,0.00338565712526931,0.00250696378830084,0.00281541439380609,0.00543781372002231,0.00518101159251344,0.00640283884903186,0.00317955486231928,0.00444748546014369,17,31,20,65,33,36,48,78,80,83,53,65
CDKN1C,-7.75,0.204199521002211,0.0123464053715087,0.0022155752531134,2.31428439069166,0,0,0,0.000145369966564908,0.000718169693238945,6.96378830083565e-05,0,0.00020914668153932,0,0,5.99916011758354e-05,0.000273691412931919,0,0,0,2,7,1,0,3,0,0,1,4
CDKN2AIPNL,-9.75,0.0990699238578678,0.00452613634664272,1.02133395134111e-10,4.78611334078028,0.00431778929188256,0.00719956937155161,0.010906612133606,0.0117022823084751,0.017133476967272,0.00954038997214485,0.0105578039767728,0.00976017847183491,0.0139887312997863,0.0112628249633572,0.0128981942528046,0.0112897707834417,60,107,144,161,167,137,180,140,216,146,215,165
CDKN2C,-12.6,0.0233035835023667,0.00171882487620468,1.87338822313695e-07,3.76144884258421,0.00561312607944732,0.00659399811600054,0.00651367113534803,0.00937636284343655,0.0131322458192264,0.00710306406685237,0.0106164584433105,0.0101087562744004,0.00939058351143061,0.0139628172490936,0.00851880736696863,0.00944235374615121,78,98,86,129,128,102,181,145,145,181,142,138
CDKN2D,-8.5,0.159523105360444,0.00894273714106655,1.96245640444926e-06,3.42543905937586,0.000215889464594128,0.00188399946171444,0.00189350905097326,0.00268934438145079,0.00502718785267262,0.00236768802228412,0.00181828846266643,0.0020914668153932,0.00304384431060165,0.00269999228573633,0.00149979002939588,0.00205268559698939,3,28,25,37,49,34,31,30,47,35,25,30
CDKN3,-11.2,0.0508562590975257,0.00171882487620468,3.26403262561691e-12,5.23791267802556,0.0184945308002303,0.0179652805813484,0.0254487616450807,0.0301642680622183,0.0379603980712014,0.0250696378830084,0.0212329168866209,0.0238427216954824,0.0277184120199469,0.0327856206125125,0.0274761533385326,0.0333219295244612,257,267,336,415,370,360,362,342,428,425,458,487
CDO1,-8.55,0.156453183133526,0.0087576853458709,0.0305877906682668,1.81347458113926,0,0.00020185708518369,0,0.000654164849542085,0.000718169693238945,0.000348189415041783,0.000117308933075254,0.000697155605131065,0.000129525289812836,0.000231427910205971,0.000119983202351671,0,0,3,0,9,7,5,2,10,2,3,2,0
CDV3,-0.75,0.918218780440288,0.0123464053715087,7.31831981642472e-11,4.83028162153612,0.00460564191134139,0.0013457139012246,0.00106036506854503,0.00159906963221398,0.00174412639786601,0.00104456824512535,0.00263945099419321,0.0042526491912995,0.00161906612266045,0.00401141711023683,0.000839882416461695,0.00239479986315429,64,20,14,22,17,15,45,61,25,52,14,35
CEBPA,-2.3,0.736845819469787,0.0123464053715087,2.30872974472872e-169,45.5616344556474,0.0102187679907887,0.00195128515677567,0.000681663258350375,0.00763192324465765,0.000410382681850826,0.00243732590529248,0.000175963399612881,0.0201477969882878,0.00097143967359627,0.0226027925634498,0.0115183874257604,0.00752651385562778,142,29,9,105,4,35,3,289,15,293,192,110
CEBPG,-11.15,0.0522766606822263,0.00171882487620468,1.2011386173489e-11,5.06756652968697,0.00676453655728267,0.010227425649307,0.0123456790123457,0.0166448611716819,0.0213398994562429,0.0115598885793872,0.0129039826382779,0.0135248187395427,0.0143773071692248,0.0189770886368896,0.013498110264563,0.0139582620595279,94,152,163,229,208,166,220,194,222,246,225,204
CEBPZ,-12.9,0.0200818414322255,0.00171882487620468,5.20403652986073e-13,5.47557803475176,0.00611686816350029,0.00962185439375589,0.0107551314095281,0.0156272714057276,0.0189801990356007,0.0110724233983287,0.0157780514986216,0.0133853876185165,0.0172916261900136,0.0151199568001234,0.0128382026516288,0.0195689360246322,85,143,142,215,185,159,269,192,267,196,214,286
CECR5,-5.85,0.355938192290651,0.0123464053715087,9.64767347121616e-07,3.52808519693021,0.000647668393782383,0.00080742834073476,0.00151480724077861,0.00210786451519116,0.000820765363701652,0.000487465181058496,0.000997125931139656,0.00376464026770775,0.00155430347775403,0.00177428064491244,0.000959865618813366,0.00191583989052343,9,12,20,29,8,7,17,54,24,23,16,28
CELF1,-5.5,0.390214846538187,0.0123464053715087,3.37553199602657e-15,6.11655481727547,0.00172711571675302,0.00141299959628583,0.00249943194728471,0.00494257886320686,0.00235970042064225,0.00194986072423398,0.00181828846266643,0.00195203569436698,0.0018133540573797,0.00709712257964977,0.00341952126702262,0.00212110845022237,24,21,33,68,23,28,31,28,28,92,57,31
CELF2,-2.4,0.725696279874554,0.0123464053715087,0.0029288753797596,2.2652189039072,0.000863557858376511,0.00053828556048984,0.000984624706506097,0.000581479866259631,0.000718169693238945,0.00132311977715877,0.00123174379729016,0.000976017847183491,0.00246098050644388,0.00154285273470647,0.000539924410582519,0.000205268559698939,12,8,13,8,7,19,21,14,38,20,9,3
CENPF,-12.8,0.021014487079091,0.00171882487620468,0.0021483603466475,2.31986198909483,0.0261226252158895,0.0342484187861661,0.0346133454517913,0.0425207152202355,0.0433979686057248,0.0360724233983287,0.0438148865036073,0.041201896263246,0.0415128553850139,0.0442798734860758,0.039714439978403,0.0385904892234006,363,509,457,585,423,518,747,591,641,574,662,564
CENPK,-6.2,0.324352842040754,0.0123464053715087,6.37245013986254e-06,3.25251767277805,0.0015831894070236,0.00195128515677567,0.00121184579262289,0.00508794882977177,0.00307787011388119,0.00271587743732591,0.00146636166344067,0.00202175125488009,0.0018133540573797,0.00107999691429453,0.00209970604115424,0.00225795415668833,22,29,16,70,30,39,25,29,28,14,35,33
CENPM,-12.3,0.0272357656163628,0.00171882487620468,3.56236450167298e-07,3.6704972867606,0.0148244099021301,0.0205894226887364,0.0231008104218738,0.02754760866405,0.034266953934544,0.0217270194986072,0.02545603847733,0.0261433351924149,0.0275241240852276,0.0296227725063643,0.0243565900773892,0.0259322613752993,206,306,305,379,334,312,434,375,425,384,406,379
CENPN,-13.05,0.0184522882181118,0.00171882487620468,0.00940042075546104,2.05077288886987,0.00244674726540012,0.00222042793702059,0.00242369158524578,0.00356156418084024,0.00338565712526931,0.00376044568245125,0.00439908499032201,0.0042526491912995,0.00621721391101613,0.00439713029391345,0.00401943727878097,0.00499486828600753,34,33,32,49,33,54,75,61,96,57,67,73
CENPO,-13.05,0.0184522882181118,0.00171882487620468,2.20351422625799e-10,4.68404832960904,0.0023028209556707,0.0013457139012246,0.00166628796485647,0.00436109899694723,0.00348825279573202,0.00250696378830084,0.00739046278374098,0.00550752928053542,0.00466291043326209,0.00493712875106071,0.00353950446937429,0.00355798836811495,32,20,22,60,34,36,126,79,72,64,59,52
CENPP,-6.25,0.319794149345651,0.0123464053715087,0.0134180736426345,1.98124993726377,0.00424582613701785,0.00390257031355134,0.00658941149738696,0.0056694286960314,0.0080024622960911,0.00348189415041783,0.00557217432107455,0.00494980479643056,0.0057638753966712,0.00748283576332639,0.00653908452816606,0.00691070817653096,59,58,87,78,78,50,95,71,89,97,109,101
CENPQ,-2.55,0.707861991692173,0.0123464053715087,0.0377006275505929,1.76872214933848,0.00179907887161773,0.00248957071726551,0.00325683556767401,0.00334350923099288,0.00400123114804555,0.00278551532033426,0.00340195905918236,0.00139431121026213,0.00401528398419791,0.00208285119185374,0.00161977323174756,0.00321587410195005,25,37,43,46,39,40,58,20,62,27,27,47
CENPT,-12,0.032712062256809,0.00171882487620468,0.00166400689205021,2.36428737977594,0.00223085780080599,0.00275871349751043,0.00325683556767401,0.00457915394679459,0.00554016620498615,0.00417827298050139,0.00422312159070913,0.00669269380925823,0.00440385985363642,0.00586284039188459,0.00323954646349511,0.00513171399247349,31,41,43,63,54,60,72,96,68,76,54,75
CENPU,-5.7,0.370427292576419,0.0123464053715087,0.0118979793791464,2.00535708271264,0.00453367875647668,0.00518099851971471,0.00780125729000985,0.0066143334787033,0.00779727095516569,0.00501392757660167,0.00604141005337556,0.00634411600669269,0.00692960300498672,0.00833140476741495,0.0067790509328694,0.010126582278481,63,77,103,91,76,72,103,91,107,108,113,148
CENPW,-12.95,0.0194999999999996,0.00171882487620468,6.1761202818019e-09,4.23649645451956,0.0149683362118595,0.0179652805813484,0.0190865712338105,0.0245675243494694,0.0288293834000205,0.0203342618384401,0.020587717754707,0.0239124372559955,0.0245450424195324,0.0273856360410399,0.0267562541244226,0.0321587410195005,208,267,252,338,281,292,351,343,379,355,446,470
CEP164,-8.85,0.140665800865801,0.00747686945930971,0.0263754464871062,1.84446099498279,0.000647668393782383,0.00181671376665321,0.00166628796485647,0.00225323448175607,0.00297527444341849,0.00153203342618384,0.00164232506305355,0.00334634690462911,0.00291431902078881,0.00316284810614827,0.00191973123762673,0.00191583989052343,9,27,22,31,29,22,28,48,45,41,32,28
CEP295,-6.65,0.285417927261023,0.0123464053715087,0.00996647883173819,2.03946821204569,0.00273459988485895,0.00255685641232674,0.00325683556767401,0.00530600377961913,0.00564276187544886,0.00236768802228412,0.00299137779341897,0.00292805354155047,0.00388575869438508,0.00377998920003086,0.0028795968564401,0.00485802257954157,38,38,43,73,55,34,51,42,60,49,48,71
CEP350,-6.15,0.328246691008672,0.0123464053715087,6.29345755665285e-06,3.25442704603875,0.000719631548647093,0.00040371417036738,0.000530182534272514,0.00225323448175607,0.00123114804555248,0.000348189415041783,0.000175963399612881,0.00244004461795873,0.00136001554303478,0.000694283730617912,0.000839882416461695,0.00130003421142662,10,6,7,31,12,5,3,35,21,9,14,19
CEP41,-11.5,0.0431040322580642,0.00171882487620468,0.00442027722484147,2.19115338045761,0.00151122625215889,0.00168214237653075,0.00151480724077861,0.00254397441488588,0.00359084846619473,0.00271587743732591,0.00275675992726846,0.00167317345231456,0.00330289489022732,0.00478284347759006,0.0030595716599676,0.00280533698255217,21,25,20,35,35,39,47,24,51,62,51,41
CEP57,-6.9,0.267323671497585,0.0123464053715087,0.000505309958164195,2.56658722117971,0.00892343120322395,0.00962185439375589,0.0158297356661365,0.0156272714057276,0.0165179029444957,0.0116295264623955,0.0146636166344067,0.0147099832682655,0.0174859141247329,0.0158913831674767,0.0125982362469254,0.0129319192610332,124,143,209,215,161,167,250,211,270,206,210,189
CEP63,-10.8,0.0616543330087635,0.00201118784078275,8.62027607181008e-06,3.20686883277583,0.00446171560161198,0.00612299825057193,0.00613496932515337,0.0111934874254979,0.00820765363701652,0.00724233983286908,0.00621737345298845,0.00557724484104852,0.0097143967359627,0.010954254416416,0.00851880736696863,0.00773178241532672,62,91,81,154,80,104,106,80,150,142,142,113
CEP76,-5.9,0.35134870081663,0.0123464053715087,0.00755164545999696,2.09290298850511,0.000287852619458837,0.00154757098640829,0.000908884344467167,0.000581479866259631,0.0015389350569406,0.000905292479108635,0.00105578039767728,0.0020914668153932,0.00123049025322194,0.00269999228573633,0.00137980682704421,0.00184741703729045,4,23,12,8,15,13,18,30,19,35,23,27
CEP78,-2.3,0.736845819469787,0.0123464053715087,9.13815097445169e-15,5.99037781471019,0.000143926309729419,0.00087471403579599,0.0027266530334015,0.00196249454862625,0.00420642248897097,0.000626740947075209,0.000645199131913895,0.000976017847183491,0.00110096496340911,0.00138856746123582,0.000719899214110025,0.000752651385562778,2,13,36,27,41,9,11,14,17,18,12,11
CEP83,-9.9,0.092852518924563,0.00384409809412879,0.0202848152735824,1.89866155491979,0.000287852619458837,0.00033642847530615,0.000605922896311444,0.000654164849542085,0.00102595670462706,0.000557103064066852,0.000527890198838642,0.0010457334076966,0.0018133540573797,0.00169713800817712,0.000539924410582519,0.00123161135819364,4,5,8,9,10,8,9,15,28,22,9,18
CEP85,-7.8,0.200574204293116,0.0123464053715087,0.0387359120912573,1.76310082686122,0.000863557858376511,0.0006728569506123,0.000757403620389305,0.000436109899694723,0.00256489176156766,0.00104456824512535,0.000997125931139656,0.00146402677077524,0.0014247781879412,0.00154285273470647,0.0018597396364509,0.00109476565172768,12,10,10,6,25,15,17,21,22,20,31,16
CEP89,-7.2,0.24379934550465,0.0123464053715087,0.000238670454643229,2.68872114544191,0.00115141047783535,0.00114385681604091,0.00143906687873968,0.00254397441488588,0.0016415307274033,0.000348189415041783,0.00129039826382779,0.00160345789180145,0.00356194546985299,0.00254570701226568,0.00239966404703342,0.00280533698255217,16,17,19,35,16,5,22,23,55,33,40,41
CEP95,-3.25,0.629087498557082,0.0123464053715087,0.0390345842459097,1.76139770732092,0.000647668393782383,0.00114385681604091,0.00257517230932364,0.00123564471580172,0.00266748743203037,0.00167130919220056,0.00222886972842982,0.000976017847183491,0.00194287934719254,0.00200570855511841,0.00131981522586838,0.000889497092028738,9,17,34,17,26,24,38,14,30,26,22,13
CEPT1,-6.15,0.328246691008672,0.0123464053715087,4.25709096386433e-11,4.90189153569195,0.000503742084052965,0.00060557125555107,0.00113610543058396,0.00123564471580172,0.00410382681850826,0.000417827298050139,0.00187694292920406,0.000766871165644172,0.000906677028689852,0.00100285427755921,0.00209970604115424,0.00116318850496066,7,9,15,17,40,6,32,11,14,13,35,17
CERCAM,-12.5,0.0243235843186059,0.00171882487620468,0.00062698131577754,2.53066972751804,0.0015831894070236,0.00053828556048984,0.000984624706506097,0.00218054949847362,0.00266748743203037,0.00188022284122563,0.00158367059651592,0.00285833798103737,0.00246098050644388,0.00362570392656021,0.00299958005879177,0.00348956551488197,22,8,13,30,26,27,27,41,38,47,50,51
CERS2,-10.7,0.0644099936948295,0.00219869984164253,4.89097467111087e-17,6.6455639370765,0.00215889464594128,0.00107657112097968,0.00227221086116792,0.00327082424771042,0.0047194008412845,0.00278551532033426,0.00686257258490234,0.00732013385387619,0.00537529952723269,0.00223713646532438,0.00245965564820925,0.00253164556962025,30,16,30,45,46,40,117,105,83,29,41,37
CERS5,-13.5,0.00901767676767655,0.00171882487620468,9.49002133000916e-09,4.17762640030828,0.00179907887161773,0.00228771363208182,0.00257517230932364,0.00523331879633668,0.00728429260285216,0.00731197771587744,0.00656930025221421,0.00369492470719465,0.00569911275176478,0.00516855666126668,0.00527926090347351,0.00520013684570647,25,34,34,72,71,105,112,53,88,67,88,76
CES1,-12,0.032712062256809,0.00171882487620468,1.81929993967945e-24,8.73072327659307,0.0112262521588946,0.0137935674875521,0.0179504658032265,0.0215147550516063,0.0359084846619473,0.0197075208913649,0.0203530998885565,0.0166620189626325,0.0276536493750405,0.0253027848491861,0.0194372787809707,0.0180636332535067,156,205,237,296,350,283,347,239,427,328,324,264
CES2,-12.65,0.0227791023842918,0.00171882487620468,9.35032109277245e-48,14.9680539399242,0.00215889464594128,0.00107657112097968,0.00227221086116792,0.00516063381305422,0.00451420950035908,0.00229805013927577,0.00340195905918236,0.00634411600669269,0.00433909720873,0.0140399598858289,0.00437938688583598,0.00307902839548409,30,16,30,71,44,33,58,91,67,182,73,45
CETN2,-12.45,0.0249811827956986,0.00171882487620468,0.00488428641587084,2.17297515771902,0.00345423143350605,0.00222042793702059,0.00249943194728471,0.00457915394679459,0.00605314455729968,0.00424791086350975,0.0056894832541498,0.00446179587283882,0.00569911275176478,0.00601712566535524,0.00449937008818765,0.00390010263427985,48,33,33,63,59,61,97,64,88,78,75,57
CETN3,0.3,0.96904758967546,0.0163540457554621,6.80902101047428e-07,3.57875122426434,0.0030944156591825,0.00551742699502086,0.00325683556767401,0.00443378398022968,0.00400123114804555,0.00383008356545961,0.00175963399612881,0.00592582264361406,0.00297908166569523,0.00732855048985574,0.00317955486231928,0.00280533698255217,43,82,43,61,39,55,30,85,46,95,53,41
CFAP20,-12.8,0.021014487079091,0.00171882487620468,0.000112606620763207,2.81005682714012,0.00964306275187104,0.0133898533171848,0.0132545633568128,0.0199883704026748,0.0211347081153175,0.0146935933147632,0.0167165229632237,0.0152677077523703,0.0171621009002008,0.0187456607266836,0.0164376987221789,0.016832021895313,134,199,175,275,206,211,285,219,265,243,274,246
CFAP221,-3.15,0.64003651974814,0.0123464053715087,0.0441576001280217,1.73500066619608,0,0,0,0,0.000410382681850826,0,0,0.000139431121026213,0.000129525289812836,0,0,0,0,0,0,0,4,0,0,2,2,0,0,0
CFAP97,-10.45,0.0734400415553577,0.00258795263976066,0.00630057030450809,2.12630957061703,0.00129533678756477,0.00242228502220428,0.00219647049912899,0.00370693414740515,0.0048219965117472,0.00229805013927577,0.00387119479148337,0.00230061349693252,0.00336765753513374,0.00385713183676618,0.00359949607055012,0.00205268559698939,18,36,29,51,47,33,66,33,52,50,60,30
CFD,-12.4,0.0258479906814207,0.00171882487620468,5.09974239691546e-18,6.92617108195004,0.195236039147956,0.219216794509487,0.27758842687268,0.348815234772496,0.332922950651483,0.246378830083565,0.288462666432049,0.302077523703291,0.343760119163267,0.355318984802901,0.293598896154538,0.339240506329114,2713,3258,3665,4799,3245,3538,4918,4333,5308,4606,4894,4958
CFDP1,-3,0.656883005204797,0.0123464053715087,0.000621537706738083,2.53211860537909,0.0102187679907887,0.00962185439375589,0.0139362266151632,0.0124291321412996,0.0148763722170924,0.00779944289693593,0.0107924218429233,0.00976017847183491,0.0116572760831552,0.0153513847103294,0.0110384546163537,0.0151214505644885,142,143,184,171,145,112,184,140,180,199,184,221
CFL1,-11.3,0.0486819560272937,0.00171882487620468,2.52724356648356e-27,9.51731604746588,0.179907887161773,0.269008208854797,0.298719987881542,0.420482628288995,0.35785369857392,0.248607242339833,0.313684087043228,0.304587283881762,0.362411760896315,0.398904574558358,0.360429539864419,0.336982552172426,2500,3998,3944,5785,3488,3570,5348,4369,5596,5171,6008,4925
CFL2,-4.85,0.45497293142628,0.0123464053715087,0.0155140948403853,1.95205002672613,0.000287852619458837,0.00060557125555107,0,0.000290739933129815,0.00133374371601518,0.000766016713091922,0.000351926799225761,0,0.000129525289812836,0.000539998457147265,0.000539924410582519,0.000547382825863838,4,9,0,4,13,11,6,0,2,7,9,8
CFLAR,-10.65,0.0658083850931678,0.0024086129012815,0.0431167985630611,1.74031842553334,0.00179907887161773,0.00087471403579599,0.000984624706506097,0.0028347143480157,0.00266748743203037,0.00139275766016713,0.00222886972842982,0.00348577802565533,0.00168382876756687,0.00223713646532438,0.00209970604115424,0.00198426274375641,25,13,13,39,26,20,38,50,26,29,35,29
CFP,-4.6,0.48015972131788,0.0123464053715087,0.000125315851694928,2.79306977147196,0.00237478411053541,0.0040371417036738,0.0062107096871923,0.00690507341183311,0.00759207961424028,0.00383008356545961,0.00369523139187049,0.00397378694924707,0.0050514863027006,0.00593998302861992,0.00467934489171516,0.00383167978104687,33,60,82,95,74,55,63,57,78,77,78,56
CGGBP1,-8.7,0.148431563359425,0.00821456736227538,0.0380418225018644,1.76686510010147,0.000359815774323546,0.00141299959628583,0.00219647049912899,0.00203517953190871,0.00328306145480661,0.00271587743732591,0.00187694292920406,0.00188232013385388,0.00148954083284761,0.00192856591838309,0.0028795968564401,0.00232637700992131,5,21,29,28,32,39,32,27,23,25,48,34
CHAC2,-6.65,0.285417927261023,0.0123464053715087,0.0171049685350461,1.93276323155008,0.000863557858376511,0.0013457139012246,0.00189350905097326,0.00181712458206135,0.00215450907971684,0.00215877437325905,0.0015250161299783,0.00146402677077524,0.0025257431513503,0.0039342744735015,0.00191973123762673,0.00143687991789258,12,20,25,25,21,31,26,21,39,51,32,21
CHAF1A,-9.45,0.111771425161136,0.00527547019696666,6.73276231195176e-05,2.8912673949089,0,0.00033642847530615,0.000454442172233583,0.000654164849542085,0.000923361034164358,0.000278551532033426,0.000351926799225761,0.000418293363078639,0.00148954083284761,0.00169713800817712,0.00143979842822005,0.00164214847759152,0,5,6,9,9,4,6,6,23,22,24,24
CHAF1B,-5.35,0.405619687587954,0.0123464053715087,2.51082060946414e-07,3.71993453004822,0.00165515256188831,0.00168214237653075,0.00280239339544043,0.00232591946503852,0.00543757053452344,0.0011142061281337,0.00252214206111795,0.00250976017847184,0.00310860695550806,0.00501427138779603,0.00257963885056092,0.00198426274375641,23,25,37,32,53,16,43,36,48,65,43,29
CHAMP1,-13.4,0.0146362126245842,0.00171882487620468,4.94014642956583e-08,3.948529473697,0.00446171560161198,0.00457542726416364,0.00598348860107551,0.00930367786015409,0.0121062891145994,0.00710306406685237,0.00979529591178368,0.00822643614054657,0.0118515640178745,0.00956568695518013,0.00929869818225449,0.0081423195347246,62,68,79,128,118,102,167,118,183,124,155,119
CHCHD1,-9.75,0.0990699238578678,0.00452613634664272,2.23699384568298e-13,5.58336420913016,0.00971502590673575,0.00854528327277621,0.00954328561690525,0.0130832969908417,0.0179542423309736,0.00891364902506964,0.00932606017948267,0.0131762409369771,0.0147658830386633,0.0173570932654478,0.0139780430739696,0.0197057817310982,135,127,126,180,175,128,159,189,228,225,233,288
CHCHD2,-11.55,0.0418103661044836,0.00171882487620468,2.49808836772825e-28,9.79080179281883,0.116724237190558,0.123536536132418,0.170415814587594,0.21325774095072,0.249717861906228,0.159679665738162,0.194322247639158,0.158742331288344,0.216631047211968,0.218467947234436,0.187953686483892,0.219226821758467,1622,1836,2250,2934,2434,2293,3313,2277,3345,2832,3133,3204
CHCHD3,-9.45,0.111771425161136,0.00527547019696666,3.77385414007931e-19,7.24650866032251,0.0127374784110535,0.0178979948862872,0.0236309929561463,0.025149004215729,0.0396019287986047,0.0239554317548747,0.0185934658924277,0.019659788064696,0.0266174470565378,0.02622849649001,0.0255564221009059,0.0268217584673281,177,266,312,346,386,344,317,282,411,340,426,392
CHCHD4,-13.5,0.00901767676767655,0.00171882487620468,4.4602523104874e-10,4.59054523859816,0.00402993667242372,0.00545014129995963,0.0044686813602969,0.00988515772641372,0.0135426285010773,0.00863509749303621,0.00768373511642912,0.00683212493028444,0.00854866912764717,0.0084856900408856,0.00989861419401284,0.00827916524119056,56,81,59,136,132,124,131,98,132,110,165,121
CHCHD5,-7.6,0.2140444123488,0.0123464053715087,0.00258468195454649,2.28717236140937,0.00554116292458261,0.00645942672587808,0.00984624706506097,0.00799534816106992,0.0126192674669129,0.00752089136490251,0.0080943163821925,0.00899330730619074,0.0108153616993718,0.01072282650621,0.00911872337872698,0.00957919945261717,77,96,130,110,123,108,138,129,167,139,152,140
CHCHD7,-12.6,0.0233035835023667,0.00171882487620468,3.80821468142518e-08,3.98469172721928,0.00453367875647668,0.00349885614318396,0.00560478679088086,0.0101758976595435,0.00923361034164358,0.00696378830083566,0.00533755645492404,0.00871444506413832,0.00764199209895732,0.01072282650621,0.00959865618813366,0.00868970236058844,63,52,74,140,90,100,91,125,118,139,160,127
CHD1L,-9.95,0.0908964926160338,0.00371897070075517,7.58316254051571e-17,6.59142903775243,0.00841968911917098,0.00861256896783744,0.0127243808225403,0.0141735717400785,0.0251359392633631,0.010933147632312,0.0120241656402135,0.0138733965421082,0.0120458519525937,0.0154285273470647,0.0126582278481013,0.0143003763256928,117,128,168,195,245,157,205,199,186,200,211,209
CHD4,-11.1,0.0535226148409891,0.00171882487620468,0.00126456317113975,2.41147662829761,0.00834772596430628,0.00612299825057193,0.0100734681511778,0.0130106120075592,0.0140556068533908,0.00884401114206128,0.010851076309461,0.010457334076966,0.01301729162619,0.0119571086939752,0.0101385805987162,0.00964762230585015,116,91,133,179,137,127,185,150,201,155,169,141
CHD7,-7.55,0.217425304878049,0.0123464053715087,0.0262338743149617,1.84561389379983,0.000287852619458837,6.728569506123e-05,0.000151480724077861,0.000290739933129815,0.000102595670462706,0.000766016713091922,0.000234617866150507,0.000278862242052426,0.00123049025322194,0.000385713183676618,0.000239966404703342,0.000410537119397879,4,1,2,4,1,11,4,4,19,5,4,6
CHEK1,-12.2,0.0289920802534319,0.00171882487620468,0.000287865610074691,2.65876431397494,0.0023028209556707,0.00255685641232674,0.00333257592971294,0.00465183893007705,0.00584795321637427,0.00501392757660167,0.00580679218722506,0.00376464026770775,0.00284955637588239,0.00601712566535524,0.00617913492111104,0.00492644543277455,32,38,44,64,57,72,99,54,44,78,103,72
CHEK2,-8.4,0.164822372402663,0.00972938246616284,3.87275842744633e-10,4.60966733467117,0.010146804835924,0.0118422823307765,0.0199197152162387,0.0189707806367205,0.0233918128654971,0.0167827298050139,0.0167751774297613,0.0186837702175125,0.020141182565896,0.02622849649001,0.020037194792729,0.017037290455012,141,176,263,261,228,241,286,268,311,340,334,249
CHERP,-9.5,0.109646668276195,0.00514728305173593,3.94083478770329e-75,22.0003763805628,0.00813183649971215,0.00356614183824519,0.0044686813602969,0.0182439308038959,0.00502718785267262,0.00522284122562674,0.00950202357909555,0.0199386503067485,0.00466291043326209,0.0145799583429762,0.0227368168456416,0.00971604515908313,113,53,59,251,49,75,162,286,72,189,379,142
CHFR,-7.95,0.191679261363637,0.0118818670376549,1.03992253331456e-35,11.7869511877994,0.00273459988485895,0.00174942807159198,0.00439294099825797,0.00327082424771042,0.011901097773674,0.00410863509749304,0.0030500322599566,0.00362520914668154,0.00343242018004015,0.0111085396898866,0.00569920211170436,0.00520013684570647,38,26,58,45,116,59,52,52,53,144,95,76
CHI3L1,-10.1,0.0855491668942911,0.00349341586057326,1.86118947360748e-09,4.39953655715955,0.673791018998273,0.710873368321895,0.799893963493146,1.02078790521878,0.897712116548682,0.723259052924791,0.786439087336501,0.851784718349136,1.01832782850852,0.920928797346293,0.812946187533745,0.756483065343825,9363,10565,10561,14044,8750,10386,13408,12218,15724,11938,13551,11056
CHIC2,-9.9,0.092852518924563,0.00384409809412879,0.00739492906589629,2.09679991011967,0.000719631548647093,0.00222042793702059,0.00318109520563508,0.00276202936473325,0.00410382681850826,0.00306406685236769,0.00340195905918236,0.00341606246514222,0.00278479373097597,0.00416570238370747,0.00455936168936349,0.00431063975367773,10,33,42,38,40,44,58,49,43,54,76,63
CHID1,-13.2,0.0169837398373979,0.00171882487620468,3.90940033740357e-24,8.63809329213557,0.0140328151986183,0.0214641367245324,0.0246156176626524,0.0339438871929059,0.0419616292192469,0.0257660167130919,0.0302070502668778,0.024191299498048,0.0369147075966582,0.0413484532901335,0.0362949187113804,0.0282586383852207,195,319,325,467,409,370,515,347,570,536,605,413
CHKB,-7.7,0.207206124314442,0.0123464053715087,6.78567788407769e-06,3.24303289320068,0.00424582613701785,0.00511371282465348,0.0100734681511778,0.00988515772641372,0.0120036934441367,0.00668523676880223,0.00791835298257962,0.00815672058003346,0.00984392202577553,0.0100285427755921,0.00875877377167197,0.0104686965446459,59,76,133,136,117,96,135,117,152,130,146,153
CHMP2A,-12.35,0.0266857876712333,0.00171882487620468,2.35733665054389e-23,8.42115281397475,0.0254029936672424,0.0283272776207778,0.0318866924183898,0.0454281145515337,0.0542731096747717,0.0318245125348189,0.0426417971728547,0.0324874511991076,0.0414480927401075,0.0592455450127285,0.0383946247525346,0.0404379062606911,353,421,421,625,529,457,727,466,640,768,640,591
CHMP3,-12.3,0.0272357656163628,0.00171882487620468,0.0393360739302365,1.75975858277668,0.00683649971214738,0.00686314089624546,0.00734681511777626,0.0111208024422154,0.011182928080435,0.00772980501392758,0.0112616575752244,0.0108059118795315,0.0104915484748397,0.0101828280490627,0.0107384966104745,0.00903181662675333,95,102,97,153,109,111,192,155,162,132,179,132
CHMP4A,-0.9,0.899800196270854,0.0123464053715087,0.00602860190373621,2.13444451684162,7.19631548647093e-05,0,0,0,0,0,5.86544665376268e-05,0,0.000129525289812836,0.000539998457147265,5.99916011758354e-05,0,1,0,0,0,0,0,1,0,2,7,1,0
CHMP4B,1.95,0.777021317829457,0.0163540457554621,0.00199952189960304,2.33248766063701,0.00237478411053541,0,0.00136332651670075,0.00123564471580172,0.000718169693238945,0.000626740947075209,0.00181828846266643,0.00146402677077524,0.000712389093970598,0.00138856746123582,0.0010198572199892,0.000547382825863838,33,0,18,17,7,9,31,21,11,18,17,8
CHMP6,-13.1,0.0182321802935012,0.00171882487620468,1.1542419889384e-07,3.82997531406659,0.00482153137593552,0.00787242632216391,0.0044686813602969,0.0120657072248873,0.011901097773674,0.00988857938718663,0.0106751129098481,0.00913273842721696,0.0113982255035296,0.0111085396898866,0.00869878217049613,0.0120424221690044,67,117,59,166,116,142,182,131,176,144,145,176
CHMP7,-12.3,0.0272357656163628,0.00171882487620468,0.000228814051364127,2.69556991238172,0.00122337363270006,0.00107657112097968,0.000833143982428236,0.00210786451519116,0.00348825279573202,0.00201949860724234,0.0030500322599566,0.00299776910206358,0.00213716728191179,0.00269999228573633,0.00359949607055012,0.00109476565172768,17,16,11,29,34,29,52,43,33,35,60,16
CHORDC1,-9.7,0.101248554186573,0.00458121222700831,3.73430834480764e-05,2.98321168932639,0.00179907887161773,0.00188399946171444,0.00302961448155722,0.00399767408053496,0.0062583358982251,0.00194986072423398,0.00469235732301015,0.00327663134411601,0.00446862249854284,0.00331713337961892,0.00293958845761593,0.00321587410195005,25,28,40,55,61,28,80,47,69,43,49,47
CHP1,-7.2,0.24379934550465,0.0123464053715087,7.45500826435887e-38,12.3572329047605,0.00381404720782959,0.00854528327277621,0.00787699765204878,0.0213693850850414,0.0104647583871961,0.00550139275766017,0.00563082878761218,0.0128973786949247,0.0154782721326339,0.0118799660572398,0.00827884096226528,0.0078002052685597,53,127,104,294,102,79,96,185,239,154,138,114
CHPF,-5.45,0.395339724470956,0.0123464053715087,0.0262954734175944,1.84510280265932,7.19631548647093e-05,0.00013457139012246,0.000908884344467167,0.000726849832824538,0.000102595670462706,0.000348189415041783,0.000293272332688134,0.000418293363078639,0.00097143967359627,0.000694283730617912,0.00131981522586838,0.000957919945261717,1,2,12,10,1,5,5,6,15,9,22,14
CHRAC1,-10.3,0.0783289136013689,0.00309427945567041,0.00160601961189537,2.37049844808591,0.0023028209556707,0.00296057058269412,0.00386275846398546,0.00588748364587876,0.00615574022776239,0.00313370473537604,0.00375388585840812,0.00467094255437814,0.0064762644906418,0.00493712875106071,0.0057591937128802,0.00458433116660965,32,44,51,81,60,45,64,67,100,64,96,67
CHTF18,-1.65,0.810873884500975,0.0123464053715087,3.12596962801453e-25,8.94159320785144,0.00287852619458837,0.00047099986542861,0.000984624706506097,0.000218054949847362,0.00205191340925413,0.000557103064066852,0.000997125931139656,0.00341606246514222,0.00064762644906418,0.00570855511841395,0.00149979002939588,0.00157372562435854,40,7,13,3,20,8,17,49,10,74,25,23
CHTF8,-12.95,0.0194999999999996,0.00171882487620468,3.62894150285729e-50,15.5956131363138,0.00223085780080599,0.00262414210738797,0.00522608498068621,0.0183893007704608,0.0144659895352416,0.00584958217270195,0.00563082878761218,0.00662297824874512,0.00822485590311508,0.0138856746123582,0.00833883256344112,0.0124529592884023,31,39,69,253,141,84,96,95,127,180,139,182
CHTOP,-13.5,0.00901767676767655,0.00171882487620468,1.93506175819105e-22,8.16758500834858,0.0195739781232009,0.0170905665455524,0.0222676664394456,0.0359790667248146,0.0461680517082179,0.0287604456824513,0.0278022171388351,0.034021193530396,0.0352308788290914,0.03695132299622,0.0347351370808087,0.0266164899076291,272,254,294,495,450,413,474,488,544,479,579,389
CHURC1-FNTB,4.2,0.523723476297968,0.0163540457554621,3.28598281694132e-15,6.12007993065524,0.000575705238917674,0,0.000302961448155722,0.000363424916412269,0,6.96378830083565e-05,0,0.00174288901282766,0,0,5.99916011758354e-05,6.84228532329798e-05,8,0,4,5,0,1,0,25,0,0,1,1
CIAO1,-7.35,0.232938322512721,0.0123464053715087,4.29467189569797e-06,3.31074073549651,0.00431778929188256,0.00356614183824519,0.00924032416874953,0.00792266317778747,0.0103621627167334,0.00661559888579387,0.00756642618335386,0.00773842721695482,0.0104267858299333,0.0097971148653861,0.00755894174815526,0.00691070817653096,60,53,122,109,101,95,129,111,161,127,126,101
CIAPIN1,-10.85,0.0603724843286043,0.00201118784078275,0.00528391234636224,2.1585198883262,0.00381404720782959,0.00484457004440856,0.00802847837612664,0.00959441779328391,0.00892582333025546,0.00647632311977716,0.00762508064989149,0.00829615170105968,0.00822485590311508,0.00825426213067963,0.00857879896814446,0.00910023947998631,53,72,106,132,87,93,130,119,127,107,143,133
CIB1,-13.5,0.00901767676767655,0.00171882487620468,9.76929433332632e-33,10.9860263691033,0.0277058146229131,0.0212622796393487,0.0296144815572218,0.0468818142171827,0.0598132758797579,0.033008356545961,0.0418792891078656,0.0441299498047964,0.0463700537529953,0.0599398287433464,0.049193112964185,0.0515224084844338,385,316,391,645,583,474,714,633,716,777,820,753
CINP,-11.9,0.0347941176470588,0.00171882487620468,2.88454292894322e-06,3.36927124044631,0.00662061024755325,0.00666128381106177,0.00727107475573733,0.0101032126762611,0.0145685852057043,0.00905292479108635,0.00950202357909555,0.00662297824874512,0.00835438119292792,0.0124971071511224,0.00959865618813366,0.00910023947998631,92,99,96,139,142,130,162,95,129,162,160,133
CIPC,-4,0.545715896487985,0.0123464053715087,0.0128074358543368,1.99056197516087,0.000215889464594128,0.00047099986542861,0.000378701810194653,0.000363424916412269,0.000307787011388119,0.000139275766016713,0.000645199131913895,0.000697155605131065,0.00110096496340911,0.00154285273470647,0.000179974803527506,0.000889497092028738,3,7,5,5,3,2,11,10,17,20,3,13
CIR1,-10.25,0.0800364994363019,0.00316751387115619,0.0262235072587841,1.84579068436252,0.00662061024755325,0.00686314089624546,0.0100734681511778,0.0112661724087803,0.011182928080435,0.00905292479108635,0.0126107103055898,0.0105967651979922,0.0104915484748397,0.0121113939674458,0.00947867298578199,0.00862127950735546,92,102,133,155,109,130,215,152,162,157,158,126
CIRBP,-12.9,0.0200818414322255,0.00171882487620468,1.57931185178356e-20,7.63468759565192,0.0156160046056419,0.022540707845512,0.0274937514201318,0.0354702718418375,0.0453472863445163,0.0280640668523677,0.0346061352571998,0.0296291132180703,0.0385337737193187,0.0435084471187225,0.0347351370808087,0.0355114608279165,217,335,363,488,442,403,590,425,595,564,579,519
CIRH1A,-13.5,0.00901767676767655,0.00171882487620468,1.41018865194067e-08,4.12323457348067,0.00179907887161773,0.00181671376665321,0.000833143982428236,0.00443378398022968,0.00533497486406074,0.0032033426183844,0.00434043052378439,0.00341606246514222,0.00375623340457224,0.00586284039188459,0.00563921051052853,0.00478959972630859,25,27,11,61,52,46,74,49,58,76,94,70
CISD1,-5.4,0.400600395927602,0.0123464053715087,0.000221013441722774,2.70118909839459,0.00561312607944732,0.00370071322836765,0.0027266530334015,0.00465183893007705,0.00554016620498615,0.00389972144846797,0.0030500322599566,0.00481037367540435,0.00550482481704553,0.00786854894700301,0.00443937848701182,0.00697913102976394,78,55,36,64,54,56,52,69,85,102,74,102
CISD2,-12.55,0.0238177083333338,0.00171882487620468,3.2438070753196e-07,3.68366612510809,0.00626079447322971,0.00787242632216391,0.0113610543058396,0.0127925570577119,0.017133476967272,0.0121866295264624,0.0126107103055898,0.0127579475738985,0.0161258985816981,0.0149656715266528,0.013858059871618,0.0129319192610332,87,117,150,176,167,175,215,183,249,194,231,189
CISD3,-10.25,0.0800364994363019,0.00316751387115619,8.33932068106965e-06,3.2120477005884,0.00870754173862982,0.00995828286906204,0.0134060440808907,0.0186800407035906,0.0177490509900482,0.011142061281337,0.0127866737052027,0.0126185164528723,0.0153487468428211,0.0169713800817712,0.0137980682704421,0.0143003763256928,121,148,177,257,173,160,218,181,237,220,230,209
CISH,-6.25,0.319794149345651,0.0123464053715087,0.0177448619249398,1.9253802984696,0.000143926309729419,0.00094199973085722,0.00106036506854503,0.00145369966564908,0.00143633938647789,0.00104456824512535,0.000821162531526776,0.000139431121026213,0.00123049025322194,0.00208285119185374,0.000839882416461695,0.0017105713308245,2,14,14,20,14,15,14,2,19,27,14,25
CIT,-1.3,0.853588418618679,0.0123464053715087,0.000426333573697465,2.59437347113438,0.000287852619458837,0,0.000454442172233583,0.000436109899694723,0.000410382681850826,0,0.000234617866150507,0.00139431121026213,6.4762644906418e-05,0.000308570546941294,0.000179974803527506,0.000273691412931919,4,0,6,6,4,0,4,20,1,4,3,4
CITED2,-1.25,0.859717716061761,0.0123464053715087,0,134.675537125926,0.0104346574553828,0.0119095680258377,0.00734681511777626,0.0838057857246693,0.00512978352313532,0.00334261838440111,0.00299137779341897,0.0667177914110429,0.00595816333139045,0.0654940985882897,0.0777491151238827,0.0120424221690044,145,177,97,1153,50,48,51,957,92,849,1296,176
CITED4,4.5,0.491620142027114,0.0163540457554621,2.39186346254448e-29,10.0701819039296,0.00367012089810017,0.00033642847530615,0.000681663258350375,0.000508794882977177,0.000102595670462706,6.96378830083565e-05,0.000410581265763388,0.00348577802565533,0.000582863804157762,0.000385713183676618,0.000419941208230848,0.0010263427984947,51,5,9,7,1,1,7,50,9,5,7,15
CIZ1,-11.3,0.0486819560272937,0.00171882487620468,1.95404219750399e-26,9.27220048305164,0.00136729994242948,0.00047099986542861,0.000605922896311444,0.00290739933129815,0.0016415307274033,0.00125348189415042,0.0015250161299783,0.00390407138873397,0.00110096496340911,0.00624855357556121,0.00533925250464935,0.00164214847759152,19,7,8,40,16,18,26,56,17,81,89,24
CKAP2,-4.5,0.491620142027114,0.0123464053715087,7.24701061094398e-12,5.13362215459289,0.0193580886586068,0.0277217063652268,0.0342346436415966,0.0332170373600814,0.0422694162306351,0.0274373259052925,0.0262185465423192,0.0278165086447295,0.0346480150249336,0.0416570238370748,0.0278361029455876,0.026958604173794,269,412,452,457,412,394,447,399,535,540,464,394
CKAP5,-7.05,0.256262742099898,0.0123464053715087,1.57293038087145e-44,14.1241219459475,0.00208693149107657,0.00282599919257166,0.0027266530334015,0.0123564471580172,0.009438801682569,0.00215877437325905,0.00533755645492404,0.0042526491912995,0.00207240463700538,0.00362570392656021,0.00245965564820925,0.00314745124871707,29,42,36,170,92,31,91,61,32,47,41,46
CKB,-12.9,0.0200818414322255,0.00171882487620468,7.20919700736796e-29,9.93887733789713,0.00503742084052965,0.00881442605302113,0.0146936302355525,0.0210786451519116,0.0272904483430799,0.0167130919220056,0.021056953487008,0.0142916899051868,0.0220840619130885,0.0235285042042737,0.0201571779950807,0.0167635990420801,70,131,194,290,266,240,359,205,341,305,336,245
CKS1B,-8.1,0.182414136530652,0.0115919028210277,4.14242512435863e-07,3.6488976115158,0.0193580886586068,0.0202529942134302,0.0234795122320685,0.0257304840819887,0.0263670873089156,0.018941504178273,0.019180010557804,0.0246095928611266,0.0346480150249336,0.0289284887757464,0.0288559601655768,0.0258638385220664,269,301,310,354,257,272,327,353,535,375,481,378
CKS2,-7.5,0.221333719892953,0.0123464053715087,7.43931264315668e-11,4.82806449369544,0.0240356937248129,0.0205221369936751,0.0282511550405211,0.0321994475941271,0.038781163434903,0.0185933147632312,0.0302070502668778,0.0246095928611266,0.0361375558577812,0.0337113322533364,0.0271761953326534,0.027027027027027,334,305,373,443,378,267,515,353,558,437,453,395
CLASRP,-6.2,0.324352842040754,0.0123464053715087,3.43331276181523e-16,6.40362594310103,0.00575705238917674,0.00396985600861257,0.00310535484359615,0.00596016862916122,0.00430901815943367,0.00396935933147632,0.00504428412223591,0.0114333519241495,0.00284955637588239,0.00863997531435624,0.00839882416461695,0.00704755388299692,80,59,41,82,42,57,86,164,44,112,140,103
CLCN7,-7.35,0.232938322512721,0.0123464053715087,0.043236169172087,1.73962509783521,0,0,0,0,0.000307787011388119,0,0.000117308933075254,0.000278862242052426,0.000129525289812836,0,0.000539924410582519,0,0,0,0,0,3,0,2,4,2,0,9,0
CLEC11A,-12.75,0.0215429216867473,0.00171882487620468,2.65064676899962e-46,14.5888566246059,0.106145653425446,0.113712824653479,0.128455654018026,0.216964675098125,0.232071406586642,0.123537604456825,0.152970848730131,0.212005019520357,0.221164432355417,0.212296536295611,0.167076609274702,0.194594594594595,1475,1690,1696,2985,2262,1774,2608,3041,3415,2752,2785,2844
CLEC16A,-8.65,0.151097058823529,0.00832204085007934,0.0108165903946433,2.02369882944222,0.000143926309729419,0.00047099986542861,0.000302961448155722,0.000508794882977177,0.00102595670462706,0.000557103064066852,0.000234617866150507,0.0010457334076966,0.00161906612266045,0.00123428218776518,0.000479932809406683,0.000342114266164899,2,7,4,7,10,8,4,15,25,16,8,5
CLEC5A,-10.35,0.0765566445661576,0.00290494372577366,0.0345646155148798,1.78770395802972,0.000215889464594128,0.00040371417036738,0.000378701810194653,0.00130832969908417,0.000512978352313532,0.000417827298050139,0.00175963399612881,0.000906302286670385,0.00097143967359627,0.000462855820411942,0.000599916011758354,0.000684228532329798,3,6,5,18,5,6,30,13,15,6,10,10
CLIC1,-13.5,0.00901767676767655,0.00171882487620468,3.7298001172589e-62,18.6809806084635,0.106649395509499,0.114183824518907,0.137014314928425,0.241822939380724,0.292705447830102,0.174094707520891,0.220306176315326,0.267010596765198,0.258662003756233,0.270384941757309,0.221488991541184,0.214163530619227,1482,1697,1809,3327,2853,2500,3756,3830,3994,3505,3692,3130
CLINT1,-3.45,0.605848669558082,0.0123464053715087,0.000367958519454969,2.61836425554351,0.00654864709268854,0.00968914008881712,0.0116640157539953,0.0108300625090856,0.0127218631373756,0.00633704735376045,0.00985395037832131,0.0122002230897936,0.00945534615633702,0.0142713877960349,0.0111584378187054,0.0110845022237427,91,144,154,149,124,91,168,175,146,185,186,162
CLN3,-9.95,0.0908964926160338,0.00371897070075517,0.000250389051616143,2.68105968112482,0.00237478411053541,0.00188399946171444,0.00242369158524578,0.0037796191306876,0.00574535754591156,0.00215877437325905,0.00217021526189219,0.00446179587283882,0.00356194546985299,0.00416570238370747,0.00395944567760514,0.00485802257954157,33,28,32,52,56,31,37,64,55,54,66,71
CLN6,-9.85,0.0948934299017072,0.00400954722488776,1.41397665553967e-18,7.08342488807256,0.0030944156591825,0.00296057058269412,0.00658941149738696,0.00995784270969618,0.00974658869395711,0.00445682451253482,0.00680391811836471,0.0123396542108199,0.00809533061330225,0.0106456838694747,0.00527926090347351,0.0057475196715703,43,44,87,137,95,64,116,177,125,138,88,84
CLNS1A,-2.4,0.725696279874554,0.0123464053715087,0.00088340284518256,2.47269182294154,0.00863557858376511,0.0123805678912663,0.0129516019086571,0.0127198720744294,0.0144659895352416,0.00807799442896936,0.0124347469059769,0.00892359174567764,0.0125639531118451,0.0118799660572398,0.0116383706281121,0.0166267533356141,120,184,171,175,141,116,212,128,194,154,194,243
CLOCK,-7.75,0.204199521002211,0.0123464053715087,0.00174278768356571,2.35634699606873,0.000215889464594128,0,0.000227221086116792,0.000581479866259631,0.000512978352313532,0.00118384401114206,0.000117308933075254,0,0.000194287934719254,0.000462855820411942,0.00107984882116504,0.000889497092028738,3,0,3,8,5,17,2,0,3,6,18,13
CLPP,-12.25,0.0281031317494603,0.00171882487620468,8.03417054533714e-17,6.58435427553107,0.0298647092688543,0.0297402772170637,0.0464288419298644,0.0548771623782527,0.0637119113573407,0.0396935933147632,0.0488005161593055,0.0492889012827663,0.0578330419014313,0.0575484070045514,0.0503929449877017,0.0495381457406774,415,442,613,755,621,570,832,707,893,746,840,724
CLPX,-5.25,0.414540253058954,0.0123464053715087,0.0018983648858534,2.34153807978707,0.000719631548647093,0.00100928542591845,0.00113610543058396,0.000290739933129815,0.0015389350569406,0.00264623955431755,0.00146636166344067,0.000836586726157278,0.00097143967359627,0.00254570701226568,0.00107984882116504,0.0017105713308245,10,15,15,4,15,38,25,12,15,33,18,25
CLSPN,-11.65,0.0396327358087924,0.00171882487620468,1.75766991447059e-14,5.90694875024632,0.00633275762809442,0.00639214103081685,0.00977050670302204,0.0132286669574066,0.0182620293423618,0.00898328690807799,0.0100885682444718,0.00982989403234802,0.0141830192345055,0.0165856668980946,0.0128981942528046,0.0124529592884023,88,95,129,182,178,129,172,141,219,215,215,182
CLTA,-13.45,0.0137533980582535,0.00171882487620468,2.49935735248629e-38,12.4852716777205,0.0816062176165803,0.0967568294980487,0.127546769673559,0.177205989242622,0.213193803221504,0.131963788300836,0.155141063992023,0.151840490797546,0.187746907583706,0.189153745275013,0.148119263303138,0.151282928498118,1134,1438,1684,2438,2078,1895,2645,2178,2899,2452,2469,2211
CLTB,-12.2,0.0289920802534319,0.00171882487620468,1.09859753880978e-05,3.1701730225088,0.0023028209556707,0.00255685641232674,0.0037112777399076,0.00501526384648932,0.00820765363701652,0.00341225626740947,0.00445773945685964,0.0043223647518126,0.00524577423741986,0.00586284039188459,0.00521926930229768,0.0054054054054054,32,38,49,69,80,49,76,62,81,76,87,79
CLTC,-3.55,0.595389362710258,0.0123464053715087,2.24509466436197e-12,5.28633182361174,0.000647668393782383,0.00114385681604091,0.00159054760281754,0.00152638464893153,0.00133374371601518,0.00125348189415042,0.000410581265763388,0.00383435582822086,0.00168382876756687,0.00439713029391345,0.00119983202351671,0.00123161135819364,9,17,21,21,13,18,7,55,26,57,20,18
CLUAP1,-4.95,0.444913369345037,0.0123464053715087,0.0344632729570386,1.78841460301602,0.000647668393782383,0.0013457139012246,0.00204498977505112,0.00232591946503852,0.00277008310249307,0.00181058495821727,0.00140770719690304,0.0010457334076966,0.00272003108606956,0.0013114248245005,0.00119983202351671,0.00109476565172768,9,20,27,32,27,26,24,15,42,17,20,16
CLUH,-6.35,0.311383081476866,0.0123464053715087,0.0117136954249719,2.0084943074694,0.000143926309729419,0,0,0.000218054949847362,0.000102595670462706,0,0.000469235732301015,0.000697155605131065,0,0.000462855820411942,0,6.84228532329798e-05,2,0,0,3,1,0,8,10,0,6,0,1
CLYBL,-9.15,0.125657434733258,0.00607504168456882,0.0125958988590983,1.99403727785961,0.0023028209556707,0.00275871349751043,0.00151480724077861,0.00465183893007705,0.00369344413665743,0.00174094707520891,0.00299137779341897,0.00369492470719465,0.00317336960041448,0.00416570238370747,0.00245965564820925,0.00437906260691071,32,41,20,64,36,25,51,53,49,54,41,64
CMAS,-9.25,0.121112728112728,0.00582408429079359,0.0025646545106194,2.28856924409455,0.00554116292458261,0.00659399811600054,0.00908884344467167,0.0114842273586277,0.0103621627167334,0.00731197771587744,0.0093847146460203,0.0121305075292805,0.0110096496340911,0.00995140013885674,0.00929869818225449,0.00800547382825864,77,98,120,158,101,105,160,174,170,129,155,117
CMC2,-11.6,0.0407218029350102,0.00171882487620468,4.62602346321141e-09,4.27590468974085,0.00748416810592976,0.00800699771228637,0.0124214193743846,0.0148277365896206,0.0157997332512568,0.013857938718663,0.0123760924394393,0.011154489682097,0.0164497118062302,0.0191313739103603,0.0148779170916072,0.0166951761888471,104,119,164,204,154,199,211,160,254,248,248,244
CMPK1,-11.4,0.0459814380617426,0.00171882487620468,2.26954061915557e-06,3.40392476633367,0.00187104202648244,0.0026914278024492,0.00318109520563508,0.0047245239133595,0.00656612290961321,0.00327298050139276,0.003929849258021,0.00292805354155047,0.0032381322453209,0.00694283730617912,0.004739336492891,0.00396852548751283,26,40,42,65,64,47,67,42,50,90,79,58
CMSS1,-12.85,0.0205142857142851,0.00171882487620468,1.79852538521993e-26,9.28242594405043,0.0287852619458837,0.0302785627775535,0.0352950087101416,0.0494257886320686,0.061865189289012,0.0362813370473538,0.0362484603202534,0.0417596207473508,0.048960559549252,0.0657255264984957,0.0415141880136781,0.0433800889497092,400,450,466,680,603,521,618,599,756,852,692,634
CMTM1,-7.3,0.236311672473868,0.0123464053715087,0.000359790849632986,2.62207405061695,0,0,0,0.000290739933129815,0,0,0.000117308933075254,6.97155605131065e-05,0.000194287934719254,0.00084856900408856,0.000299958005879177,0,0,0,0,4,0,0,2,1,3,11,5,0
CMTM6,-9.25,0.121112728112728,0.00582408429079359,9.8865977309642e-13,5.39274184515799,0.00446171560161198,0.00477728434934733,0.010906612133606,0.01184765227504,0.0155945419103314,0.0105153203342618,0.010851076309461,0.00738984941438929,0.0121753772424066,0.01072282650621,0.0088187653728478,0.00793705097502566,62,71,144,163,152,151,185,106,188,139,147,116
CMTM7,-13.35,0.015341481481481,0.00171882487620468,2.8009726400039e-13,5.55449368236442,0.00748416810592976,0.0111021396851029,0.0103764295993335,0.0208605902020643,0.0214424951267057,0.0144846796657382,0.0180655756935891,0.0130368098159509,0.0151544589081018,0.0191313739103603,0.0155378247045414,0.016900444748546,104,165,137,287,209,208,308,187,234,248,259,247
CNBP,-12.45,0.0249811827956986,0.00171882487620468,8.30628390262887e-22,7.99181048656709,0.0423143350604491,0.0381509890997174,0.052336590168901,0.0769733972961186,0.0780753052221196,0.0464484679665738,0.0596515924687665,0.0614194088120469,0.0665112363188913,0.0810769112088251,0.0604115423840662,0.0632227163872734,588,567,691,1059,761,667,1017,881,1027,1051,1007,924
CNIH1,-10.85,0.0603724843286043,0.00201118784078275,0.0021069067033225,2.32335558211533,0.00719631548647093,0.00733414076167407,0.00878588199651594,0.00959441779328391,0.0132348414896891,0.00870473537604457,0.0101472227110094,0.00948131622978249,0.00984392202577553,0.0143485304327702,0.0111584378187054,0.00957919945261717,100,109,116,132,129,125,173,136,152,186,186,140
CNIH4,-10.45,0.0734400415553577,0.00258795263976066,1.85007247307343e-07,3.76324998616555,0.0160477835348302,0.0188399946171444,0.0256002423691585,0.0292193632795464,0.0331384015594542,0.0256963788300836,0.0263945099419321,0.0201477969882878,0.0278479373097597,0.0289284887757464,0.030235766992621,0.0255217242559015,223,280,338,402,323,369,450,289,430,375,504,373
CNN2,-11.9,0.0347941176470588,0.00171882487620468,5.31991780667365e-67,19.9231337583863,0.0259067357512953,0.0334409904454313,0.0440808907066576,0.0718127634830644,0.0837180670975685,0.0513231197771588,0.0435802686374567,0.079824316787507,0.0879476717829156,0.0748283576332639,0.0553122562841202,0.0396168320218953,360,497,582,988,816,737,743,1145,1358,970,922,579
CNN3,-8.1,0.182414136530652,0.0115919028210277,0.033742950682899,1.79302675500276,0.00122337363270006,0.00181671376665321,0.00113610543058396,0.0018898095653438,0.00400123114804555,0.0016016713091922,0.0015250161299783,0.00167317345231456,0.00220192992681821,0.00192856591838309,0.00221968924350591,0.00157372562435854,17,27,15,26,39,23,26,24,34,25,37,23
CNOT1,-9.8,0.0970936858316222,0.00407898906022319,5.44846994194842e-08,3.93487014316891,0.000143926309729419,0.00168214237653075,0.0017420283268954,0.00247128943160343,0.0031804657843439,0.00139275766016713,0.00193559739574169,0.00362520914668154,0.0039505213392915,0.00455141556738409,0.00179974803527506,0.00212110845022237,2,25,23,34,31,20,33,52,61,59,30,31
CNOT10,-8.9,0.138088440567067,0.00728044028478603,0.0154452120669501,1.95310008198228,0.00223085780080599,0.00127842820616337,0.0037112777399076,0.00290739933129815,0.00492459218220991,0.00299442896935933,0.00422312159070913,0.00467094255437814,0.00466291043326209,0.00416570238370747,0.00347951286819845,0.00348956551488197,31,19,49,40,48,43,72,67,72,54,58,51
CNOT2,-10.35,0.0765566445661576,0.00290494372577366,2.56406748820299e-05,3.04152220551519,0.00237478411053541,0.00390257031355134,0.00469590244641369,0.00654164849542085,0.00748948394377757,0.0036908077994429,0.00451639392339727,0.00522866703848299,0.00731817887442523,0.00779140631026768,0.00503929449877017,0.0064317482039001,33,58,62,90,73,53,77,75,113,101,84,94
CNOT3,-3.05,0.651792599749915,0.0123464053715087,2.14058840755645e-71,21.0480401450737,0.00417386298215314,0.00195128515677567,0.00280239339544043,0.0117022823084751,0.00287267877295578,0.0016016713091922,0.00164232506305355,0.0128973786949247,0.00433909720873,0.0123428218776518,0.00791889135521027,0.0013684570646596,58,29,37,161,28,23,28,185,67,160,132,20
CNOT4,-8.3,0.17072407960199,0.0101401683086751,0.020861988124216,1.89280897841975,0.00151122625215889,0.00161485668146952,0.00159054760281754,0.00232591946503852,0.00277008310249307,0.0016016713091922,0.00199425186227931,0.00390407138873397,0.00349718282494657,0.00316284810614827,0.00299958005879177,0.00157372562435854,21,24,21,32,27,23,34,56,54,41,50,23
CNOT6,3.7,0.578424664107486,0.0163540457554621,7.76950090649903e-05,2.8686738884303,0.000215889464594128,6.728569506123e-05,0.000227221086116792,0.000145369966564908,0,0,0,0.000906302286670385,6.4762644906418e-05,0.000617141093882589,0,0,3,1,3,2,0,0,0,13,1,8,0,0
CNOT7,-9.95,0.0908964926160338,0.00371897070075517,9.4649399695609e-19,7.13297419364284,0.00906735751295337,0.0156102812542054,0.0161326971142922,0.0179531908707661,0.027598235354468,0.0159470752089136,0.0188280837585782,0.0145705521472393,0.0218250113334629,0.0282342050451284,0.0180574719539265,0.0244269586041738,126,232,213,247,269,229,321,209,337,366,301,357
CNP,-11.75,0.037553934571176,0.00171882487620468,9.45867733079085e-26,9.08504088986913,0.00143926309729419,0.00356614183824519,0.00575626751495872,0.0104666375926734,0.0120036934441367,0.00598885793871866,0.00522024752184879,0.00906302286670385,0.0118515640178745,0.0123428218776518,0.00641910132581439,0.00636332535066712,20,53,76,144,117,86,89,130,183,160,107,93
CNPPD1,-11.45,0.0447293158313447,0.00171882487620468,6.26699695453873e-07,3.59048643119167,0.000647668393782383,0.00282599919257166,0.00287813375747936,0.00545137374618404,0.00523237919359803,0.00355153203342618,0.00234617866150507,0.00571667596207474,0.00537529952723269,0.00501427138779603,0.00467934489171516,0.00417379404721177,9,42,38,75,51,51,40,82,83,65,78,61
CNPY2,-13.45,0.0137533980582535,0.00171882487620468,5.34291534555211e-27,9.42654779989323,0.0220926885434657,0.0324317050195129,0.0377187002953874,0.0519697630469545,0.0650456550733559,0.0462395543175487,0.0457504838993489,0.0409230340211935,0.0558253999093323,0.0591684023759932,0.0463135161077449,0.0592541908997605,307,482,498,715,634,664,780,587,862,767,772,866
CNPY3,-12.95,0.0194999999999996,0.00171882487620468,1.85298277830764e-27,9.55433161186338,0.0356217616580311,0.043601130399677,0.0489282738771491,0.074792847797645,0.0838206627680312,0.0495125348189415,0.0570707959411109,0.064138315672058,0.0795285279450813,0.0775283499190002,0.0733697282380467,0.0680807389668149,495,648,646,1029,817,711,973,920,1228,1005,1223,995
CNPY4,-10.35,0.0765566445661576,0.00290494372577366,0.0269772772391484,1.83968367985666,0.000143926309729419,6.728569506123e-05,0.000227221086116792,0.00138101468236662,0.000615574022776239,0.000557103064066852,0.000703853598451522,0.000836586726157278,0.000777151738877016,7.71426367353236e-05,0.000659907612934189,0.000273691412931919,2,1,3,19,6,8,12,12,12,1,11,4
CNRIP1,-9.75,0.0990699238578678,0.00452613634664272,0.0170638629014779,1.93327228726184,7.19631548647093e-05,0.00026914278024492,0.000908884344467167,0.00123564471580172,0.00215450907971684,0.00104456824512535,0.000821162531526776,0.000627440044617959,0.00129525289812836,0.000925711640823883,0.000839882416461695,0.000752651385562778,1,4,12,17,21,15,14,9,20,12,14,11
CNTLN,-12.65,0.0227791023842918,0.00171882487620468,0.00101054012966948,2.44985432536684,0.00201496833621186,0.00322971336293904,0.00340831629175187,0.00450646896351214,0.0063609315686878,0.0036908077994429,0.00422312159070913,0.00467094255437814,0.00485719836798135,0.00709712257964977,0.00479932809406683,0.0054054054054054,28,48,45,62,62,53,72,67,75,92,80,79
CNTNAP3B,-4.45,0.496405155829165,0.0123464053715087,0.0117534033601405,2.00778533819833,0.000287852619458837,0,0,7.26849832824538e-05,0.000307787011388119,0,0.000175963399612881,6.97155605131065e-05,0.000194287934719254,0.00084856900408856,0,0.000342114266164899,4,0,0,1,3,0,3,1,3,11,0,5
CNTROB,-0.2,0.978816446748351,0.0123464053715087,0.000476942872300937,2.57600098551817,0.000215889464594128,0.00040371417036738,0.000302961448155722,0.000581479866259631,0.000307787011388119,0.00020891364902507,0.000117308933075254,0.00167317345231456,0.000129525289812836,0.000462855820411942,0.000599916011758354,0.000273691412931919,3,6,4,8,3,3,2,24,2,6,10,4
COA1,-6.75,0.27826612244898,0.0123464053715087,0.0119328980078601,2.00462413787354,0.00575705238917674,0.00619028394563316,0.00969476634098311,0.00879488297717691,0.0121062891145994,0.00661559888579387,0.00838758871488064,0.00732013385387619,0.00861343177255359,0.0100285427755921,0.00875877377167197,0.00910023947998631,80,92,128,121,118,95,143,105,133,130,146,133
COA3,-12.6,0.0233035835023667,0.00171882487620468,2.9610933268864e-10,4.64502083251403,0.01237766263673,0.0153411384739604,0.0199954555782777,0.0247855792993168,0.0321124448548271,0.0216573816155989,0.0204704088216318,0.024191299498048,0.0244155171297196,0.0239913600246856,0.0236366908632791,0.0253848785494355,172,228,264,341,313,311,349,347,377,311,394,371
COA4,-10.7,0.0644099936948295,0.00219869984164253,9.77657341216411e-18,6.84530593588937,0.022524467472654,0.0266451352442471,0.0342346436415966,0.0407762756214566,0.0509900482199651,0.0314066852367688,0.038829256847909,0.0344394868934746,0.0412538048053883,0.0511455681555196,0.0356950026996221,0.030448169688676,313,396,452,561,497,451,662,494,637,663,595,445
COA5,-12.4,0.0258479906814207,0.00171882487620468,3.46471789968938e-05,2.9950049879419,0.00453367875647668,0.00423899878885749,0.00613496932515337,0.00894025294374182,0.0102595670462706,0.00571030640668524,0.00744911725027861,0.00892359174567764,0.00841914383783434,0.0071742652163851,0.0103785470034195,0.0078002052685597,63,63,81,123,100,82,127,128,130,93,173,114
COA6,-9.2,0.123312356979405,0.00585779321572382,2.76570163127321e-27,9.50623807102463,0.0125215889464594,0.0109675682949805,0.0159054760281754,0.022895769733973,0.0211347081153175,0.0117688022284123,0.016188632764385,0.0141522587841606,0.0240269412602811,0.0202113708246548,0.014218009478673,0.0320903181662675,174,163,210,315,206,169,276,203,371,262,237,469
COA7,-10.05,0.0872469652009709,0.00365886153392469,4.63071278581583e-07,3.6331966278313,0.00194300518134715,0.00329699905800027,0.00287813375747936,0.00675970344526821,0.0062583358982251,0.00222841225626741,0.00645199131913895,0.00355549358616843,0.00498672365779418,0.00493712875106071,0.004739336492891,0.00362641122134793,27,49,38,93,61,32,110,51,77,64,79,53
COASY,-10.2,0.0816308762169679,0.00323362350730555,1.1899986711045e-09,4.45982989465949,0.00582901554404145,0.00524828421477594,0.0062107096871923,0.00806803314435238,0.00759207961424028,0.00438718662952646,0.0102645316440847,0.0138733965421082,0.00796580532348941,0.0097971148653861,0.00845881576579279,0.00725282244269586,81,78,82,111,74,63,175,199,123,127,141,106
COG1,-0.7,0.923636240046611,0.0123464053715087,0.00972875741421957,2.04418994464455,0.00179907887161773,0.00127842820616337,0.000984624706506097,0.00203517953190871,0.00112855237508977,0.0011142061281337,0.000762508064989149,0.0010457334076966,0.0018133540573797,0.00239142173879503,0.00311956326114344,0.000957919945261717,25,19,13,28,11,16,13,15,28,31,52,14
COG3,-6.7,0.281617184969226,0.0123464053715087,0.00340607822401124,2.23838457280309,0.000215889464594128,0.00100928542591845,0.000833143982428236,0.00225323448175607,0.00194931773879142,0.000835654596100279,0.000469235732301015,0.00125488008923592,0.000906677028689852,0.00200570855511841,0.00125982362469254,0.000684228532329798,3,15,11,31,19,12,8,18,14,26,21,10
COG7,-5.25,0.414540253058954,0.0123464053715087,0.000197523284084344,2.719756737216,0.000647668393782383,0.00208585654689813,0.00280239339544043,0.00239860444832098,0.0031804657843439,0.00132311977715877,0.00175963399612881,0.00439208031232571,0.00388575869438508,0.00285427755920697,0.00221968924350591,0.00198426274375641,9,31,37,33,31,19,30,63,60,37,37,29
COG8,-10.75,0.0631404998397949,0.00201118784078275,4.07017889166529e-05,2.96996397270431,0.00179907887161773,0.00349885614318396,0.00249943194728471,0.00516063381305422,0.00502718785267262,0.00334261838440111,0.00703853598451522,0.00550752928053542,0.0039505213392915,0.00408855974697215,0.0030595716599676,0.00376325692781389,25,52,33,71,49,48,120,79,61,53,51,55
COL6A2,-6.1,0.332534487974588,0.0123464053715087,0.00852061785109958,2.0701545688195,0.000287852619458837,0,0,0.000726849832824538,0,0.000487465181058496,0.000175963399612881,0.000278862242052426,0,0.00084856900408856,0.000179974803527506,0.00013684570646596,4,0,0,10,0,7,3,4,0,11,3,2
COLGALT2,-8.8,0.142879927163667,0.00773694032435086,0.000118961480654939,2.80127267009186,0,0,0,0.000218054949847362,0,0,0,6.97155605131065e-05,0.000194287934719254,0.000925711640823883,0.000299958005879177,0.000273691412931919,0,0,0,3,0,0,0,1,3,12,5,4
COMMD1,-13.4,0.0146362126245842,0.00171882487620468,9.54014034129069e-11,4.79497059725943,0.00662061024755325,0.00820885479747006,0.00833143982428236,0.0143189417066434,0.0156971375807941,0.0112813370473538,0.0143703443017186,0.00976017847183491,0.0139887312997863,0.0141171025225642,0.0173975643409923,0.0156004105371194,92,122,110,197,153,162,245,140,216,183,290,228
COMMD10,-5.2,0.419276994331536,0.0123464053715087,0.02638434425774,1.84436323266054,0.00237478411053541,0.00208585654689813,0.0037112777399076,0.00428841401366478,0.00502718785267262,0.00355153203342618,0.00334330459264473,0.00250976017847184,0.00433909720873,0.00347141865308956,0.00227968084468174,0.00198426274375641,33,31,49,59,49,51,57,36,67,45,38,29
COMMD4,-13.3,0.0159905149051483,0.00171882487620468,7.7130968558155e-09,4.20583301119392,0.0077720207253886,0.00928542591844974,0.00810421873816557,0.0157726413722925,0.0169282856263466,0.0126740947075209,0.0134318728371165,0.0106664807585053,0.0153487468428211,0.0177428064491244,0.0123582698422221,0.0132056106739651,108,138,107,217,165,182,229,153,237,230,206,193
COMMD5,-13.5,0.00901767676767655,0.00171882487620468,2.20852062778034e-14,5.87823560981819,0.00791594703511802,0.0103619970394294,0.011966977202151,0.0149731065561855,0.0195957730583769,0.0146239554317549,0.0183588480262772,0.0184049079754601,0.0187164043779548,0.0249170716655095,0.0161977323174756,0.0171741361614779,110,154,158,206,191,210,313,264,289,323,270,251
COMMD6,-10.1,0.0855491668942911,0.00349341586057326,2.33857573686963e-23,8.4222142089325,0.067573402417962,0.0609608397254744,0.0843747633113686,0.103648786160779,0.11901097773674,0.0645543175487465,0.0849316675464837,0.0880507529280535,0.0969496794249077,0.122579649772429,0.0971863939048533,0.0816284639069449,939,906,1114,1426,1160,927,1448,1263,1497,1589,1620,1193
COMMD7,-10.7,0.0644099936948295,0.00219869984164253,2.79693030148338e-10,4.65255194317893,0.0092832469775475,0.0118422823307765,0.0107551314095281,0.0150457915394679,0.0194931773879142,0.00926183844011142,0.0153088157663206,0.0146402677077524,0.0155430347775403,0.0155056699838,0.0183574299598056,0.0210058159425248,129,176,142,207,190,133,261,210,240,201,306,307
COMMD8,-11.25,0.0497613298662706,0.00171882487620468,0.000640413653387093,2.52691429727018,0.00136729994242948,0.00208585654689813,0.00136332651670075,0.00196249454862625,0.0048219965117472,0.00257660167130919,0.00211156079535457,0.00271890686001115,0.00427433456382359,0.00323999074288359,0.00263963045173676,0.00314745124871707,19,31,18,27,47,37,36,39,66,42,44,46
COMMD9,-11,0.055891623931624,0.00171882487620468,3.45530601364467e-07,3.67472754529314,0.00381404720782959,0.00316242766787781,0.00651367113534803,0.00864951301061201,0.0107725453985842,0.00738161559888579,0.00774238958296674,0.00773842721695482,0.00569911275176478,0.00917997377150351,0.0057591937128802,0.00718439958946288,53,47,86,119,105,106,132,111,88,119,96,105
COMT,-13.3,0.0159905149051483,0.00171882487620468,3.92385254150258e-16,6.38673420004272,0.0105785837651123,0.0130534248418786,0.0125729000984625,0.0194068905364152,0.020621729763004,0.0154596100278552,0.026570473341545,0.0241215839375349,0.0253869568033159,0.024068502661421,0.0191373207750915,0.0188847074923024,147,194,166,267,201,222,453,346,392,312,319,276
COPA,-13.2,0.0169837398373979,0.00171882487620468,1.38694072645927e-12,5.3488119095702,0.000863557858376511,0.00074014264567353,0.00143906687873968,0.00341619421427533,0.00287267877295578,0.00243732590529248,0.00656930025221421,0.00278862242052426,0.00317336960041448,0.00354856128982489,0.00245965564820925,0.00191583989052343,12,11,19,47,28,35,112,40,49,46,41,28
COPB1,-13.2,0.0169837398373979,0.00171882487620468,0.00299036065609628,2.26157793881706,0.00151122625215889,0.00248957071726551,0.00227221086116792,0.00486989387992441,0.00554016620498615,0.00292479108635097,0.00445773945685964,0.00453151143335192,0.00408004662910433,0.00331713337961892,0.00407942887995681,0.00383167978104687,21,37,30,67,54,42,76,65,63,43,68,56
COPB2,-9.3,0.118725145518044,0.00577750842327555,6.85434001854625e-05,2.88832054818724,0.00302245250431779,0.00410442739873503,0.00636219041127017,0.00806803314435238,0.00554016620498615,0.00508356545961003,0.0063346823860637,0.00697155605131065,0.00654102713554822,0.00995140013885674,0.00701901733757274,0.00567909681833732,42,61,84,111,54,73,108,100,101,129,117,83
COPE,-13.4,0.0146362126245842,0.00171882487620468,1.94046513034278e-20,7.60974180114792,0.0817501439263097,0.0884806890055174,0.0954328561690525,0.125090856229103,0.164050477069868,0.101044568245125,0.107220364830782,0.108337981037368,0.136454892817823,0.131528195633727,0.119863219149319,0.135066712281902,1136,1315,1260,1721,1599,1451,1828,1554,2107,1705,1998,1974
COPG1,-13.2,0.0169837398373979,0.00171882487620468,1.727679650729e-47,14.8976875754178,0.00438975244674727,0.00612299825057193,0.00552904642884193,0.0200610553859573,0.0142607981943162,0.0084958217270195,0.00756642618335386,0.0149191299498048,0.0121106145975002,0.0211370824654787,0.0196172535844982,0.00889497092028738,61,91,73,276,139,122,129,214,187,274,327,130
COPS2,-5.55,0.38506700143472,0.0123464053715087,0.00182562144098679,2.34847498281163,0.00187104202648244,0.00275871349751043,0.00431720063621904,0.00486989387992441,0.00502718785267262,0.00264623955431755,0.00281541439380609,0.00488008923591746,0.00401528398419791,0.00563141248167862,0.00275961365408843,0.00301060554225111,26,41,57,67,49,38,48,70,62,73,46,44
COPS3,-13.25,0.0165106382978712,0.00171882487620468,5.62804377824184e-11,4.86505139194675,0.010146804835924,0.0112367110752254,0.0115882753919564,0.0184619857537433,0.0200061557402278,0.0188718662952646,0.0130799460378908,0.0138733965421082,0.0152192215530082,0.0229885057471264,0.0155978163057172,0.020184741703729,141,167,153,254,195,271,223,199,235,298,260,295
COPS4,-8.65,0.151097058823529,0.00832204085007934,1.99977759214934e-06,3.42257312171522,0.00280656303972366,0.00275871349751043,0.00590774823903658,0.00537868876290158,0.00779727095516569,0.00376044568245125,0.00486832072262303,0.00655326268823201,0.00738294151933165,0.0081771194939443,0.00467934489171516,0.00622647964420116,39,41,78,74,76,54,83,94,114,106,78,91
COPS5,-9.45,0.111771425161136,0.00527547019696666,4.42592847999137e-25,8.90056344826116,0.0188543465745538,0.0159467097295115,0.029463000833144,0.0342346271260358,0.0463732430491433,0.0270194986072423,0.0221713883512229,0.0212632459564975,0.0313451201347063,0.0349456144411016,0.029875817385566,0.0286691755046185,262,237,389,471,452,388,378,305,484,453,498,419
COPS6,-9.55,0.107552368164062,0.00511084210977673,1.42173263874574e-16,6.5135401841878,0.0153281519861831,0.0285964204010227,0.0362796334166477,0.0387410960895479,0.0484251564583975,0.0334958217270195,0.0363657692533286,0.0269799219185722,0.0400880771970727,0.0384170330941912,0.0374347591337213,0.0366746493328772,213,425,479,533,472,481,620,387,619,498,624,536
COPS7A,-10.05,0.0872469652009709,0.00365886153392469,5.21242982791479e-11,4.87527012290817,0.00100748416810593,0.00168214237653075,0.00386275846398546,0.00508794882977177,0.00697650559146404,0.00334261838440111,0.00299137779341897,0.00606525376464027,0.00304384431060165,0.0055542698449433,0.00569920211170436,0.00321587410195005,14,25,51,70,68,48,51,87,47,72,95,47
COPS7B,-11.7,0.0386468029578078,0.00171882487620468,3.34401608922671e-07,3.67935605709753,0.00215889464594128,0.00329699905800027,0.00424146027418011,0.00581479866259631,0.00666871858007592,0.00438718662952646,0.00469235732301015,0.00941160066926938,0.00589340068648404,0.00509141402453136,0.00437938688583598,0.0057475196715703,30,49,56,80,65,63,80,135,91,66,73,84
COPS8,-13,0.0189847222222229,0.00171882487620468,1.51613591461752e-11,5.0371764643326,0.00280656303972366,0.00349885614318396,0.00401423918806332,0.00748655327809275,0.0112855237508977,0.00459610027855153,0.00768373511642912,0.00481037367540435,0.00660578978045463,0.00755997840006171,0.00707900893874858,0.00732124529592884,39,52,53,103,110,66,131,69,102,98,118,107
COPZ1,-13,0.0189847222222229,0.00171882487620468,6.86664450036411e-25,8.84759626870848,0.0210852043753598,0.0191091373973893,0.0264333863515868,0.0391772059892426,0.0426797989124859,0.0270891364902507,0.0271570180069212,0.043851087562744,0.0432614467974872,0.045282727763635,0.0339552462655228,0.0331166609647622,293,284,349,539,416,389,463,629,668,587,566,484
COQ10B,-11.6,0.0407218029350102,0.00171882487620468,0.00011193495822913,2.81103679525595,0.00187104202648244,0.00228771363208182,0.00143906687873968,0.00370693414740515,0.0048219965117472,0.00250696378830084,0.0024048331280427,0.00292805354155047,0.00375623340457224,0.00493712875106071,0.00239966404703342,0.00478959972630859,26,34,19,51,47,36,41,42,58,64,40,70
COQ4,-12.6,0.0233035835023667,0.00171882487620468,1.58279186698022e-09,4.42130437292535,0.00352619458837075,0.00571928408020455,0.00530182534272514,0.00959441779328391,0.0121062891145994,0.00605849582172702,0.0093847146460203,0.00718070273284997,0.00984392202577553,0.0112628249633572,0.00785889975403444,0.00903181662675333,49,85,70,132,118,87,160,103,152,146,131,132
COQ5,-8.6,0.153928750260797,0.00850910568055861,8.81679238007797e-10,4.49991281324218,0.00482153137593552,0.00753599784685776,0.0091645838067106,0.0111934874254979,0.0107725453985842,0.008008356545961,0.00926740571294504,0.00948131622978249,0.00926105822161777,0.0143485304327702,0.00731897534345192,0.0151898734177215,67,112,121,154,105,115,158,136,143,186,122,222
COQ6,-4.9,0.449814506380121,0.0123464053715087,0.00174575286770935,2.35603310288472,0.00100748416810593,0.0013457139012246,0.0017420283268954,0.000799534816106992,0.00266748743203037,0.00132311977715877,0.00316734119303185,0.000836586726157278,0.00291431902078881,0.00246856437553036,0.00155978163057172,0.00246322271638727,14,20,23,11,26,19,54,12,45,32,26,36
COQ7,-9.55,0.107552368164062,0.00511084210977673,0.0370409670627539,1.77276634186005,0.0015831894070236,0.00168214237653075,0.000984624706506097,0.00159906963221398,0.00287267877295578,0.00139275766016713,0.00322599565956948,0.00160345789180145,0.00272003108606956,0.00246856437553036,0.00341952126702262,0.00239479986315429,22,25,13,22,28,20,55,23,42,32,57,35
COQ9,-13.15,0.0177669256381796,0.00171882487620468,1.28933704194156e-08,4.13544016507703,0.00438975244674727,0.00746871215179653,0.00855866091039915,0.0109027474923681,0.014671180876167,0.0101671309192201,0.0107337673763857,0.0135945343000558,0.0104267858299333,0.0145028157062408,0.0122982782410463,0.0111529250769757,61,111,113,150,143,146,183,195,161,188,205,163
CORO1A,-9.75,0.0990699238578678,0.00452613634664272,1.67284819562112e-17,6.77867688187584,0.0502302820955671,0.0627102677970663,0.0796788608649549,0.0861317051897078,0.115214937929619,0.0690111420612813,0.0785383306938823,0.0745259341885109,0.0838676251538113,0.0910283113476819,0.078708980742696,0.091412931919261,698,932,1052,1185,1123,991,1339,1069,1295,1180,1312,1336
CORO1B,-7,0.259928257933829,0.0123464053715087,3.31152266919965e-15,6.11897602058887,0.00676453655728267,0.00612299825057193,0.0106036506854503,0.00981247274313127,0.0134400328306145,0.00668523676880223,0.00832893424834301,0.0100390407138873,0.0126934784016579,0.0182828049062717,0.00887875697402364,0.00841601094765652,94,91,140,135,131,96,142,144,196,237,148,123
CORO1C,-13.35,0.015341481481481,0.00171882487620468,1.37285170078747e-24,8.76437541666494,0.00244674726540012,0.0026914278024492,0.00386275846398546,0.00843145806076465,0.0139530111829281,0.00459610027855153,0.00780104404950437,0.00620468488566648,0.00673531507026747,0.0097971148653861,0.00563921051052853,0.00656859391036606,34,40,51,116,136,66,133,89,104,127,94,96
COTL1,-11.2,0.0508562590975257,0.00171882487620468,0.000471124377263068,2.57799432920377,0.00194300518134715,0.00114385681604091,0.000378701810194653,0.00298008431458061,0.0016415307274033,0.00243732590529248,0.00263945099419321,0.00334634690462911,0.00362670811475941,0.00308570546941294,0.00263963045173676,0.00143687991789258,27,17,5,41,16,35,45,48,56,40,44,21
COX10,-10.5,0.0711279592448305,0.00258795263976066,0.0172922426496859,1.93059777052769,0.000575705238917674,0.00013457139012246,0.000227221086116792,0.000581479866259631,0.00174412639786601,0.00020891364902507,0.00123174379729016,0.0010457334076966,0.00129525289812836,0.000771426367353236,0.00107984882116504,0.00116318850496066,8,2,3,8,17,3,21,15,20,10,18,17
COX14,-9.55,0.107552368164062,0.00511084210977673,0.000251459222727543,2.68036638462436,0.0148244099021301,0.0155429955591441,0.0149208513216693,0.0194068905364152,0.0255463219452139,0.0146239554317549,0.0208223356208575,0.0156162855549359,0.01735638883492,0.0199028002777135,0.0206371108044874,0.0172425590147109,206,231,197,267,249,210,355,224,268,258,344,252
COX15,-5.7,0.370427292576419,0.0123464053715087,0.00327908279879726,2.24507059453078,0.00251871042026482,0.00248957071726551,0.00310535484359615,0.00552405872946649,0.00369344413665743,0.00264623955431755,0.00129039826382779,0.00348577802565533,0.00388575869438508,0.00362570392656021,0.00449937008818765,0.00246322271638727,35,37,41,76,36,38,22,50,60,47,75,36
COX16,-12.1,0.0307704959514169,0.00171882487620468,8.44207434488424e-12,5.11382463445639,0.0102187679907887,0.0120441394159602,0.0140877073392411,0.0215147550516063,0.0247255565815123,0.0129526462395543,0.0165992140301484,0.0162437255995538,0.0192345055372061,0.02144565301242,0.0176975223468714,0.0214163530619227,142,179,186,296,241,186,283,233,297,278,295,313
COX17,-12.6,0.0233035835023667,0.00171882487620468,5.96369615797895e-10,4.55190312519592,0.014608520437536,0.00861256896783744,0.0132545633568128,0.0210059601686292,0.0234944085359598,0.0161559888579387,0.019649246290105,0.0142916899051868,0.0202707078557088,0.0208285119185374,0.0169776231327614,0.020253164556962,203,128,175,289,229,232,335,205,313,270,283,296
COX19,-9.55,0.107552368164062,0.00511084210977673,0.0066110502479369,2.11747047570145,0.000143926309729419,0.00047099986542861,0.00106036506854503,0.00101758976595435,0.0016415307274033,0.000626740947075209,0.00105578039767728,0.00118516452872281,0.00226669257172463,0.0016199953714418,0.000959865618813366,0.00205268559698939,2,7,14,14,16,9,18,17,35,21,16,30
COX20,-12.5,0.0243235843186059,0.00171882487620468,3.41188421326764e-08,4.00031619445395,0.00561312607944732,0.00955456869869466,0.0115125350299174,0.0163541212385521,0.0140556068533908,0.0115598885793872,0.0134318728371165,0.0129670942554378,0.0126287157567515,0.0161228110776826,0.014577959085728,0.0177899418405748,78,142,152,225,137,166,229,186,195,209,243,260
COX4I1,-12.95,0.0194999999999996,0.00171882487620468,3.03752326062952e-25,8.94507492413232,0.39730857800806,0.363813753196071,0.456184200560479,0.601104811745893,0.673950959269519,0.460933147632312,0.496803331573699,0.491564417177914,0.588109578395182,0.703155133842475,0.546103545503629,0.489839206294902,5521,5407,6023,8270,6569,6619,8470,7051,9081,9115,9103,7159
COX5A,-13.5,0.00901767676767655,0.00171882487620468,9.59445166853833e-33,10.9885415099107,0.127950489349453,0.160072668550666,0.20465045822919,0.269079808111644,0.328819123832974,0.217339832869081,0.248577629186463,0.229085331846068,0.265397318826501,0.278716346524724,0.231687563741076,0.255354088265481,1778,2379,2702,3702,3205,3121,4238,3286,4098,3613,3862,3732
COX5B,-12.5,0.0243235843186059,0.00171882487620468,2.45350616775182e-23,8.41609389621797,0.26863845710996,0.277217063652268,0.354389153980156,0.434583515045792,0.440135426285011,0.335933147632312,0.376385711771951,0.389221974344674,0.428987759860113,0.468795803440562,0.406263123162757,0.531645569620253,3733,4120,4679,5979,4290,4824,6417,5583,6624,6077,6772,7770
COX6A1,-13.45,0.0137533980582535,0.00171882487620468,3.30560501943981e-17,6.69435005220848,0.0684369602763385,0.0744852644327816,0.0946754525486632,0.13032417502544,0.123012208884785,0.1008356545961,0.114082937415684,0.110220301171221,0.126092869632796,0.129753914988814,0.114703941448197,0.127129661306877,951,1107,1250,1793,1199,1448,1945,1581,1947,1682,1912,1858
COX6B1,-13.15,0.0177669256381796,0.00171882487620468,2.72537572112947e-14,5.85121310024615,0.073258491652274,0.0752254070784551,0.086192532000303,0.107719145224597,0.124243356930338,0.0917827298050139,0.102352044108159,0.0887479085331846,0.113464153876044,0.132608192548021,0.10414541964125,0.0990078686281218,1018,1118,1138,1482,1211,1318,1745,1273,1752,1719,1736,1447
COX6C,-11.55,0.0418103661044836,0.00171882487620468,1.93120308691314e-24,8.72321645002809,0.155368451352907,0.161956668012381,0.210936908278422,0.265808983863934,0.304298758592387,0.201949860724234,0.24716992198956,0.19973508087005,0.285991839906742,0.275013499961429,0.235766992621033,0.24775915155662,2159,2407,2785,3657,2966,2900,4214,2865,4416,3565,3930,3621
COX7A2,-12.15,0.0299352331606216,0.00171882487620468,0.000151513871484358,2.76223032223875,0.00172711571675302,0.0013457139012246,0.00227221086116792,0.00428841401366478,0.00359084846619473,0.00285515320334262,0.00498562965569828,0.0021611823759063,0.00375623340457224,0.00509141402453136,0.00323954646349511,0.00294218268901813,24,20,30,59,35,41,85,31,58,66,54,43
COX7A2L,-12.65,0.0227791023842918,0.00171882487620468,2.76305468177485e-19,7.28503468042501,0.0159038572251008,0.0150719956937155,0.0184049079754601,0.0278383485971798,0.0323176361957525,0.0178969359331476,0.0234031321485131,0.0225181260457334,0.0286250890486367,0.0338656175268071,0.0224968504409383,0.0324324324324324,221,224,243,383,315,257,399,323,442,439,375,474
COX7B,-12.3,0.0272357656163628,0.00171882487620468,7.39025805368932e-17,6.5946317685842,0.0599453080023028,0.0591441259588212,0.06869650836931,0.0910015990696322,0.106391710269827,0.0659470752089137,0.0775412047627427,0.0722253206915784,0.0874943332685707,0.10607112551107,0.0835083088367629,0.0840232637700992,833,879,907,1252,1037,947,1322,1036,1351,1375,1392,1228
COX7C,-12.5,0.0243235843186059,0.00171882487620468,6.42913078321216e-25,8.85568443141508,0.161557282671272,0.159265240209931,0.201999545557828,0.268643698211949,0.291576895455012,0.191364902506964,0.244471816528829,0.217721695482432,0.270772618353734,0.303093419733086,0.241106245125682,0.262264796442012,2245,2367,2667,3696,2842,2748,4168,3123,4181,3929,4019,3833
COX8A,-13.5,0.00901767676767655,0.00171882487620468,6.99751517488652e-23,8.29052501819682,0.0961427748992516,0.102543399273314,0.109672044232371,0.15314725977613,0.179029444957423,0.12075208913649,0.13396680157194,0.120189626324596,0.158279904151286,0.17881663195248,0.136180934669146,0.162367430721861,1336,1524,1448,2107,1745,1734,2284,1724,2444,2318,2270,2373
CPEB2,-7,0.259928257933829,0.0123464053715087,0.00296949733219328,2.26281666558162,0.000143926309729419,0.00013457139012246,0,0.000799534816106992,0.000102595670462706,0.000417827298050139,0.000117308933075254,0.000906302286670385,0.000712389093970598,0.000154285273470647,0.000119983202351671,0,2,2,0,11,1,6,2,13,11,2,2,0
CPEB4,0.1,0.988799400636823,0.0163540457554621,0.0142988285162397,1.96849676796872,0,0.00040371417036738,0.000454442172233583,0.000654164849542085,0.00102595670462706,0,0.000293272332688134,0.000418293363078639,0,0.000308570546941294,0.000239966404703342,0,0,6,6,9,10,0,5,6,0,4,4,0
CPM,-13.35,0.015341481481481,0.00171882487620468,1.67050012088512e-05,3.10701414671673,0.00496545768566494,0.00619028394563316,0.00651367113534803,0.00821340311091728,0.0137478198420027,0.00905292479108635,0.0107924218429233,0.00864472950362521,0.00848390648274076,0.00887140322456221,0.00947867298578199,0.00910023947998631,69,92,86,113,134,130,184,124,131,115,158,133
CPNE1,-4.1,0.535320846297449,0.0123464053715087,0.00551698502865695,2.15074001733604,0,0,0,0,0,6.96378830083565e-05,0.000527890198838642,0.00020914668153932,0,7.71426367353236e-05,0,0,0,0,0,0,0,1,9,3,0,1,0,0
CPPED1,-11.4,0.0459814380617426,0.00171882487620468,8.45243204173669e-07,3.54758166782193,0.0023028209556707,0.00363342753330642,0.0027266530334015,0.00603285361244367,0.00677131425053863,0.00355153203342618,0.00510293858877353,0.00369492470719465,0.00498672365779418,0.00809997685720898,0.00563921051052853,0.00431063975367773,32,54,36,83,66,51,87,53,77,105,94,63
CPSF1,-7.7,0.207206124314442,0.0123464053715087,4.62322852305546e-66,19.6841898771029,0.00172711571675302,0.0020185708518369,0.00106036506854503,0.00414304404709987,0.00379603980712014,0.00153203342618384,0.00346061352571998,0.0126882320133854,0.00233145521663105,0.00794569158373833,0.00209970604115424,0.000547382825863838,24,30,14,57,37,22,59,182,36,103,35,8
CPSF2,-4.65,0.474887136875163,0.0123464053715087,4.09766011066303e-05,2.96889056841443,0.000287852619458837,0.00188399946171444,0.00393849882602439,0.00421572903038232,0.00359084846619473,0.00146239554317549,0.00310868672649422,0.00188232013385388,0.00310860695550806,0.002622849649001,0.00353950446937429,0.00342114266164899,4,28,52,58,35,21,53,27,48,34,59,50
CPSF3,-8.05,0.1853964093702,0.0117351258486441,0.0148587465118768,1.96078224213647,0.00460564191134139,0.00417171309379626,0.0062107096871923,0.00719581334496293,0.00923361034164358,0.00577994428969359,0.00434043052378439,0.00669269380925823,0.00641150184573538,0.00794569158373833,0.00653908452816606,0.0057475196715703,64,62,82,99,90,83,74,96,99,103,109,84
CPSF3L,-10.2,0.0816308762169679,0.00323362350730555,5.6252774128427e-10,4.55975815425935,0.00402993667242372,0.00760328354191899,0.00961902597894418,0.0105393225759558,0.014671180876167,0.00738161559888579,0.00756642618335386,0.0120607919687674,0.0103620231850269,0.0138085319756229,0.0112184294198812,0.0106055422511119,56,113,127,145,143,106,129,173,160,179,187,155
CPSF4,6.75,0.27826612244898,0.0163540457554621,0.00365234232800157,2.22573371633017,0.000359815774323546,0.0006728569506123,0.000530182534272514,0.000218054949847362,0,0.000348189415041783,5.86544665376268e-05,0.000418293363078639,0.000129525289812836,0.00123428218776518,0.000239966404703342,0,5,10,7,3,0,5,1,6,2,16,4,0
CPSF6,-12.8,0.021014487079091,0.00171882487620468,1.70653015641922e-12,5.32208098355107,0.00172711571675302,0.00464271295922487,0.00537756570476407,0.00806803314435238,0.0080024622960911,0.00626740947075209,0.00756642618335386,0.00725041829336308,0.00569911275176478,0.0115713955102985,0.010558521806947,0.00821074238795758,24,69,71,111,78,90,129,104,88,150,176,120
CPSF7,-10.2,0.0816308762169679,0.00323362350730555,1.93363598695882e-71,21.0610726329773,0.00611686816350029,0.00275871349751043,0.00242369158524578,0.0191161506032854,0.00656612290961321,0.00327298050139276,0.00504428412223591,0.0140825432236475,0.010232497895214,0.00856283267762092,0.0184174215609815,0.00561067396510434,85,41,32,263,64,47,86,202,158,111,307,82
CPT1A,-9.2,0.123312356979405,0.00585779321572382,0.00934695966610162,2.05207756110964,0.00489349453080023,0.00639214103081685,0.00613496932515337,0.00603285361244367,0.00923361034164358,0.00633704735376045,0.00985395037832131,0.00697155605131065,0.0101029726054012,0.00725140785312042,0.00797888295638611,0.00629490249743414,68,95,81,83,90,91,168,100,156,94,133,92
CPT1B,5.8,0.360640464296209,0.0163540457554621,1.60846451933769e-08,4.10533926141568,0.00122337363270006,0.00026914278024492,0,0,0,0,5.86544665376268e-05,0.000418293363078639,6.4762644906418e-05,0.000231427910205971,0,6.84228532329798e-05,17,4,0,0,0,0,1,6,1,3,0,1
CPT2,-8.8,0.142879927163667,0.00773694032435086,5.38378389142975e-16,6.34703426390144,0.00525331030512378,0.00639214103081685,0.0081799591002045,0.0163541212385521,0.0133374371601518,0.00584958217270195,0.0124347469059769,0.00794757389849414,0.0112039375688103,0.00964282959191545,0.00743895854580359,0.00786862812179268,73,95,108,225,130,84,212,114,173,125,124,115
CPVL,-12.2,0.0289920802534319,0.00171882487620468,0.00753373986659412,2.09335167168267,0.00136729994242948,0.00248957071726551,0.00242369158524578,0.00450646896351214,0.00512978352313532,0.00334261838440111,0.003929849258021,0.00481037367540435,0.00291431902078881,0.00316284810614827,0.00365948767172596,0.00437906260691071,19,37,32,62,50,48,67,69,45,41,61,64
CRABP1,-13.5,0.00901767676767655,0.00171882487620468,7.86943091166484e-21,7.71956258443453,0.0123056994818653,0.0125151392813888,0.015299553131864,0.0262392789649658,0.0332409972299169,0.0215181058495822,0.0232858232154379,0.018962632459565,0.0270707855708827,0.0276942065879812,0.0220769092327074,0.0265480670543962,171,186,202,361,324,309,397,272,418,359,368,388
CRAT,-7.65,0.210830665696617,0.0123464053715087,4.56583799691731e-17,6.65422078991317,0.00143926309729419,0.00174942807159198,0.00151480724077861,0.00145369966564908,0.00728429260285216,0.00188022284122563,0.00181828846266643,0.00237032905744562,0.00194287934719254,0.00192856591838309,0.00209970604115424,0.00273691412931919,20,26,20,20,71,27,31,34,30,25,35,40
CRCP,-12.85,0.0205142857142851,0.00171882487620468,1.5900543230852e-07,3.78476656662827,0.00474956822107081,0.00706499798142915,0.00742255547981519,0.0122110771914522,0.0137478198420027,0.008008356545961,0.00868086104756877,0.00941160066926938,0.0113982255035296,0.012882820334799,0.0107984882116504,0.00937393089291823,66,105,98,168,134,115,148,135,176,167,180,137
CREB3,-13.5,0.00901767676767655,0.00171882487620468,8.56535763771177e-07,3.5456500449492,0.00201496833621186,0.00188399946171444,0.00219647049912899,0.00530600377961913,0.00728429260285216,0.00445682451253482,0.00416446712417151,0.00501952035694367,0.00589340068648404,0.00416570238370747,0.00467934489171516,0.00451590831337667,28,28,29,73,71,64,71,72,91,54,78,66
CREG1,-4.45,0.496405155829165,0.0123464053715087,0.0342752123154216,1.78970121808502,0,0.00060557125555107,0.000605922896311444,0.000726849832824538,0.00102595670462706,0.000417827298050139,0.00158367059651592,0.000418293363078639,0.000453338514344926,0.00115713955102985,0.000359949607055012,0.000410537119397879,0,9,8,10,10,6,27,6,7,15,6,6
CRELD1,-7.05,0.256262742099898,0.0123464053715087,1.9572961432026e-07,3.75500180446127,0.00482153137593552,0.00497914143453102,0.00636219041127017,0.0085041430440471,0.009438801682569,0.00396935933147632,0.00709719045105285,0.00585610708310095,0.00550482481704553,0.0105685412327393,0.00947867298578199,0.0054054054054054,67,74,84,117,92,57,121,84,85,137,158,79
CRELD2,-13.3,0.0159905149051483,0.00171882487620468,3.67028707527821e-15,6.10568379659212,0.00474956822107081,0.00679585520118423,0.00840718018632129,0.0117022823084751,0.0184672206832872,0.0100974930362117,0.010851076309461,0.00982989403234802,0.0147011203937569,0.0141942451592995,0.0110384546163537,0.0129319192610332,66,101,111,161,180,145,185,141,227,184,184,189
CRIP1,-12.75,0.0215429216867473,0.00171882487620468,5.70653976969288e-30,10.2403270147774,0.0179907887161773,0.0205894226887364,0.0231008104218738,0.0266753888646606,0.0373448240484252,0.0295264623955432,0.0285647252038243,0.0223786949247072,0.0321870345184897,0.0350227570778369,0.0290959265702802,0.0519329456038317,250,306,305,367,364,424,487,321,497,454,485,759
CRIP2,-13.5,0.00901767676767655,0.00171882487620468,4.38417965429513e-12,5.19952935495107,0,0,0,0.00239860444832098,0.00194931773879142,0.00125348189415042,0.00205290632881694,0.000278862242052426,0.00213716728191179,0.00185142328164777,0.00251964724938509,0.000547382825863838,0,0,0,33,19,18,35,4,33,24,42,8
CRIPT,-10.45,0.0734400415553577,0.00258795263976066,0.000828835109678105,2.48328257645244,0.00194300518134715,0.00242228502220428,0.00340831629175187,0.00436109899694723,0.00512978352313532,0.00222841225626741,0.00346061352571998,0.0042526491912995,0.00401528398419791,0.00640283884903186,0.00431939528466015,0.00355798836811495,27,36,45,60,50,32,59,61,62,83,72,52
CRK,-6.15,0.328246691008672,0.0123464053715087,0.0357199454082501,1.78073072010157,0,0,0,7.26849832824538e-05,0,0,0.000117308933075254,0,0.000129525289812836,0.000385713183676618,0.000479932809406683,0,0,0,0,1,0,0,2,0,2,5,8,0
CRKL,-10.2,0.0816308762169679,0.00323362350730555,1.66123862217805e-40,13.0603533242848,0.00662061024755325,0.00726685506661284,0.0128758615466182,0.0195522605029801,0.0140556068533908,0.00919220055710306,0.0171857586955247,0.0152677077523703,0.016579237096043,0.018822803363419,0.0278361029455876,0.00684228532329798,92,108,170,269,137,132,293,219,256,244,464,100
CRLF3,4.35,0.507072462847707,0.0163540457554621,0.0137201188538408,1.97682249795733,0.00107944732297064,0.00013457139012246,0.00121184579262289,0.000436109899694723,0.000102595670462706,6.96378830083565e-05,0.000293272332688134,0.0010457334076966,0.00097143967359627,0.000539998457147265,0.000359949607055012,0.000410537119397879,15,2,16,6,1,1,5,15,15,7,6,6
CRNDE,-2.85,0.672768427518427,0.0123464053715087,0.0144350674934952,1.96660863835164,0.00237478411053541,0.00396985600861257,0.00431720063621904,0.00319813926442797,0.00554016620498615,0.00403899721448468,0.00299137779341897,0.0020914668153932,0.00556958746195195,0.00401141711023683,0.0049193112964185,0.00499486828600753,33,59,57,44,54,58,51,30,86,52,82,73
CRNKL1,-9.2,0.123312356979405,0.00585779321572382,0.00692571119970414,2.10903127001161,0.000215889464594128,0,0,0.000363424916412269,0.000102595670462706,6.96378830083565e-05,0.00105578039767728,0.000139431121026213,0.000712389093970598,0.000462855820411942,0.000299958005879177,0.000205268559698939,3,0,0,5,1,1,18,2,11,6,5,3
CRTAP,-10.45,0.0734400415553577,0.00258795263976066,6.13180731513961e-27,9.41013931345413,0.00949913644214162,0.00746871215179653,0.0138604862531243,0.0199883704026748,0.0169282856263466,0.0105153203342618,0.0109097307759986,0.0188929168990519,0.0257107700278479,0.0232199336573324,0.0137380766692663,0.0157372562435854,132,111,183,275,165,151,186,271,397,301,229,230
CRTC1,-9.3,0.118725145518044,0.00577750842327555,3.94949313928391e-10,4.60701650309904,0.00179907887161773,0.00033642847530615,0.000227221086116792,0.00356156418084024,0.00102595670462706,0.000905292479108635,0.00146636166344067,0.00306748466257669,0.00194287934719254,0.00169713800817712,0.00275961365408843,0.00369483407458091,25,5,3,49,10,13,25,44,30,22,46,54
CRTC2,-2.65,0.695684343712179,0.0123464053715087,1.17545454703202e-10,4.76749991137332,0.00287852619458837,0.00275871349751043,0.000833143982428236,0.00247128943160343,0.000307787011388119,0.000626740947075209,0.00363657692533286,0.00313720022308979,0.00362670811475941,0.0039342744735015,0.00479932809406683,0.00177899418405748,40,41,11,34,3,9,62,45,56,51,80,26
CRTC3,-10.55,0.0691400182038836,0.00258795263976066,0.000111037016372379,2.81232830146149,0.000719631548647093,0.00087471403579599,0.000757403620389305,0.00218054949847362,0.0015389350569406,0.00146239554317549,0.00334330459264473,0.00230061349693252,0.00200764199209896,0.00277713492247165,0.00137980682704421,0.000684228532329798,10,13,10,30,15,21,57,33,31,36,23,10
CRYZL1,-11.85,0.0357124769797418,0.00171882487620468,0.0146746789171938,1.96338631879055,0.00143926309729419,0.0006728569506123,0.000454442172233583,0.00290739933129815,0.00277008310249307,0.0016016713091922,0.00222886972842982,0.00195203569436698,0.00136001554303478,0.00208285119185374,0.00233967244585758,0.00164214847759152,20,10,6,40,27,23,38,28,21,27,39,24
CS,-13.45,0.0137533980582535,0.00171882487620468,3.22551045848393e-35,11.6558549482975,0.00611686816350029,0.00571928408020455,0.0064379307733091,0.0238406745166449,0.0132348414896891,0.00870473537604457,0.00868086104756877,0.0115030674846626,0.0143773071692248,0.01072282650621,0.0162577239186514,0.0105371193978789,85,85,85,328,129,125,148,165,222,139,271,154
CSDE1,-8.35,0.167913675556447,0.00982822392747179,0.0220238678911451,1.88149855048129,0.00359815774323546,0.00571928408020455,0.00734681511777626,0.00937636284343655,0.00810505796655381,0.00550139275766017,0.00739046278374098,0.00683212493028444,0.00770675474386374,0.00779140631026768,0.00773891655168276,0.00875812521382142,50,85,97,129,79,79,126,98,119,101,129,128
CSE1L,-6.6,0.28947936,0.0123464053715087,2.96343318041028e-08,4.02002658814319,0.00237478411053541,0.00430628448391872,0.00318109520563508,0.00341619421427533,0.00872063198933005,0.00313370473537604,0.00422312159070913,0.00404350250976018,0.00589340068648404,0.00339427601635424,0.00545923570700102,0.00328429695518303,33,64,42,47,85,45,72,58,91,44,91,48
[truncated: 4,803 more rows]
