# Supplementary material for: Nanodiamonds Interact with Primary Human Macrophages and Dendritic Cells Evoking a Vigorous Interferon Response
Source: ACS Nano. 2025 May 14;19(20):19057–79. doi: 10.1021/acsnano.4c18108 (PMC12120995; doi:10.1021/acsnano.4c18108)
Supplement: Supplementary file 4 [file nn4c18108_si_004.xlsx]

## Sheet: 161117-NANO.thp1v2-plugin_simpl
,diffexpScore,pvalue,qvalue,fluctuation,fluctuationScore,N|THP1f.A5|RNA_1_ND3_24_EC10_2,N|THP1f.D5|RNA_1_ND3_24_EC10_3,N|THP1f.D6|RNA_1_ND3_24_EC10_1,N|THP1f.E4|NT1_6a,N|THP1f.E5|NT1_6b,N|THP1f.E7|NT1_6c,N|THP1f.F2|NT1_6d,N|THP1f.F3|NT1_6e,N|THP1f.F4|NT1_6f,N|THP1f.F5|NT1_6g,N|THP1f.F6|NT1_6h,N|THP1f.F7|NT1_6i,R|THP1f.A5|RNA_1_ND3_24_EC10_2,R|THP1f.D5|RNA_1_ND3_24_EC10_3,R|THP1f.D6|RNA_1_ND3_24_E…
A4GALT,-13.1,0.0277924354243546,0.00218514160828326,3.13587020120015e-10,4.35635945966197,0.00378457059679767,0.00274956083403345,0.00420350775474706,0.00923099287687164,0.00861803631886734,0.00473537604456825,0.00604141005337556,0.00794757389849414,0.0057638753966712,0.00925711640823883,0.00845881576579279,0.00567909681833732,52,36,58,127,84,68,103,114,89,120,141,83
AAAS,-10.85,0.0817027272727269,0.00315872334985888,0.000238223501037066,2.577696884377,0.00756914119359534,0.00633926525624379,0.00659515871865488,0.0112661724087803,0.0116959064327485,0.00696378830083566,0.00850489764795589,0.00815672058003346,0.0129525289812836,0.00910283113476818,0.00917871497990281,0.00821074238795758,104,83,91,155,114,100,145,117,200,118,153,120
AAGAB,-8.1,0.216087041733917,0.017405460052705,0.0450801563814516,1.6947625120721,0.000436681222707424,0.00129840372718246,0.00101463980286998,0.00159906963221398,0.00225710475017954,0.00132311977715877,0.00217021526189219,0.000766871165644172,0.0025257431513503,0.00107999691429453,0.00119983202351671,0.0010263427984947,6,17,14,22,22,19,37,11,39,14,20,15
AAK1,1.45,0.85276909524303,0.0295100873411471,1.22460189790361e-08,3.90417898038935,0.0165211062590975,0.0336821202169098,0.024786200898681,0.0266027038813781,0.0268800656612291,0.0199860724233983,0.0198252096897179,0.0204266592303402,0.0257107700278479,0.0282342050451284,0.0221369008338833,0.0211426616489908,227,441,342,366,262,287,338,293,397,366,369,309
AAMDC,-2.9,0.694520002339455,0.0295214439266161,0.042829663642935,1.7052732298644,0.00465793304221252,0.00771404567326052,0.00869691259602841,0.00683238842855066,0.0100543757053452,0.00654596100278552,0.00692122705143997,0.00599553820412716,0.00848390648274076,0.00933425904497416,0.00809886615873778,0.00930550803968525,64,101,120,94,98,94,118,86,131,121,135,136
AAMP,-11.05,0.0744569424286406,0.00218514160828326,1.28965855842876e-06,3.30586221932717,0.00109170305676856,0.00213854731535935,0.00239165096390781,0.00298008431458061,0.00523237919359803,0.0036908077994429,0.00322599565956948,0.00348577802565533,0.00595816333139045,0.00277713492247165,0.00269962205291259,0.00205268559698939,15,28,33,41,51,53,55,50,92,36,45,30
AAR2,-8.75,0.176504816454048,0.0120609479707867,6.79631790450253e-09,3.97857859586278,0.00167394468704512,0.00519361490872986,0.00463835338454849,0.00428841401366478,0.00933620601210629,0.00417827298050139,0.00533755645492404,0.00613496932515337,0.00615245126610971,0.00609426830209057,0.00869878217049613,0.0054054054054054,23,68,64,59,91,60,91,88,95,79,145,79
AARS,-7.4,0.264727012082736,0.0235521407562676,3.91093827792965e-10,4.32938744074635,0.00152838427947598,0.00420071794088444,0.0048557761994492,0.00559674371274895,0.00872063198933005,0.00389972144846797,0.00486832072262303,0.00327663134411601,0.00615245126610971,0.00748283576332639,0.00395944567760514,0.00725282244269586,21,55,67,77,85,56,83,47,95,97,66,106
AARSD1,-9.6,0.133048213721151,0.00729369151761657,0.00304039874180844,2.18078902892554,0.00116448326055313,0.00236767738486214,0.00282649659370923,0.00363424916412269,0.00461680517082179,0.00201949860724234,0.00246348759458033,0.00341606246514222,0.00414480927401075,0.00470570084085474,0.00407942887995681,0.00266849127608621,16,31,39,50,45,29,42,49,64,61,68,39
AASDHPPT,-8.65,0.182478655419223,0.0125397241217333,4.10220933288815e-07,3.45578776130488,0.000946142649199418,0.00290231421370198,0.00405855921147992,0.00516063381305422,0.00697650559146404,0.00341225626740947,0.00293272332688134,0.00355549358616843,0.00479243572307493,0.00524569929800201,0.0049193112964185,0.00602121108450222,13,38,56,71,68,49,50,51,74,68,82,88
AATF,-12.15,0.0453655256723721,0.00218514160828326,5.41568607960897e-21,7.18385552253044,0.00458515283842795,0.0113801267853051,0.0123206261777069,0.0182439308038959,0.0226736431722581,0.0126044568245125,0.0144876532347938,0.0132459564974902,0.0183278285085163,0.0202113708246548,0.014218009478673,0.0166951761888471,63,149,170,251,221,181,247,190,283,262,237,244
ABCA1,-7.3,0.271818373918293,0.0241176582603022,0.0230259555302806,1.82597813314445,0.000145560407569141,0.000458260139005575,0.00036237135816785,0.000145369966564908,0.00133374371601518,0.000766016713091922,0.000469235732301015,0.000488008923591746,0.00161906612266045,0.000539998457147265,0.000839882416461695,0.000547382825863838,2,6,5,2,13,11,8,7,25,7,14,8
ABCA2,0.05,0.993766972133907,0.0295100873411471,0.0153868561389566,1.90082706361934,0.000218340611353712,0,0.00021742281490071,0,0.000205191340925413,0.000417827298050139,0.000234617866150507,6.97155605131065e-05,0.000841914383783434,0,5.99916011758354e-05,0,3,0,3,0,2,6,4,1,13,0,1,0
ABCA5,-5.55,0.419725051076536,0.0295214439266161,0.0366584301804784,1.7360671406988,0.000291120815138282,0.000152753379668525,0.00130453688940426,0.000290739933129815,0.00112855237508977,0.00104456824512535,0.000997125931139656,0.000906302286670385,0.000906677028689852,0.00200570855511841,0.00125982362469254,0.000684228532329798,4,2,18,4,11,15,17,13,14,26,21,10
ABCB4,-10.55,0.0923206342668866,0.00364899154213726,3.63423426393151e-08,3.76637984677533,0.000655021834061135,0.00282593752386772,0.00173938251920568,0.00501526384648932,0.00338565712526931,0.00257660167130919,0.00340195905918236,0.00278862242052426,0.0025257431513503,0.00563141248167862,0.00383946247525346,0.0054054054054054,9,37,24,69,33,37,58,40,39,73,64,79
ABCC3,-8.65,0.182478655419223,0.0125397241217333,0.00330520098750832,2.16672224078424,0.000363901018922853,0.000840143588176888,0.000434845629801421,0.00138101468236662,0.00205191340925413,0.000487465181058496,0.000997125931139656,0.0010457334076966,0.00194287934719254,0.000231427910205971,0.00131981522586838,0.0017105713308245,5,11,6,19,20,7,17,15,30,3,22,25
ABCC6,-5.3,0.444423024211969,0.0295214439266161,0.00142819280241251,2.30288331252116,0.000291120815138282,0.000840143588176888,0.00014494854326714,0.000290739933129815,0.00143633938647789,0.000278551532033426,0.000351926799225761,0.000766871165644172,0.00168382876756687,0.000694283730617912,0.000299958005879177,0.000410537119397879,4,11,2,4,14,4,6,11,26,9,5,6
ABCD1,-11.15,0.0712576671694318,0.00218514160828326,2.43947983075289e-08,3.8170600384062,0.000436681222707424,0.00137478041701673,0.000797216987969271,0.00312545428114552,0.00235970042064225,0.000974930362116992,0.00134905273036542,0.00341606246514222,0.00375623340457224,0.00254570701226568,0.00353950446937429,0.00143687991789258,6,18,11,43,23,14,23,49,58,33,59,21
ABCF1,-13.45,0.0220205223880595,0.00218514160828326,5.06811135074199e-27,8.6831352987247,0.0066957787481805,0.0135186741006645,0.0139150601536455,0.0242040994330571,0.0262644916384529,0.0167827298050139,0.0204704088216318,0.0197295036252091,0.0240269412602811,0.0290056314124817,0.0224368588397624,0.0219637358877865,92,177,192,333,256,241,349,283,371,376,374,321
ABCF2,-10.15,0.108948577680525,0.00494599476524944,0.00223346661860277,2.23138622126079,0.00516739446870451,0.00633926525624379,0.00507319901434991,0.00784997819450502,0.0103621627167334,0.00675487465181059,0.00563082878761218,0.0064138315672058,0.00880771970727285,0.00987425750212142,0.00761893334933109,0.00670543961683202,71,83,70,108,101,97,96,92,136,128,127,98
ABCF3,-13.25,0.0254988636363619,0.00218514160828326,0.000117784176521384,2.68228965205944,0.00232896652110626,0.00221492400519361,0.00275402232207566,0.00617822357900858,0.00697650559146404,0.00376044568245125,0.003929849258021,0.00418293363078639,0.00453338514344926,0.00455141556738409,0.00461935329053932,0.00390010263427985,32,29,38,85,68,54,67,60,70,59,77,57
ABHD10,-9.15,0.156303423680457,0.00930870325128671,0.0272315827939533,1.79404955208908,0.000727802037845706,0.00221492400519361,0.00152195970430497,0.00254397441488588,0.00348825279573202,0.00139275766016713,0.00234617866150507,0.0020914668153932,0.00310860695550806,0.00277713492247165,0.00251964724938509,0.00362641122134793,10,29,21,35,34,20,40,30,48,36,42,53
ABHD11,-12.4,0.039462770970783,0.00218514160828326,2.46856648418518e-07,3.52153568315365,0.00349344978165939,0.00656839532574658,0.00442093056964778,0.00821340311091728,0.011182928080435,0.00752089136490251,0.00774238958296674,0.0074595649749024,0.00906677028689852,0.010259970685798,0.00653908452816606,0.00978446801231611,48,86,61,113,109,108,132,107,140,133,109,143
ABHD14A,-12.5,0.0374407294832824,0.00218514160828326,5.82458857590013e-15,5.63391435872302,0.00720524017467249,0.0132895440311617,0.00811711842295985,0.0182439308038959,0.0224684518313327,0.0151114206128134,0.0161299782978474,0.0149191299498048,0.0133411048507221,0.0179742343593304,0.0173375727398164,0.0153267191241875,99,174,112,251,219,217,275,214,206,233,289,224
ABHD14B,-13.35,0.0244762569832423,0.00218514160828326,1.779353924096e-18,6.54454847788088,0.0098981077147016,0.0105399831971282,0.0126105232642412,0.0238406745166449,0.0217502821380938,0.0154596100278552,0.0168924863628365,0.02356385945343,0.0227316883621527,0.0180513769960657,0.0200971863939049,0.0141635306192268,136,138,174,328,212,222,288,338,351,234,335,207
ABHD17A,-8.95,0.166257150640153,0.0106154119381386,0.00534341943570562,2.08613804020786,0.000145560407569141,0.000687390208508363,0.000579794173068561,0.00123564471580172,0.0015389350569406,0.000487465181058496,0.000351926799225761,0.00167317345231456,0.000712389093970598,0.00208285119185374,0.0010198572199892,0.00123161135819364,2,9,8,17,15,7,6,24,11,27,17,18
ABHD2,-10.3,0.102968940548781,0.00430628500330708,0.00448220538188126,2.11555298464437,0.000291120815138282,0.000916520278011151,0.00021742281490071,0.00101758976595435,0.0015389350569406,0.000766016713091922,0.00228752419496745,0.0010457334076966,0.00168382876756687,0.00084856900408856,0.00113984042234087,0.000410537119397879,4,12,3,14,15,11,39,15,26,11,19,6
ABHD5,-5.25,0.449281670955048,0.0295214439266161,0.0156147309786519,1.89816644217329,0.000727802037845706,0.000763766898342626,0.00195680533410639,0.00167175461549644,0.00205191340925413,0.00125348189415042,0.000645199131913895,0.00188232013385388,0.00103620231850269,0.00300856283267762,0.00131981522586838,0.00123161135819364,10,10,27,23,20,18,11,27,16,39,22,18
ABI1,-2.35,0.753430898376696,0.0295214439266161,0.00806520304394899,2.01576675807909,0.000363901018922853,0.00129840372718246,0.000797216987969271,0.000363424916412269,0.0016415307274033,6.96378830083565e-05,0.000821162531526776,0.0020914668153932,0.00129525289812836,0.000925711640823883,0.00119983202351671,0.000752651385562778,5,17,11,5,16,1,14,30,20,12,20,11
ABI2,-12.75,0.0329886649874047,0.00218514160828326,1.40065203322487e-09,4.17369137648043,0.000946142649199418,0.0018330405560223,0.00166690824757211,0.00479720889664195,0.00543757053452344,0.00257660167130919,0.0024048331280427,0.00508923591745678,0.00408004662910433,0.00539998457147265,0.00365948767172596,0.00260006842285323,13,24,23,66,53,37,41,73,63,70,61,38
ABR,-4.15,0.560412838555497,0.0295214439266161,5.01859275432776e-06,3.12337346952535,0.000509461426491994,0.000458260139005575,0.000869691259602841,0.00181712458206135,0.000718169693238945,0.000278551532033426,0.000527890198838642,0.00181260457334077,0.000259050579625672,0.00246856437553036,0.000839882416461695,0.0017105713308245,7,6,12,25,7,4,9,26,4,32,14,25
ABRACL,-10.95,0.0781159080244018,0.00218514160828326,1.53890786742755e-42,12.4310185764774,0.0173216885007278,0.0422363094783472,0.0345702275692129,0.0515336531472598,0.0654560377552067,0.0331476323119777,0.045105284767435,0.0385527049637479,0.0479891198756557,0.0617912520249942,0.0481732557441958,0.0461170030790284,238,553,477,709,638,476,769,553,741,801,803,674
ABT1,-11.4,0.0640408049189489,0.00218514160828326,0.0195478320243103,1.85671838036089,0.00116448326055313,0.00198579393569083,0.00231917669227424,0.00334350923099288,0.00430901815943367,0.00327298050139276,0.00334330459264473,0.00362520914668154,0.00291431902078881,0.00462855820411942,0.00221968924350591,0.00266849127608621,16,26,32,46,42,47,57,52,45,60,37,39
ABTB1,-0.55,0.945034534534534,0.0295214439266161,0.0453241421040723,1.69367100447772,0.000873362445414847,0.0012220270373482,0.00130453688940426,0.00210786451519116,0.000615574022776239,0.000696378830083565,0.00123174379729016,0.000976017847183491,0.00110096496340911,0.002622849649001,0.000959865618813366,0.000821074238795758,12,16,18,29,6,10,21,14,17,34,16,12
ACAA2,-12.9,0.0309353891336257,0.00218514160828326,1.05189748527962e-05,3.02301237660094,0.0024745269286754,0.00504086152906133,0.00529062182925062,0.00843145806076465,0.00923361034164358,0.00612813370473538,0.00703853598451522,0.00787785833798104,0.00628197655592254,0.0094885443184448,0.00707900893874858,0.006773862470065,34,66,73,116,90,88,120,113,97,123,118,99
ACAD8,-9.9,0.119780683760684,0.00587929331895802,1.4713003380205e-05,2.97648076321377,0.00189228529839884,0.00267318414419919,0.00195680533410639,0.00385230411397005,0.00595054888683698,0.00285515320334262,0.0030500322599566,0.00257947573898494,0.00291431902078881,0.00547712720820798,0.00275961365408843,0.00478959972630859,26,35,27,53,58,41,52,37,45,71,46,70
ACAD9,-6.8,0.310857929104478,0.0295214439266161,0.00043519103777584,2.48743977771283,0.00254730713245997,0.00717940884442068,0.0048557761994492,0.00625090856229103,0.00913101467118088,0.0064066852367688,0.00668660918528946,0.00620468488566648,0.00705912829479956,0.00794569158373833,0.00683904253404523,0.00451590831337667,35,94,67,86,89,92,114,89,109,103,114,66
ACADM,2.35,0.753430898376696,0.0295100873411471,1.1544293819243e-06,3.32063573675301,0.00480349344978166,0.0135186741006645,0.0101463980286998,0.0112661724087803,0.00687390992100133,0.00772980501392758,0.00891547891371928,0.00982989403234802,0.00680007771517389,0.0107999691429453,0.00821884936108945,0.00738966814916182,66,177,140,155,67,111,152,141,105,140,137,108
ACADS,-13.1,0.0277924354243546,0.00218514160828326,2.73557805269642e-08,3.80238271212155,0.000582241630276565,0.00137478041701673,0.00181185679083925,0.0028347143480157,0.00595054888683698,0.00236768802228412,0.00334330459264473,0.00278862242052426,0.00343242018004015,0.00385713183676618,0.00221968924350591,0.00355798836811495,8,18,25,39,58,34,57,40,53,50,37,52
ACAP2,-10.05,0.113483434271464,0.0051566837495189,8.01541692404352e-16,5.85915702637417,0.00225618631732169,0.00465897807989002,0.00420350775474706,0.00552405872946649,0.009438801682569,0.0032033426183844,0.00615871898645082,0.00481037367540435,0.00582863804157762,0.00609426830209057,0.00647909292699022,0.0113581936366746,31,61,58,76,92,46,105,69,90,79,108,166
ACAT1,-13.3,0.0249749373433588,0.00218514160828326,3.9529119780336e-20,6.96516852268468,0.0117903930131004,0.0192469258382342,0.0200753732424989,0.0282744584968745,0.0378578024007387,0.0223537604456825,0.0232858232154379,0.0234244283324038,0.028042225244479,0.0300084856900409,0.0262763213150159,0.0260691070817653,162,252,277,389,369,321,397,336,433,389,438,381
ACAT2,4.25,0.550280763030629,0.0295100873411471,0.0350053875266541,1.74529817968339,0.00815138282387191,0.0144351943786756,0.0136251630671112,0.0104666375926734,0.012927054478301,0.00828690807799443,0.011320312041762,0.00927216954824317,0.0121753772424066,0.0110313970531513,0.0107384966104745,0.0117687307560725,112,189,188,144,126,119,193,133,188,143,179,172
ACBD6,-9.55,0.135298220973783,0.00734333778140843,7.48563468581932e-08,3.6750196943053,0.00196506550218341,0.007561292293592,0.00695753007682273,0.00741386829481029,0.0116959064327485,0.00633704735376045,0.00868086104756877,0.00718070273284997,0.00906677028689852,0.0094885443184448,0.00911872337872698,0.00821074238795758,27,99,96,102,114,91,148,103,140,123,152,120
ACIN1,-8.15,0.213619308895634,0.0160609468281363,2.56967757777808e-09,4.09931747716308,0.00174672489082969,0.000381883449171313,0.000942165531236411,0.00174443959877889,0.00215450907971684,0.000905292479108635,0.00164232506305355,0.00418293363078639,0.00155430347775403,0.00385713183676618,0.00215969764233007,0.0010263427984947,24,5,13,24,21,13,28,60,24,50,36,15
ACLY,-5.2,0.454064295382764,0.0295214439266161,1.6402746890293e-49,14.0884079010751,0.00698689956331878,0.00358970442221034,0.00326134222351065,0.00494257886320686,0.00902841900071817,0.00675487465181059,0.00463370285647252,0.00606525376464027,0.00382099604947866,0.0182828049062717,0.0059391685164077,0.00390010263427985,96,47,45,68,88,97,79,87,59,237,99,57
ACO1,-6.5,0.334987161198288,0.0295214439266161,0.00584988141219979,2.07108165256269,0.000145560407569141,0.00160391048651951,0.000797216987969271,0.00145369966564908,0.000923361034164358,0.000696378830083565,0.00146636166344067,0.00264919129949805,0.00136001554303478,0.00231427910205971,0.00113984042234087,0.00130003421142662,2,21,11,20,9,10,25,38,21,30,19,19
ACO2,-11.4,0.0640408049189489,0.00218514160828326,7.09967282224542e-14,5.34724410981769,0.00443959243085881,0.00916520278011151,0.00797216987969271,0.0130832969908417,0.0175438596491228,0.00863509749303621,0.0110856941756115,0.00822643614054657,0.0123049025322194,0.0127285350613284,0.0133781270622113,0.0107423879575778,61,120,110,180,171,124,189,118,190,165,223,157
ACOT1,-10.1,0.111070399711919,0.00494599476524944,0.000414397508988083,2.49490435350842,0.00196506550218341,0.00397158787138165,0.00427598202638063,0.00450646896351214,0.00738688827331487,0.00424791086350975,0.00522024752184879,0.00355549358616843,0.00608768862120329,0.00632569621229654,0.00539924410582518,0.0064317482039001,27,52,59,62,72,61,89,51,94,82,90,94
ACOT13,0.5,0.950437578449358,0.0295100873411471,0.00314141342597727,2.17520711436937,0.00269286754002911,0.00511723821889559,0.00746484997825772,0.00421572903038232,0.0062583358982251,0.00459610027855153,0.00410581265763388,0.00453151143335192,0.00602292597629687,0.00694283730617912,0.00521926930229768,0.00348956551488197,37,67,103,58,61,66,70,65,93,90,87,51
ACOT2,-12.25,0.0428617571059438,0.00218514160828326,0.00127913485057121,2.32052495611946,0.00160116448326055,0.00435347132055297,0.00275402232207566,0.00574211367931385,0.00656612290961321,0.0048050139275766,0.00527890198838642,0.00571667596207474,0.00524577423741986,0.00578569775514927,0.00617913492111104,0.00485802257954157,22,57,38,79,64,69,90,82,81,75,103,71
ACOT4,-9.65,0.13093812119269,0.00696202177401198,2.39170679734876e-05,2.90916400680975,0.000291120815138282,0.00145115710685099,0.00101463980286998,0.00116295973251926,0.00379603980712014,0.00194986072423398,0.00140770719690304,0.00195203569436698,0.0025257431513503,0.00269999228573633,0.0020397144399784,0.000957919945261717,4,19,14,16,37,28,24,28,39,35,34,14
ACOT7,-4.35,0.541589602071409,0.0295214439266161,0.000697651481458486,2.4153112739794,0.0012372634643377,0.00320782097303903,0.0028989708653428,0.00356156418084024,0.00277008310249307,0.00153203342618384,0.00340195905918236,0.00515895147796988,0.00336765753513374,0.00485998611432539,0.00245965564820925,0.00266849127608621,17,42,40,49,27,22,58,74,52,63,41,39
ACOT8,-13.25,0.0254988636363619,0.00218514160828326,7.17216929960125e-11,4.53453267154399,0.00815138282387191,0.013365920720996,0.0118857805479055,0.0184619857537433,0.0219554734790192,0.0151114206128134,0.0176549944278257,0.0184049079754601,0.0189754549575805,0.0220627941063026,0.0159577659127722,0.0171741361614779,112,175,164,254,214,217,301,264,293,286,266,251
ACOT9,-12.75,0.0329886649874047,0.00218514160828326,0.000974544801011325,2.36316298384532,0.000363901018922853,0.00168028717635378,0.00159443397593854,0.00348887919755778,0.00235970042064225,0.00201949860724234,0.00363657692533286,0.00355549358616843,0.00349718282494657,0.00308570546941294,0.00311956326114344,0.00342114266164899,5,22,22,48,23,29,62,51,54,40,52,50
ACP1,-11.6,0.0587745952677458,0.00218514160828326,7.01114290974391e-14,5.3487760079354,0.0112081513828239,0.019476055907737,0.0156544426728511,0.0240587294664922,0.0256489176156766,0.021100278551532,0.0209982990204704,0.0188232013385388,0.0262936338320057,0.0302399136002469,0.0238766572679825,0.0184741703729045,154,255,216,331,250,303,358,270,406,392,398,270
ACP2,-13.15,0.0268157894736832,0.00218514160828326,0.000764666967366673,2.40119941072051,0.000873362445414847,0.000763766898342626,0.00108711407450355,0.00261665939816834,0.00235970042064225,0.00355153203342618,0.00164232506305355,0.0032069157836029,0.00278479373097597,0.00192856591838309,0.00149979002939588,0.0017105713308245,12,10,15,36,23,51,28,46,43,25,25,25
ACRBP,-6.95,0.297987542791936,0.0289626094779547,0.00111425485457567,2.34267857211785,0.000655021834061135,7.63766898342626e-05,0.000797216987969271,0.00138101468236662,0.00102595670462706,0.000557103064066852,0.000586544665376268,0.00174288901282766,0.000194287934719254,0.00200570855511841,0.00167976483292339,0.000889497092028738,9,1,11,19,10,8,10,25,3,26,28,13
ACSF2,-8,0.222103799185889,0.0178074293493882,0.0465835314703558,1.68832428389818,0.000582241630276565,0.000763766898342626,0.00021742281490071,0.00138101468236662,0.000923361034164358,0.000487465181058496,0.000586544665376268,0.00160345789180145,0.0018133540573797,0.00123428218776518,0.00113984042234087,0.000342114266164899,8,10,3,19,9,7,10,23,28,16,19,5
ACSL1,-12.8,0.032503333333334,0.00218514160828326,0.000929559451305051,2.37072803662431,0,0.000458260139005575,0.00028989708653428,0.000726849832824538,0.00215450907971684,0.00167130919220056,0.000703853598451522,0.0011154489682097,0.000841914383783434,0.00169713800817712,0.000899874017637531,0.00116318850496066,0,6,4,10,21,24,12,16,13,22,15,17
ACSL3,-5,0.473752716593245,0.0295214439266161,0.00433764482378011,2.12127237151696,0.00334788937409025,0.00557549835790117,0.00318886795187708,0.00465183893007705,0.00451420950035908,0.00327298050139276,0.00762508064989149,0.00355549358616843,0.00511624894760702,0.00601712566535524,0.00431939528466015,0.00396852548751283,46,73,44,64,44,47,130,51,79,78,72,58
ACSL4,-4.8,0.49334966337201,0.0295214439266161,0.00340053851698918,2.16190758374011,0.000873362445414847,0.00374245780187887,0.0021742281490071,0.00159906963221398,0.00277008310249307,0.00264623955431755,0.00316734119303185,0.00223089793641941,0.00343242018004015,0.00439713029391345,0.00239966404703342,0.00403694834074581,12,49,30,22,27,38,54,32,53,57,40,59
ACSL5,-9.5,0.138035493827161,0.00740092949370353,0.00011398619393377,2.68724625820256,0.000145560407569141,0.00152753379668525,0.000434845629801421,0.0018898095653438,0.00266748743203037,0.0011142061281337,0.000527890198838642,0.00188232013385388,0.00233145521663105,0.00231427910205971,0.00131981522586838,0.00109476565172768,2,20,6,26,26,16,9,27,36,30,22,16
ACSS3,1,0.90288400844306,0.0295100873411471,0.033303013126527,1.75498117950604,0.000363901018922853,0.000152753379668525,0,0.000508794882977177,0,0,0.000117308933075254,0,0.000388575869438508,0,0,0.000615805679096818,5,2,0,7,0,0,2,0,6,0,0,9
ACTB,-3.7,0.607624841892234,0.0295214439266161,3.10659990597322e-49,14.0226433161299,0.992139737991266,1.27304666615749,1.2148137411219,1.66906527111499,1.12024212578229,0.985376044568245,1.19596457270221,1.90184049079755,1.42244673272456,1.51330710483684,1.1457195992561,1.22641122134793,13632,16668,16762,22963,10919,14150,20390,27280,21964,19617,19098,17924
ACTG1,-4.75,0.498274345102506,0.0295214439266161,1.13331616285261e-27,8.8432668495681,0.606477438136827,0.956770793553807,0.874836932888824,1.09260066870185,0.868369754796348,0.750696378830084,0.808786439087336,1.05974623535973,0.994624700472767,1.15343670446656,0.929749835023097,0.839137872049264,8333,12527,12071,15032,8464,10780,13789,15201,15358,14952,15498,12264
ACTL6A,-11.4,0.0640408049189489,0.00218514160828326,1.67352355587443e-08,3.86456616550326,0.00553129548762737,0.0101580997479569,0.00971155239889839,0.0147550516063381,0.0177490509900482,0.0096100278551532,0.0118482022406006,0.0118516452872281,0.0139239686548799,0.0129599629715344,0.0116983622292879,0.0127266507013342,76,133,134,203,173,138,202,170,215,168,195,186
ACTN1,-7.85,0.232175848391362,0.0189725578314378,1.12192414050161e-15,5.82114061216075,0.00829694323144105,0.0184067822500573,0.0130453688940426,0.0198430004361099,0.0256489176156766,0.0136490250696379,0.0188867382251158,0.0116424986056888,0.019364030827019,0.0184370901797423,0.0175175475433439,0.020253164556962,114,241,180,273,250,196,322,167,299,239,292,296
ACTN4,-12.45,0.0384970703125003,0.00218514160828326,3.62257719792282e-05,2.85081537245037,0.0037117903930131,0.00420071794088444,0.00398608493984635,0.00959441779328391,0.00502718785267262,0.00494428969359331,0.00598275558683794,0.00481037367540435,0.00544006217213911,0.00809997685720898,0.00641910132581439,0.00588436537803626,51,55,55,132,49,71,102,69,84,105,107,86
ACTR10,-0.05,0.993766972133907,0.0295214439266161,0.00353430895471371,2.15554505789473,0.000873362445414847,0.00473535476972428,0.00514567328598348,0.00414304404709987,0.0048219965117472,0.00292479108635097,0.00410581265763388,0.00348577802565533,0.00453338514344926,0.00578569775514927,0.00437938688583598,0.00424221690044475,12,62,71,57,47,42,70,50,70,75,73,62
ACTR1A,-9.65,0.13093812119269,0.00696202177401198,6.7425544032204e-12,4.81670216850198,0.00436681222707424,0.00717940884442068,0.0084794897811277,0.00981247274313127,0.0123114804555248,0.00995821727019499,0.0157780514986216,0.0064138315672058,0.00874295706236643,0.0108771117796806,0.00809886615873778,0.00841601094765652,60,94,117,135,120,143,269,92,135,141,135,123
ACTR2,-9.05,0.161042479108635,0.00984398632744765,1.6468787274145e-12,4.98215525692898,0.00327510917030568,0.00992896967845413,0.007754747064792,0.00973978775984882,0.0157997332512568,0.00807799442896936,0.0103231861106223,0.0074595649749024,0.0119163266627809,0.0124971071511224,0.0113384126222329,0.0106739651043449,45,130,107,134,154,116,176,107,184,162,189,156
ACTR3,-2.85,0.699979972054029,0.0295214439266161,1.11115309751994e-06,3.3257198318722,0.00938864628820961,0.0188650423890629,0.0136251630671112,0.0159180113388574,0.0202113470811532,0.0144150417827298,0.0133145639040413,0.0108756274400446,0.0172268635451072,0.0178199490858598,0.0169176315315856,0.0129319192610332,129,247,188,219,197,207,227,156,266,231,282,189
ACTR8,-8.15,0.213619308895634,0.0160609468281363,0.000119035412662181,2.68063718834894,0.000800582241630277,0.0036660811120446,0.0021742281490071,0.00363424916412269,0.00564276187544886,0.00271587743732591,0.00387119479148337,0.00278862242052426,0.0039505213392915,0.00408855974697215,0.00353950446937429,0.00205268559698939,11,48,30,50,55,39,66,40,61,53,59,30
ACVRL1,-11.5,0.0612401528512639,0.00218514160828326,0.0398179063392102,1.71994471541454,7.27802037845706e-05,0.000152753379668525,0.00036237135816785,0.00130832969908417,0.000410382681850826,0.000974930362116992,0.000351926799225761,0.000488008923591746,0.00064762644906418,0.0013114248245005,0.000479932809406683,0.000410537119397879,1,2,5,18,4,14,6,7,10,17,8,6
ACY1,-3.4,0.639577450980392,0.0295214439266161,9.46999609763424e-07,3.34663897001822,0.00735080058224163,0.0134422974108302,0.0142049572401797,0.014900421572903,0.0189801990356007,0.00933147632311978,0.0138424541028799,0.011154489682097,0.0127582410465643,0.0156599552572707,0.0146979422880797,0.0123845364351693,101,176,196,205,185,134,236,160,197,203,245,181
ACY3,-3.8,0.596136102603369,0.0295214439266161,0.0247719368812744,1.81214252351814,0.000291120815138282,0.000152753379668525,0.00021742281490071,0.000872219799389446,0.00112855237508977,0.000348189415041783,0.000175963399612881,0,0.000841914383783434,0.000154285273470647,0.000239966404703342,0.000478959972630859,4,2,3,12,11,5,3,0,13,2,4,7
ACYP1,-8.7,0.179713639886334,0.0123217707355973,0.000301951587890504,2.54284710994966,0.00305676855895197,0.00633926525624379,0.00405855921147992,0.00581479866259631,0.0063609315686878,0.00410863509749304,0.0054548653879993,0.00718070273284997,0.00654102713554822,0.00917997377150351,0.00599916011758354,0.00752651385562778,42,83,56,80,62,59,93,103,101,119,100,110
ACYP2,-10.8,0.0831688948306593,0.00315872334985888,2.26590510016324e-05,2.91665244112515,0.00320232896652111,0.00763766898342626,0.00840701550949413,0.0112661724087803,0.0107725453985842,0.00919220055710306,0.00815297084873013,0.0107361963190184,0.00945534615633702,0.0111085396898866,0.009838622592837,0.00752651385562778,44,100,116,155,105,132,139,154,146,144,164,110
ADAM15,-9,0.163634435261708,0.0103587835070953,3.97950980518859e-27,8.70927828212495,0.0181950509461427,0.0300924157946995,0.0344252790259458,0.0513882831806949,0.0449369036626654,0.028133704735376,0.0391225291805971,0.0437813720022309,0.0362670811475941,0.0469027231350768,0.0318555402243686,0.0310639753677728,250,394,475,707,438,404,667,628,560,608,531,454
ADAM17,-13.45,0.0220205223880595,0.00218514160828326,0.0367770522332398,1.73541875280209,0.000509461426491994,0.00106927365767968,0.000797216987969271,0.00203517953190871,0.00225710475017954,0.00174094707520891,0.00205290632881694,0.00244004461795873,0.00226669257172463,0.00231427910205971,0.00275961365408843,0.00287375983578515,7,14,11,28,22,25,35,35,35,30,46,42
ADAM32,-5.95,0.381642491749175,0.0295214439266161,0.00907009656638803,1.99508270937238,0,0,0,0,0,0,0,0.000278862242052426,0,0.000462855820411942,0,0.000410537119397879,0,0,0,0,0,0,0,4,0,6,0,6
ADAMTS5,-3.2,0.661327963452753,0.0295214439266161,0.0339240510950138,1.75134614499834,0,0,0,0.000436109899694723,0.000307787011388119,0,0,0,0,0,0.000179974803527506,0,0,0,0,6,3,0,0,0,0,0,3,0
ADAMTSL4,-6.25,0.356585386868861,0.0295214439266161,8.86060817700399e-07,3.35527259871084,0.000509461426491994,0,0.000942165531236411,0.00138101468236662,0.00143633938647789,6.96378830083565e-05,5.86544665376268e-05,0.00230061349693252,0.00103620231850269,0.00169713800817712,0.00125982362469254,0.000478959972630859,7,0,13,19,14,1,1,33,16,22,21,7
ADAP1,-1.6,0.835136387434555,0.0295214439266161,0.044131946526775,1.69902954678878,0,0.000381883449171313,0.00021742281490071,0.000363424916412269,0.000102595670462706,0,0.000586544665376268,0,0.000841914383783434,0.000154285273470647,0.000359949607055012,0.000821074238795758,0,5,3,5,1,0,10,0,13,2,6,12
ADAR,-8.8,0.17354978980557,0.0118086280639997,9.97074127760748e-35,10.5603932286162,0.00232896652110626,0.00106927365767968,0.00231917669227424,0.00399767408053496,0.00410382681850826,0.00118384401114206,0.00205290632881694,0.00787785833798104,0.00401528398419791,0.00987425750212142,0.00479932809406683,0.00225795415668833,32,14,32,55,40,17,35,113,62,128,80,33
ADCK1,-7.4,0.264727012082736,0.0235521407562676,0.0298015653836626,1.77665627418467,0.000509461426491994,0.000458260139005575,0.00123206261777069,0.00232591946503852,0.00194931773879142,0.000835654596100279,0.00129039826382779,0.00132459564974902,0.000388575869438508,0.00123428218776518,0.000839882416461695,0.00123161135819364,7,6,17,32,19,12,22,19,6,16,14,18
ADCK3,3.05,0.677502074196989,0.0295100873411471,0.00792392725211919,2.01899503629419,0.00393013100436681,0.0048881081493928,0.0048557761994492,0.00617822357900858,0.0047194008412845,0.00194986072423398,0.00351926799225761,0.00383435582822086,0.00349718282494657,0.00655712412250251,0.00353950446937429,0.00465275401984263,54,64,67,85,46,28,60,55,54,85,59,68
ADD2,-5.05,0.468223845359304,0.0295214439266161,0.000326389776252407,2.53111219932173,0.00174672489082969,0.00106927365767968,0.000434845629801421,0.00254397441488588,0.000820765363701652,0.00125348189415042,0.00105578039767728,0.00264919129949805,0.00168382876756687,0.00277713492247165,0.00137980682704421,0.000547382825863838,24,14,6,35,8,18,18,38,26,36,23,8
ADGRE5,-0.1,0.989120812611429,0.0295214439266161,5.80268865547081e-10,4.28122334603187,0.00189228529839884,0.00152753379668525,0.00246412523554138,0.00523331879633668,0.00184672206832872,0.000905292479108635,0.00316734119303185,0.0042526491912995,0.00123049025322194,0.00277713492247165,0.00143979842822005,0.0013684570646596,26,20,34,72,18,13,54,61,19,36,24,20
ADGRG5,-7.65,0.246119667235495,0.0211052275401165,1.34028534689536e-05,2.98921630324498,0.000582241630276565,0.000840143588176888,0.00028989708653428,0.00159906963221398,0.000512978352313532,0.00118384401114206,0.000938471464602029,0.0011154489682097,0.00291431902078881,0.00107999691429453,0.00179974803527506,0.000273691412931919,8,11,4,22,5,17,16,16,45,14,30,4
ADH5,-5.4,0.434014857582756,0.0295214439266161,0.000340157293924241,2.52478506243807,0.00312954876273654,0.00473535476972428,0.00753732424989129,0.00763192324465765,0.00738688827331487,0.0052924791086351,0.00574813772068743,0.00501952035694367,0.00705912829479956,0.00917997377150351,0.00461935329053932,0.00602121108450222,43,62,104,105,72,76,98,72,109,119,77,88
ADI1,-9.6,0.133048213721151,0.00729369151761657,6.49123570914231e-17,6.14310292932593,0.0100436681222707,0.018330405560223,0.0159443397593854,0.0222416048844309,0.0284190007181697,0.0168523676880223,0.0150741979001701,0.019659788064696,0.0197526066964575,0.0203656560981254,0.0184774131621573,0.0282586383852207,138,240,220,306,277,242,257,282,305,264,308,413
ADIPOR1,-10.35,0.100882682643989,0.00419343525106508,3.97070472266414e-59,16.3504966760022,0.02117903930131,0.0386466050561369,0.0388462095955936,0.050443378398023,0.060121062891146,0.035933147632312,0.0402956185113496,0.0419687674288901,0.0472119681367787,0.082002622849649,0.0558521806947027,0.0394115634621964,291,506,536,694,586,516,687,602,729,1063,931,576
ADK,-6.25,0.356585386868861,0.0295214439266161,0.00919454714913307,1.99256018966117,0.00443959243085881,0.00847781257160315,0.00543557037251776,0.00872219799389446,0.00913101467118088,0.00612813370473538,0.00621737345298845,0.00766871165644172,0.00692960300498672,0.00825426213067963,0.00641910132581439,0.00998973657201505,61,111,75,120,89,88,106,110,107,107,107,146
ADM5,-2.4,0.748279354262094,0.0295214439266161,3.44148149394344e-117,29.6103303089605,0.00487627365356623,0.000229130069502788,0.00021742281490071,0.00312545428114552,0.000307787011388119,0,0.00111443486421491,0.0085750139431121,0.000129525289812836,0.0103371133225334,0.000659907612934189,0.000410537119397879,67,3,3,43,3,0,19,123,2,134,11,6
ADNP,2.75,0.71029891617664,0.0295100873411471,3.5399909494213e-08,3.76977970685993,0.000363901018922853,7.63766898342626e-05,0,0,0.000205191340925413,6.96378830083565e-05,0,0.0011154489682097,0.000129525289812836,0,0,0,5,1,0,0,2,1,0,16,2,0,0,0
ADPGK,-13.4,0.0240663430420705,0.00218514160828326,6.19093532176643e-21,7.16901458355693,0.00393013100436681,0.00618651187657527,0.0070300043484563,0.0146096816397732,0.0170308812968093,0.00842618384401114,0.0109097307759986,0.0136642498605689,0.0112039375688103,0.0131913908817403,0.00977863099166117,0.0145056448853917,54,81,97,201,166,121,186,196,173,171,163,212
ADPRM,-9.05,0.161042479108635,0.00984398632744765,8.14928020464341e-06,3.05768368450272,0.000509461426491994,0.000687390208508363,0,0.000799534816106992,0.00225710475017954,6.96378830083565e-05,0.000997125931139656,0.00132459564974902,0.000582863804157762,0.00208285119185374,0.000839882416461695,0.00143687991789258,7,9,0,11,22,1,17,19,9,27,14,21
ADRBK1,-12.65,0.034617848970251,0.00218514160828326,1.55938864000803e-07,3.58092092062304,0.00101892285298399,0.000916520278011151,0.000942165531236411,0.00159906963221398,0.00328306145480661,0.00125348189415042,0.00193559739574169,0.00474065811489124,0.00174859141247329,0.00215999382858906,0.00179974803527506,0.00239479986315429,14,12,13,22,32,18,33,68,27,28,30,35
ADRM1,-13.5,0.0151467661691541,0.00218514160828326,2.56095553789619e-73,19.6439794012856,0.0446142649199418,0.0841671121973574,0.0803739672416292,0.133231574356738,0.181286549707602,0.111072423398329,0.121297436799812,0.109174567763525,0.12855385013924,0.1382396050297,0.123402723618693,0.126308587068081,613,1102,1109,1833,1767,1595,2068,1566,1985,1792,2057,1846
ADSL,-9.65,0.13093812119269,0.00696202177401198,5.34794633148166e-27,8.67711041707113,0.00815138282387191,0.0187122890093943,0.0210175387737353,0.0210786451519116,0.0351903149687083,0.01991643454039,0.0182415390932019,0.0220301171221417,0.0297260540120459,0.0269227802206279,0.0208770772091907,0.0262059527882313,112,245,290,290,343,286,311,316,459,349,348,383
AEN,-11.25,0.0685007874015751,0.00218514160828326,6.38588543894354e-10,4.26947986676728,0.000582241630276565,0.00206217062552509,0.00195680533410639,0.0037796191306876,0.00554016620498615,0.00278551532033426,0.00146636166344067,0.00313720022308979,0.00544006217213911,0.00439713029391345,0.00269962205291259,0.00396852548751283,8,27,27,52,54,40,25,45,84,57,45,58
AES,-10,0.115572708113804,0.00540540718832079,7.29061820034377e-06,3.07267124259851,0.000436681222707424,0.000992896967845413,0.000579794173068561,0.0018898095653438,0.00338565712526931,0.000766016713091922,0.000762508064989149,0.00139431121026213,0.00129525289812836,0.00115713955102985,0.00245965564820925,0.00150530277112556,6,13,8,26,33,11,13,20,20,15,41,22
AFAP1,-6.9,0.30238910947249,0.0295214439266161,6.48791217602007e-05,2.7678180921427,7.27802037845706e-05,0,0,0.000363424916412269,0.000102595670462706,0,0.000293272332688134,0.0010457334076966,6.4762644906418e-05,0,5.99916011758354e-05,0.000410537119397879,1,0,0,5,1,0,5,15,1,0,1,6
AFF3,-7.35,0.268376218521527,0.0235521407562676,0.000116891967176218,2.68353063032064,0.000291120815138282,0.00206217062552509,0.0014494854326714,0.00210786451519116,0.00348825279573202,0.0016016713091922,0.000821162531526776,0.00292805354155047,0.00220192992681821,0.00354856128982489,0.0020397144399784,0.00184741703729045,4,27,20,29,34,23,14,42,34,46,34,27
AFG3L2,-3.65,0.612912797281993,0.0295214439266161,4.92018349536717e-19,6.68654482769188,0.00305676855895197,0.00572825173756969,0.00413103348311349,0.00494257886320686,0.0104647583871961,0.00383008356545961,0.00381254032494574,0.0032069157836029,0.0108153616993718,0.00478284347759006,0.00533925250464935,0.00499486828600753,42,75,57,68,102,55,65,46,167,62,89,73
AFMID,-10.2,0.107283673469387,0.00494599476524944,1.57340704829496e-14,5.520689642019,0.00109170305676856,0.00206217062552509,0.00231917669227424,0.00203517953190871,0.00410382681850826,0.00327298050139276,0.00246348759458033,0.00725041829336308,0.00518101159251344,0.0055542698449433,0.00329953806467095,0.00198426274375641,15,27,32,28,40,47,42,104,80,72,55,29
AGA,-13,0.028712121212122,0.00218514160828326,2.54183982731941e-11,4.65864325192341,0.00138282387190684,0.00381883449171313,0.00369618785331207,0.00705044337839802,0.00841284497794193,0.00633704735376045,0.00645199131913895,0.00439208031232571,0.00926105822161777,0.00794569158373833,0.00653908452816606,0.00691070817653096,19,50,51,97,82,91,110,63,143,103,109,101
AGAP11,-9.6,0.133048213721151,0.00729369151761657,0.00594733357368548,2.06822618940994,0,7.63766898342626e-05,7.24742716335701e-05,0.000218054949847362,0.000718169693238945,6.96378830083565e-05,0.000117308933075254,0.000139431121026213,0.00097143967359627,0.000771426367353236,0.000179974803527506,0.000410537119397879,0,1,1,3,7,1,2,2,15,10,3,6
AGAP2,-0.9,0.913257457846952,0.0295214439266161,1.58291299908853e-05,2.9666388428252,0.0012372634643377,0.00030550675933705,0.00108711407450355,0.00130832969908417,0.000718169693238945,0.000626740947075209,0.000762508064989149,0.00146402677077524,0.000712389093970598,0.00300856283267762,0.000539924410582519,0.000547382825863838,17,4,15,18,7,9,13,21,11,39,9,8
AGAP3,2.75,0.71029891617664,0.0295100873411471,3.43769236972453e-30,9.45964133040044,0.00131004366812227,0.000381883449171313,0.000507319901434991,7.26849832824538e-05,0,0.000278551532033426,0.000175963399612881,0.00188232013385388,0.000259050579625672,0.0042428450204428,0.00125982362469254,0.000478959972630859,18,5,7,1,0,4,3,27,4,55,21,7
AGBL3,2.1,0.780021107605266,0.0295100873411471,0.00915261735720148,1.99343902098276,0.000218340611353712,0.000534636828839838,0.000434845629801421,0.000363424916412269,0.000615574022776239,0.000417827298050139,0.000293272332688134,0.00139431121026213,6.4762644906418e-05,7.71426367353236e-05,5.99916011758354e-05,0.000273691412931919,3,7,6,5,6,6,5,20,1,1,1,4
AGFG2,-2.35,0.753430898376696,0.0295214439266161,8.10567956937072e-06,3.05842865977376,0.000218340611353712,0,0,0.000218054949847362,0.000307787011388119,0,0,0.000976017847183491,0,0.000154285273470647,0,0,3,0,0,3,3,0,0,14,0,2,0,0
AGGF1,-12.65,0.034617848970251,0.00218514160828326,0.0150359460340017,1.90500982597763,0.00276564774381368,0.00290231421370198,0.00340629076677779,0.00581479866259631,0.00584795321637427,0.00362116991643454,0.00457504838993489,0.00522866703848299,0.00667055242536105,0.00532284193473733,0.00401943727878097,0.00485802257954157,38,38,47,80,57,52,78,75,103,69,67,71
AGPAT1,-5.05,0.468223845359304,0.0295214439266161,1.85159971762462e-50,14.311565083933,0.00604075691411936,0.00633926525624379,0.00268154805044209,0.0127198720744294,0.00595054888683698,0.00153203342618384,0.0024048331280427,0.013733965421082,0.0147658830386633,0.0104142559592687,0.00743895854580359,0.00561067396510434,83,83,37,175,58,22,41,197,228,135,124,82
AGPAT2,-13.15,0.0268157894736832,0.00218514160828326,3.09651974261128e-40,11.8812011981474,0.0140465793304221,0.0191705491483999,0.0134077402522105,0.0324901875272569,0.0339591669231558,0.0199860724233983,0.0230512053492873,0.0415504740658115,0.0309565442652678,0.0344827586206897,0.0296958425820385,0.0327061238453644,193,251,185,447,331,287,393,596,478,447,495,478
AGPAT5,-10.75,0.0846988636363633,0.00315872334985888,0.0307332034961511,1.77064299275237,0.000800582241630277,0.00198579393569083,0.00246412523554138,0.00298008431458061,0.00389863547758285,0.00341225626740947,0.00187694292920406,0.00237032905744562,0.00259050579625672,0.00401141711023683,0.00263963045173676,0.00335271980841601,11,26,34,41,38,49,32,34,40,52,44,49
AGPAT6,-10.35,0.100882682643989,0.00419343525106508,3.28603392388005e-05,2.86444590077602,0.00283842794759825,0.00534636828839838,0.00594289027395275,0.00588748364587876,0.0102595670462706,0.00564066852367688,0.00598275558683794,0.00704127161182376,0.00777151738877016,0.00856283267762092,0.00641910132581439,0.00807389668149162,39,70,82,81,100,81,102,101,120,111,107,118
AGT,-13.5,0.0151467661691541,0.00218514160828326,7.45020194205461e-25,8.14885647374798,0.0216157205240175,0.036660811120446,0.0360197130018843,0.0513155981974124,0.0560172360726377,0.0441504178272981,0.0469822276966391,0.0468488566648076,0.0578330419014313,0.0595541155596698,0.0499730037794709,0.044201163188505,297,480,497,706,546,634,801,672,893,772,833,646
AGTRAP,-9.9,0.119780683760684,0.00587929331895802,5.09256763945937e-15,5.64940220707266,0.00611353711790393,0.0131367906514932,0.014494854326714,0.0168629161215293,0.0207243254334667,0.0175487465181059,0.0129626371048155,0.0115727830451757,0.019364030827019,0.0199799429144488,0.0150578918951347,0.020321587410195,84,172,200,232,202,252,221,166,299,259,251,297
AHCY,-3.4,0.639577450980392,0.0295214439266161,6.00650015160877e-13,5.09948379243146,0.013391557496361,0.0206980829450852,0.0215248586751703,0.0274749236807676,0.0277008310249307,0.0127437325905292,0.0177723033609009,0.0182654768544339,0.0237678906806554,0.0249170716655095,0.0198572199892015,0.0178583646938077,184,271,297,378,270,183,303,262,367,323,331,261
AHI1,-12.55,0.0366748140276306,0.00218514160828326,6.93429468000113e-06,3.07948437790566,0.0037117903930131,0.00374245780187887,0.00456587911291492,0.00784997819450502,0.00748948394377757,0.00571030640668524,0.00563082878761218,0.00690184049079755,0.00705912829479956,0.0101828280490627,0.00515927770112184,0.00561067396510434,51,49,63,108,73,82,96,99,109,132,86,82
AHR,-0.05,0.993766972133907,0.0295214439266161,0.0428565308442736,1.70512571630608,0.000145560407569141,0,0,0,0,0,0,0.000488008923591746,0.000194287934719254,7.71426367353236e-05,0,0,2,0,0,0,0,0,0,7,3,1,0,0
AHSA1,-3.2,0.661327963452753,0.0295214439266161,1.88335485029689e-14,5.50027743429399,0.00764192139737991,0.0163446116245322,0.0152920713146833,0.0160633813054223,0.0238021955473479,0.0119777158774373,0.0135491817701918,0.0134551031790296,0.0172916261900136,0.0158913831674767,0.0140980262763213,0.0221690044474855,105,214,211,221,232,172,231,193,267,206,235,324
AIF1,-1.65,0.830261150852093,0.0295214439266161,4.60441377673338e-28,8.93942787557623,0.0371906841339156,0.0898953639349271,0.0776924191911871,0.0869312400058148,0.101159331076229,0.0601671309192201,0.0764267698985278,0.0662297824874512,0.0740884657729422,0.0886368896088868,0.0808086867838503,0.0765651727677044,511,1177,1072,1196,986,864,1303,950,1144,1149,1347,1119
AIG1,-8.15,0.213619308895634,0.0160609468281363,5.16577162401087e-37,11.1115983833755,0.0155021834061135,0.0353624073932636,0.0341353819394115,0.0476813490332897,0.0589925105160562,0.0333565459610028,0.0322599565956948,0.0324177356385945,0.043844310601645,0.0491398596004011,0.0418141460195573,0.0357851522408484,213,463,471,656,575,479,550,465,677,637,697,523
AIMP1,-6.35,0.34836758789575,0.0295214439266161,9.95672076753982e-10,4.21536070145876,0.00218340611353712,0.00717940884442068,0.00681258153355559,0.00784997819450502,0.00831024930747922,0.0052924791086351,0.00668660918528946,0.00704127161182376,0.00796580532348941,0.0127285350613284,0.0067790509328694,0.00704755388299692,30,94,94,108,81,76,114,101,123,165,113,103
AIMP2,-12.6,0.0356859823399561,0.00218514160828326,2.28320683453915e-13,5.21206428423839,0.0112809315866084,0.0192469258382342,0.0218872300333382,0.0292193632795464,0.0311890838206628,0.0217966573816156,0.0275675992726846,0.0265616285554936,0.0275241240852276,0.0303170562369822,0.0266962625232467,0.0247690728703387,155,252,302,402,304,313,470,381,425,393,445,362
AIP,-1.8,0.813082872634489,0.0295214439266161,0.000793888420315469,2.39521315457612,0.00509461426491994,0.013365920720996,0.00963907812726482,0.00835877307748219,0.0108751410690469,0.00940111420612813,0.0087395155141064,0.0103876185164529,0.0115277507933424,0.0128056776980637,0.00947867298578199,0.010058159425248,70,175,133,115,106,135,149,149,178,166,158,147
AK1,-13,0.028712121212122,0.00218514160828326,1.53532218737038e-06,3.28263314775406,0.00225618631732169,0.00549912166806691,0.00536309610088419,0.00799534816106992,0.0109777367395096,0.00675487465181059,0.00803566191565488,0.00732013385387619,0.00680007771517389,0.00786854894700301,0.00671905933169356,0.00773178241532672,31,72,74,110,107,97,137,105,105,102,112,113
AK2,-3.9,0.585036271099085,0.0295214439266161,4.50935775380418e-31,9.67379648499792,0.022707423580786,0.0459787672802261,0.0545006522684447,0.048844308765809,0.0623781676413255,0.0382311977715877,0.0405302363775001,0.0404350250976018,0.0504501003820996,0.0677312350536141,0.0481732557441958,0.0582278481012658,312,602,752,672,608,549,691,580,779,878,803,851
AK3,-6.65,0.32266019328957,0.0295214439266161,1.06167299100306e-05,3.02175093637104,0.00101892285298399,0.00549912166806691,0.00311639368024351,0.00545137374618404,0.00677131425053863,0.00438718662952646,0.00457504838993489,0.0032069157836029,0.00615245126610971,0.00431998765717812,0.0038994540764293,0.00396852548751283,14,72,43,75,66,63,78,46,95,56,65,58
AK4,-5.6,0.415655472833835,0.0295214439266161,0.000121588650829818,2.67746727815573,0.00276564774381368,0.00252043076453067,0.00239165096390781,0.00443378398022968,0.0031804657843439,0.00250696378830084,0.00369523139187049,0.00244004461795873,0.00356194546985299,0.00663426675923783,0.00353950446937429,0.00212110845022237,38,33,33,61,31,36,63,35,55,86,59,31
AKAP2,6.25,0.356585386868861,0.0295100873411471,7.58895143251016e-11,4.52772555295079,0.00363901018922853,0.00129840372718246,0.00427598202638063,0.00363424916412269,0.00297527444341849,0.00181058495821727,0.00158367059651592,0.00362520914668154,0.000777151738877016,0.00231427910205971,0.000419941208230848,0.000821074238795758,50,17,59,50,29,26,27,52,12,30,7,12
AKAP8,-6.3,0.352455208333333,0.0295214439266161,3.1028522392623e-137,34.1011779662548,0.00393013100436681,0.00206217062552509,0.00246412523554138,0.00392498909725251,0.00420642248897097,0.00229805013927577,0.00604141005337556,0.00383435582822086,0.00446862249854284,0.0225256499267145,0.00209970604115424,0.00328429695518303,54,27,34,54,41,33,103,55,69,292,35,48
AKAP9,-12.95,0.0296861702127653,0.00218514160828326,0.00226138567809611,2.22928787027659,0.0024745269286754,0.00504086152906133,0.00340629076677779,0.00719581334496293,0.00656612290961321,0.00682451253481894,0.00533755645492404,0.00725041829336308,0.0057638753966712,0.00725140785312042,0.00665906773051773,0.00595278823126924,34,66,47,99,64,98,91,104,89,94,111,87
AKIRIN1,-12.65,0.034617848970251,0.00218514160828326,1.37243430644861e-05,2.98591502522539,0.00560407569141194,0.0042770946307187,0.00536309610088419,0.009449047826719,0.00974658869395711,0.00654596100278552,0.00774238958296674,0.00725041829336308,0.0109448869891846,0.00779140631026768,0.00623912652228688,0.00971604515908313,77,56,74,130,95,94,132,104,169,101,104,142
AKIRIN2,-12.2,0.0441740771812087,0.00218514160828326,2.15005452276289e-23,7.78563093060088,0.00240174672489083,0.00603375849690674,0.00326134222351065,0.00763192324465765,0.0102595670462706,0.0052924791086351,0.00739046278374098,0.0131762409369771,0.0105563111197461,0.012882820334799,0.00737896694462775,0.00834758809442354,33,79,45,105,100,76,126,189,163,167,123,122
AKR1A1,-13.1,0.0277924354243546,0.00218514160828326,5.93055662209708e-23,7.67490852038732,0.00902474526928676,0.0233712670892843,0.0218872300333382,0.0311091728448902,0.0357032933210219,0.025974930362117,0.0278022171388351,0.028165086447295,0.0351013535392785,0.0330170485227185,0.0249565060891475,0.0276428327061238,124,306,302,428,348,373,474,404,542,428,416,404
AKR1B1,-5.35,0.439956908449624,0.0295214439266161,7.94257947348707e-15,5.59863636912968,0.00909752547307133,0.0213090964637593,0.0181910421800261,0.0226050298008431,0.0295475530932595,0.0165738161559889,0.0182415390932019,0.0165923034021194,0.0225374004274335,0.0239913600246856,0.0181174635551023,0.0192952446117003,125,279,251,311,288,238,311,238,348,311,302,282
AKR1C1,-2.5,0.736039387801035,0.0295214439266161,0.00184747903938307,2.26171887519271,0.000436681222707424,0,0.00014494854326714,0.000218054949847362,0,0.000348189415041783,0.000879816998064403,0.00020914668153932,0.000906677028689852,7.71426367353236e-05,5.99916011758354e-05,0,6,0,2,3,0,5,15,3,14,1,1,0
AKT1S1,-8.5,0.191493041749503,0.013096812102605,9.97567541443387e-11,4.49496213580909,0.00131004366812227,0.00145115710685099,0.000869691259602841,0.00392498909725251,0.00410382681850826,0.00153203342618384,0.000645199131913895,0.00383435582822086,0.00200764199209896,0.0013114248245005,0.00377947087407763,0.0017105713308245,18,19,12,54,40,22,11,55,31,17,63,25
AKT2,-7.25,0.275450608660946,0.0250512615337152,1.25644269699101e-92,24.0581558223656,0.0134643377001456,0.00733216222408921,0.00985650094216553,0.0263119639482483,0.0102595670462706,0.0151810584958217,0.007859698516042,0.0385527049637479,0.0132115795609093,0.0136542467021523,0.019317295578619,0.0114950393431406,185,96,136,362,100,218,134,553,204,177,322,168
ALAD,-8.7,0.179713639886334,0.0123217707355973,0.0116790243026515,1.95035613482618,0.00211062590975255,0.0042770946307187,0.00333381649514422,0.00494257886320686,0.00697650559146404,0.00341225626740947,0.00510293858877353,0.00341606246514222,0.00408004662910433,0.00485998611432539,0.00497930289759434,0.00396852548751283,29,56,46,68,68,49,87,49,63,63,83,58
ALAS1,-13.15,0.0268157894736832,0.00218514160828326,1.54080494290389e-06,3.28213529297721,0.0049490538573508,0.00687390208508363,0.00608783881721989,0.0123564471580172,0.0127218631373756,0.00842618384401114,0.00827027978180538,0.0096207473508087,0.0110096496340911,0.00910283113476818,0.00917871497990281,0.00759493670886076,68,90,84,170,124,121,141,138,170,118,153,111
ALCAM,-12.25,0.0428617571059438,0.00218514160828326,1.27845996213483e-07,3.6065449722372,0.000436681222707424,0.00137478041701673,0.0014494854326714,0.00196249454862625,0.00348825279573202,0.00181058495821727,0.00522024752184879,0.00257947573898494,0.0025257431513503,0.00300856283267762,0.00191973123762673,0.00239479986315429,6,18,20,27,34,26,89,37,39,39,32,35
ALDH16A1,-5.05,0.468223845359304,0.0295214439266161,5.99183041621716e-09,3.99425651206249,0.00101892285298399,0.00145115710685099,0.00159443397593854,0.00101758976595435,0.00194931773879142,0.00132311977715877,0.00246348759458033,0.00515895147796988,0.00148954083284761,0.00177428064491244,0.00107984882116504,0.00191583989052343,14,19,22,14,19,19,42,74,23,23,18,28
ALDH18A1,-6.95,0.297987542791936,0.0289626094779547,0.000189419882623806,2.61189445943572,0.00101892285298399,0.00114565034751394,0.00036237135816785,0.00123564471580172,0.00133374371601518,0.000348189415041783,0.000879816998064403,0.00306748466257669,0.00187811670228612,0.00239142173879503,0.00137980682704421,0.0013684570646596,14,15,5,17,13,5,15,44,29,31,23,20
ALDH1B1,-13.5,0.0151467661691541,0.00218514160828326,1.85378134297708e-07,3.55879600817627,0.00283842794759825,0.00320782097303903,0.00311639368024351,0.00734118331152784,0.00820765363701652,0.00619777158774373,0.00615871898645082,0.00843558282208589,0.00712389093970598,0.00563141248167862,0.00605915171875937,0.00465275401984263,39,42,43,101,80,89,105,121,110,73,101,68
ALDH1L2,-11.4,0.0640408049189489,0.00218514160828326,0.0068802907497647,2.04343171536188,7.27802037845706e-05,0,7.24742716335701e-05,0.00101758976595435,0.000307787011388119,0.000557103064066852,0.000410581265763388,0.000627440044617959,0.00110096496340911,0.000231427910205971,0.000659907612934189,0,1,0,1,14,3,8,7,9,17,3,11,0
ALDH2,-13.5,0.0151467661691541,0.00218514160828326,1.28390421864511e-70,19.0200039371075,0.00516739446870451,0.00985259298861987,0.0103638208436005,0.0305276929786306,0.0386785677644403,0.0233983286908078,0.027508944806147,0.024191299498048,0.0319927465837705,0.0344056159839543,0.028076069350291,0.0240848443380089,71,129,143,420,377,336,469,347,494,446,468,352
ALDH3A2,-12,0.0491568181818187,0.00218514160828326,0.000166719720285744,2.63086020063007,0.000873362445414847,0.0012220270373482,0.00101463980286998,0.00232591946503852,0.00400123114804555,0.00201949860724234,0.0015250161299783,0.00118516452872281,0.00336765753513374,0.00223713646532438,0.0018597396364509,0.00198426274375641,12,16,14,32,39,29,26,17,52,29,31,29
ALDH3B1,-7.55,0.253596723377442,0.0220408415641045,2.57180966369274e-19,6.75835919261099,0.0109898107714702,0.0100817230581227,0.00949412958399768,0.0156272714057276,0.0147737765466297,0.00661559888579387,0.0175376854947504,0.0116424986056888,0.0211773848843987,0.0172799506287125,0.0104385386045954,0.010126582278481,151,132,131,215,144,95,299,167,327,224,174,148
ALDH4A1,-7.15,0.282976428992339,0.0261915534063981,0.00228514852564398,2.22752321879319,0.000655021834061135,0.000763766898342626,0.000797216987969271,0.00123564471580172,0.00277008310249307,0.000835654596100279,0.000175963399612881,0.00174288901282766,0.00097143967359627,0.00138856746123582,0.00125982362469254,0.000957919945261717,9,10,11,17,27,12,3,25,15,18,21,14
ALDH9A1,-4.15,0.560412838555497,0.0295214439266161,0.0102520574116323,1.97314082517008,0.00283842794759825,0.00618651187657527,0.00405855921147992,0.00436109899694723,0.00738688827331487,0.00285515320334262,0.00516159305531116,0.00439208031232571,0.00556958746195195,0.00563141248167862,0.00551922730817686,0.00567909681833732,39,81,56,60,72,41,88,63,86,73,92,83
ALDOA,-10.05,0.113483434271464,0.0051566837495189,3.84600091252856e-44,12.812814440625,0.0927947598253275,0.135033987626976,0.126902449630381,0.168047681349033,0.221606648199446,0.122214484679666,0.134318728371165,0.17638036809816,0.173175312479762,0.186608038262748,0.155798188253644,0.130345535408827,1275,1768,1751,2312,2160,1755,2290,2530,2674,2419,2597,1905
ALDOC,-4.9,0.483257788726272,0.0295214439266161,0.0230419057663297,1.82575950851426,0.000873362445414847,0.000840143588176888,0.00123206261777069,0.00101758976595435,0.00215450907971684,0.00118384401114206,0.000821162531526776,0.000766871165644172,0.00297908166569523,0.00138856746123582,0.00137980682704421,0.00143687991789258,12,11,17,14,21,17,14,11,46,18,23,21
ALG1,-12,0.0491568181818187,0.00218514160828326,7.05837015690629e-09,3.97382156627313,0.00334788937409025,0.00496448483922707,0.00326134222351065,0.009449047826719,0.00892582333025546,0.00487465181058496,0.00598275558683794,0.00878416062465142,0.00699436564989314,0.0081771194939443,0.00479932809406683,0.00718439958946288,46,65,45,130,87,70,102,126,108,106,80,105
ALG11,-9.65,0.13093812119269,0.00696202177401198,0.0147566853301145,1.90842720211975,7.27802037845706e-05,0.000687390208508363,0.000869691259602841,0.00123564471580172,0.00184672206832872,0.0011142061281337,0.000938471464602029,0.000418293363078639,0.00136001554303478,0.00223713646532438,0.00167976483292339,0.00143687991789258,1,9,12,17,18,16,16,6,21,29,28,21
ALG14,-6.6,0.326221669980119,0.0295214439266161,0.0487144028372652,1.67913352655543,0.000363901018922853,0.00160391048651951,0.00188433106247282,0.00334350923099288,0.00194931773879142,0.00146239554317549,0.00187694292920406,0.00230061349693252,0.00200764199209896,0.00277713492247165,0.00197972283880257,0.00130003421142662,5,21,26,46,19,21,32,33,31,36,33,19
ALG2,-7.55,0.253596723377442,0.0220408415641045,0.000178805424054797,2.62046552218486,0.000946142649199418,0.00198579393569083,0.00202927960573996,0.00428841401366478,0.0031804657843439,0.00167130919220056,0.00158367059651592,0.00188232013385388,0.00220192992681821,0.00308570546941294,0.0018597396364509,0.00417379404721177,13,26,28,59,31,24,27,27,34,40,31,61
ALG3,-10.9,0.0799651109057301,0.00218514160828326,4.94538753772942e-15,5.65273794036069,0.0193595342066958,0.0311616894523791,0.0310914625308016,0.0380869312400058,0.0444239253103519,0.0262534818941504,0.0320839931960819,0.0331846068042387,0.0433262094423936,0.0362570392656021,0.0371348011278421,0.0418747861785836,266,408,429,524,433,377,547,476,669,470,619,612
ALG5,-10.2,0.107283673469387,0.00494599476524944,2.22836811417087e-07,3.5347744367109,0.00473071324599709,0.00931795615978004,0.0100739237570662,0.01184765227504,0.0161075202626449,0.00905292479108635,0.0116135843744501,0.00906302286670385,0.0127582410465643,0.0126513924245931,0.0115183874257604,0.0116318850496066,65,122,139,163,157,130,198,130,197,164,192,170
ALKBH2,-11.3,0.0668246926777127,0.00218514160828326,1.35384462686403e-05,2.98784163431459,0.000800582241630277,0.00137478041701673,0.000797216987969271,0.00407035906381741,0.00225710475017954,0.00222841225626741,0.00187694292920406,0.0020914668153932,0.00330289489022732,0.0029314201959423,0.00215969764233007,0.000821074238795758,11,18,11,56,22,32,32,30,51,38,36,12
ALKBH3,-7.85,0.232175848391362,0.0189725578314378,1.61110864471925e-07,3.57676883984622,0.0024745269286754,0.00771404567326052,0.00514567328598348,0.0085041430440471,0.00902841900071817,0.00494428969359331,0.00750777171681624,0.00599553820412716,0.00977915938086911,0.00964282959191545,0.00725898374227608,0.00622647964420116,34,101,71,117,88,71,128,86,151,125,121,91
ALKBH4,-9.5,0.138035493827161,0.00740092949370353,1.43556788659531e-05,2.97978685576356,0.00262008733624454,0.00511723821889559,0.00449340484128135,0.00581479866259631,0.0101569713758079,0.00584958217270195,0.00615871898645082,0.00557724484104852,0.00608768862120329,0.00547712720820798,0.00599916011758354,0.00424221690044475,36,67,62,80,99,84,105,80,94,71,100,62
ALKBH5,-2.8,0.704863099374566,0.0295214439266161,0.0286148134092521,1.78436822317877,0,0.00030550675933705,0.000652268444702131,0.0009449047826719,0.000205191340925413,6.96378830083565e-05,0.000117308933075254,0.000488008923591746,0.000777151738877016,0.000462855820411942,0.0010198572199892,6.84228532329798e-05,0,4,9,13,2,1,2,7,12,6,17,1
ALKBH7,-11.3,0.0668246926777127,0.00218514160828326,3.45869591890142e-28,8.97046310100405,0.0225618631732169,0.0537691896433209,0.0509494129583998,0.0672336095362698,0.0774597311993434,0.0511838440111421,0.0588890844037773,0.0578639152258784,0.0602940224078751,0.0661112396821723,0.0556122142899994,0.057612042422169,310,704,703,925,755,735,1004,830,931,857,927,842
ALOX5,-12.75,0.0329886649874047,0.00218514160828326,3.25671580163353e-16,5.9612694190149,0.000655021834061135,0,0.000652268444702131,0.00508794882977177,0.00266748743203037,0.00118384401114206,0.000703853598451522,0.00146402677077524,0.00200764199209896,0.00215999382858906,0.00215969764233007,0.00239479986315429,9,0,9,70,26,17,12,21,31,28,36,35
ALOX5AP,-13.5,0.0151467661691541,0.00218514160828326,1.71000774041963e-70,18.9910425079188,0.00880640465793304,0.024440540746964,0.0203652703290332,0.0499345835150458,0.0578639581409665,0.0347493036211699,0.0411167810428764,0.0395984383714445,0.0503205750922868,0.0496027154208131,0.0487131801547783,0.0435169346561752,121,320,281,687,564,499,701,568,777,643,812,636
AMBRA1,-5.35,0.439956908449624,0.0295214439266161,4.32167262579565e-11,4.5947769065939,0.000873362445414847,0.000458260139005575,0.000724742716335701,0.00138101468236662,0.000820765363701652,0.00020891364902507,0.000762508064989149,0.0011154489682097,0.00116572760831552,0.002622849649001,0.00341952126702262,0.000342114266164899,12,6,10,19,8,3,13,16,18,34,57,5
AMD1,-11.45,0.0628767949454341,0.00218514160828326,0.00808662734102171,2.01520363230951,0.00254730713245997,0.00450622470022149,0.00333381649514422,0.00625090856229103,0.00564276187544886,0.00501392757660167,0.0048096662560854,0.00508923591745678,0.00777151738877016,0.00601712566535524,0.0049193112964185,0.00437906260691071,35,59,46,86,55,72,82,73,120,78,82,64
AMDHD2,-5.65,0.411082509566327,0.0295214439266161,1.99927943925001e-243,57.7252178767418,0.00109170305676856,0.00381883449171313,0.000579794173068561,0.0210786451519116,0.00123114804555248,0.000557103064066852,0.00146636166344067,0.00383435582822086,0.00148954083284761,0.0114171102368279,0.0214170016197732,0.00130003421142662,15,50,8,290,12,8,25,55,23,148,357,19
AMMECR1,-7.1,0.286380229616657,0.026580967493877,0.0234154366968649,1.82261202855274,0.000436681222707424,0.000687390208508363,0.000579794173068561,0.00218054949847362,0.000512978352313532,0.000766016713091922,0.000703853598451522,0.00188232013385388,0.00103620231850269,0.000694283730617912,0.000959865618813366,0.000957919945261717,6,9,8,30,5,11,12,27,16,9,16,14
AMPD2,1.6,0.835136387434555,0.0295100873411471,0.00081966547669046,2.39014048266482,0.00131004366812227,0.000534636828839838,0.00021742281490071,0.0009449047826719,0.000205191340925413,0.000348189415041783,0.000527890198838642,0.000488008923591746,0.000194287934719254,0.000385713183676618,0.000539924410582519,0.00184741703729045,18,7,3,13,2,5,9,7,3,5,9,27
AMZ2,-11,0.0763035288507391,0.00218514160828326,0.00360369936474378,2.15242105442916,0.00305676855895197,0.00267318414419919,0.00347876503841136,0.0037796191306876,0.00666871858007592,0.00410863509749304,0.00504428412223591,0.00481037367540435,0.00595816333139045,0.00601712566535524,0.00545923570700102,0.00321587410195005,42,35,48,52,65,59,86,69,92,78,91,47
ANAPC1,-6,0.377457522859518,0.0295214439266161,1.90947284658362e-07,3.55492952450567,0.000363901018922853,0.00106927365767968,0.000579794173068561,0.00239860444832098,0.00112855237508977,0.000139275766016713,0.000997125931139656,0.000906302286670385,0.00284955637588239,0.00200570855511841,0.000899874017637531,0.000547382825863838,5,14,8,33,11,2,17,13,44,26,15,8
ANAPC10,-12.35,0.0404439890710377,0.00218514160828326,9.5047722249608e-08,3.64433479826716,0.00181950509461427,0.00313144428320477,0.0036237135816785,0.00843145806076465,0.00656612290961321,0.00355153203342618,0.00445773945685964,0.00655326268823201,0.00511624894760702,0.00470570084085474,0.00521926930229768,0.00431063975367773,25,41,50,116,64,51,76,94,79,61,87,63
ANAPC11,-12.15,0.0453655256723721,0.00218514160828326,1.59114189368415e-44,12.904112035282,0.061353711790393,0.0925685480791262,0.102261197274967,0.134031109172845,0.150713039909716,0.094150417827298,0.110856941756115,0.108477412158394,0.163590441033612,0.135848183290905,0.118063471114044,0.128498118371536,843,1212,1411,1844,1469,1352,1890,1556,2526,1761,1968,1878
ANAPC13,-11.4,0.0640408049189489,0.00218514160828326,0.042276423820274,1.7079011569729,0.00240174672489083,0.00496448483922707,0.00369618785331207,0.00588748364587876,0.00615574022776239,0.00536211699164345,0.00674526365182709,0.0043223647518126,0.00511624894760702,0.00671140939597315,0.00587917691523187,0.00595278823126924,33,65,51,81,60,77,115,62,79,87,98,87
ANAPC15,-9.85,0.121897232534594,0.00595617977891224,4.73712438102752e-53,14.9264962455096,0.0110625909752547,0.0258153211639808,0.0156544426728511,0.0272568687309202,0.0487329434697856,0.0245821727019499,0.0228165874831368,0.0250278862242052,0.0222783498478078,0.0347913291676309,0.0340752294678745,0.0374957235716729,152,338,216,375,475,353,389,359,344,451,568,548
ANAPC16,-12.25,0.0428617571059438,0.00218514160828326,7.24112627140332e-14,5.3449599357156,0.0138282387190684,0.0185595356297258,0.0221771271198724,0.0276929786306149,0.0295475530932595,0.0210306406685237,0.0227579330165992,0.0257947573898494,0.0314098827796127,0.0329399058859832,0.02405663207151,0.0301744782757441,190,243,306,381,288,302,388,370,485,427,401,441
ANAPC2,-4.45,0.530276080374346,0.0295214439266161,7.45649991921557e-07,3.37828050789213,0.000509461426491994,0.00114565034751394,0.00210175387737353,0.000872219799389446,0.00277008310249307,0.00174094707520891,0.00199425186227931,0.00132459564974902,0.00414480927401075,0.00177428064491244,0.00143979842822005,0.000752651385562778,7,15,29,12,27,25,34,19,64,23,24,11
ANAPC5,-12.9,0.0309353891336257,0.00218514160828326,1.902353165467e-16,6.0218410764619,0.00291120815138282,0.0101580997479569,0.0118133062762719,0.0152638464893153,0.0200061557402278,0.0119777158774373,0.0141357264355681,0.0135248187395427,0.0156077974224467,0.0148113862531821,0.0135581018657388,0.0138214163530619,40,133,163,210,195,172,241,194,241,192,226,202
ANKFY1,-8.55,0.188249310949637,0.0130923268147103,0.000314846214859606,2.53656874975043,7.27802037845706e-05,0.000534636828839838,0.00036237135816785,0.000799534816106992,0.0015389350569406,0.000696378830083565,0,0.000906302286670385,0.000582863804157762,0.00138856746123582,0.000599916011758354,0.00191583989052343,1,7,5,11,15,10,0,13,9,18,10,28
ANKMY1,2,0.791071528827467,0.0295100873411471,7.62634619599437e-07,3.37521285695045,0.000727802037845706,0.000152753379668525,0,0,0.000102595670462706,0.00020891364902507,0,0,0,0.00123428218776518,0.000299958005879177,0.000273691412931919,10,2,0,0,1,3,0,0,0,16,5,4
ANKRD10,-2.6,0.725511189367261,0.0295214439266161,0.00151972699882793,2.29302192242565,0.00211062590975255,0.00259680745436493,0.00376866212494564,0.00327082424771042,0.0048219965117472,0.00278551532033426,0.00246348759458033,0.0020914668153932,0.00498672365779418,0.00478284347759006,0.00197972283880257,0.00253164556962025,29,34,52,45,47,40,42,30,77,62,33,37
ANKRD11,-9.55,0.135298220973783,0.00734333778140843,1.34772407798914e-08,3.89194948271446,0,7.63766898342626e-05,0.00014494854326714,7.26849832824538e-05,0.000410382681850826,6.96378830083565e-05,0.000117308933075254,0.000418293363078639,0.000259050579625672,0.000385713183676618,0.000239966404703342,0.0017105713308245,0,1,2,1,4,1,2,6,4,5,4,25
ANKRD12,-3.05,0.677502074196989,0.0295214439266161,0.0481849687613623,1.68142538288691,0.000218340611353712,0.00198579393569083,0.00210175387737353,0.000654164849542085,0.00133374371601518,0.00243732590529248,0.00140770719690304,0.00181260457334077,0.00187811670228612,0.00215999382858906,0.00251964724938509,0.00218953130345535,3,26,29,9,13,35,24,26,29,28,42,32
ANKRD13C,-3.5,0.628163841108774,0.0295214439266161,0.00637213276297246,2.05656172725483,0.000582241630276565,0.000152753379668525,0.00021742281490071,0.00116295973251926,0,0.000417827298050139,5.86544665376268e-05,0.00139431121026213,0.000518101159251344,0.00084856900408856,0.000539924410582519,0.000478959972630859,8,2,3,16,0,6,1,20,8,11,9,7
ANKRD27,-3,0.683658932577636,0.0295214439266161,7.4861075026898e-08,3.67496852966745,0.000363901018922853,0.0012220270373482,0.00101463980286998,0.0009449047826719,0.00143633938647789,0.000626740947075209,0.00117308933075254,0.000836586726157278,0.00239621786153747,0.00354856128982489,0.000599916011758354,0.000957919945261717,5,16,14,13,14,9,20,12,37,46,10,14
ANKRD32,-5.55,0.419725051076536,0.0295214439266161,0.000465874406578071,2.47688278774265,0.000509461426491994,0.00328419766287329,0.00108711407450355,0.00385230411397005,0.00246229609110496,0.00188022284122563,0.00258079652765558,0.00181260457334077,0.0025257431513503,0.00138856746123582,0.00137980682704421,0.00246322271638727,7,43,15,53,24,27,44,26,39,18,23,36
ANKRD37,3.75,0.602198614465489,0.0295100873411471,0.0243712089226857,1.81524955515919,0,7.63766898342626e-05,0.000579794173068561,0,0.000102595670462706,0,5.86544665376268e-05,6.97155605131065e-05,0,7.71426367353236e-05,5.99916011758354e-05,0,0,1,8,0,1,0,1,1,0,1,1,0
ANKRD39,-11.1,0.0728873274161739,0.00218514160828326,0.00191789979323807,2.25578521793996,0.00167394468704512,0.00290231421370198,0.00231917669227424,0.00370693414740515,0.00400123114804555,0.00229805013927577,0.00369523139187049,0.00341606246514222,0.00433909720873,0.00624855357556121,0.00365948767172596,0.00403694834074581,23,38,32,51,39,33,63,49,67,81,61,59
ANKRD49,-9.55,0.135298220973783,0.00734333778140843,0.00152798594345668,2.29215805581846,0.000727802037845706,0.00114565034751394,0.0021742281490071,0.00370693414740515,0.00235970042064225,0.00257660167130919,0.00334330459264473,0.00285833798103737,0.00278479373097597,0.00123428218776518,0.00161977323174756,0.00157372562435854,10,15,30,51,23,37,57,41,43,16,27,23
ANKRD52,-6.1,0.368682591843613,0.0295214439266161,0.00762113264057687,2.02576081318703,0.000509461426491994,0.000229130069502788,0.00028989708653428,0.00101758976595435,0.000923361034164358,0,0.000293272332688134,0.00160345789180145,0.00110096496340911,0.000385713183676618,0.000539924410582519,0.000478959972630859,7,3,4,14,9,0,5,23,17,5,9,7
ANLN,-1.7,0.825082664272132,0.0295214439266161,1.70765837909013e-09,4.14931437180771,0.00167394468704512,0.00190941724585656,0.000724742716335701,0.00254397441488588,0.00143633938647789,0.000626740947075209,0.000469235732301015,0.0032069157836029,0.00213716728191179,0.0039342744735015,0.00149979002939588,0.000478959972630859,23,25,10,35,14,9,8,46,33,51,25,7
ANO6,-1.3,0.87056186466783,0.0295214439266161,6.60498066154079e-06,3.08610172685477,0.0037117903930131,0.00358970442221034,0.00268154805044209,0.00654164849542085,0.0062583358982251,0.00236768802228412,0.00269810546073083,0.00237032905744562,0.00420957191891717,0.00455141556738409,0.00275961365408843,0.00307902839548409,51,47,37,90,61,34,46,34,65,59,46,45
ANP32A,-11,0.0763035288507391,0.00218514160828326,7.41081065057029e-18,6.38585727176416,0.0187045123726346,0.0320782097303903,0.0291346571966952,0.0359790667248146,0.0480147737765466,0.0276462395543175,0.0330811191272215,0.0329057445621863,0.0372385208211903,0.0411941680166628,0.0372547843301938,0.0435853575094081,257,420,402,495,468,397,564,472,575,534,621,637
ANP32B,-5.65,0.411082509566327,0.0295214439266161,2.02067243363345e-33,10.2436736440723,0.04745269286754,0.107232872527305,0.0989998550514567,0.117168193051316,0.142402790602237,0.0944289693593315,0.0951375447240307,0.0967651979921919,0.113658441810764,0.121885366041811,0.104205411242426,0.0965446459117345,652,1404,1366,1612,1388,1356,1622,1388,1755,1580,1737,1411
ANP32E,-2.35,0.753430898376696,0.0295214439266161,0.000223417281115265,2.58737653834727,0.00218340611353712,0.00710303215458642,0.00521814755761705,0.00792266317778747,0.00728429260285216,0.00362116991643454,0.00662795471875183,0.0052983825989961,0.00511624894760702,0.00586284039188459,0.0049193112964185,0.00485802257954157,30,93,72,109,71,52,113,76,79,76,82,71
ANPEP,-9.25,0.151638677589233,0.0087491936863891,4.11139271071567e-146,36.0852204396984,0.0131004366812227,0.00450622470022149,0.00608783881721989,0.0239133594999273,0.0367292500256489,0.010933147632312,0.00498562965569828,0.0368098159509202,0.00874295706236643,0.0315513384247474,0.0190173375727398,0.020458433116661,180,59,84,329,358,157,85,528,135,409,317,299
ANTXR2,-10.1,0.111070399711919,0.00494599476524944,0.000929371902813874,2.37079282578928,0,0.000229130069502788,0.00014494854326714,0.000581479866259631,0.000307787011388119,0.000139275766016713,0.000351926799225761,0.000697155605131065,0.00155430347775403,0.000154285273470647,0.000659907612934189,0.000410537119397879,0,3,2,8,3,2,6,10,24,2,11,6
ANXA1,-13.45,0.0220205223880595,0.00218514160828326,2.28591749248908e-65,17.8015893103884,0.0137554585152838,0.0379592148476285,0.0309465139875344,0.0516790231138247,0.0691494818918642,0.0440111420612813,0.0475687723620154,0.0412716118237591,0.0512272521209766,0.0729769343516161,0.0612514248005279,0.0531645569620253,189,497,427,711,674,632,811,592,791,946,1021,777
ANXA11,-3,0.683658932577636,0.0295214439266161,0.0358554288445507,1.7404191089837,0.00582241630276565,0.00412434125105018,0.00529062182925062,0.00632359354557348,0.00512978352313532,0.0052924791086351,0.00498562965569828,0.00906302286670385,0.00537529952723269,0.00470570084085474,0.00509928609994601,0.00396852548751283,80,54,73,87,50,76,85,130,83,61,85,58
ANXA2,-9.05,0.161042479108635,0.00984398632744765,1.39123961120069e-31,9.79786152160841,0.0116448326055313,0.0294050255861911,0.0313813596173358,0.0392498909725251,0.0426797989124859,0.028133704735376,0.0303830136664907,0.0336726157278305,0.0422252444789845,0.0472884363187534,0.0328753974443578,0.0279849469722887,160,385,433,540,416,404,518,483,652,613,548,409
ANXA2R,-7.85,0.232175848391362,0.0189725578314378,0.000728975836713195,2.40847314254608,0.00116448326055313,0.00259680745436493,0.00210175387737353,0.00261665939816834,0.00369344413665743,0.00257660167130919,0.0024048331280427,0.00244004461795873,0.00233145521663105,0.0055542698449433,0.00251964724938509,0.00362641122134793,16,34,29,36,36,37,41,35,36,72,42,53
ANXA4,-10.85,0.0817027272727269,0.00315872334985888,2.52934380008913e-08,3.81237063855878,0.00589519650655022,0.00870694264110593,0.0104362951152341,0.0117022823084751,0.0170308812968093,0.00898328690807799,0.0125520558390521,0.0115030674846626,0.0150896962631954,0.0117256807837692,0.0125982362469254,0.00978446801231611,81,114,144,161,166,129,214,165,233,152,210,143
ANXA5,-11.7,0.056030944625407,0.00218514160828326,7.30573112421762e-51,14.4087958496465,0.0112081513828239,0.0306270526235393,0.0157993912161183,0.0377235063235935,0.0491433261516364,0.0282033426183844,0.0351340254560385,0.0216815393195761,0.03905187487857,0.0401141711023683,0.0387545743595897,0.0361956893602463,154,401,218,519,479,405,599,311,603,520,646,529
ANXA6,-7.9,0.228981646273637,0.0183372301155911,5.26759938113166e-15,5.64544596205574,0.011353711790393,0.0235240204689529,0.0245687780837803,0.0295827881959587,0.0338565712526931,0.0222144846796657,0.0251041116781043,0.0230061349693252,0.0255164820931287,0.0285427755920697,0.030595716599676,0.0197057817310982,156,308,339,407,330,319,428,330,394,370,510,288
ANXA7,-12.1,0.0464588607594938,0.00218514160828326,0.00213181021483835,2.2388517932823,0.000873362445414847,0.00145115710685099,0.000942165531236411,0.00290739933129815,0.00287267877295578,0.00188022284122563,0.00228752419496745,0.00271890686001115,0.00278479373097597,0.0039342744735015,0.00257963885056092,0.0013684570646596,12,19,13,40,28,27,39,39,43,51,43,20
AOAH,-6.6,0.326221669980119,0.0295214439266161,0.00933200561859061,1.98993772662878,7.27802037845706e-05,0.000840143588176888,0.00021742281490071,0.000363424916412269,0.00112855237508977,0.00118384401114206,0.000351926799225761,0.000278862242052426,0.000906677028689852,0.00169713800817712,0.000599916011758354,0.000615805679096818,1,11,3,5,11,17,6,4,14,22,10,9
AOC1,-11.55,0.0601385176184686,0.00218514160828326,1.04100821464268e-09,4.20991708007271,0.00305676855895197,0.00588100511723822,0.00384113639657921,0.00784997819450502,0.0095413973530317,0.00536211699164345,0.00551351985453692,0.00892359174567764,0.00932582086652419,0.0101828280490627,0.0086387905693203,0.0064317482039001,42,77,53,108,93,77,94,128,144,132,144,94
AP1B1,-12.55,0.0366748140276306,0.00218514160828326,8.26384365194183e-93,24.1003057678809,0.00749636098981077,0.00481173145955854,0.00311639368024351,0.0105393225759558,0.0298553401046476,0.0084958217270195,0.00697988151797759,0.0102481873954267,0.00809533061330225,0.0192856591838309,0.0115783790269362,0.00951077659938419,103,63,43,145,291,122,119,147,125,250,193,139
AP1M1,-11.35,0.065612390350877,0.00218514160828326,3.94344974850379e-07,3.46084468655601,0.00735080058224163,0.00855418926143741,0.00818959269459342,0.0111208024422154,0.0169282856263466,0.0103760445682451,0.00756642618335386,0.0106664807585053,0.0106210737646525,0.0131913908817403,0.0113984042234087,0.0124529592884023,101,112,113,153,165,149,129,153,164,171,190,182
AP1S1,-13.3,0.0249749373433588,0.00218514160828326,2.59568171213861e-13,5.19717309627813,0.00582241630276565,0.010463606507294,0.0099289752137991,0.0187527256868731,0.0198009643993023,0.0124651810584958,0.0144876532347938,0.0148494143892917,0.0158668480020724,0.016199953714418,0.0158977743115964,0.0153951419774205,80,137,137,258,193,179,247,213,245,210,265,225
AP1S2,-7.15,0.282976428992339,0.0261915534063981,3.98116762605737e-21,7.21771781058921,0.00611353711790393,0.0186359123195601,0.0136251630671112,0.0191888355865678,0.0229814301836463,0.013857938718663,0.014780925567482,0.0146402677077524,0.0200116572760832,0.0173570932654478,0.0165576819245306,0.0265480670543962,84,244,188,264,224,199,252,210,309,225,276,388
AP2A1,-12.45,0.0384970703125003,0.00218514160828326,1.60410980656186e-57,15.9727840501644,0.0054585152838428,0.00740853891392347,0.00536309610088419,0.0190434656200029,0.0142607981943162,0.00814763231197772,0.0063346823860637,0.0226575571667596,0.0106210737646525,0.0219085088328319,0.0139780430739696,0.010058159425248,75,97,74,262,139,117,108,325,164,284,233,147
AP2A2,-10.85,0.0817027272727269,0.00315872334985888,7.0893155973002e-11,4.53594169742316,0.0197234352256186,0.0234476437791186,0.0225394984780403,0.0308184329117604,0.0368318456961116,0.0274373259052925,0.0279195260719104,0.0359035136642499,0.0286898516935432,0.0296227725063643,0.0195572619833223,0.0263427984946972,271,307,311,424,359,394,476,515,443,384,326,385
AP2B1,-10,0.115572708113804,0.00540540718832079,4.51538612618481e-05,2.8193230560201,0.00232896652110626,0.00374245780187887,0.00260907377880852,0.00385230411397005,0.00779727095516569,0.00383008356545961,0.00475101178954777,0.0032069157836029,0.00420957191891717,0.00501427138779603,0.00425940368348431,0.00307902839548409,32,49,36,53,76,55,81,46,65,65,71,45
AP2M1,-10.7,0.0866900862068962,0.00315872334985888,5.85891641643128e-24,7.92651567037674,0.00967976710334789,0.0210035897044222,0.0233367154660096,0.0293647332461114,0.0369344413665743,0.024025069637883,0.0245762214792656,0.0237032905744562,0.031604170714332,0.0335570469798658,0.0226768252444658,0.0291481354772494,133,275,322,404,360,345,419,340,488,435,378,426
AP2S1,-12.45,0.0384970703125003,0.00218514160828326,4.44196844705015e-63,17.2708034903179,0.0481077147016012,0.120140533109295,0.107551819104218,0.156781508940253,0.178516466605109,0.113509749303621,0.129802334447768,0.137827663134412,0.150573149407422,0.187688035177042,0.142780010798488,0.127745466985973,661,1573,1484,2157,1740,1630,2213,1977,2325,2433,2380,1867
AP3B1,-5.3,0.444423024211969,0.0295214439266161,0.0313764187842924,1.76659539870888,0.000727802037845706,0.00190941724585656,0.00275402232207566,0.00152638464893153,0.00297527444341849,0.0016016713091922,0.00181828846266643,0.00202175125488009,0.00304384431060165,0.00323999074288359,0.00251964724938509,0.00355798836811495,10,25,38,21,29,23,31,29,47,42,42,52
AP3M2,-2.8,0.704863099374566,0.0295214439266161,0.0451362612729137,1.6945009570728,0.000145560407569141,0.000458260139005575,0.00115958834613712,0.000363424916412269,0.00123114804555248,0.000348189415041783,0.000527890198838642,0.0011154489682097,0.000582863804157762,0.0013114248245005,5.99916011758354e-05,0.000684228532329798,2,6,16,5,12,5,9,16,9,17,1,10
AP3S1,-4.1,0.565248119804724,0.0295214439266161,0.000309923009724725,2.5389216053251,0.00232896652110626,0.00794317574276331,0.00869691259602841,0.00668701846198575,0.00974658869395711,0.00710306406685237,0.00768373511642912,0.00648354712771891,0.00874295706236643,0.00894854586129754,0.00809886615873778,0.00827916524119056,32,104,120,92,95,102,131,93,135,116,135,121
AP4B1,-5.75,0.401615856612304,0.0295214439266161,0.000118659230984166,2.68118786045152,0.000873362445414847,0.000687390208508363,0.00224670242064067,0.0037796191306876,0.00174412639786601,0.00174094707520891,0.00146636166344067,0.00188232013385388,0.00161906612266045,0.00277713492247165,0.00131981522586838,0.000684228532329798,12,9,31,52,17,25,25,27,25,36,22,10
AP5Z1,-8.65,0.182478655419223,0.0125397241217333,1.17966986746172e-06,3.31779084387849,0.00174672489082969,0.00129840372718246,0.00123206261777069,0.00261665939816834,0.00338565712526931,0.00118384401114206,0.00222886972842982,0.00411321807027329,0.00297908166569523,0.00339427601635424,0.00431939528466015,0.000957919945261717,24,17,17,36,33,17,38,59,46,44,72,14
APBB1,-4.5,0.524464646464646,0.0295214439266161,0.00240733083537765,2.21912863599291,0.000582241630276565,0.000916520278011151,0.000724742716335701,0.00116295973251926,0.00246229609110496,0.000278551532033426,0.00199425186227931,0.00132459564974902,0.00064762644906418,0.00115713955102985,0.00077989081528586,0.000615805679096818,8,12,10,16,24,4,34,19,10,15,13,9
APBB1IP,-13.45,0.0220205223880595,0.00218514160828326,4.43284976607058e-17,6.18597843744978,0.00189228529839884,0.0036660811120446,0.00355123931004493,0.00741386829481029,0.011182928080435,0.00466573816155989,0.00697988151797759,0.00662297824874512,0.00680007771517389,0.010491398596004,0.00767892495050693,0.00718439958946288,26,48,49,102,109,67,119,95,105,136,128,105
APEX1,-10.65,0.0885386247877758,0.00325890548422408,1.63063266992106e-20,7.06295694177326,0.0192139737991266,0.0371190712594516,0.0328308450500072,0.0462276493676406,0.0511952395608905,0.0321030640668524,0.0351926799225761,0.0465002788622421,0.0491548474839712,0.039805600555427,0.0419341292219089,0.0431748203900103,264,486,453,636,499,461,600,667,759,516,699,631
APEX2,-13.3,0.0249749373433588,0.00218514160828326,7.42902273226421e-24,7.90046342741171,0.00291120815138282,0.00336057435270755,0.00413103348311349,0.014246256723361,0.00923361034164358,0.00564066852367688,0.00486832072262303,0.00864472950362521,0.00822485590311508,0.00902568849803286,0.00647909292699022,0.00588436537803626,40,44,57,196,90,81,83,124,127,117,108,86
APH1A,-3.95,0.579712019168502,0.0295214439266161,3.41503448717455e-53,14.9595846997485,0.00873362445414847,0.0142060643091728,0.0381214668792579,0.0265300188980957,0.0289319790704832,0.0175487465181059,0.0216434981523843,0.0354155047406581,0.0264231591218185,0.0334027617063951,0.0230367748515208,0.01354772494013,120,186,526,365,282,252,369,508,408,433,384,198
API5,-8.6,0.185187610619469,0.012746603609789,0.008571012887582,2.00506314461114,0.000291120815138282,0.000687390208508363,0.000434845629801421,0.00181712458206135,0.000820765363701652,0.000696378830083565,0.000527890198838642,0.00139431121026213,0.00097143967359627,0.000694283730617912,0.000719899214110025,0.00212110845022237,4,9,6,25,8,10,9,20,15,9,12,31
APIP,-0.1,0.989120812611429,0.0295214439266161,0.0214244519087954,1.83980071918322,0.0024745269286754,0.0042770946307187,0.00521814755761705,0.00443378398022968,0.00666871858007592,0.00466573816155989,0.00357792245879524,0.00285833798103737,0.00278479373097597,0.0039342744735015,0.00383946247525346,0.00390010263427985,34,56,72,61,65,67,61,41,43,51,64,57
APLF,-2.85,0.699979972054029,0.0295214439266161,0.019667951173327,1.85550356161205,0,0.000229130069502788,0.00021742281490071,0.000581479866259631,0.000923361034164358,0.000139275766016713,0.000234617866150507,0,0.000129525289812836,0.000154285273470647,0.000179974803527506,0,0,3,3,8,9,2,4,0,2,2,3,0
APLP2,-11.1,0.0728873274161739,0.00218514160828326,6.81598267718152e-33,10.1154867326656,0.0121542940320233,0.0229130069502788,0.0231917669227424,0.0284925134467219,0.0419616292192469,0.0204735376044568,0.024048331280427,0.0351366424986057,0.0357489799883427,0.0384170330941912,0.0330553722478853,0.0322955867259665,167,300,320,392,409,294,410,504,552,498,551,472
APMAP,-11.45,0.0628767949454341,0.00218514160828326,5.2140170608316e-17,6.16786707229636,0.00407569141193595,0.00649201863591232,0.00500072474271634,0.00806803314435238,0.0115933107622858,0.00717270194986072,0.0150155434336325,0.00620468488566648,0.00680007771517389,0.00709712257964977,0.00719899214110025,0.0106055422511119,56,85,69,111,113,103,256,89,105,92,120,155
APOA1BP,-11.75,0.0546188415446074,0.00218514160828326,2.53508328303884e-20,7.01451051959848,0.0241630276564774,0.0396395020239823,0.0398608493984636,0.052696612879779,0.061865189289012,0.0456824512534819,0.0433456507713062,0.0386921360847741,0.0455929020141183,0.0524569929800201,0.0513528106065151,0.0560383167978105,332,519,550,725,603,656,739,555,704,680,856,819
APOBEC3B,-3.05,0.677502074196989,0.0295214439266161,0.0417355427465675,1.71052818904212,0.000727802037845706,0.00320782097303903,0.00231917669227424,0.00232591946503852,0.00369344413665743,0.00243732590529248,0.00181828846266643,0.00244004461795873,0.00161906612266045,0.00185142328164777,0.00329953806467095,0.00321587410195005,10,42,32,32,36,35,31,35,25,24,55,47
APOBEC3C,-13.5,0.0151467661691541,0.00218514160828326,2.71481430037793e-27,8.75016215407339,0.0119359534206696,0.0186359123195601,0.0174662994636904,0.032998982410234,0.0351903149687083,0.0249303621169916,0.034430171857587,0.0306051310652538,0.03471277766984,0.0254570701226568,0.0317355570220169,0.0299692097160452,164,244,241,454,343,358,587,439,536,330,529,438
APOC1,-13.5,0.0151467661691541,0.00218514160828326,8.46337608495246e-71,19.063140935368,0.0187772925764192,0.0480409379057512,0.0473256993767213,0.0799534816106992,0.0903867856776444,0.0586350974930362,0.0696228517801631,0.0632320133853876,0.0732465513891587,0.100362570392656,0.0691103245545624,0.0663701676359904,258,629,653,1100,881,842,1187,907,1131,1301,1152,970
APOC2,-13.5,0.0151467661691541,0.00218514160828326,3.61645911823468e-79,20.9895220704579,0.152256186317322,0.2630413197892,0.269096970575446,0.464965838057857,0.419411100851544,0.335654596100279,0.389582966742917,0.441857222532069,0.454180428728709,0.494175730926483,0.382986381906533,0.36394115634622,2092,3444,3713,6397,4088,4820,6642,6338,7013,6406,6384,5319
APOE,-13.15,0.0268157894736832,0.00218514160828326,1.32862263936384e-06,3.30184942593974,0.000291120815138282,0.00137478041701673,0.00137701116103783,0.0037796191306876,0.00359084846619473,0.00222841225626741,0.00369523139187049,0.00237032905744562,0.00375623340457224,0.00439713029391345,0.00227968084468174,0.00266849127608621,4,18,19,52,35,32,63,34,58,57,38,39
APOL6,-9,0.163634435261708,0.0103587835070953,0.00491401116566199,2.10039577938147,0.000873362445414847,0.00282593752386772,0.0021742281490071,0.00407035906381741,0.00420642248897097,0.00194986072423398,0.00340195905918236,0.00264919129949805,0.00317336960041448,0.00462855820411942,0.00365948767172596,0.00294218268901813,12,37,30,56,41,28,58,38,49,60,61,43
APOLD1,-4.9,0.483257788726272,0.0295214439266161,0.0178539492144553,1.87358749561352,0.00138282387190684,0.000763766898342626,0.00173938251920568,0.00152638464893153,0.00287267877295578,0.000766016713091922,0.000938471464602029,0.00188232013385388,0.00259050579625672,0.00269999228573633,0.00125982362469254,0.00212110845022237,19,10,24,21,28,11,16,27,40,35,21,31
APP,-8.25,0.206648411569464,0.0158491101366863,0.000367951449692174,2.51287611199106,0.00181950509461427,0.00336057435270755,0.00282649659370923,0.00392498909725251,0.00297527444341849,0.0036908077994429,0.00428177605724676,0.0020914668153932,0.00427433456382359,0.00671140939597315,0.00431939528466015,0.00335271980841601,25,44,39,54,29,53,73,30,66,87,72,49
APPL1,-9.6,0.133048213721151,0.00729369151761657,0.00392169758195167,2.13839857276265,0.00181950509461427,0.00450622470022149,0.0036237135816785,0.00523331879633668,0.00707910126192675,0.00550139275766017,0.00404715819109625,0.00467094255437814,0.00634673920082896,0.00516855666126668,0.00395944567760514,0.00465275401984263,25,59,50,72,69,79,69,67,98,67,66,68
APRT,-10.75,0.0846988636363633,0.00315872334985888,6.32924104980944e-46,13.2347177841219,0.107278020378457,0.191247231344993,0.195100739237571,0.25534234627126,0.282548476454294,0.175557103064067,0.228224529297906,0.195831009481316,0.271614532737517,0.254802129136774,0.220409142720019,0.2064317482039,1474,2504,2692,3513,2754,2521,3891,2809,4194,3303,3674,3017
APTX,-9.35,0.146457647410955,0.00826661448369788,0.00120985617146803,2.32937208868137,0.0012372634643377,0.00206217062552509,0.00210175387737353,0.00414304404709987,0.00430901815943367,0.00174094707520891,0.0030500322599566,0.00160345789180145,0.00291431902078881,0.0042428450204428,0.00275961365408843,0.00273691412931919,17,27,29,57,42,25,52,23,45,55,46,40
AQP1,-11.2,0.0701289324394015,0.00218514160828326,0.0208312336351245,1.8449375041623,0,0,0,0,0.000307787011388119,0.000417827298050139,0.000351926799225761,0.000139431121026213,6.4762644906418e-05,0.00084856900408856,0.000119983202351671,0.000205268559698939,0,0,0,0,3,6,6,2,1,11,2,3
ARAF,-9.15,0.156303423680457,0.00930870325128671,7.27245538093646e-60,16.5245844398023,0.00822416302765648,0.00404796456121592,0.00681258153355559,0.0168629161215293,0.00964399302349441,0.0048050139275766,0.0103231861106223,0.0236335750139431,0.00977915938086911,0.018359947543007,0.0120583118363429,0.0057475196715703,113,53,94,232,94,69,176,339,151,238,201,84
ARAP1,-10.6,0.090400543251149,0.00325890548422408,1.76390863826899e-34,10.5007811397306,0.00109170305676856,0.000458260139005575,0.00108711407450355,0.00247128943160343,0.00215450907971684,0.000974930362116992,0.00369523139187049,0.00829615170105968,0.0032381322453209,0.00354856128982489,0.00221968924350591,0.000821074238795758,15,6,15,34,21,14,63,119,50,46,37,12
ARAP3,-3.9,0.585036271099085,0.0295214439266161,0.0107140646250958,1.96555847372606,0.000218340611353712,0,0,0,0,0,0.000234617866150507,0.000627440044617959,0,0.000539998457147265,0.000239966404703342,0,3,0,0,0,0,0,4,9,0,7,4,0
ARCN1,-12,0.0491568181818187,0.00218514160828326,4.20084341941782e-31,9.68126007190575,0.00363901018922853,0.00381883449171313,0.00239165096390781,0.00784997819450502,0.00687390992100133,0.00654596100278552,0.014780925567482,0.00557724484104852,0.00479243572307493,0.00570855511841395,0.00329953806467095,0.00506329113924051,50,50,33,108,67,94,252,80,74,74,55,74
AREL1,-6.45,0.339706080482184,0.0295214439266161,0.00539408786537004,2.08454118596157,7.27802037845706e-05,0,0.000434845629801421,0.000363424916412269,0.00102595670462706,0.000139275766016713,0.000586544665376268,6.97155605131065e-05,0.000259050579625672,0.000154285273470647,0.00107984882116504,0.000273691412931919,1,0,6,5,10,2,10,1,4,2,18,4
ARF1,-12.8,0.032503333333334,0.00218514160828326,2.07849702095817e-76,20.3583773413095,0.0561863173216885,0.09424883525548,0.0848673720829106,0.143044047099869,0.159331076228583,0.0938718662952646,0.0980116135843744,0.170593976575572,0.15530082248559,0.150582426907352,0.123222748815166,0.105371193978789,772,1234,1171,1968,1553,1348,1671,2447,2398,1952,2054,1540
ARF3,-9,0.163634435261708,0.0103587835070953,1.0317169075721e-33,10.315123975523,0.00305676855895197,0.00336057435270755,0.00855196405276127,0.00712312836168048,0.00861803631886734,0.00424791086350975,0.00527890198838642,0.0115030674846626,0.0104267858299333,0.0171256653552418,0.00767892495050693,0.00793705097502566,42,44,118,98,84,61,90,165,161,222,128,116
ARF4,-13.1,0.0277924354243546,0.00218514160828326,1.66507044296578e-52,14.7971358756527,0.0104803493449782,0.030245169174368,0.0255109436150167,0.048044773949702,0.055914640402175,0.0311977715877437,0.0403542729778873,0.035345789180145,0.0439738358914578,0.0464398673146648,0.0511128442018117,0.0455696202531646,144,396,352,661,545,448,688,507,679,602,852,666
ARF5,-13.5,0.0151467661691541,0.00218514160828326,9.13758638346083e-48,13.6746532325924,0.0243813682678312,0.0434583365156954,0.0436295115234092,0.0671609245529873,0.0862829588591361,0.0529944289693593,0.0566602146753475,0.0628834355828221,0.0640502558124474,0.0799969142945306,0.0664706941028256,0.0607594936708861,335,569,602,924,841,761,966,902,989,1037,1108,888
ARFGAP1,-10.85,0.0817027272727269,0.00315872334985888,1.25922662572615e-08,3.90061075981518,0.00138282387190684,0.00198579393569083,0.00101463980286998,0.00334350923099288,0.00574535754591156,0.00181058495821727,0.00351926799225761,0.00223089793641941,0.0014247781879412,0.00316284810614827,0.00263963045173676,0.00403694834074581,19,26,14,46,56,26,60,32,22,41,44,59
ARFGAP2,-9.4,0.143952287185701,0.00808815319061119,4.71873928155867e-13,5.12773744716918,0.00363901018922853,0.00442984801038723,0.00666763299028845,0.00894025294374182,0.0104647583871961,0.00466573816155989,0.0072144993841281,0.00787785833798104,0.00621721391101613,0.0121885366041811,0.00707900893874858,0.00451590831337667,50,58,92,123,102,67,123,113,96,158,118,66
ARFGAP3,-9.2,0.154120769453283,0.00904297271862545,0.000244357633214735,2.57384824712371,0.00152838427947598,0.00274956083403345,0.00398608493984635,0.0028347143480157,0.00492459218220991,0.00494428969359331,0.00293272332688134,0.00376464026770775,0.00654102713554822,0.00493712875106071,0.00497930289759434,0.00424221690044475,21,36,55,39,48,71,50,54,101,64,83,62
ARFIP2,-13,0.028712121212122,0.00218514160828326,6.09024677535356e-07,3.40469521608777,0.00203784570596798,0.00358970442221034,0.00413103348311349,0.00625090856229103,0.00913101467118088,0.00508356545961003,0.00586544665376268,0.00669269380925823,0.00608768862120329,0.00763712103679704,0.00551922730817686,0.00704755388299692,28,47,57,86,89,73,100,96,94,99,92,103
ARFRP1,-7.4,0.264727012082736,0.0235521407562676,9.5742064061284e-13,5.04526110196554,0.00334788937409025,0.0116856335446422,0.00666763299028845,0.0114115423753453,0.015389350569406,0.0121866295264624,0.0106751129098481,0.00676240936977133,0.0117220387280617,0.0119571086939752,0.0112184294198812,0.01033185083818,46,153,92,157,150,175,182,97,181,155,187,151
ARGLU1,-7.65,0.246119667235495,0.0211052275401165,5.70308306449609e-11,4.5616618757327,0.00589519650655022,0.0153517146566868,0.0160892883026526,0.017299026021224,0.0194931773879142,0.0114902506963788,0.0157780514986216,0.0172894590072504,0.0200764199209896,0.0199799429144488,0.0158377827104205,0.0163530619226822,81,201,222,238,190,165,269,248,310,259,264,239
ARHGAP1,-10.8,0.0831688948306593,0.00315872334985888,3.59332168701668e-95,24.6378965455065,0.00997088791848617,0.00412434125105018,0.00529062182925062,0.0200610553859573,0.0130296501487637,0.00619777158774373,0.00973664144524606,0.0300474065811489,0.020141182565896,0.0256113553961274,0.0178774971503989,0.00718439958946288,137,54,73,276,127,89,166,431,311,332,298,105
ARHGAP11A,-5.95,0.381642491749175,0.0295214439266161,0.00123354460981548,2.32627815343395,0.000946142649199418,0.00229130069502788,0.00123206261777069,0.0028347143480157,0.00379603980712014,0.00118384401114206,0.00234617866150507,0.00153374233128834,0.00187811670228612,0.00316284810614827,0.00113984042234087,0.00266849127608621,13,30,17,39,37,17,40,22,29,41,19,39
ARHGAP17,0.4,0.960204647819837,0.0295100873411471,5.43750812643474e-12,4.84224384132302,0.00880640465793304,0.00656839532574658,0.00681258153355559,0.0100305276929786,0.00892582333025546,0.00278551532033426,0.00269810546073083,0.00759899609592861,0.00841914383783434,0.00678855203270848,0.010558521806947,0.00520013684570647,121,86,94,138,87,40,46,109,130,88,176,76
ARHGAP25,-5.2,0.454064295382764,0.0295214439266161,0.00331912069835399,2.16596943617852,0.000145560407569141,0.00030550675933705,0.00115958834613712,0.00101758976595435,0.00194931773879142,0.000348189415041783,0.00123174379729016,0.000627440044617959,0.000906677028689852,0.000617141093882589,0.000299958005879177,0.000410537119397879,2,4,16,14,19,5,21,9,14,8,5,6
ARHGAP27,3.3,0.650055602716469,0.0295100873411471,1.49939831788758e-09,4.16532293927112,7.27802037845706e-05,7.63766898342626e-05,0.00014494854326714,7.26849832824538e-05,0,0,0,0.000488008923591746,0,0.00115713955102985,0,0,1,1,2,1,0,0,0,7,0,15,0,0
ARHGAP30,-7,0.294284563758389,0.0280652261767189,0.000190992937803642,2.61069583988693,0.00225618631732169,0.00343695104254182,0.00398608493984635,0.00356156418084024,0.00451420950035908,0.00201949860724234,0.00598275558683794,0.00676240936977133,0.00550482481704553,0.00362570392656021,0.00431939528466015,0.00458433116660965,31,45,55,49,44,29,102,97,85,47,72,67
ARHGAP31,-3.7,0.607624841892234,0.0295214439266161,0.0432322455906252,1.7032439487424,7.27802037845706e-05,0.00030550675933705,7.24742716335701e-05,0.000290739933129815,0.000205191340925413,6.96378830083565e-05,5.86544665376268e-05,0.000906302286670385,0.00032381322453209,0.000694283730617912,0,0.000205268559698939,1,4,1,4,2,1,1,13,5,9,0,3
ARHGAP33,-7.1,0.286380229616657,0.026580967493877,5.12405425178518e-15,5.64865309630435,0.000218340611353712,0,7.24742716335701e-05,0.000218054949847362,0.000102595670462706,0,0.00228752419496745,0.000348577802565533,0.000518101159251344,0.000539998457147265,0.000659907612934189,6.84228532329798e-05,3,0,1,3,1,0,39,5,8,7,11,1
ARHGAP4,-10.95,0.0781159080244018,0.00218514160828326,2.19058338264028e-10,4.39973509496886,0.00385735080058224,0.00695027877491789,0.0048557761994492,0.00792266317778747,0.0132348414896891,0.00954038997214485,0.00615871898645082,0.00996932515337423,0.00770675474386374,0.0100285427755921,0.00845881576579279,0.00622647964420116,53,91,67,109,129,137,105,143,119,130,141,91
ARHGAP9,-8.3,0.203438277511962,0.015664548991527,0.0392653689276927,1.72271698506852,0.00181950509461427,0.00412434125105018,0.0036237135816785,0.00479720889664195,0.00492459218220991,0.00389972144846797,0.00310868672649422,0.00488008923591746,0.00375623340457224,0.00647998148576718,0.00455936168936349,0.00444748546014369,25,54,50,66,48,56,53,70,58,84,76,65
ARHGDIA,-13.35,0.0244762569832423,0.00218514160828326,1.44971770299731e-51,14.5747946616134,0.0245997088791849,0.0410906591308333,0.025800840701551,0.0709405436836749,0.0599158715502206,0.0442200557103064,0.0451639392339727,0.0652537646402677,0.063532154653196,0.0637969605801126,0.054652348671186,0.043995894628806,338,538,356,976,584,635,770,936,981,827,911,643
ARHGDIB,-6.1,0.368682591843613,0.0295214439266161,7.45806018607332e-25,8.14865555647849,0.0383551673944687,0.0809592912243183,0.0760979852152486,0.0872219799389446,0.102185287780856,0.0617688022284123,0.0760161886327644,0.0761991076408254,0.0929343954407098,0.0860140399598858,0.0784090227368169,0.0786178583646938,527,1060,1050,1200,996,887,1296,1093,1435,1115,1307,1149
ARHGEF1,-7.15,0.282976428992339,0.0261915534063981,0.0012429000808167,2.32504902662792,0.00101892285298399,0.00259680745436493,0.00239165096390781,0.00232591946503852,0.00287267877295578,0.00236768802228412,0.00134905273036542,0.0042526491912995,0.0032381322453209,0.00462855820411942,0.00347951286819845,0.00232637700992131,14,34,33,32,28,34,23,61,50,60,58,34
ARHGEF11,-0.25,0.974809975346103,0.0295214439266161,2.12020485746301e-06,3.23932507153598,0.000145560407569141,0,0,0,0,0,0,0.000697155605131065,6.4762644906418e-05,0.000771426367353236,5.99916011758354e-05,0,2,0,0,0,0,0,0,10,1,10,1,0
ARHGEF18,-10.3,0.102968940548781,0.00430628500330708,2.25288615630879e-09,4.11536400323269,0.000873362445414847,0.00030550675933705,0.000507319901434991,0.0018898095653438,0.00174412639786601,0.000626740947075209,0.00111443486421491,0.0032069157836029,0.000712389093970598,0.00331713337961892,0.00119983202351671,0.00130003421142662,12,4,7,26,17,9,19,46,11,43,20,19
ARHGEF2,-2.6,0.725511189367261,0.0295214439266161,3.92722280239261e-21,7.21930783492306,0.00349344978165939,0.00206217062552509,0.00282649659370923,0.00436109899694723,0.00102595670462706,0.000905292479108635,0.00293272332688134,0.00634411600669269,0.00660578978045463,0.00593998302861992,0.00629911812346272,0.00143687991789258,48,27,39,60,10,13,50,91,102,77,105,21
ARHGEF25,-0.8,0.922137559335443,0.0295214439266161,2.56792290106828e-05,2.89932901217805,0.000727802037845706,0,0.00028989708653428,7.26849832824538e-05,0,0,0.000938471464602029,0.000766871165644172,0.00116572760831552,0.000231427910205971,0.000179974803527506,0,10,0,4,1,0,0,16,11,18,3,3,0
ARHGEF3,-12.35,0.0404439890710377,0.00218514160828326,0.020386406473404,1.84891501782954,0.000291120815138282,0.000152753379668525,0.00014494854326714,0.00138101468236662,0.000820765363701652,0.000974930362116992,0.000469235732301015,0.00160345789180145,0.00097143967359627,0.0013114248245005,0.000839882416461695,0.000410537119397879,4,2,2,19,8,14,8,23,15,17,14,6
ARHGEF39,-5.9,0.386797619047619,0.0295214439266161,0.00197704503140581,2.25090981528784,0.00327510917030568,0.00611013518674101,0.00666763299028845,0.00806803314435238,0.00779727095516569,0.00738161559888579,0.00522024752184879,0.00613496932515337,0.00518101159251344,0.00956568695518013,0.00599916011758354,0.00786862812179268,45,80,92,111,76,106,89,88,80,124,100,115
ARHGEF40,-5.95,0.381642491749175,0.0295214439266161,1.25327696582326e-10,4.4670549713242,0,0,0,0,0,0,0,0.000278862242052426,6.4762644906418e-05,0.00107999691429453,5.99916011758354e-05,6.84228532329798e-05,0,0,0,0,0,0,0,4,1,14,1,1
ARHGEF7,-11.9,0.0513015815959746,0.00218514160828326,3.99738087242125e-09,4.04437945953402,0.000582241630276565,0.000458260139005575,0.00028989708653428,0.00167175461549644,0.000410382681850826,0.00174094707520891,0.00234617866150507,0.00202175125488009,0.00129525289812836,0.00177428064491244,0.00377947087407763,0.00116318850496066,8,6,4,23,4,25,40,29,20,23,63,17
ARHGEF9,-3.95,0.579712019168502,0.0295214439266161,0.0163517308729303,1.88966317953524,0.000727802037845706,0.000381883449171313,0.00130453688940426,0.000436109899694723,0.000820765363701652,0.000348189415041783,0.000821162531526776,0.00223089793641941,0.00155430347775403,0.00169713800817712,0.00125982362469254,0.0013684570646596,10,5,18,6,8,5,14,32,24,22,21,20
ARID3B,-9.2,0.154120769453283,0.00904297271862545,0.00148911604541442,2.29624605719369,0.000363901018922853,0.000534636828839838,0.000507319901434991,0.000799534816106992,0.00215450907971684,0.000766016713091922,0.000469235732301015,0.000697155605131065,0.00148954083284761,0.00115713955102985,0.00179974803527506,0.000342114266164899,5,7,7,11,21,11,8,10,23,15,30,5
ARID4B,0.45,0.955588656917452,0.0295100873411471,0.000310277656066102,2.53872267735828,0.00196506550218341,0.00885969602077446,0.00666763299028845,0.00799534816106992,0.00707910126192675,0.00584958217270195,0.00574813772068743,0.00683212493028444,0.00686484036008031,0.0071742652163851,0.00563921051052853,0.00513171399247349,27,116,92,110,69,84,98,98,106,93,94,75
ARIH2,-11.65,0.0574015923566885,0.00218514160828326,1.03505058820157e-10,4.49054000411206,0.00363901018922853,0.00824868250210036,0.00652268444702131,0.010248582642826,0.0141582025238535,0.00759052924791086,0.00868086104756877,0.0105270496374791,0.0104915484748397,0.013345676155211,0.00959865618813366,0.00834758809442354,50,108,90,141,138,109,148,151,162,173,160,122
ARL1,-9.15,0.156303423680457,0.00930870325128671,1.39452129056596e-10,4.45417292886074,0.00211062590975255,0.00389521118154739,0.00514567328598348,0.00545137374618404,0.00964399302349441,0.00403899721448468,0.00445773945685964,0.00446179587283882,0.00544006217213911,0.00902568849803286,0.00557921890935269,0.00526855969893945,29,51,71,75,94,58,76,64,84,117,93,77
ARL11,-11.05,0.0744569424286406,0.00218514160828326,1.32745895008846e-16,6.06213278701558,0.00363901018922853,0.00771404567326052,0.00514567328598348,0.0163541212385521,0.00902841900071817,0.00668523676880223,0.00715584491759047,0.00927216954824317,0.0107505990544654,0.00917997377150351,0.00971863939048533,0.00855285665412248,50,101,71,225,88,96,122,133,166,119,162,125
ARL13B,-13,0.028712121212122,0.00218514160828326,0.000327975162002493,2.53034912482212,0.00167394468704512,0.00168028717635378,0.00231917669227424,0.00327082424771042,0.00564276187544886,0.00341225626740947,0.00410581265763388,0.00481037367540435,0.0039505213392915,0.00485998611432539,0.00299958005879177,0.00321587410195005,23,22,32,45,55,49,70,69,61,63,50,47
ARL2,-8.4,0.19796872709504,0.0142091892708184,3.58742866876717e-23,7.72966858466312,0.014410480349345,0.0304742992438708,0.0244963038121467,0.0364878616077918,0.0438083512875757,0.0265320334261838,0.0280954894715233,0.0261433351924149,0.0324460850981154,0.039805600555427,0.0279560861479393,0.027232295586726,198,399,338,502,427,381,479,375,501,516,466,398
ARL2BP,-12.95,0.0296861702127653,0.00218514160828326,4.59057616532548e-18,6.4388166447906,0.00414847161572052,0.00954708622928282,0.00833454123786056,0.0158453263555749,0.0175438596491228,0.0103760445682451,0.0109683852425362,0.0149191299498048,0.014571595103944,0.0155056699838,0.0140980262763213,0.0175162504276428,57,125,115,218,171,149,187,214,225,201,235,256
ARL3,-3.3,0.650055602716469,0.0295214439266161,2.3438598256921e-06,3.22603385124997,0.000873362445414847,0.00320782097303903,0.00239165096390781,0.00290739933129815,0.00564276187544886,0.00271587743732591,0.00187694292920406,0.00244004461795873,0.00284955637588239,0.00177428064491244,0.0038994540764293,0.00164214847759152,12,42,33,40,55,39,32,35,44,23,65,24
ARL4A,0.2,0.980117330055782,0.0295100873411471,0.0471056209571301,1.6859060984045,0.00138282387190684,0.00267318414419919,0.00355123931004493,0.00210786451519116,0.00410382681850826,0.0016016713091922,0.00170097952959118,0.00223089793641941,0.00194287934719254,0.00323999074288359,0.00227968084468174,0.00321587410195005,19,35,49,29,40,23,29,32,30,42,38,47
ARL5A,1.55,0.840814658320292,0.0295100873411471,0.000187005734897244,2.61376935548439,0.00138282387190684,0.00328419766287329,0.00239165096390781,0.00218054949847362,0.00492459218220991,0.0016016713091922,0.00140770719690304,0.00146402677077524,0.00161906612266045,0.00231427910205971,0.00293958845761593,0.00253164556962025,19,43,33,30,48,23,24,21,25,30,49,37
ARL6IP1,-11.4,0.0640408049189489,0.00218514160828326,1.29786547498528e-21,7.33987572220932,0.0112809315866084,0.0204689528755824,0.0197854761559646,0.0310364878616078,0.0328306145480661,0.0186629526462396,0.0253387295442548,0.0234244283324038,0.0319279839388641,0.031474195788012,0.0217169596256524,0.0261375299349983,155,268,273,427,320,268,432,336,493,408,362,382
ARL6IP4,-8.2,0.210328113962797,0.0160609468281363,1.19678451572451e-40,11.9804585640541,0.0543668122270742,0.109447796532498,0.111537904044064,0.142971362116587,0.162306350672002,0.101601671309192,0.112264648953018,0.105688789737869,0.136001554303478,0.140168170948083,0.120523126762253,0.110434485118029,747,1433,1539,1967,1582,1459,1914,1516,2100,1817,2009,1614
ARL6IP5,-7.2,0.279201049297169,0.0256735918483683,0.00258725085649121,2.20703718649846,0.00400291120815138,0.007561292293592,0.00681258153355559,0.00959441779328391,0.0102595670462706,0.00494428969359331,0.00668660918528946,0.00829615170105968,0.00874295706236643,0.00748283576332639,0.00761893334933109,0.00738966814916182,55,99,94,132,100,71,114,119,135,97,127,108
ARL8B,-0.7,0.932104152351036,0.0295214439266161,4.53032634001026e-05,2.81879875978209,0.0042212518195051,0.0081723058122661,0.00449340484128135,0.0056694286960314,0.0062583358982251,0.00278551532033426,0.00522024752184879,0.00474065811489124,0.00582863804157762,0.00455141556738409,0.00401943727878097,0.0084844338008895,58,107,62,78,61,40,89,68,90,59,67,124
ARMC1,-7.45,0.261015173410405,0.0230849342409745,3.46117234147619e-06,3.17383367343525,0.000873362445414847,0.0048881081493928,0.00268154805044209,0.00559674371274895,0.0062583358982251,0.00292479108635097,0.00387119479148337,0.00390407138873397,0.00472767307816851,0.00586284039188459,0.00455936168936349,0.00335271980841601,12,64,37,77,61,42,66,56,73,76,76,49
ARMC5,-7.75,0.239364228348166,0.0203789919463452,0.0028883726890794,2.18910479459314,0.000582241630276565,0.000840143588176888,0.00108711407450355,0.00210786451519116,0.00112855237508977,0.00201949860724234,0.00205290632881694,0.00250976017847184,0.000259050579625672,0.00185142328164777,0.00113984042234087,0.000821074238795758,8,11,15,29,11,29,35,36,4,24,19,12
ARMC6,-12.35,0.0404439890710377,0.00218514160828326,0.000194916991005387,2.60772758215405,0.00320232896652111,0.00435347132055297,0.00565299318741847,0.00799534816106992,0.00964399302349441,0.00772980501392758,0.00557217432107455,0.00571667596207474,0.00712389093970598,0.0068656946694438,0.00599916011758354,0.00807389668149162,44,57,78,110,94,111,95,82,110,89,100,118
ARMC7,-12.65,0.034617848970251,0.00218514160828326,2.92983595268137e-05,2.88062972341106,0.000436681222707424,0.000229130069502788,0,0.00210786451519116,0.00143633938647789,0.00188022284122563,0.000938471464602029,0.00160345789180145,0.000582863804157762,0.00192856591838309,0.0010198572199892,0.000547382825863838,6,3,0,29,14,27,16,23,9,25,17,8
ARMC8,-8.35,0.201052191813999,0.015664548991527,0.0222908404281096,1.83225855256865,0.00152838427947598,0.0036660811120446,0.0036237135816785,0.00421572903038232,0.00502718785267262,0.00341225626740947,0.00445773945685964,0.0021611823759063,0.00472767307816851,0.00455141556738409,0.00527926090347351,0.00451590831337667,21,48,50,58,49,49,76,31,73,59,88,66
ARMCX3,-9.75,0.126688365194463,0.00662755571289021,0.00508717497128601,2.09442099049447,0.000145560407569141,0.000992896967845413,0.000797216987969271,0.00181712458206135,0.00246229609110496,0.000557103064066852,0.00111443486421491,0.00195203569436698,0.00129525289812836,0.00192856591838309,0.00191973123762673,0.000957919945261717,2,13,11,25,24,8,19,28,20,25,32,14
ARMCX6,-5.6,0.415655472833835,0.0295214439266161,2.41078814515446e-12,4.93783651351258,0.00240174672489083,0.0103872298174597,0.00956660385563125,0.00981247274313127,0.011182928080435,0.00752089136490251,0.0093847146460203,0.00648354712771891,0.0132115795609093,0.0137313893388876,0.0108584798128262,0.0104002736914129,33,136,132,135,109,108,160,93,204,178,181,152
ARNT,-10.25,0.105265060240964,0.00442433323970637,1.04453413982569e-07,3.63241802866084,0.0012372634643377,0.000992896967845413,0.000869691259602841,0.00174443959877889,0.00194931773879142,0.00132311977715877,0.00134905273036542,0.00292805354155047,0.00148954083284761,0.00455141556738409,0.00257963885056092,0.000957919945261717,17,13,12,24,19,19,23,42,23,59,43,14
ARPC1A,-7.1,0.286380229616657,0.026580967493877,0.00173071353947689,2.27215987074929,0.00269286754002911,0.00504086152906133,0.00666763299028845,0.00675970344526821,0.00738688827331487,0.00564066852367688,0.00639333685260133,0.00892359174567764,0.00602292597629687,0.00771426367353236,0.00569920211170436,0.00465275401984263,37,66,92,93,72,81,109,128,93,100,95,68
ARPC1B,-12.45,0.0384970703125003,0.00218514160828326,1.59284072683353e-35,10.7510215366163,0.072707423580786,0.126097914916368,0.127917089433251,0.158235208605902,0.186826715912588,0.129944289693593,0.129333098715467,0.136363636363636,0.170779094618224,0.164853814703387,0.139780430739696,0.172836127266507,999,1651,1765,2177,1821,1866,2205,1956,2637,2137,2330,2526
ARPC2,-7.2,0.279201049297169,0.0256735918483683,7.81637583972351e-36,10.8258706861132,0.0137554585152838,0.0327655999388986,0.0286273372952602,0.0321267626108446,0.0483225607879348,0.0289693593314763,0.0304416681330283,0.0214026770775237,0.0358137426332491,0.0342513307104837,0.0319155318255444,0.0480328429695518,189,429,395,442,471,416,519,307,553,444,532,702
ARPC3,-11,0.0763035288507391,0.00218514160828326,4.14102453518997e-45,13.0430831624153,0.0390101892285298,0.079126250668296,0.0784896361791564,0.100523331879634,0.127629014055607,0.0745125348189415,0.0907971142002463,0.0854712771890686,0.100900200764199,0.116485381470339,0.081648569200312,0.0860759493670886,536,1036,1083,1383,1244,1070,1548,1226,1558,1510,1361,1258
ARPC5,-3.05,0.677502074196989,0.0295214439266161,2.56355727482224e-16,5.98830730564621,0.0235807860262009,0.0519361490872986,0.0466734309320191,0.0495711585986335,0.0580691494818919,0.0368384401114206,0.0418206346413279,0.0440602342442833,0.0542063337866718,0.0482912905963126,0.0460735497030416,0.0537119397878891,324,680,644,682,566,529,713,632,837,626,768,785
ARPC5L,-12.65,0.034617848970251,0.00218514160828326,9.6442197589584e-18,6.3564939031072,0.00873362445414847,0.0164973650042007,0.0128279460791419,0.0223142898677133,0.0281112137067816,0.0171309192200557,0.0178309578274386,0.0199386503067485,0.0229907389417784,0.0246085011185682,0.0196172535844982,0.0180636332535067,120,216,177,307,274,246,304,286,355,319,327,264
ARPP19,-6.1,0.368682591843613,0.0295214439266161,5.38645560554374e-06,3.11366101969017,0.00181950509461427,0.00320782097303903,0.00529062182925062,0.0066143334787033,0.00400123114804555,0.00201949860724234,0.00375388585840812,0.00599553820412716,0.00453338514344926,0.00570855511841395,0.00545923570700102,0.00335271980841601,25,42,73,91,39,29,64,86,70,74,91,49
ARRB1,-9.85,0.121897232534594,0.00595617977891224,1.95083859325331e-10,4.41387341350956,0.00334788937409025,0.00175666386618804,0.00188433106247282,0.00545137374618404,0.0047194008412845,0.00236768802228412,0.00181828846266643,0.00453151143335192,0.00433909720873,0.00709712257964977,0.00605915171875937,0.00424221690044475,46,23,26,75,46,34,31,65,67,92,101,62
ARRB2,-13.25,0.0254988636363619,0.00218514160828326,1.84098262111035e-05,2.94538754829358,0.0012372634643377,0.00114565034751394,0.000724742716335701,0.00363424916412269,0.00369344413665743,0.00194986072423398,0.00275675992726846,0.00446179587283882,0.0025257431513503,0.00354856128982489,0.00299958005879177,0.00294218268901813,17,15,10,50,36,28,47,64,39,46,50,43
ARRDC1,-11.55,0.0601385176184686,0.00218514160828326,1.22658228226678e-10,4.46978110008374,0.00749636098981077,0.011914763614145,0.0135526887954776,0.0186073557203082,0.0182620293423618,0.0145543175487465,0.012728019238665,0.0158254322364752,0.0148306456835697,0.0223713646532438,0.0155978163057172,0.0179267875470407,103,156,187,256,178,209,217,227,229,290,260,262
ARSA,-10.55,0.0923206342668866,0.00364899154213726,5.26771475114072e-06,3.11669173439732,0.00291120815138282,0.00320782097303903,0.00210175387737353,0.00516063381305422,0.00584795321637427,0.00362116991643454,0.00516159305531116,0.00362520914668154,0.00621721391101613,0.00570855511841395,0.00557921890935269,0.00184741703729045,40,42,29,71,57,52,88,52,96,74,93,27
ARSB,-13.05,0.0283324742268036,0.00218514160828326,5.89716009487435e-10,4.27916350790436,0.0024745269286754,0.00236767738486214,0.00282649659370923,0.00574211367931385,0.00400123114804555,0.00410863509749304,0.00363657692533286,0.00613496932515337,0.00731817887442523,0.0084856900408856,0.00527926090347351,0.00492644543277455,34,31,39,79,39,59,62,88,113,110,88,72
ASAH1,-4.05,0.57023786726128,0.0295214439266161,1.26165692747348e-06,3.30871063389002,0.00276564774381368,0.00672114870541511,0.00746484997825772,0.0066143334787033,0.00964399302349441,0.00619777158774373,0.0063346823860637,0.00494980479643056,0.00841914383783434,0.00794569158373833,0.00647909292699022,0.0107423879575778,38,88,103,91,94,89,108,71,130,103,108,157
ASB6,-5.2,0.454064295382764,0.0295214439266161,0.00397129720452795,2.13620673650757,0.000946142649199418,0.00137478041701673,0.00123206261777069,0.00109027474923681,0.00369344413665743,0.00132311977715877,0.00158367059651592,0.000836586726157278,0.00239621786153747,0.00177428064491244,0.00173975643409923,0.00191583989052343,13,18,17,15,36,19,27,12,37,23,29,28
ASB7,-5,0.473752716593245,0.0295214439266161,0.00412231332944658,2.12987883985702,0.000218340611353712,0.000840143588176888,0,0.000872219799389446,0.000307787011388119,0.000278551532033426,0.000586544665376268,0.000418293363078639,0.000582863804157762,0.00177428064491244,0.000659907612934189,0.000410537119397879,3,11,0,12,3,4,10,6,9,23,11,6
ASCC2,-12.25,0.0428617571059438,0.00218514160828326,1.5892639469234e-11,4.71421717634753,0.00480349344978166,0.00618651187657527,0.00529062182925062,0.0107573775258032,0.0138504155124654,0.00584958217270195,0.0080943163821925,0.0116424986056888,0.00932582086652419,0.0110313970531513,0.00941868138460616,0.00971604515908313,66,81,73,148,135,84,138,167,144,143,157,142
ASF1A,-6.3,0.352455208333333,0.0295214439266161,0.00242289435617045,2.21810972918036,0.00109170305676856,0.00252043076453067,0.00318886795187708,0.00370693414740515,0.00410382681850826,0.00222841225626741,0.00263945099419321,0.00181260457334077,0.00453338514344926,0.00316284810614827,0.00467934489171516,0.00280533698255217,15,33,44,51,40,32,45,26,70,41,78,41
ASF1B,-12.55,0.0366748140276306,0.00218514160828326,7.35481480448638e-24,7.90170060141945,0.0074235807860262,0.0155808447261896,0.0127554718075083,0.0228230847506905,0.0292397660818713,0.0163649025069638,0.0156607425655464,0.0206358059118795,0.02169548604365,0.0210599398287433,0.0159577659127722,0.0227848101265823,102,204,176,314,285,235,267,296,335,273,266,333
ASH1L,-0.1,0.989120812611429,0.0295214439266161,0.0330004797459505,1.75677660545333,0.000727802037845706,0.000992896967845413,0.00123206261777069,0.000726849832824538,0.00112855237508977,0.00125348189415042,0.00105578039767728,0.00244004461795873,0.00168382876756687,0.000308570546941294,0.000419941208230848,0.00109476565172768,10,13,17,10,11,18,18,35,26,4,7,16
ASH2L,-8.4,0.19796872709504,0.0142091892708184,0.000603763448576241,2.43727610943825,0.00131004366812227,0.00481173145955854,0.00275402232207566,0.00436109899694723,0.00492459218220991,0.00278551532033426,0.00492697518916065,0.00481037367540435,0.0057638753966712,0.00609426830209057,0.00419941208230848,0.00485802257954157,18,63,38,60,48,40,84,69,89,79,70,71
ASL,-10.55,0.0923206342668866,0.00364899154213726,3.23971539161271e-09,4.07076333889798,0.00225618631732169,0.00595738180707248,0.0055805189157849,0.00603285361244367,0.0114907150918231,0.00626740947075209,0.00838758871488064,0.00627440044617959,0.00958487144614986,0.00786854894700301,0.00617913492111104,0.00773178241532672,31,78,77,83,112,90,143,90,148,102,103,113
ASNA1,-8.65,0.182478655419223,0.0125397241217333,5.28036291170273e-21,7.18680630779847,0.00691411935953421,0.0200870694264111,0.0145673285983476,0.0218781799680186,0.0271878526726172,0.0157381615598886,0.0192386650243416,0.0146402677077524,0.0214364354640244,0.0260742112165394,0.0176375307456956,0.0206637016763599,95,263,201,301,265,226,328,210,331,338,294,302
ASNS,-8.25,0.206648411569464,0.0158491101366863,0.0210105370526637,1.8432965991943,0.000291120815138282,0.000763766898342626,0.000652268444702131,0.000363424916412269,0.00133374371601518,0.00104456824512535,0.00217021526189219,0.000557724484104852,0.00136001554303478,0.00169713800817712,0.00119983202351671,0.000752651385562778,4,10,9,5,13,15,37,8,21,22,20,11
ASNSD1,-12.95,0.0296861702127653,0.00218514160828326,0.000292478703914451,2.54748877485605,0.00254730713245997,0.00404796456121592,0.00311639368024351,0.00625090856229103,0.00841284497794193,0.0048050139275766,0.00592410112030031,0.00592582264361406,0.00511624894760702,0.00547712720820798,0.00449937008818765,0.00492644543277455,35,53,43,86,82,69,101,85,79,71,75,72
ASPH,-2.2,0.769108368981024,0.0295214439266161,0.0410241270261991,1.71387055081176,0.00138282387190684,0.00397158787138165,0.0028989708653428,0.00334350923099288,0.00410382681850826,0.00229805013927577,0.00486832072262303,0.00264919129949805,0.00272003108606956,0.00362570392656021,0.00209970604115424,0.00314745124871707,19,52,40,46,40,33,83,38,42,47,35,46
ASPHD1,-13.2,0.0260866388308996,0.00218514160828326,1.35998582771231e-19,6.82860564798402,0.00596797671033479,0.00717940884442068,0.0099289752137991,0.014100886756796,0.0214424951267057,0.0128133704735376,0.013197254970966,0.0110150585610708,0.0158668480020724,0.0175885211756538,0.0151178834963105,0.0145056448853917,82,94,137,194,209,184,225,158,245,228,252,212
ASPSCR1,-7.2,0.279201049297169,0.0256735918483683,1.07115646935711e-05,3.02049743080785,0,0.00168028717635378,0.00188433106247282,0.00327082424771042,0.00389863547758285,0.0016016713091922,0.00234617866150507,0.0020914668153932,0.00233145521663105,0.00146571009797115,0.0010198572199892,0.00280533698255217,0,22,26,45,38,23,40,30,36,19,17,41
ASRGL1,-3.45,0.634038674713635,0.0295214439266161,7.39148472894983e-09,3.96801581184824,0.00647743813682678,0.0174902619720461,0.0167415567473547,0.0183166157871784,0.015389350569406,0.0124651810584958,0.0161299782978474,0.0179866146123815,0.02169548604365,0.0154285273470647,0.0163777071210031,0.0166951761888471,89,229,231,252,150,179,275,258,335,200,273,244
ASS1,-13.5,0.0151467661691541,0.00218514160828326,7.82478492395255e-43,12.5005350582022,0.0135371179039301,0.0217673566027648,0.0192781562545296,0.0372873964238988,0.0520160049245922,0.0375348189415042,0.0285647252038243,0.0310234244283324,0.0374328087559096,0.0383398904574558,0.0329953806467095,0.0357851522408484,186,285,266,513,507,539,487,445,578,497,550,523
ATAD2,-11.65,0.0574015923566885,0.00218514160828326,1.254151238504e-33,10.2944909246681,0.0110625909752547,0.027037348201329,0.0275402232207566,0.0415758104375636,0.0468862214014569,0.0253481894150418,0.0334917003929849,0.0331846068042387,0.0373680461110032,0.041965594384016,0.0326954226408303,0.0310639753677728,152,354,380,572,457,364,571,476,577,544,545,454
ATAD5,-5.25,0.449281670955048,0.0295214439266161,1.50178512638506e-08,3.87837831409216,0.000363901018922853,0.00175666386618804,0.00188433106247282,0.00341619421427533,0.0031804657843439,0.000835654596100279,0.00146636166344067,0.00439208031232571,0.00213716728191179,0.00154285273470647,0.0020397144399784,0.0010263427984947,5,23,26,47,31,12,25,63,33,20,34,15
ATF2,1.55,0.840814658320292,0.0295100873411471,1.20904371420236e-05,3.00357831318438,0.000218340611353712,0.000534636828839838,0.000724742716335701,0.000218054949847362,0.000410382681850826,6.96378830083565e-05,0.000293272332688134,0.00188232013385388,0.00129525289812836,0.000231427910205971,0.00077989081528586,0.000205268559698939,3,7,10,3,4,1,5,27,20,3,13,3
ATF4,-5.5,0.424333203307848,0.0295214439266161,4.40421028648369e-29,9.18895448091042,0.0208151382823872,0.0338348735965783,0.0286998115668938,0.0415758104375636,0.0420642248897097,0.01991643454039,0.0279195260719104,0.0496374790853319,0.0384042484295059,0.034097045437013,0.0283160357549943,0.0275744098528909,286,443,396,572,410,286,476,712,593,442,472,403
ATF5,-9.15,0.156303423680457,0.00930870325128671,1.59988114397452e-51,14.5646175526462,0.0109898107714702,0.00641564194607806,0.00826206696622699,0.0234772496002326,0.0104647583871961,0.00710306406685237,0.0087395155141064,0.0201477969882878,0.0222783498478078,0.0208285119185374,0.0208770772091907,0.0121108450222374,151,84,114,323,102,102,149,289,344,270,348,177
ATF6B,-8.9,0.168751279288985,0.0106154119381386,1.01169880363165e-31,9.83108647362878,0.00538573508005822,0.00313144428320477,0.00500072474271634,0.0133740369239715,0.00441161382989638,0.00264623955431755,0.00821162531526776,0.00655326268823201,0.00744770416423807,0.0118028234205045,0.0129581858539804,0.00636332535066712,74,41,69,184,43,38,140,94,115,153,216,93
ATF7,-13.05,0.0283324742268036,0.00218514160828326,0.000513973196128817,2.46202611397847,0.000582241630276565,0.000916520278011151,0.000507319901434991,0.00152638464893153,0.0031804657843439,0.00222841225626741,0.00181828846266643,0.00125488008923592,0.00304384431060165,0.00192856591838309,0.00215969764233007,0.0017105713308245,8,12,7,21,31,32,31,18,47,25,36,25
ATG101,-11.8,0.0538470790378006,0.00218514160828326,3.07476599317351e-07,3.49293925930706,0.00131004366812227,0.00229130069502788,0.00434845629801421,0.00574211367931385,0.00595054888683698,0.00522284122562674,0.00439908499032201,0.00606525376464027,0.00654102713554822,0.00748283576332639,0.00515927770112184,0.00396852548751283,18,30,60,79,58,75,75,87,101,97,86,58
ATG12,-6.85,0.306842105263158,0.0295214439266161,8.82882895487788e-08,3.65381971947582,0.00327510917030568,0.0106927365767968,0.00681258153355559,0.010248582642826,0.0133374371601518,0.00884401114206128,0.0100299137779342,0.00815672058003346,0.0109448869891846,0.0100285427755921,0.00833883256344112,0.00752651385562778,45,140,94,141,130,127,171,117,169,130,139,110
ATG13,-12.95,0.0296861702127653,0.00218514160828326,1.01430358071378e-07,3.63614728866037,0.00101892285298399,0.000534636828839838,0.00028989708653428,0.00370693414740515,0.00379603980712014,0.00229805013927577,0.00117308933075254,0.00188232013385388,0.00194287934719254,0.00177428064491244,0.00215969764233007,0.00246322271638727,14,7,4,51,37,33,20,27,30,23,36,36
ATG2A,-5.65,0.411082509566327,0.0295214439266161,1.36161845467804e-06,3.29858706054182,0.000509461426491994,0,0.000434845629801421,0.00203517953190871,0.000102595670462706,0.000139275766016713,0.000351926799225761,0.0010457334076966,0.00103620231850269,0.00138856746123582,0.000659907612934189,0.000273691412931919,7,0,6,28,1,2,6,15,16,18,11,4
ATG3,-4,0.575534833659491,0.0295214439266161,1.39604155474759e-12,5.00133692344211,0.00560407569141194,0.013365920720996,0.0151471227714161,0.0144643116732083,0.0214424951267057,0.0114206128133705,0.0123174379729016,0.0103179029559398,0.0157373227122596,0.0156599552572707,0.014937908692783,0.0142319534724598,77,175,209,199,209,164,210,148,243,203,249,208
ATG4B,-9.05,0.161042479108635,0.00984398632744765,8.45195853442782e-05,2.73022687773728,0.000436681222707424,0.00358970442221034,0.00355123931004493,0.00486989387992441,0.00595054888683698,0.00396935933147632,0.00269810546073083,0.0042526491912995,0.00427433456382359,0.00439713029391345,0.00431939528466015,0.00301060554225111,6,47,49,67,58,57,46,61,66,57,72,44
ATG5,-11.8,0.0538470790378006,0.00218514160828326,4.18226342548498e-10,4.32111455321156,0.00327510917030568,0.00641564194607806,0.00746484997825772,0.00843145806076465,0.0131322458192264,0.00835654596100279,0.00750777171681624,0.00732013385387619,0.0116572760831552,0.0107999691429453,0.00875877377167197,0.0113581936366746,45,84,103,116,128,120,128,105,180,140,146,166
ATG9A,-6.8,0.310857929104478,0.0295214439266161,3.42740395577582e-11,4.62285401259097,0.000436681222707424,0.000458260139005575,0.00101463980286998,0.00196249454862625,0.00123114804555248,0.000487465181058496,0.000234617866150507,0.00257947573898494,0.00349718282494657,0.00185142328164777,0.000479932809406683,0.0013684570646596,6,6,14,27,12,7,4,37,54,24,8,20
ATHL1,-7.15,0.282976428992339,0.0261915534063981,0.0171683399178425,1.88084012686937,7.27802037845706e-05,0,0,7.26849832824538e-05,0,0,0.000117308933075254,0.000557724484104852,0.000453338514344926,0.000694283730617912,5.99916011758354e-05,0.000410537119397879,1,0,0,1,0,0,2,8,7,9,1,6
ATIC,-7.6,0.249682952622673,0.0216085392797164,5.1708137742343e-07,3.42581784988865,0.00465793304221252,0.010769113266631,0.0108711407450355,0.0115569123419102,0.0143633938647789,0.0096100278551532,0.0113789665082996,0.00969046291132181,0.0109448869891846,0.016199953714418,0.0115783790269362,0.0110160793705097,64,141,150,159,140,138,194,139,169,210,193,161
ATN1,-6.65,0.32266019328957,0.0295214439266161,0.00705249228302598,2.03899709415146,0.000218340611353712,7.63766898342626e-05,7.24742716335701e-05,0.00101758976595435,0.000307787011388119,0,5.86544665376268e-05,0.000418293363078639,0.000259050579625672,0.000925711640823883,0.000599916011758354,0.00013684570646596,3,1,1,14,3,0,1,6,4,12,10,2
ATOX1,-11.85,0.0525920590302177,0.00218514160828326,1.42162131321174e-30,9.55282905630224,0.0122998544395924,0.0290231421370198,0.0305841426293666,0.0399040558220672,0.0508874525495024,0.0277855153203343,0.0381254032494574,0.0349274958170664,0.0374328087559096,0.0435084471187225,0.0356350110984462,0.0351693465617516,169,380,422,549,496,399,650,501,578,564,594,514
ATP1B1,-13.1,0.0277924354243546,0.00218514160828326,0.0432322455906252,1.70323268732569,0.000145560407569141,0.000458260139005575,0.000507319901434991,0.00196249454862625,0.00184672206832872,0.000835654596100279,0.00146636166344067,0.00167317345231456,0.00110096496340911,0.00146571009797115,0.00149979002939588,0.00116318850496066,2,6,7,27,18,12,25,24,17,19,25,17
ATP1B3,-8.2,0.210328113962797,0.0160609468281363,7.78760903229527e-12,4.79938603290908,0.00356622998544396,0.0126785305124876,0.00985650094216553,0.0135194068905364,0.0173386683081974,0.010933147632312,0.01038184057716,0.0110847741215839,0.0135353927854414,0.0139628172490936,0.0140380346751455,0.010058159425248,49,166,136,186,169,157,177,159,209,181,234,147
ATP5A1,-9.9,0.119780683760684,0.00587929331895802,2.69606288576659e-34,10.4558061408982,0.0347889374090248,0.0679752539524937,0.0629801420495724,0.0758831225468818,0.105981327587976,0.0615598885793872,0.0635227872602499,0.0686001115448968,0.0802409170390519,0.0861683252333565,0.0784090227368169,0.0775230927129661,478,890,869,1044,1033,884,1083,984,1239,1117,1307,1133
ATP5B,-7.3,0.271818373918293,0.0241176582603022,3.68164905557372e-54,15.1864153164117,0.0531295487627365,0.160161918582449,0.123786055950138,0.171100450646896,0.194521391197291,0.142339832869081,0.159129567716582,0.121653653095371,0.137426332491419,0.179202345136157,0.152378666986622,0.130277112555594,730,2097,1708,2354,1896,2044,2713,1745,2122,2323,2540,1904
ATP5C1,-8.5,0.191493041749503,0.013096812102605,5.47091676404731e-23,7.68391331795248,0.00604075691411936,0.0128312838921561,0.0120307290911726,0.0200610553859573,0.0236995998768852,0.0105153203342618,0.0160126693647721,0.0127579475738985,0.0139239686548799,0.0191313739103603,0.0136780850680905,0.0108108108108108,83,168,166,276,231,151,273,183,215,248,228,158
ATP5D,-9.8,0.124034620505992,0.00662755571289021,3.88278001160423e-41,12.0976814399687,0.0208151382823872,0.0530054227449782,0.0437744600666763,0.062145660706498,0.0828973017338668,0.0487465181058496,0.0503255322892838,0.0465002788622421,0.0602292597629687,0.0638741032168479,0.0560321554982302,0.0546014368799179,286,694,604,855,808,700,858,667,930,828,934,798
ATP5E,-10.3,0.102968940548781,0.00430628500330708,1.89914494043875e-48,13.8354943129163,0.42802037845706,0.903841747498663,0.797579359327439,1.03060037796191,1.1303990971581,0.806476323119777,0.928265587424482,0.891104294478528,1.01353539278544,1.17966520095657,0.949667046613474,0.86383852206637,5881,11834,11005,14179,11018,11581,15826,12782,15650,15292,15830,12625
ATP5F1,-9.05,0.161042479108635,0.00984398632744765,4.17493875659488e-60,16.5811318495246,0.0368267831149927,0.100588100511724,0.0784171619075228,0.112007559238261,0.147532574125372,0.0874651810584958,0.0919115490644613,0.080521472392638,0.101483064568357,0.117796806294839,0.112424260603516,0.0836127266507013,506,1317,1082,1541,1438,1256,1567,1155,1567,1527,1874,1222
ATP5G1,-9.65,0.13093812119269,0.00696202177401198,1.57776416888652e-30,9.54189445820849,0.0264919941775837,0.0536164362636523,0.0502246702420641,0.0627271405727577,0.0723299476762081,0.049025069637883,0.0583611942049387,0.0461517010596765,0.0661874230943592,0.0771426367353236,0.0560321554982302,0.0673280875812521,364,702,693,863,705,704,995,662,1022,1000,934,984
ATP5G2,-4.9,0.483257788726272,0.0295214439266161,0.00654426678412878,2.05186320953057,0,0,0,0,0.000205191340925413,0,0,0.000488008923591746,6.4762644906418e-05,0,0,0,0,0,0,0,2,0,0,7,1,0,0,0
ATP5G3,-11.55,0.0601385176184686,0.00218514160828326,1.3234826681708e-54,15.2914265812587,0.0633187772925764,0.12632704498587,0.1327728656327,0.183820322721326,0.186724120242126,0.122701949860724,0.142882280485659,0.141104294478528,0.165986658895149,0.206510838540461,0.152618633391325,0.140745809100239,870,1654,1832,2529,1820,1762,2436,2024,2563,2677,2544,2057
ATP5H,-4.7,0.503744050991501,0.0295214439266161,7.22402038403629e-29,9.13618882775624,0.0263464337700146,0.052929046055144,0.0555877663429483,0.0592382613751999,0.0647378680619678,0.0385097493036212,0.0456331749662737,0.0504740658114891,0.0640502558124474,0.0734397901720281,0.0479932809406683,0.05419089976052,362,693,767,815,631,553,778,724,989,952,800,792
ATP5I,-13.4,0.0240663430420705,0.00218514160828326,3.56911780029941e-47,13.5329246932811,0.121761280931587,0.216757045749637,0.205609508624438,0.276202936473325,0.314558325638658,0.223259052924791,0.233914012552056,0.238636363636364,0.26559160676122,0.335339041888452,0.236666866638671,0.239822100581594,1673,2838,2837,3800,3066,3206,3988,3423,4101,4347,3945,3505
ATP5J,-11.3,0.0668246926777127,0.00218514160828326,2.04843885264357e-37,11.2080474723327,0.0548034934497817,0.0965401359505079,0.0938541817654733,0.125817706061928,0.13419513696522,0.0829387186629526,0.106047275500029,0.112102621305075,0.113205103296419,0.134073902645992,0.103905453236547,0.140608963393774,753,1264,1295,1731,1308,1191,1808,1608,1748,1738,1732,2055
ATP5L,-8.6,0.185187610619469,0.012746603609789,1.09746550717127e-38,11.5118663852838,0.0580786026200873,0.123042847322997,0.114074503551239,0.140936182584678,0.158202523853493,0.10591922005571,0.123467652061704,0.107292247629671,0.145586425749628,0.163079534058474,0.137620733097366,0.125419089976052,798,1611,1574,1939,1542,1521,2105,1539,2248,2114,2294,1833
ATP5O,-10,0.115572708113804,0.00540540718832079,3.37783940982199e-47,13.5391638515105,0.0985443959243086,0.208890246696708,0.183070010146398,0.243712748946068,0.280291371704114,0.186908077994429,0.207402193677049,0.207403792526492,0.236448416553332,0.27879348916146,0.220469134321195,0.191857680465275,1354,2735,2526,3353,2732,2684,3536,2975,3651,3614,3675,2804
ATP5S,-10.75,0.0846988636363633,0.00315872334985888,0.00176955447411072,2.26855295389996,0.00116448326055313,0.00152753379668525,0.00159443397593854,0.00399767408053496,0.00359084846619473,0.00257660167130919,0.0032846501261071,0.00118516452872281,0.00213716728191179,0.00347141865308956,0.00251964724938509,0.00321587410195005,16,20,22,55,35,37,56,17,33,45,42,47
ATP5SL,-11.3,0.0668246926777127,0.00218514160828326,4.26784674786192e-23,7.71060256607973,0.00647743813682678,0.0182540288703888,0.0108711407450355,0.0234772496002326,0.0239047912178106,0.0137186629526462,0.0151915068332454,0.0204266592303402,0.0205945210802409,0.0232970762940677,0.0218369428280041,0.0219637358877865,89,239,150,323,233,197,259,293,318,302,364,321
ATP6AP1,-11.9,0.0513015815959746,0.00218514160828326,5.12937055239827e-29,9.17253534357962,0.0177583697234352,0.032001833040556,0.0229018698362081,0.0396860008722198,0.0535549399815328,0.0298050139275766,0.0326118833949205,0.0350669269380926,0.0400880771970727,0.0411941680166628,0.0395944567760514,0.0418747861785836,244,419,316,546,522,428,556,503,619,534,660,612
ATP6AP2,-7.35,0.268376218521527,0.0235521407562676,2.98972124729299e-06,3.19361437354889,0.00327510917030568,0.00702665546475216,0.00500072474271634,0.00814071812763483,0.0102595670462706,0.00584958217270195,0.0063346823860637,0.00662297824874512,0.00498672365779418,0.00964282959191545,0.00551922730817686,0.00691070817653096,45,92,69,112,100,84,108,95,77,125,92,101
ATP6V0B,-13.5,0.0151467661691541,0.00218514160828326,5.25846537299424e-94,24.3719802832396,0.0672489082969432,0.148781791797143,0.140382664154225,0.236516935601105,0.271468144044321,0.158983286908078,0.195729954836061,0.177356385945343,0.235023638365391,0.263904960271542,0.180034795128682,0.236332535066712,924,1948,1937,3254,2646,2283,3337,2544,3629,3421,3001,3454
ATP6V0C,-13.5,0.0151467661691541,0.00218514160828326,1.50355497410566e-58,16.2154082300377,0.040174672489083,0.0754601695562514,0.0683432381504566,0.11876726268353,0.138606750795116,0.0866295264623956,0.103994369171212,0.0928611266034579,0.123113787967101,0.108076834066188,0.114104025436439,0.111460827916524,552,988,943,1634,1351,1244,1773,1332,1901,1401,1902,1629
ATP6V0D1,-11.95,0.05016703539823,0.00218514160828326,3.71935845719531e-21,7.22522526353123,0.00807860262008734,0.0156572214160238,0.013987534425279,0.0209332751853467,0.020621729763004,0.0141364902506964,0.0164232506305355,0.0193112102621305,0.0281069878893854,0.0182828049062717,0.0194372787809707,0.0262743756414642,111,205,193,288,201,203,280,277,434,237,324,384
ATP6V0E1,-9.65,0.13093812119269,0.00696202177401198,7.23357031708141e-21,7.15189725308405,0.0190684133915575,0.0360497976017719,0.0355123931004493,0.0406309056548917,0.0551964707089361,0.0334261838440111,0.0366590415860168,0.0364612381483547,0.0373032834660968,0.0499884286044897,0.0407942887995681,0.0419432090318166,262,472,490,559,538,480,625,523,576,648,680,613
ATP6V1B2,-13.15,0.0268157894736832,0.00218514160828326,6.56168845629796e-11,4.54523396622519,0.00858806404657933,0.0139769342396701,0.0136976373387447,0.022895769733973,0.0222632604904073,0.0186629526462396,0.0156607425655464,0.0182654768544339,0.0213716728191179,0.02144565301242,0.018957345971564,0.0194320903181663,118,183,189,315,217,268,267,262,330,278,316,284
ATP6V1E1,-11.2,0.0701289324394015,0.00218514160828326,6.16402593020263e-12,4.82731152696342,0.00647743813682678,0.0128312838921561,0.0131178431656762,0.0189707806367205,0.0186724120242126,0.0120473537604457,0.0175376854947504,0.0154071388733965,0.0174859141247329,0.0210599398287433,0.0140980262763213,0.0138898392062949,89,168,181,261,182,173,299,221,270,273,235,203
ATP6V1F,-12.65,0.034617848970251,0.00218514160828326,8.20923310180447e-40,11.7802677818508,0.0524745269286754,0.104406935003437,0.0932019133207711,0.126035761011775,0.156663588796553,0.100974930362117,0.121708018065576,0.111614612381484,0.129201476588304,0.143562446964437,0.120643109964605,0.11686623332193,721,1367,1286,1734,1527,1450,2075,1601,1995,1861,2011,1708
ATP6V1G1,-11.65,0.0574015923566885,0.00218514160828326,4.5169763743137e-27,8.69560087513183,0.0229257641921397,0.0467425341785687,0.0417451804609364,0.0550225323448176,0.0690468862214015,0.0425487465181058,0.0478620446947035,0.0483825989960959,0.0547244349459232,0.0638741032168479,0.0548323234747135,0.0558330482381115,315,612,576,757,673,611,816,694,845,828,914,816
ATP6V1H,-7.5,0.257583906608297,0.0229240757657656,0.000103698601838483,2.70090973764981,0.00174672489082969,0.00221492400519361,0.00231917669227424,0.00370693414740515,0.00605314455729968,0.00271587743732591,0.00211156079535457,0.0020914668153932,0.00284955637588239,0.0029314201959423,0.00341952126702262,0.00417379404721177,24,29,32,51,59,39,36,30,44,38,57,61
ATPIF1,-11.3,0.0668246926777127,0.00218514160828326,4.69344945191454e-96,24.8392775012921,0.0353711790393013,0.0617123653860842,0.0563849833309175,0.0831516208751272,0.0951061865189289,0.0534818941504178,0.0703267053786146,0.0612102621305075,0.0818599831617123,0.0887140322456221,0.0701901733757274,0.142661648990763,486,808,778,1144,927,768,1199,878,1264,1150,1170,2085
ATRAID,-13.3,0.0249749373433588,0.00218514160828326,1.37109407845061e-24,8.08276177378213,0.0361717612809316,0.0524707859161384,0.0531236411074069,0.0775548771623782,0.0895660203139428,0.0574512534818942,0.0667487829198193,0.064138315672058,0.0703969950132763,0.0732083622618221,0.0698302237686724,0.071159767362299,497,687,733,1067,873,825,1138,920,1087,949,1164,1040
ATXN10,-11.2,0.0701289324394015,0.00218514160828326,9.46092545265836e-23,7.62440102298423,0.0101892285298399,0.0205453295654166,0.0202203217857661,0.0289286233464166,0.035292910639171,0.0248607242339833,0.0269810546073083,0.0187534857780257,0.0232497895214041,0.029314201959423,0.0310756494090827,0.0219637358877865,140,269,279,398,344,357,460,269,359,380,518,321
ATXN2L,-4.85,0.487420621225194,0.0295214439266161,1.54926946530883e-28,9.05540674331218,0.00138282387190684,7.63766898342626e-05,0.00028989708653428,0.00159906963221398,0.000102595670462706,0.000278551532033426,0.000469235732301015,0.00404350250976018,0.00116572760831552,0.00385713183676618,0.00113984042234087,0.000342114266164899,19,1,4,22,1,4,8,58,18,50,19,5
ATXN7L1,6.6,0.326221669980119,0.0295100873411471,0.0384057152353025,1.72705604717955,0.000291120815138282,0.00152753379668525,0.00152195970430497,0.000799534816106992,0.000923361034164358,0.000278551532033426,0.000410581265763388,0.000278862242052426,0.00064762644906418,0.000385713183676618,0.0010198572199892,0.000478959972630859,4,20,21,11,9,4,7,4,10,5,17,7
AUNIP,-13,0.028712121212122,0.00218514160828326,0.000377661471209876,2.50896806477619,0.000873362445414847,0.00152753379668525,0.000434845629801421,0.00239860444832098,0.00277008310249307,0.00215877437325905,0.00269810546073083,0.00223089793641941,0.00330289489022732,0.00362570392656021,0.00323954646349511,0.00157372562435854,12,20,6,33,27,31,46,32,51,47,54,23
AUP1,-12.95,0.0296861702127653,0.00218514160828326,2.45137021612671e-41,12.1452998891671,0.0160844250363901,0.0326128465592301,0.028482388751993,0.0508794882977177,0.0575561711295783,0.0329387186629526,0.0383013666490703,0.0355549358616843,0.0406061783563241,0.0537684178045206,0.0461935329053932,0.0366062264796442,221,427,393,700,561,473,653,510,627,697,770,535
AURKA,-11.55,0.0601385176184686,0.00218514160828326,2.55416583373711e-19,6.75917721189534,0.0138282387190684,0.0227602535706102,0.0226119727496739,0.0306730629451955,0.0343695496050067,0.0185236768802228,0.0300897413338026,0.0317205800334635,0.0333527621268053,0.0364884671758081,0.028795968564401,0.0279849469722887,190,298,312,422,335,266,513,455,515,473,480,409
AURKAIP1,-12.45,0.0384970703125003,0.00218514160828326,9.20259800349275e-31,9.59910326877859,0.0317321688500728,0.057588024135034,0.0554428177996811,0.0793720017444396,0.0864881502000616,0.0555710306406685,0.06475453105754,0.0664389291689905,0.0786218509163914,0.0837769034945614,0.07432959385686,0.0681491618200479,436,754,765,1092,843,798,1104,953,1214,1086,1239,996
AURKB,-8.1,0.216087041733917,0.017405460052705,0.0274505303976059,1.79250968602788,0.00305676855895197,0.0048881081493928,0.00565299318741847,0.00537868876290158,0.00820765363701652,0.00487465181058496,0.00604141005337556,0.00732013385387619,0.00634673920082896,0.00725140785312042,0.00479932809406683,0.00581594252480328,42,64,78,74,80,70,103,105,98,94,80,85
AVPI1,-7.1,0.286380229616657,0.026580967493877,0.0041253594139002,2.12970799832775,0.000145560407569141,0.000229130069502788,0,0.000290739933129815,0.000102595670462706,0.000278551532033426,0.000293272332688134,0.00020914668153932,0.000129525289812836,0.00123428218776518,0.000719899214110025,0.000205268559698939,2,3,0,4,1,4,5,3,2,16,12,3
AXL,-11.55,0.0601385176184686,0.00218514160828326,6.31792224542935e-09,3.987719434974,0.000436681222707424,0,7.24742716335701e-05,0.00196249454862625,0.000512978352313532,0.000139275766016713,0.000762508064989149,0.00223089793641941,0.000777151738877016,0.00192856591838309,0.00137980682704421,0.000684228532329798,6,0,1,27,5,2,13,32,12,25,23,10
AZI2,-5.7,0.406122514432328,0.0295214439266161,0.00796509080912627,2.01803147461698,0.00109170305676856,0.00290231421370198,0.00188433106247282,0.00356156418084024,0.00174412639786601,0.00139275766016713,0.00258079652765558,0.00174288901282766,0.00382099604947866,0.00354856128982489,0.00275961365408843,0.00342114266164899,15,38,26,49,17,20,44,25,59,46,46,50
AZU1,-12.5,0.0374407294832824,0.00218514160828326,3.01847350883993e-54,15.2069476240417,1.04352256186317,2.10562896204079,1.84577474996376,2.78652420409943,2.24715297014466,2.03426183844011,2.41251686315913,2.49867540435025,2.86464607214559,2.72514078531204,2.34969104325394,2.26404379062607,14338,27569,25468,38337,21903,29212,41131,35841,44233,35326,39167,33089
B2M,-13.5,0.0151467661691541,0.00218514160828326,7.5678140021035e-53,14.8783113434264,0.0967248908296943,0.185289849537921,0.175242788809972,0.260430295101032,0.284087411511234,0.208286908077994,0.239720804739281,0.223996095928611,0.249919046693867,0.286199182288051,0.259283700281961,0.232364009579199,1329,2426,2418,3583,2769,2991,4087,3213,3859,3710,4322,3396
B3GALNT2,-10.2,0.107283673469387,0.00494599476524944,0.00958411181284861,1.98521434425882,7.27802037845706e-05,0.000611013518674101,0.000507319901434991,0.00109027474923681,0.00102595670462706,0.000696378830083565,0.000938471464602029,0.000766871165644172,0.000712389093970598,0.00169713800817712,0.0020397144399784,0.000410537119397879,1,8,7,15,10,10,16,11,11,22,34,6
B3GAT3,-13.05,0.0283324742268036,0.00218514160828326,1.7871659355733e-05,2.94973229357236,0.00458515283842795,0.00626288856640953,0.00529062182925062,0.0101758976595435,0.0107725453985842,0.00821727019498607,0.00850489764795589,0.00920245398773006,0.00932582086652419,0.0114942528735632,0.00989861419401284,0.00725282244269586,63,82,73,140,105,118,145,132,144,149,165,106
B3GNT7,-3.3,0.650055602716469,0.0295214439266161,0.00127942640268279,2.32045622751178,0.0012372634643377,0.000992896967845413,0.00101463980286998,0.00152638464893153,0.00102595670462706,0.00020891364902507,0.00175963399612881,0.00264919129949805,0.000712389093970598,0.00269999228573633,0.00143979842822005,0.0010263427984947,17,13,14,21,10,3,30,38,11,35,24,15
B3GNT8,-13,0.028712121212122,0.00218514160828326,2.76732322490124e-06,3.20393807930562,0.00109170305676856,0.00252043076453067,0.00166690824757211,0.00574211367931385,0.00512978352313532,0.00306406685236769,0.00322599565956948,0.00306748466257669,0.00511624894760702,0.00447427293064877,0.00425940368348431,0.00369483407458091,15,33,23,79,50,44,55,44,79,58,71,54
B4GALNT1,-2.35,0.753430898376696,0.0295214439266161,0.000142778176265756,2.65362767126434,0.0012372634643377,0.000611013518674101,7.24742716335701e-05,0.00130832969908417,0.000410382681850826,0.00020891364902507,0.000645199131913895,0.000836586726157278,0.000388575869438508,0.00208285119185374,0.00161977323174756,0.000547382825863838,17,8,1,18,4,3,11,12,6,27,27,8
B4GALT1,-10.15,0.108948577680525,0.00494599476524944,7.91103323062106e-30,9.37131692556025,0.0140465793304221,0.0268082181318262,0.0244238295405131,0.0375781363570286,0.0398071201395301,0.0227019498607242,0.0274502903396094,0.029419966536531,0.0334175247717117,0.0448970145799583,0.0367748515207871,0.0259322613752993,193,351,337,517,388,326,468,422,516,582,613,379
B4GALT2,-2.4,0.748279354262094,0.0295214439266161,0.00322119386186401,2.17097949452604,0.000436681222707424,0.00030550675933705,0.000797216987969271,0.0018898095653438,0.000410382681850826,0.000766016713091922,5.86544665376268e-05,0.000906302286670385,0.00064762644906418,0.000462855820411942,0.000299958005879177,0.000342114266164899,6,4,11,26,4,11,1,13,10,6,5,5
B4GALT3,-13.5,0.0151467661691541,0.00218514160828326,2.19829259123718e-27,8.77287264339798,0.00655021834061135,0.0152753379668525,0.0142049572401797,0.025948539031836,0.0295475530932595,0.0192896935933148,0.0218781160185348,0.0193809258226436,0.0250631435787838,0.0265370670369513,0.0187773711680365,0.0185425932261375,90,200,196,357,288,277,373,278,387,344,313,271
B4GALT4,-4.75,0.498274345102506,0.0295214439266161,0.0116143454943458,1.95137486410163,0,0.000687390208508363,0.00021742281490071,0.00138101468236662,0.000307787011388119,6.96378830083565e-05,0.00105578039767728,0.00020914668153932,0.000518101159251344,0.000539998457147265,0.000419941208230848,0.000821074238795758,0,9,3,19,3,1,18,3,8,7,7,12
B4GALT7,-10.05,0.113483434271464,0.0051566837495189,2.86493338616395e-16,5.97563618006334,0.00174672489082969,0.00404796456121592,0.00239165096390781,0.00457915394679459,0.00769467528470299,0.00598885793871866,0.00387119479148337,0.00271890686001115,0.00945534615633702,0.00370284656329553,0.00377947087407763,0.00526855969893945,24,53,33,63,75,86,66,39,146,48,63,77
B9D1,-2.95,0.688727037820061,0.0295214439266161,0.0350816878054405,1.74483411632937,0.000655021834061135,0.00152753379668525,0.00101463980286998,0.00174443959877889,0.00123114804555248,0.000557103064066852,0.00129039826382779,0.000766871165644172,0.000906677028689852,0.00223713646532438,0.000659907612934189,0.00232637700992131,9,20,14,24,12,8,22,11,14,29,11,34
B9D2,-11.6,0.0587745952677458,0.00218514160828326,0.0121146824191915,1.94365614181147,0.000436681222707424,0.00160391048651951,0.00202927960573996,0.00312545428114552,0.0031804657843439,0.00229805013927577,0.0030500322599566,0.00202175125488009,0.00220192992681821,0.00285427755920697,0.00251964724938509,0.00396852548751283,6,21,28,43,31,33,52,29,34,37,42,58
BABAM1,-12.15,0.0453655256723721,0.00218514160828326,1.19048159228804e-09,4.1936020962443,0.0155021834061135,0.0275719850301688,0.0264531091462531,0.0306730629451955,0.038781163434903,0.0275069637883008,0.0313801395976304,0.0282348020078081,0.0340003885758694,0.0303941988737175,0.0323354730337753,0.0335956209373931,213,361,365,422,378,395,535,405,525,394,539,491
BACE1,-2.4,0.748279354262094,0.0295214439266161,0.00322133474668838,2.17093879856839,0.000145560407569141,0,0.000434845629801421,7.26849832824538e-05,0,0,0.000117308933075254,0.0011154489682097,0.000388575869438508,0.000617141093882589,0.000299958005879177,0.000342114266164899,2,0,6,1,0,0,2,16,6,8,5,5
BAD,-13.25,0.0254988636363619,0.00218514160828326,2.81276853802378e-25,8.2535526735554,0.00858806404657933,0.0193996792179027,0.018046093636759,0.0288559383631342,0.0326254232071407,0.020891364902507,0.0259839286761687,0.0252370329057446,0.0321222718735833,0.031474195788012,0.0261563381126642,0.0235374615121451,118,254,249,397,318,300,443,362,496,408,436,344
BAG1,-7.25,0.275450608660946,0.0250512615337152,0.00394841919648268,2.13723680775254,0.00218340611353712,0.00320782097303903,0.00529062182925062,0.00465183893007705,0.00595054888683698,0.00424791086350975,0.00668660918528946,0.00474065811489124,0.00440385985363642,0.00694283730617912,0.00419941208230848,0.00437906260691071,30,42,73,64,58,61,114,68,68,90,70,64
BAG4,-12.5,0.0374407294832824,0.00218514160828326,8.18511688809122e-15,5.59509074421741,0.000800582241630277,0.000687390208508363,0.00115958834613712,0.00254397441488588,0.00297527444341849,0.00139275766016713,0.00170097952959118,0.00515895147796988,0.00226669257172463,0.00485998611432539,0.0020397144399784,0.00123161135819364,11,9,16,35,29,20,29,74,35,63,34,18
BAG6,-4.7,0.503744050991501,0.0295214439266161,1.50104407157519e-90,23.5857038204562,0.00967976710334789,0.00213854731535935,0.00514567328598348,0.00937636284343655,0.00389863547758285,0.0110027855153203,0.00322599565956948,0.0165923034021194,0.00459814778835568,0.0209056545552727,0.0166776651268822,0.00280533698255217,133,28,71,129,38,158,55,238,71,271,278,41
BAIAP2,-11.7,0.056030944625407,0.00218514160828326,0.00818998989674571,2.01291184345768,0.00160116448326055,0.00145115710685099,0.00101463980286998,0.00348887919755778,0.0031804657843439,0.00271587743732591,0.00175963399612881,0.00334634690462911,0.00336765753513374,0.00354856128982489,0.00161977323174756,0.00266849127608621,22,19,14,48,31,39,30,48,52,46,27,39
BAK1,-13.3,0.0249749373433588,0.00218514160828326,3.61865666576942e-05,2.85099984442259,0.00160116448326055,0.00221492400519361,0.00246412523554138,0.00363424916412269,0.00666871858007592,0.0032033426183844,0.00351926799225761,0.00522866703848299,0.00453338514344926,0.00447427293064877,0.00365948767172596,0.00383167978104687,22,29,34,50,65,46,60,75,70,58,61,56
BANF1,-10.95,0.0781159080244018,0.00218514160828326,9.96123355035794e-57,15.7868903284549,0.0278748180494905,0.0531581761246468,0.048557761994492,0.0799534816106992,0.0761259874833282,0.0394150417827298,0.0529063288169394,0.0758505298382599,0.0870409947542258,0.0771426367353236,0.0806287119803228,0.0591857680465275,383,696,670,1100,742,566,902,1088,1344,1000,1344,865
BARD1,-4.3,0.545405717761557,0.0295214439266161,0.00796884376160355,2.0179132903272,0.00262008733624454,0.00526999159856412,0.00550804464415133,0.00719581334496293,0.00646352723915051,0.00383008356545961,0.00492697518916065,0.00662297824874512,0.00589340068648404,0.00501427138779603,0.00521926930229768,0.00321587410195005,36,69,76,99,63,55,84,95,91,65,87,47
BATF,-11.25,0.0685007874015751,0.00218514160828326,1.93449542630285e-18,6.53510154300915,0.00349344978165939,0.0113037500954709,0.00942165531236411,0.0161360662887048,0.0177490509900482,0.00842618384401114,0.0126693647721274,0.0144311210262131,0.0156077974224467,0.0174342359021831,0.0137980682704421,0.0129319192610332,48,148,130,222,173,121,216,207,241,226,230,189
BATF2,-12.25,0.0428617571059438,0.00218514160828326,0.0078822388258592,2.01994870437775,0,0,0.00014494854326714,0.000726849832824538,0.000410382681850826,0.000278551532033426,0.000527890198838642,0.000418293363078639,0.0014247781879412,0.000385713183676618,0.000419941208230848,0.000342114266164899,0,0,2,10,4,4,9,6,22,5,7,5
BATF3,-2.65,0.720064860239589,0.0295214439266161,0.00441825908826933,2.11814650553858,0.000655021834061135,0.00145115710685099,0.00181185679083925,0.00109027474923681,0.00246229609110496,0.000905292479108635,0.00222886972842982,0.000906302286670385,0.00110096496340911,0.00192856591838309,0.00137980682704421,0.00321587410195005,9,19,25,15,24,13,38,13,17,25,23,47
BAX,-11.4,0.0640408049189489,0.00218514160828326,9.74325193318305e-09,3.93305763542557,0.00283842794759825,0.00420071794088444,0.00731990143499058,0.0101758976595435,0.00831024930747922,0.00682451253481894,0.00803566191565488,0.00732013385387619,0.0112039375688103,0.0101828280490627,0.00893874857519947,0.00868970236058844,39,55,101,140,81,98,137,105,173,132,149,127
BAZ1A,-3.85,0.590898255068001,0.0295214439266161,2.46096679080645e-08,3.81594351007055,0.00138282387190684,0.00458260139005575,0.00645021017538774,0.00741386829481029,0.0063609315686878,0.00201949860724234,0.00551351985453692,0.00578639152258784,0.0057638753966712,0.00624855357556121,0.00329953806467095,0.0057475196715703,19,60,89,102,62,29,94,83,89,81,55,84
BAZ1B,-10.2,0.107283673469387,0.00494599476524944,0.0260173828641704,1.80274463434835,0.000436681222707424,0.000687390208508363,0.00101463980286998,0.00101758976595435,0.00143633938647789,0.00271587743732591,0.00134905273036542,0.000836586726157278,0.00155430347775403,0.00169713800817712,0.00209970604115424,0.0010263427984947,6,9,14,14,14,39,23,12,24,22,35,15
BAZ2B,-5.75,0.401615856612304,0.0295214439266161,2.01713737965873e-08,3.84108119314602,0.000363901018922853,0.000381883449171313,0.00014494854326714,0.000363424916412269,0.000102595670462706,0.000487465181058496,0.000645199131913895,0.000557724484104852,0.000194287934719254,0.00231427910205971,0.000299958005879177,0.000547382825863838,5,5,2,5,1,7,11,8,3,30,5,8
BBIP1,-2.95,0.688727037820061,0.0295214439266161,0.00478212808893505,2.10499632334126,0.000145560407569141,0.00145115710685099,0.00028989708653428,0.000581479866259631,0.000512978352313532,0.000626740947075209,0.000762508064989149,0.000139431121026213,0.000777151738877016,0.00177428064491244,0.000419941208230848,0.0010263427984947,2,19,4,8,5,9,13,2,12,23,7,15
BCAM,-10.75,0.0846988636363633,0.00315872334985888,0.000303226454475781,2.54213929107104,0.000291120815138282,0.000229130069502788,0.00036237135816785,0.000363424916412269,0.00215450907971684,0.000557103064066852,0.000821162531526776,0.000418293363078639,0.000518101159251344,0.000771426367353236,0.000659907612934189,0.0013684570646596,4,3,5,5,21,8,14,6,8,10,11,20
BCAP29,-5.7,0.406122514432328,0.0295214439266161,0.0118476345715095,1.94765067461209,0.00356622998544396,0.00740853891392347,0.00500072474271634,0.00799534816106992,0.00851544064840464,0.00417827298050139,0.00662795471875183,0.00557724484104852,0.00725341622951881,0.00640283884903186,0.00569920211170436,0.0060896339377352,49,97,69,110,83,60,113,80,112,83,95,89
BCAP31,-13.4,0.0240663430420705,0.00218514160828326,7.43281213231895e-34,10.349426917387,0.0199417758369723,0.043916596654701,0.0407305406580664,0.0540049425788632,0.0736636913922232,0.0496518105849582,0.0530236377500147,0.0469882877858338,0.0588044815750275,0.0615598241147882,0.0539924410582518,0.054259322613753,274,575,562,743,718,713,904,674,908,798,900,793
BCAT1,-8.65,0.182478655419223,0.0125397241217333,0.00308188142835402,2.17859499372329,0.000727802037845706,0.00129840372718246,0.000942165531236411,0.00290739933129815,0.00112855237508977,0.00194986072423398,0.00181828846266643,0.00153374233128834,0.00148954083284761,0.00323999074288359,0.00131981522586838,0.000957919945261717,10,17,13,40,11,28,31,22,23,42,22,14
BCAT2,-3.5,0.628163841108774,0.0295214439266161,0.0496039662573587,1.67538244474318,0.00254730713245997,0.00450622470022149,0.00311639368024351,0.00370693414740515,0.00595054888683698,0.00285515320334262,0.00217021526189219,0.00460122699386503,0.00427433456382359,0.00455141556738409,0.00335952966584678,0.00417379404721177,35,59,43,51,58,41,37,66,66,59,56,61
BCCIP,-11.75,0.0546188415446074,0.00218514160828326,0.000404382515593788,2.49852348992035,0.00131004366812227,0.0030550675933705,0.00246412523554138,0.00268934438145079,0.00574535754591156,0.00376044568245125,0.00316734119303185,0.00390407138873397,0.00388575869438508,0.00532284193473733,0.00407942887995681,0.00513171399247349,18,40,34,37,56,54,54,56,60,69,68,75
BCDIN3D,-2.55,0.73014314766693,0.0295214439266161,0.0263402716322471,1.80041851871406,0.00174672489082969,0.00282593752386772,0.00152195970430497,0.000508794882977177,0.00277008310249307,0.00125348189415042,0.00340195905918236,0.00264919129949805,0.00304384431060165,0.00254570701226568,0.00227968084468174,0.00218953130345535,24,37,21,7,27,18,58,38,47,33,38,32
BCKDHA,-13.25,0.0254988636363619,0.00218514160828326,5.05115632227124e-05,2.80331668370352,0.0091703056768559,0.00893607271060872,0.0112335121032034,0.0130106120075592,0.0166204986149584,0.0123955431754875,0.0172444131620623,0.0158951477969883,0.0147658830386633,0.0155056699838,0.0128981942528046,0.0158741019500513,126,117,155,179,162,178,294,228,228,201,215,232
BCKDK,-10.35,0.100882682643989,0.00419343525106508,3.04501241426499e-07,3.49424443126909,0.00414847161572052,0.00870694264110593,0.00717495289172344,0.0106846925425207,0.0131322458192264,0.00696378830083566,0.00997125931139656,0.00885387618516453,0.00984392202577553,0.00933425904497416,0.0130781690563321,0.0104002736914129,57,114,99,147,128,100,170,127,152,121,218,152
BCL10,-4.45,0.530276080374346,0.0295214439266161,0.00937998888225563,1.98900015652043,0.000218340611353712,0.000840143588176888,0.0014494854326714,0.00145369966564908,0.00225710475017954,0.000905292479108635,0.000879816998064403,0.00125488008923592,0.00194287934719254,0.000617141093882589,0.000719899214110025,0.000478959972630859,3,11,20,20,22,13,15,18,30,8,12,7
BCL11A,0.15,0.985195127697672,0.0295100873411471,1.44083062602439e-06,3.29126418106374,0.000436681222707424,0.000458260139005575,0.000869691259602841,0.000872219799389446,0.000923361034164358,0.000139275766016713,0.000234617866150507,0.0011154489682097,0.00032381322453209,0.00246856437553036,0.000719899214110025,0.000205268559698939,6,6,12,12,9,2,4,16,5,32,12,3
BCL2,-1.55,0.840814658320292,0.0295214439266161,0.0440672028793921,1.69946250428383,0.000509461426491994,0.00030550675933705,0,7.26849832824538e-05,0,0,0.000117308933075254,0.000766871165644172,0.000712389093970598,0.000385713183676618,0.000359949607055012,0.000821074238795758,7,4,0,1,0,0,2,11,11,5,6,12
BCL2A1,-6.8,0.310857929104478,0.0295214439266161,0.0042559886624873,2.12452201211407,0,0,0,0,0.000718169693238945,0,0.000117308933075254,0.000488008923591746,0.000194287934719254,0.000231427910205971,0,6.84228532329798e-05,0,0,0,0,7,0,2,7,3,3,0,1
BCL2L1,-13.05,0.0283324742268036,0.00218514160828326,4.35529999510201e-07,3.44782203464365,0.000655021834061135,0.000152753379668525,0.00021742281490071,0.0028347143480157,0.0015389350569406,0.0011142061281337,0.00123174379729016,0.00299776910206358,0.00116572760831552,0.00177428064491244,0.00233967244585758,0.00130003421142662,9,2,3,39,15,16,21,43,18,23,39,19
BCL2L13,-13,0.028712121212122,0.00218514160828326,6.13845164141921e-122,30.6827783350554,0.00181950509461427,0.00274956083403345,0.00297144513697637,0.00596016862916122,0.00728429260285216,0.00445682451253482,0.024517567012728,0.00578639152258784,0.00556958746195195,0.00578569775514927,0.00467934489171516,0.00362641122134793,25,36,41,82,71,64,418,83,86,75,78,53
BCL7C,-12.45,0.0384970703125003,0.00218514160828326,0.0399678274728034,1.7191022325862,0,7.63766898342626e-05,0,0.000218054949847362,0.000615574022776239,0.000139275766016713,0.000293272332688134,0.000278862242052426,0.000453338514344926,0.00100285427755921,0.000719899214110025,0.000205268559698939,0,1,0,3,6,2,5,4,7,13,12,3
BCLAF1,-1.6,0.835136387434555,0.0295214439266161,0.0353749269400791,1.74304331199124,0.00174672489082969,0.00442984801038723,0.0036237135816785,0.00290739933129815,0.0062583358982251,0.0036908077994429,0.00346061352571998,0.0032069157836029,0.00330289489022732,0.0042428450204428,0.00341952126702262,0.00348956551488197,24,58,50,40,61,53,59,46,51,55,57,51
BCOR,-0.85,0.917928862394436,0.0295214439266161,0.0150284442098801,1.90515860639007,0,0.000229130069502788,7.24742716335701e-05,0,0,0,5.86544665376268e-05,0,0.000712389093970598,0.000308570546941294,0.000359949607055012,6.84228532329798e-05,0,3,1,0,0,0,1,0,11,4,6,1
BCS1L,-4.55,0.518780854320301,0.0295214439266161,0.0351866245182001,1.74416647180945,0.00232896652110626,0.00626288856640953,0.0070300043484563,0.00639627852885594,0.00820765363701652,0.00598885793871866,0.00645199131913895,0.00606525376464027,0.00673531507026747,0.00755997840006171,0.00623912652228688,0.00718439958946288,32,82,97,88,80,86,110,87,104,98,104,105
BDP1,-11,0.0763035288507391,0.00218514160828326,8.29167998175281e-07,3.3641689917952,0.0012372634643377,0.00190941724585656,0.00181185679083925,0.00218054949847362,0.00307787011388119,0.00271587743732591,0.00263945099419321,0.00285833798103737,0.00207240463700538,0.00601712566535524,0.00419941208230848,0.00232637700992131,17,25,25,30,30,39,45,41,32,78,70,34
BECN1,-13.3,0.0249749373433588,0.00218514160828326,1.71465034060518e-11,4.70536540070765,0.00334788937409025,0.00710303215458642,0.00782722133642557,0.0140282017735136,0.0120036934441367,0.00988857938718663,0.00967798697870843,0.00934188510875627,0.0119810893076873,0.0128056776980637,0.0133181354610355,0.00903181662675333,46,93,108,193,117,142,165,134,185,166,222,132
BET1,-8.35,0.201052191813999,0.015664548991527,0.00321339224412512,2.17145650056773,0.00101892285298399,0.00259680745436493,0.00115958834613712,0.00341619421427533,0.00359084846619473,0.0020891364902507,0.00258079652765558,0.00237032905744562,0.00207240463700538,0.00408855974697215,0.00155978163057172,0.00205268559698939,14,34,16,47,35,30,44,34,32,53,26,30
BET1L,-13.3,0.0249749373433588,0.00218514160828326,9.58630412083861e-08,3.64323301760294,0.0012372634643377,0.000611013518674101,0.000724742716335701,0.00298008431458061,0.00235970042064225,0.00181058495821727,0.00187694292920406,0.00411321807027329,0.00336765753513374,0.00347141865308956,0.00431939528466015,0.00253164556962025,17,8,10,41,23,26,32,59,52,45,72,37
BEX1,-13.5,0.0151467661691541,0.00218514160828326,7.82066223146274e-42,12.2635426427582,0.0406113537117904,0.073016115481555,0.0652993187418466,0.104302951010321,0.114907150918231,0.0821030640668524,0.0936125285940524,0.0886781929726715,0.105757399132181,0.110236827894777,0.0883076369308297,0.110366062264796,558,956,901,1435,1120,1179,1596,1272,1633,1429,1472,1613
BHLHE22,-9.6,0.133048213721151,0.00729369151761657,5.35283741803411e-09,4.00804780233469,0.00647743813682678,0.0153517146566868,0.0160892883026526,0.016499491205117,0.0183646250128245,0.0149025069637883,0.0164232506305355,0.0180563301728946,0.0215659607538372,0.0201342281879195,0.0143379926810247,0.0177215189873418,89,201,222,227,179,214,280,259,333,261,239,259
BHLHE40,-5.3,0.444423024211969,0.0295214439266161,2.72864422877444e-06,3.20587885711632,0.000436681222707424,7.63766898342626e-05,0.00036237135816785,0.000581479866259631,0.000820765363701652,0,0.000117308933075254,0.00188232013385388,0.00103620231850269,0.00154285273470647,0.000839882416461695,0.000205268559698939,6,1,5,8,8,0,2,27,16,20,14,3
BID,-13.45,0.0220205223880595,0.00218514160828326,1.79736835057763e-24,8.05365166424645,0.00538573508005822,0.0105399831971282,0.0113784606464705,0.016499491205117,0.0232892171950344,0.0144846796657382,0.0149568889670948,0.0152677077523703,0.0191049802473933,0.024068502661421,0.0158977743115964,0.0157372562435854,74,138,157,227,227,208,255,219,295,312,265,230
BIK,3.6,0.618456418284283,0.0295100873411471,6.78466023687492e-07,3.39063643193391,0.0037117903930131,0.00679752539524937,0.0063052616321206,0.00646896351213839,0.00902841900071817,0.00299442896935933,0.00381254032494574,0.00411321807027329,0.00446862249854284,0.00532284193473733,0.00353950446937429,0.00424221690044475,51,89,87,89,88,43,65,59,69,69,59,62
BIN2,-13.35,0.0244762569832423,0.00218514160828326,4.56682618585611e-08,3.73770074177135,0.00640465793304221,0.00863056595127167,0.00782722133642557,0.0116295973251926,0.015389350569406,0.00995821727019499,0.0103231861106223,0.0139431121026213,0.0119810893076873,0.0148113862531821,0.0109784630151779,0.0146424905918577,88,113,108,160,150,143,176,200,185,192,183,214
BIRC2,-8.95,0.166257150640153,0.0106154119381386,2.55016473193956e-07,3.51733444225052,0.00145560407569141,0.00313144428320477,0.00260907377880852,0.00675970344526821,0.00174412639786601,0.00264623955431755,0.00422312159070913,0.00460122699386503,0.00544006217213911,0.00377998920003086,0.00371947927290179,0.00362641122134793,20,41,36,93,17,38,72,66,84,49,62,53
BIRC5,-13.5,0.0151467661691541,0.00218514160828326,6.39200917154307e-26,8.4124353760927,0.0133187772925764,0.0257389444741465,0.0250760979852152,0.0390318360226777,0.046475838719606,0.0327298050139276,0.0312041761980175,0.0340909090909091,0.035166116184185,0.0401141711023683,0.0372547843301938,0.0312692439274718,183,337,346,537,453,470,532,489,543,520,621,457
BLCAP,-8,0.222103799185889,0.0178074293493882,0.000948200203127567,2.36762606194865,0.00160116448326055,0.00252043076453067,0.00181185679083925,0.0056694286960314,0.00307787011388119,0.00236768802228412,0.00263945099419321,0.00257947573898494,0.00259050579625672,0.00169713800817712,0.0028795968564401,0.00287375983578515,22,33,25,78,30,34,45,37,40,22,48,42
BLM,-1.3,0.87056186466783,0.0295214439266161,0.0377193896689463,1.73058557411966,0.000363901018922853,0.0012220270373482,0.00188433106247282,0.00152638464893153,0.00256489176156766,0.000766016713091922,0.000821162531526776,0.0011154489682097,0.00129525289812836,0.00185142328164777,0.000659907612934189,0.00157372562435854,5,16,26,21,25,11,14,16,20,24,11,23
BLMH,-13.05,0.0283324742268036,0.00218514160828326,6.30007767121233e-17,6.14645819108148,0.00240174672489083,0.00557549835790117,0.00405855921147992,0.0106846925425207,0.0135426285010773,0.0064066852367688,0.00692122705143997,0.00808700501952036,0.00803056796839583,0.00663426675923783,0.00755894174815526,0.00944235374615121,33,73,56,147,132,92,118,116,124,86,126,138
BLOC1S1,-2.7,0.715359011127681,0.0295214439266161,1.09314566965911e-28,9.09243834793831,0.0139737991266376,0.0350569006339265,0.0334831134947094,0.0401221107719145,0.0470914127423823,0.0255571030640669,0.0297378145345768,0.0248187395426659,0.0341299138656823,0.0429684486615753,0.0306557082008519,0.0307218611016079,192,459,462,552,459,367,507,356,527,557,511,449
BLOC1S2,-10.6,0.090400543251149,0.00325890548422408,0.00127719695664244,2.32078568466897,0.000800582241630277,0.00259680745436493,0.00239165096390781,0.00494257886320686,0.00277008310249307,0.00264623955431755,0.00299137779341897,0.00327663134411601,0.00388575869438508,0.00478284347759006,0.00281960525526426,0.00403694834074581,11,34,33,68,27,38,51,47,60,62,47,59
BLOC1S6,-8.75,0.176504816454048,0.0120609479707867,0.00912049121128599,1.99404596691999,0.00167394468704512,0.00381883449171313,0.0028989708653428,0.00363424916412269,0.00533497486406074,0.00229805013927577,0.00351926799225761,0.00334634690462911,0.00518101159251344,0.00493712875106071,0.0038994540764293,0.00492644543277455,23,50,40,50,52,33,60,48,80,64,65,72
BLVRA,-10.3,0.102968940548781,0.00430628500330708,8.95834198382244e-11,4.50786086407708,0.0024745269286754,0.0093943328496143,0.00536309610088419,0.0111208024422154,0.0105673540576588,0.00863509749303621,0.00950202357909555,0.00899330730619074,0.00990868467068195,0.012882820334799,0.0115183874257604,0.00800547382825864,34,123,74,153,103,124,162,129,153,167,192,117
BLVRB,-8,0.222103799185889,0.0178074293493882,2.41631558588874e-08,3.81831519574911,0.00756914119359534,0.0139769342396701,0.0152195970430497,0.0195522605029801,0.0192879860469888,0.00974930362116992,0.0155434336324711,0.0154071388733965,0.0152839841979146,0.0178199490858598,0.0159577659127722,0.0143003763256928,104,183,210,269,188,140,265,221,236,231,266,209
BNIP1,-11.6,0.0587745952677458,0.00218514160828326,0.00256787015758108,2.2083287139915,0.00109170305676856,0.00213854731535935,0.00195680533410639,0.00327082424771042,0.00461680517082179,0.00292479108635097,0.00193559739574169,0.00264919129949805,0.00259050579625672,0.00455141556738409,0.00281960525526426,0.00355798836811495,15,28,27,45,45,42,33,38,40,59,47,52
BOD1,0.8,0.922137559335443,0.0295100873411471,0.00516301960436047,2.0917447553656,0.000218340611353712,7.63766898342626e-05,0.00014494854326714,0,0.000102595670462706,0.000139275766016713,0.000117308933075254,0.0010457334076966,0.000259050579625672,7.71426367353236e-05,0.000239966404703342,0.00013684570646596,3,1,2,0,1,2,2,15,4,1,4,2
BOLA1,-7.3,0.271818373918293,0.0241176582603022,0.00255447607111365,2.20919811241204,0.00109170305676856,0.00297869090353624,0.00304391940860994,0.00312545428114552,0.00512978352313532,0.00139275766016713,0.0030500322599566,0.00334634690462911,0.00388575869438508,0.0042428450204428,0.00329953806467095,0.00273691412931919,15,39,42,43,50,20,52,48,60,55,55,40
BOLA3,-8.35,0.201052191813999,0.015664548991527,8.20847551778083e-07,3.36549267248655,0.013391557496361,0.0225311235011075,0.0250760979852152,0.0265300188980957,0.0250333435929004,0.0238857938718663,0.0246348759458033,0.02356385945343,0.0242859918399067,0.0305484841471881,0.0263963045173676,0.0314745124871707,184,295,346,365,244,343,420,338,375,396,440,460
BPNT1,-2.85,0.699979972054029,0.0295214439266161,4.460598222941e-05,2.8210570061893,0.000727802037845706,0.000840143588176888,0.00115958834613712,0.00101758976595435,0.00133374371601518,0.000557103064066852,0.000997125931139656,0.000906302286670385,0.00110096496340911,0.000694283730617912,0.00125982362469254,0.00342114266164899,10,11,16,14,13,8,17,13,17,9,21,50
BRAP,-9,0.163634435261708,0.0103587835070953,2.68681550711292e-05,2.89282565211636,0.00101892285298399,0.00145115710685099,0.00166690824757211,0.00443378398022968,0.00194931773879142,0.00153203342618384,0.00211156079535457,0.00125488008923592,0.00213716728191179,0.00347141865308956,0.00197972283880257,0.00355798836811495,14,19,23,61,19,22,36,18,33,45,33,52
BRAT1,-11.05,0.0744569424286406,0.00218514160828326,7.49317337958375e-09,3.96622534668434,0.00160116448326055,0.0018330405560223,0.00166690824757211,0.00392498909725251,0.00461680517082179,0.00139275766016713,0.00228752419496745,0.00348577802565533,0.00304384431060165,0.00563141248167862,0.00527926090347351,0.00273691412931919,22,24,23,54,45,20,39,50,47,73,88,40
BRCC3,-7.55,0.253596723377442,0.0220408415641045,0.00941042017274032,1.98837123301917,0.000946142649199418,0.00320782097303903,0.00282649659370923,0.00312545428114552,0.00420642248897097,0.00313370473537604,0.00322599565956948,0.00250976017847184,0.0039505213392915,0.00547712720820798,0.00323954646349511,0.00307902839548409,13,42,39,43,41,45,55,36,61,71,54,45
BRD2,-12.35,0.0404439890710377,0.00218514160828326,9.47020459840378e-62,16.9621606136838,0.00786026200873362,0.00863056595127167,0.0101463980286998,0.0185346707370257,0.0149789678875551,0.0144150417827298,0.0119655111736759,0.0333240379252649,0.0129525289812836,0.0239913600246856,0.0200971863939049,0.00910023947998631,108,113,140,255,146,207,204,478,200,311,335,133
BRD3,-6.8,0.310857929104478,0.0295214439266161,2.49064552292895e-05,2.90358539045198,0.00276564774381368,0.00274956083403345,0.00246412523554138,0.00385230411397005,0.0047194008412845,0.00306406685236769,0.00310868672649422,0.00543781372002231,0.00220192992681821,0.00632569621229654,0.00359949607055012,0.00198426274375641,38,36,34,53,46,44,53,78,34,82,60,29
BRD7,-12.65,0.034617848970251,0.00218514160828326,0.00364250007095858,2.15072130589424,0.000727802037845706,0.00114565034751394,0.00108711407450355,0.00181712458206135,0.0031804657843439,0.0020891364902507,0.00164232506305355,0.00369492470719465,0.00220192992681821,0.00215999382858906,0.00209970604115424,0.00150530277112556,10,15,15,25,31,30,28,53,34,28,35,22
BRD8,-2.8,0.704863099374566,0.0295214439266161,0.0147915314380932,1.90799769447604,0.00291120815138282,0.00343695104254182,0.00456587911291492,0.00465183893007705,0.00420642248897097,0.00334261838440111,0.00258079652765558,0.00634411600669269,0.00472767307816851,0.00509141402453136,0.0030595716599676,0.00260006842285323,40,45,63,64,41,48,44,91,73,66,51,38
BRD9,-13.35,0.0244762569832423,0.00218514160828326,1.38083806488562e-27,8.82208388731578,0.00967976710334789,0.0231421370197816,0.0220321785766053,0.0407762756214566,0.0368318456961116,0.0253481894150418,0.0278022171388351,0.0267010596765198,0.0306327310407357,0.0324770500655712,0.028076069350291,0.0282586383852207,133,303,304,561,359,364,474,383,473,421,468,413
BRE,-1.7,0.825082664272132,0.0295214439266161,0.000219799311282188,2.58978895106707,0.00604075691411936,0.0127549072023218,0.0108711407450355,0.0109027474923681,0.0147737765466297,0.00898328690807799,0.00932606017948267,0.00836586726157278,0.0105563111197461,0.00833140476741495,0.0117583538304637,0.0110160793705097,83,167,150,150,144,129,159,120,163,108,196,161
BRF1,0.25,0.974809975346103,0.0295100873411471,0.000363741591970347,2.514701946841,0.000145560407569141,0.000229130069502788,0.000797216987969271,0.000145369966564908,0.000205191340925413,6.96378830083565e-05,0.000117308933075254,0.00146402677077524,0.00032381322453209,0.000771426367353236,0.000659907612934189,0.00013684570646596,2,3,11,2,2,1,2,21,5,10,11,2
BRI3BP,-3.8,0.596136102603369,0.0295214439266161,0.0384057152353025,1.72702656200197,0,0.00030550675933705,0.000797216987969271,0.000218054949847362,0.00123114804555248,0.000766016713091922,0,0.00020914668153932,0.00064762644906418,0.000385713183676618,0.000479932809406683,0.000342114266164899,0,4,11,3,12,11,0,3,10,5,8,5
BRIX1,-7.25,0.275450608660946,0.0250512615337152,3.75553768361129e-11,4.61179950319121,0.00240174672489083,0.00565187504773543,0.0048557761994492,0.00821340311091728,0.00964399302349441,0.00466573816155989,0.00346061352571998,0.0032069157836029,0.00692960300498672,0.00809997685720898,0.00563921051052853,0.0057475196715703,33,74,67,113,94,67,59,46,107,105,94,84
BRK1,-12.15,0.0453655256723721,0.00218514160828326,7.95438736727388e-24,7.89312619969828,0.0264919941775837,0.0449094936225464,0.0416002319176692,0.058293356592528,0.065353442084744,0.0436629526462396,0.0528476743504018,0.0490100390407139,0.0601644971180623,0.0676540924168788,0.0577719119323295,0.054122476907287,364,588,574,802,637,627,901,703,929,877,963,791
BRMS1,-11.75,0.0546188415446074,0.00218514160828326,5.27943017257903e-13,5.11451145200478,0.00160116448326055,0.00572825173756969,0.00376866212494564,0.0066143334787033,0.011182928080435,0.00661559888579387,0.00692122705143997,0.00613496932515337,0.00680007771517389,0.0101056854123274,0.00581918531405603,0.00691070817653096,22,75,52,91,109,95,118,88,105,131,97,101
BROX,-5.75,0.401615856612304,0.0295214439266161,3.58810130947517e-09,4.05797594825858,0.000436681222707424,0.00259680745436493,0.00282649659370923,0.00268934438145079,0.00492459218220991,0.00236768802228412,0.00211156079535457,0.00250976017847184,0.00349718282494657,0.00586284039188459,0.00461935329053932,0.00212110845022237,6,34,39,37,48,34,36,36,54,76,77,31
BRPF1,0.5,0.950437578449358,0.0295100873411471,0.000132149057506734,2.6650344498448,7.27802037845706e-05,0.000458260139005575,0.00028989708653428,0.000436109899694723,0,0.00020891364902507,0.000117308933075254,0.000348577802565533,6.4762644906418e-05,0.00146571009797115,0.000359949607055012,0.000205268559698939,1,6,4,6,0,3,2,5,1,19,6,3
BRWD1,-4.6,0.513860422791544,0.0295214439266161,0.000238901376401842,2.57725897108136,0.000218340611353712,7.63766898342626e-05,0,0.000218054949847362,0.000307787011388119,0.000278551532033426,0.000117308933075254,0,0.000129525289812836,0.00115713955102985,0.000119983202351671,6.84228532329798e-05,3,1,0,3,3,4,2,0,2,15,2,1
BSCL2,-10.5,0.0942352584814213,0.00364899154213726,0.00191563395749482,2.25599855450205,0.00189228529839884,0.00221492400519361,0.00340629076677779,0.00385230411397005,0.00502718785267262,0.00181058495821727,0.00451639392339727,0.00418293363078639,0.00479243572307493,0.0055542698449433,0.00401943727878097,0.00410537119397879,26,29,47,53,49,26,77,60,74,72,67,60
BSG,-12.9,0.0309353891336257,0.00218514160828326,2.48715335642195e-75,20.1106684606288,0.0363173216885007,0.083785228748186,0.0803739672416292,0.135194068905364,0.118805786395814,0.0848885793871866,0.087864390873365,0.0995538204127161,0.107441227899747,0.148345290442027,0.108344831723559,0.143003763256928,499,1097,1109,1860,1158,1219,1498,1428,1659,1923,1806,2090
BST1,-10.2,0.107283673469387,0.00494599476524944,4.28363830956684e-13,5.13902271799048,0.00429403202328967,0.00893607271060872,0.0106537179301348,0.0112661724087803,0.0168256899558839,0.00766016713091922,0.0106751129098481,0.0145008365867262,0.0149601709733826,0.0134999614286816,0.0121782950386946,0.0108792336640438,59,117,147,155,164,110,182,208,231,175,203,159
BST2,-2.15,0.774395751419834,0.0295214439266161,0.00209846149965582,2.24138519400958,0.000946142649199418,0.00435347132055297,0.00239165096390781,0.00356156418084024,0.00451420950035908,0.0016016713091922,0.00281541439380609,0.00250976017847184,0.00401528398419791,0.00269999228573633,0.00275961365408843,0.00260006842285323,13,57,33,49,44,23,48,36,62,35,46,38
BTAF1,-3.15,0.667043218005507,0.0295214439266161,1.13034771969611e-05,3.01299445514531,0.000873362445414847,0.0012220270373482,0.000434845629801421,0.00109027474923681,0.00328306145480661,0.000487465181058496,0.000997125931139656,0.000557724484104852,0.00116572760831552,0.000694283730617912,0.00119983202351671,0.00157372562435854,12,16,6,15,32,7,17,8,18,9,20,23
BTBD19,-12.65,0.034617848970251,0.00218514160828326,0.000130761637201254,2.66677046460605,0,0,7.24742716335701e-05,0.00152638464893153,0.000205191340925413,0.000557103064066852,0.000469235732301015,0.000697155605131065,0.00110096496340911,0.000154285273470647,0.000419941208230848,0.000547382825863838,0,0,1,21,2,8,8,10,17,2,7,8
BTBD9,-2.25,0.763685042405551,0.0295214439266161,0.0172467519757485,1.87998219551702,0,7.63766898342626e-05,0,7.26849832824538e-05,0,6.96378830083565e-05,0.000469235732301015,0,0,0,0,0,0,1,0,1,0,1,8,0,0,0,0,0
BTD,-6.25,0.356585386868861,0.0295214439266161,0.029079009187453,1.78132817961359,0.000436681222707424,0.00106927365767968,0.00101463980286998,0.000508794882977177,0.00215450907971684,0.00104456824512535,0.00117308933075254,0.00118516452872281,0.0014247781879412,0.00254570701226568,0.00107984882116504,0.000889497092028738,6,14,14,7,21,15,20,17,22,33,18,13
BTF3,-12.05,0.0478830364058862,0.00218514160828326,7.97701816333254e-67,18.1377481750945,0.405749636098981,0.928053158176125,0.842006087838817,1.23317342637011,1.21144967682364,0.876044568245125,1.04880051615931,1.01477969882878,1.23554173952464,1.29044202730849,1.04883316335713,0.930687649674991,5575,12151,11618,16966,11808,12580,17881,14556,19078,16728,17483,13602
BTF3L4,-10.65,0.0885386247877758,0.00325890548422408,7.51402136213426e-07,3.37726318959446,0.00625909752547307,0.00763766898342626,0.0103638208436005,0.0104666375926734,0.0154919462398687,0.00912256267409471,0.0100299137779342,0.0124790853318461,0.0124344278220323,0.0146571009797115,0.0134381186633871,0.0119055764625385,86,100,143,144,151,131,171,179,192,190,224,174
BTG1,7.6,0.249682952622673,0.0295100873411471,0.00592958698848237,2.0688367897386,0.00152838427947598,0.00145115710685099,0.000507319901434991,0.00109027474923681,0.000307787011388119,0.000139275766016713,0.000234617866150507,0.000976017847183491,0.00123049025322194,0.00100285427755921,0.000299958005879177,0.000273691412931919,21,19,7,15,3,2,4,14,19,13,5,4
BTG2,-9.25,0.151638677589233,0.0087491936863891,0.00139857702967464,2.30632992341519,0,0.000687390208508363,0.00014494854326714,0.00116295973251926,0.00123114804555248,0.000417827298050139,0.00111443486421491,0.000418293363078639,0.00187811670228612,0.00107999691429453,0.000539924410582519,0.000410537119397879,0,9,2,16,12,6,19,6,29,14,9,6
BTG3,-11.35,0.065612390350877,0.00218514160828326,3.608473725702e-08,3.76729675305116,0.00312954876273654,0.00763766898342626,0.00739237570662415,0.0109754324756505,0.0107725453985842,0.00647632311977716,0.0103231861106223,0.0112242052426102,0.0117220387280617,0.0114942528735632,0.00869878217049613,0.00998973657201505,43,100,102,151,105,93,176,161,181,149,145,146
BTRC,-0.15,0.985195127697672,0.0295214439266161,0.0324841392888456,1.75988797940332,0,0.000152753379668525,0.000434845629801421,7.26849832824538e-05,0,0.000417827298050139,0.000234617866150507,0.000906302286670385,6.4762644906418e-05,0.000231427910205971,0.000299958005879177,0,0,2,6,1,0,6,4,13,1,3,5,0
BUB1B,-8.8,0.17354978980557,0.0118086280639997,0.00342814648362611,2.16061925937734,0.000800582241630277,0.00175666386618804,0.00181185679083925,0.00225323448175607,0.00287267877295578,0.00181058495821727,0.00175963399612881,0.00383435582822086,0.00207240463700538,0.0039342744735015,0.00197972283880257,0.0017105713308245,11,23,25,31,28,26,30,55,32,51,33,25
BUB3,-7.65,0.246119667235495,0.0211052275401165,2.89777326716548e-14,5.45074885434734,0.00531295487627365,0.0151989612770183,0.0107261922017684,0.016499491205117,0.0194931773879142,0.0116991643454039,0.0123760924394393,0.0101087562744004,0.0152839841979146,0.0182828049062717,0.0157777911092447,0.0130687649674991,73,199,148,227,190,168,211,145,236,237,263,191
BUD13,-2.15,0.774395751419834,0.0295214439266161,3.09558749751443e-05,2.87280460875556,0.00116448326055313,0.00106927365767968,0.00166690824757211,0.00334350923099288,0.00143633938647789,0.0016016713091922,0.000997125931139656,0.00341606246514222,0.00148954083284761,0.0013114248245005,0.00113984042234087,0.000547382825863838,16,14,23,46,14,23,17,49,23,17,19,8
BUD31,-10.5,0.0942352584814213,0.00364899154213726,7.00453419989578e-17,6.13459476243399,0.0079330422125182,0.0138241808600015,0.0141324829685462,0.0186800407035906,0.0228788345131835,0.0114902506963788,0.0147222711009443,0.0154071388733965,0.0233145521663105,0.0218313661960966,0.0191973123762673,0.0162846390694492,109,181,195,257,223,165,251,221,360,283,320,238
BYSL,-10.45,0.0968453567158233,0.00378235940754844,0.00106575058286944,2.34962288700561,0.00109170305676856,0.00313144428320477,0.00195680533410639,0.00399767408053496,0.00451420950035908,0.00174094707520891,0.0032846501261071,0.00369492470719465,0.0050514863027006,0.00401141711023683,0.00329953806467095,0.00342114266164899,15,41,27,55,44,25,56,53,78,52,55,50
BZW1,-13.3,0.0249749373433588,0.00218514160828326,2.41638639359167e-21,7.27229429940413,0.00698689956331878,0.012220270373482,0.0115958834613712,0.0241314144497747,0.0231866215245717,0.0142061281337047,0.0165992140301484,0.0185443390964863,0.0180040152839842,0.0222170793797732,0.0151178834963105,0.020253164556962,96,160,160,332,226,204,283,266,278,288,252,296
BZW2,-10.25,0.105265060240964,0.00442433323970637,2.87464134231605e-12,4.91693695312673,0.00334788937409025,0.00863056595127167,0.00637773590375417,0.0101758976595435,0.0140556068533908,0.00654596100278552,0.00991260484485894,0.00906302286670385,0.0107505990544654,0.0132685335184757,0.00785889975403444,0.00930550803968525,46,113,88,140,137,94,169,130,166,172,131,136
C10orf10,-4.25,0.550280763030629,0.0295214439266161,0.00036088647415687,2.51590089633115,7.27802037845706e-05,0,0,0,0.000718169693238945,6.96378830083565e-05,0.000175963399612881,0,6.4762644906418e-05,7.71426367353236e-05,0,0,1,0,0,0,7,1,3,0,1,1,0,0
C10orf11,-4.05,0.57023786726128,0.0295214439266161,0.0461294631664582,1.69016427993997,0.0012372634643377,0.00206217062552509,0.00311639368024351,0.00181712458206135,0.00184672206832872,0.00348189415041783,0.00281541439380609,0.00174288901282766,0.00343242018004015,0.00254570701226568,0.00269962205291259,0.00417379404721177,17,27,43,25,18,50,48,25,53,33,45,61
C10orf32,-11.15,0.0712576671694318,0.00218514160828326,1.20042163640584e-07,3.61463108240499,0.00109170305676856,0.00175666386618804,0.00282649659370923,0.00319813926442797,0.00543757053452344,0.00313370473537604,0.00434043052378439,0.00348577802565533,0.00349718282494657,0.00601712566535524,0.00197972283880257,0.00478959972630859,15,23,39,44,53,45,74,50,54,78,33,70
C10orf54,-12.75,0.0329886649874047,0.00218514160828326,2.67370468067286e-29,9.24203694562957,0.00764192139737991,0.0103108531276254,0.0114509349181041,0.0132286669574066,0.0212373037857802,0.0135097493036212,0.0226992785500616,0.0260736196319018,0.0160611359367917,0.0180513769960657,0.0124182614433979,0.0127950735545672,105,135,158,182,207,194,387,374,248,234,207,187
C10orf91,-9.85,0.121897232534594,0.00595617977891224,2.42468094199078e-10,4.3873311410862,0.000218340611353712,7.63766898342626e-05,0,0.00203517953190871,0.00123114804555248,0,0.000117308933075254,0.0020914668153932,0.00136001554303478,0.00107999691429453,0.00197972283880257,0.0010263427984947,3,1,0,28,12,0,2,30,21,14,33,15
C11orf1,-7.25,0.275450608660946,0.0250512615337152,1.32336755458612e-05,2.99097939989829,0.00145560407569141,0.00397158787138165,0.00405855921147992,0.00457915394679459,0.00656612290961321,0.00236768802228412,0.00486832072262303,0.00439208031232571,0.00492196101288777,0.00671140939597315,0.00335952966584678,0.00547382825863839,20,52,56,63,64,34,83,63,76,87,56,80
C11orf21,-1.2,0.882570436913026,0.0295214439266161,0.0491594588769349,1.67731551881382,0.000655021834061135,0.00129840372718246,0.000869691259602841,0.000799534816106992,0.00194931773879142,0.000348189415041783,0.00170097952959118,0.000976017847183491,0.000582863804157762,0.000694283730617912,0.00107984882116504,0.00205268559698939,9,17,12,11,19,5,29,14,9,9,18,30
C11orf24,-13.5,0.0151467661691541,0.00218514160828326,5.34793265412187e-15,5.64363414942413,0.00567685589519651,0.00832505919193462,0.00536309610088419,0.0150457915394679,0.0163127116035703,0.0126740947075209,0.0106751129098481,0.0143614054656999,0.0132115795609093,0.010259970685798,0.0143379926810247,0.010263427984947,78,109,74,207,159,182,182,206,204,133,239,150
C11orf31,-12.7,0.0338169267707082,0.00218514160828326,1.23172402595687e-50,14.3535850106186,0.0275109170305677,0.065454823187963,0.0518915784896362,0.0824974560255851,0.102595670462706,0.0639972144846797,0.0737873189043346,0.0688092582264361,0.0942944109837446,0.0881740337884749,0.0712100305957166,0.084775915155662,378,857,716,1135,1000,919,1258,987,1456,1143,1187,1239
C11orf49,-10.75,0.0846988636363633,0.00315872334985888,3.12372495195917e-05,2.87154648466693,0.00211062590975255,0.00389521118154739,0.00326134222351065,0.00501526384648932,0.0078998666256284,0.00417827298050139,0.00527890198838642,0.00446179587283882,0.00660578978045463,0.00617141093882589,0.00377947087407763,0.00444748546014369,29,51,45,69,77,60,90,64,102,80,63,65
C11orf58,-12.9,0.0309353891336257,0.00218514160828326,2.72093922905947e-25,8.25742026732094,0.0200145560407569,0.0415489192698388,0.0411653862878678,0.0602558511411542,0.0608392325843849,0.0428969359331476,0.0512053492873482,0.0499163413273843,0.0579625671912441,0.0527655635269613,0.0475133481312616,0.0469380773178242,275,544,568,829,593,616,873,716,895,684,792,686
C11orf73,-12.35,0.0404439890710377,0.00218514160828326,1.16048920265159e-05,3.00931705946458,0.00254730713245997,0.00450622470022149,0.00456587911291492,0.00777729321122256,0.00892582333025546,0.00494428969359331,0.00803566191565488,0.00711098717233687,0.00822485590311508,0.00678855203270848,0.00695902573639691,0.00629490249743414,35,59,63,107,87,71,137,102,127,88,116,92
C11orf74,-4.1,0.565248119804724,0.0295214439266161,0.00899827992621492,1.99647863397933,0.000509461426491994,0.00160391048651951,0.00130453688940426,0.0009449047826719,0.0015389350569406,0.00125348189415042,0.000879816998064403,0.00181260457334077,0.00194287934719254,0.00331713337961892,0.00137980682704421,0.00116318850496066,7,21,18,13,15,18,15,26,30,43,23,17
C11orf98,-13.5,0.0151467661691541,0.00218514160828326,1.15229943584712e-36,11.0278218780864,0.0203056768558952,0.0399450087833193,0.0396434265835628,0.0635266753888647,0.0679183338463117,0.0495125348189415,0.0572467593407238,0.0582822085889571,0.0630788161388511,0.0665740955025843,0.0558521806947027,0.0558330482381115,279,523,547,874,662,711,976,836,974,863,931,816
C12orf10,-3.25,0.656219758308157,0.0295214439266161,2.62946721797798e-99,25.5781867143181,0.0145560407569141,0.00801955243259757,0.00471082765618206,0.0342346271260358,0.0103621627167334,0.00661559888579387,0.00686257258490234,0.0100390407138873,0.0101677352503076,0.0130371056082697,0.0122982782410463,0.00766335956209374,200,105,65,471,101,95,117,144,157,169,205,112
C12orf29,-7,0.294284563758389,0.0280652261767189,0.0396292695856509,1.72091045312218,0.00109170305676856,0.00190941724585656,0.00260907377880852,0.00138101468236662,0.0031804657843439,0.00146239554317549,0.00287406886034372,0.00250976017847184,0.0025257431513503,0.00385713183676618,0.00227968084468174,0.00342114266164899,15,25,36,19,31,21,49,36,39,50,38,50
C12orf4,-6.5,0.334987161198288,0.0295214439266161,0.00214157257164599,2.23808851760429,0.000145560407569141,0,0.00021742281490071,0.000654164849542085,0.00123114804555248,0.000139275766016713,0.000234617866150507,0.000278862242052426,0.000259050579625672,0,0.000479932809406683,0.00013684570646596,2,0,3,9,12,2,4,4,4,0,8,2
C12orf43,-13.4,0.0240663430420705,0.00218514160828326,2.27379743274517e-13,5.21258937476293,0.00705967976710335,0.00885969602077446,0.0106537179301348,0.0135920918738189,0.0194931773879142,0.0151810584958217,0.0150155434336325,0.0163134411600669,0.0177449647043585,0.0196713723675075,0.0158377827104205,0.0130687649674991,97,116,147,187,190,218,256,234,274,255,264,191
C12orf45,-12.05,0.0478830364058862,0.00218514160828326,3.10391255723804e-07,3.49171226062682,0.0012372634643377,0.00290231421370198,0.0028989708653428,0.00501526384648932,0.00584795321637427,0.00355153203342618,0.00351926799225761,0.00376464026770775,0.0050514863027006,0.00478284347759006,0.00299958005879177,0.00718439958946288,17,38,40,69,57,51,60,54,78,62,50,105
C12orf57,-10.15,0.108948577680525,0.00494599476524944,5.95419294595055e-29,9.15677336288028,0.0308588064046579,0.0704956847170244,0.0627627192346717,0.0811891263265009,0.0895660203139428,0.0639972144846797,0.0662208927209807,0.0655326268823201,0.0808885434881161,0.087479750057857,0.0809886615873778,0.0796442011631885,424,923,866,1117,873,919,1129,940,1249,1134,1350,1164
C12orf65,-2.45,0.74256630020193,0.0295214439266161,0.00057429762415425,2.4448931407652,0.00727802037845706,0.0127549072023218,0.0111610378315698,0.00908562291030673,0.0140556068533908,0.00724233983286908,0.0119068567071382,0.0126185164528723,0.0128230036914708,0.0106456838694747,0.0103185554022437,0.0139582620595279,100,167,154,125,137,104,203,181,198,138,172,204
C12orf77,1.95,0.796597278984728,0.0295100873411471,0.000699257135812942,2.41494044246142,0.000145560407569141,0.000229130069502788,0,0,0.000307787011388119,0,5.86544665376268e-05,0.000836586726157278,0,0,0.000179974803527506,0,2,3,0,0,3,0,1,12,0,0,3,0
C14orf1,-8.45,0.195036154985193,0.0136781261330062,0.00032058614502622,2.53385017416613,0.00836972343522562,0.0113801267853051,0.0092042324974634,0.013446721907254,0.0167230942854212,0.00884401114206128,0.0103231861106223,0.011154489682097,0.0137296807201606,0.0111085396898866,0.0110984462175295,0.0137529934998289,115,149,127,185,163,127,176,160,212,144,185,201
C14orf119,-11.05,0.0744569424286406,0.00218514160828326,3.7875161156522e-13,5.15341190254822,0.00822416302765648,0.0166501183838692,0.0122481519060733,0.0195522605029801,0.0225710475017954,0.0131615598885794,0.0171857586955247,0.0168711656441718,0.0200116572760832,0.0228342204736558,0.0202771611974324,0.0149161820047896,113,218,169,269,220,189,293,242,309,296,338,218
C14orf142,-11.4,0.0640408049189489,0.00218514160828326,0.0428918926631182,1.70494200353939,0.000509461426491994,0.000534636828839838,0.00137701116103783,0.00210786451519116,0.00184672206832872,0.00285515320334262,0.00111443486421491,0.00153374233128834,0.00194287934719254,0.0013114248245005,0.00215969764233007,0.00191583989052343,7,7,19,29,18,41,19,22,30,17,36,28
C14orf159,-3.6,0.618456418284283,0.0295214439266161,6.55717087619079e-36,10.8443090714068,0.000363901018922853,0.00221492400519361,0.00449340484128135,0.00385230411397005,0.0103621627167334,0.0011142061281337,0.00199425186227931,0.00250976017847184,0.00317336960041448,0.00300856283267762,0.00401943727878097,0.00266849127608621,5,29,62,53,101,16,34,36,49,39,67,39
C14orf166,-11.95,0.05016703539823,0.00218514160828326,1.95768464113538e-29,9.27547200566593,0.0168122270742358,0.0341403803559154,0.030511668357733,0.0465183893007705,0.0543757053452344,0.0342618384401114,0.0354859522552642,0.0337423312883436,0.0377566219804417,0.0514541387024608,0.039714439978403,0.0392747177557304,231,447,421,640,530,492,605,484,583,667,662,574
C14orf2,-11.6,0.0587745952677458,0.00218514160828326,1.90983220553633e-51,14.5459855821549,0.0401018922852984,0.0843198655770259,0.0796492245252935,0.104884430876581,0.134502923976608,0.0759052924791086,0.0903278784679453,0.0943251533742331,0.110679360145068,0.130062485535756,0.104745335653009,0.104550119739993,551,1104,1099,1443,1311,1090,1540,1353,1709,1686,1746,1528
C14orf80,-1.15,0.887226547413355,0.0295214439266161,0.00207578284504863,2.24317298880236,0.000145560407569141,0.000840143588176888,0,0.000581479866259631,0.000410382681850826,0,5.86544665376268e-05,0.000139431121026213,6.4762644906418e-05,0.000385713183676618,0.000239966404703342,0.00109476565172768,2,11,0,8,4,0,1,2,1,5,4,16
C15orf39,-7.25,0.275450608660946,0.0250512615337152,2.71011355840226e-109,27.8366416763814,0.00298398835516739,0.00106927365767968,0.00246412523554138,0.0127925570577119,0.00133374371601518,0.0020891364902507,0.00164232506305355,0.00773842721695482,0.00615245126610971,0.00933425904497416,0.0188973543703881,0.00424221690044475,41,14,34,176,13,30,28,111,95,121,315,62
C15orf40,-7.65,0.246119667235495,0.0211052275401165,0.00641156575273708,2.05537673201548,0.00174672489082969,0.00481173145955854,0.00376866212494564,0.00516063381305422,0.00656612290961321,0.00389972144846797,0.00498562965569828,0.00411321807027329,0.00582863804157762,0.00640283884903186,0.00461935329053932,0.00403694834074581,24,63,52,71,64,56,85,59,90,83,77,59
C15orf57,-7.8,0.235636284153005,0.0192282300330129,2.17828841463366e-05,2.9221267213032,0.00152838427947598,0.00381883449171313,0.00311639368024351,0.00298008431458061,0.00441161382989638,0.00313370473537604,0.0032846501261071,0.00348577802565533,0.00453338514344926,0.00431998765717812,0.00665906773051773,0.00636332535066712,21,50,43,41,43,45,56,50,70,56,111,93
C15orf61,3.15,0.667043218005507,0.0295100873411471,1.84181562302681e-09,4.14003757569926,0.00705967976710335,0.0170320018330406,0.0192056819828961,0.0168629161215293,0.0180568380014363,0.011908077994429,0.0107337673763857,0.0124790853318461,0.0151544589081018,0.0134228187919463,0.0136180934669146,0.0119739993157715,97,223,265,232,176,171,183,179,234,174,227,175
C16orf13,-10.35,0.100882682643989,0.00419343525106508,3.42706725620745e-29,9.21563480799744,0.0412663755458515,0.0808065378446498,0.0715321061023337,0.0923099287687164,0.107725453985842,0.0758356545961003,0.0849316675464837,0.0747350808700502,0.0981154070332232,0.107151122425364,0.0796688463615094,0.0824495381457407,567,1058,987,1270,1050,1089,1448,1072,1515,1389,1328,1205
C16orf45,3.85,0.590898255068001,0.0295100873411471,0.00159979981094957,2.28472436060894,0,0.000229130069502788,0.00021742281490071,0,0.000615574022776239,6.96378830083565e-05,0,0,0,0,0,0.000615805679096818,0,3,3,0,6,1,0,0,0,0,0,9
C16orf54,-10.25,0.105265060240964,0.00442433323970637,6.13324354591613e-15,5.6280839069741,0.00283842794759825,0.0018330405560223,0.00282649659370923,0.00363424916412269,0.00533497486406074,0.00257660167130919,0.00316734119303185,0.00725041829336308,0.00369147075966583,0.00863997531435624,0.0059391685164077,0.00355798836811495,39,24,39,50,52,37,54,104,57,112,99,52
C16orf59,-13.45,0.0220205223880595,0.00218514160828326,6.91019349289175e-35,10.5986295463617,0.0079330422125182,0.0164209883143665,0.0149296999565154,0.0301642680622183,0.0361136760028727,0.0197075208913649,0.0241656402135023,0.0225878416062465,0.0251279062236902,0.0267684949471573,0.0230367748515208,0.0184741703729045,109,215,206,415,352,283,412,324,388,347,384,270
C16orf91,-10.75,0.0846988636363633,0.00315872334985888,0.00488143361566652,2.10157993669339,0.00189228529839884,0.0042770946307187,0.00355123931004493,0.00421572903038232,0.0062583358982251,0.00431754874651811,0.00410581265763388,0.00578639152258784,0.00608768862120329,0.00509141402453136,0.00671905933169356,0.00492644543277455,26,56,49,58,61,62,70,83,94,66,112,72
C17orf49,-10.3,0.102968940548781,0.00430628500330708,8.35237686046285e-08,3.66103388904684,0.00771470160116448,0.0102344764377912,0.0104362951152341,0.0105393225759558,0.0183646250128245,0.0134401114206128,0.0121414745732888,0.0112242052426102,0.0121106145975002,0.0167399521715652,0.0118183454316396,0.00951077659938419,106,134,144,145,179,193,207,161,187,217,197,139
C17orf62,-7.2,0.279201049297169,0.0256735918483683,7.11104159301958e-17,6.13280237892919,0.00953420669577875,0.0216146032230963,0.0210900130453689,0.0231138246838203,0.0308812968092746,0.0156685236768802,0.019649246290105,0.0227969882877858,0.0269412602810699,0.0266142096736866,0.0230967664526966,0.0188162846390694,131,283,291,318,301,225,335,327,416,345,385,275
C17orf75,0.65,0.936679765395894,0.0295100873411471,0.0481215670388621,1.68182774355082,0.000873362445414847,0.00137478041701673,0.00014494854326714,0.000726849832824538,0.00133374371601518,0.000139275766016713,0.000351926799225761,0.000906302286670385,0.00129525289812836,0.0013114248245005,0.000899874017637531,0.000273691412931919,12,18,2,10,13,2,6,13,20,17,15,4
C17orf85,-4.2,0.555434486443168,0.0295214439266161,0.000107349405521002,2.6959330796192,0.00109170305676856,0.00175666386618804,0.00275402232207566,0.00348887919755778,0.00430901815943367,0.00229805013927577,0.000762508064989149,0.00167317345231456,0.00278479373097597,0.0016199953714418,0.00311956326114344,0.00184741703729045,15,23,38,48,42,33,13,24,43,21,52,27
C17orf89,-11.2,0.0701289324394015,0.00218514160828326,8.24474365161141e-30,9.36690902145249,0.0160844250363901,0.0307798060032078,0.0384838382374257,0.0470271841837476,0.0500666871858008,0.0316155988857939,0.045105284767435,0.0404350250976018,0.0503853377371932,0.0517627092494021,0.0354550362949187,0.043927471775573,221,403,531,647,488,454,769,580,778,671,591,642
C18orf21,-9.45,0.140917073915699,0.00773819312043899,0.0178003055793938,1.87416579273249,0.00145560407569141,0.0036660811120446,0.00202927960573996,0.00436109899694723,0.00502718785267262,0.00271587743732591,0.00375388585840812,0.00327663134411601,0.00414480927401075,0.00478284347759006,0.00365948767172596,0.00287375983578515,20,48,28,60,49,39,64,47,64,62,61,42
C18orf32,-10.35,0.100882682643989,0.00419343525106508,6.63404847042458e-08,3.69050569956474,0.0042212518195051,0.00954708622928282,0.00659515871865488,0.0115569123419102,0.0137478198420027,0.00905292479108635,0.00862220658103115,0.00780814277746793,0.0101029726054012,0.012882820334799,0.0100185973963645,0.0091686623332193,58,125,91,159,134,130,147,112,156,167,167,134
C18orf8,-8.55,0.188249310949637,0.0130923268147103,0.0153142935878078,1.90172275501336,0.000655021834061135,0.0012220270373482,0.00275402232207566,0.00276202936473325,0.00256489176156766,0.00306406685236769,0.000938471464602029,0.00230061349693252,0.00246098050644388,0.00285427755920697,0.00323954646349511,0.00287375983578515,9,16,38,38,25,44,16,33,38,37,54,42
C19orf24,-2.65,0.720064860239589,0.0295214439266161,8.25897862191818e-14,5.32993969037466,0.00436681222707424,0.0106927365767968,0.00985650094216553,0.0101758976595435,0.0180568380014363,0.00807799442896936,0.00956067804563318,0.00836586726157278,0.0110096496340911,0.00995140013885674,0.0131981522586838,0.0084844338008895,60,140,136,140,176,116,163,120,170,129,220,124
C19orf25,-12.6,0.0356859823399561,0.00218514160828326,4.1641806899462e-16,5.93336963801931,0.00443959243085881,0.00763766898342626,0.00782722133642557,0.0133013519406891,0.0151841592284806,0.00759052924791086,0.0114962754413749,0.0108059118795315,0.0168382876756687,0.0138856746123582,0.0117583538304637,0.0106055422511119,61,100,108,183,148,109,196,155,260,180,196,155
C19orf35,-6.4,0.344405869910101,0.0295214439266161,0.0232304704543735,1.82408214303539,0.000655021834061135,0,0.000797216987969271,0.000799534816106992,0.00174412639786601,0.000696378830083565,0.000821162531526776,0.00160345789180145,0.00123049025322194,0.000539998457147265,0.00155978163057172,0.000410537119397879,9,0,11,11,17,10,14,23,19,7,26,6
C19orf38,0.5,0.950437578449358,0.0295100873411471,0.00643053963277425,2.0548021648947,0.00189228529839884,0.00320782097303903,0.00507319901434991,0.00298008431458061,0.00543757053452344,0.00236768802228412,0.00246348759458033,0.00376464026770775,0.00349718282494657,0.00316284810614827,0.00263963045173676,0.00239479986315429,26,42,70,41,53,34,42,54,54,41,44,35
C19orf43,-9.55,0.135298220973783,0.00734333778140843,1.20620022980957e-17,6.33166412310672,0.000800582241630277,0.00412434125105018,0.00420350775474706,0.00508794882977177,0.0102595670462706,0.00264623955431755,0.00586544665376268,0.00481037367540435,0.00641150184573538,0.00578569775514927,0.00785889975403444,0.00383167978104687,11,54,58,70,100,38,100,69,99,75,131,56
C19orf47,-9.55,0.135298220973783,0.00734333778140843,0.000169169433897091,2.62863408103818,0.000509461426491994,0.000152753379668525,0.00014494854326714,0.00109027474923681,0.00123114804555248,0.000417827298050139,0.000175963399612881,0.00132459564974902,0.0018133540573797,0.00100285427755921,0.000299958005879177,0.000342114266164899,7,2,2,15,12,6,3,19,28,13,5,5
C19orf48,-13.05,0.0283324742268036,0.00218514160828326,5.71277461855729e-19,6.67018132924734,0.0137554585152838,0.0203925761857481,0.0218872300333382,0.0310364878616078,0.0369344413665743,0.0229108635097493,0.0246348759458033,0.0308839933073062,0.0340003885758694,0.0323999074288359,0.0321554982302478,0.0280533698255217,189,267,302,427,360,329,420,443,525,420,536,410
C19orf53,-13.5,0.0151467661691541,0.00218514160828326,8.10351458365499e-54,15.1068183305681,0.0675400291120815,0.128694722370732,0.124945644296275,0.175461549643844,0.218220991074177,0.137813370473538,0.164467124171506,0.154419966536531,0.196425102001166,0.1834451901566,0.167496550482932,0.161820047895997,928,1685,1724,2414,2127,1979,2804,2215,3033,2378,2792,2365
C19orf60,-10.15,0.108948577680525,0.00494599476524944,7.57147619149914e-12,4.8027403167069,0.0152838427947598,0.0242114106774612,0.0286273372952602,0.0348161069922954,0.0346773366163948,0.0278551532033426,0.031908029796469,0.029419966536531,0.0354251667638106,0.0360256113553961,0.0252564640950267,0.0274375641464249,210,317,395,479,338,400,544,422,547,467,421,401
C19orf66,-10.15,0.108948577680525,0.00494599476524944,8.14839097116627e-07,3.36646804503188,0.00269286754002911,0.00572825173756969,0.00268154805044209,0.00690507341183311,0.00913101467118088,0.00536211699164345,0.00586544665376268,0.00515895147796988,0.00725341622951881,0.00563141248167862,0.00785889975403444,0.00506329113924051,37,75,37,95,89,77,100,74,112,73,131,74
C19orf70,-11.45,0.0628767949454341,0.00218514160828326,1.75909460177775e-18,6.54586570170378,0.0209606986899563,0.0340640036660811,0.0349325989273808,0.0450646896351214,0.0390889504462912,0.0314763231197772,0.038829256847909,0.0429447852760736,0.046952917557153,0.0541541309881972,0.0433139360489532,0.0454327745466986,288,446,482,620,381,452,662,616,725,702,722,664
C1D,-9.4,0.143952287185701,0.00808815319061119,4.1412887799308e-06,3.14908765786312,0.000946142649199418,0.00381883449171313,0.00297144513697637,0.00399767408053496,0.00502718785267262,0.00327298050139276,0.00357792245879524,0.00299776910206358,0.00550482481704553,0.00678855203270848,0.00515927770112184,0.00383167978104687,13,50,41,55,49,47,61,43,85,88,86,56
C1QA,-9.25,0.151638677589233,0.0087491936863891,0.0030333192238329,2.18118280463556,0,0.000916520278011151,0.000434845629801421,0.00145369966564908,0.00194931773879142,0.000766016713091922,0.00187694292920406,0.000627440044617959,0.000582863804157762,0.00169713800817712,0.00077989081528586,0.00130003421142662,0,12,6,20,19,11,32,9,9,22,13,19
C1QBP,-11.95,0.05016703539823,0.00218514160828326,3.01314714154812e-18,6.4854615988641,0.0160844250363901,0.0313144428320477,0.0284099144803595,0.0384503561564181,0.0428849902534113,0.0291782729805014,0.0352513343891137,0.0342303402119353,0.037497571400816,0.0465170099514001,0.0367748515207871,0.0341430037632569,221,410,392,529,418,419,601,491,579,603,613,499
C1orf106,-11.75,0.0546188415446074,0.00218514160828326,0.0126555134231758,1.93599524178675,0,0,0,0.000799534816106992,0.000820765363701652,0,0.000527890198838642,0.000697155605131065,0.000194287934719254,0.000231427910205971,0.000839882416461695,0.000410537119397879,0,0,0,11,8,0,9,10,3,3,14,6
C1orf109,-6.65,0.32266019328957,0.0295214439266161,0.000168977137629513,2.62882999988346,0.000436681222707424,0.00160391048651951,0.00173938251920568,0.00319813926442797,0.00359084846619473,0.000626740947075209,0.0024048331280427,0.00153374233128834,0.0018133540573797,0.00254570701226568,0.00143979842822005,0.00191583989052343,6,21,24,44,35,9,41,22,28,33,24,28
C1orf112,-12,0.0491568181818187,0.00218514160828326,0.0221571409936479,1.83346401922017,0.000145560407569141,0,0.00021742281490071,0.000508794882977177,0.000718169693238945,0.00020891364902507,0.000410581265763388,0.00146402677077524,0.00103620231850269,0.000771426367353236,0.000539924410582519,0.000615805679096818,2,0,3,7,7,3,7,21,16,10,9,9
C1orf122,-6.35,0.34836758789575,0.0295214439266161,0.00154930298675888,2.28992210551831,0,0.00221492400519361,0.000724742716335701,0.00181712458206135,0.00184672206832872,0.00132311977715877,0.00140770719690304,0.0020914668153932,0.00194287934719254,0.00331713337961892,0.00173975643409923,0.00212110845022237,0,29,10,25,18,19,24,30,30,43,29,31
C1orf123,-10.45,0.0968453567158233,0.00378235940754844,8.98134727934318e-12,4.78249677325132,0.0074235807860262,0.0140533109295043,0.0108711407450355,0.0210059601686292,0.0211347081153175,0.0123955431754875,0.015719397032084,0.0140825432236475,0.0170973382552943,0.0156599552572707,0.0136180934669146,0.0143003763256928,102,184,150,289,206,178,268,202,264,203,227,209
C1orf131,-13.5,0.0151467661691541,0.00218514160828326,9.04678716599362e-37,11.0530420317412,0.0155021834061135,0.0239822806079584,0.0248586751703145,0.0439017299026021,0.0532471529701447,0.0333565459610028,0.0366590415860168,0.037297824874512,0.0432614467974872,0.0432770192085165,0.0370748095266663,0.0320218953130346,213,314,343,604,519,479,625,535,668,561,618,468
C1orf162,-13.5,0.0151467661691541,0.00218514160828326,5.03697276690724e-50,14.2094320312528,0.00327510917030568,0.00824868250210036,0.00717495289172344,0.0136647768571013,0.0277008310249307,0.0158077994428969,0.0208223356208575,0.0139431121026213,0.0211126222394923,0.0131913908817403,0.0171575979362889,0.0173109818679439,45,108,99,188,270,227,355,200,326,171,286,253
C1orf174,-11.55,0.0601385176184686,0.00218514160828326,0.0116710907937763,1.95050175834575,0.0012372634643377,0.00175666386618804,0.00166690824757211,0.0018898095653438,0.00461680517082179,0.00341225626740947,0.00275675992726846,0.00299776910206358,0.00220192992681821,0.002622849649001,0.00269962205291259,0.00198426274375641,17,23,23,26,45,49,47,43,34,34,45,29
C1orf186,-13,0.028712121212122,0.00218514160828326,0.000727004381475579,2.40890419315238,0.000363901018922853,0.000152753379668525,0.000797216987969271,0.00123564471580172,0.00194931773879142,0.00153203342618384,0.00134905273036542,0.0010457334076966,0.00246098050644388,0.00200570855511841,0.00221968924350591,0.00239479986315429,5,2,11,17,19,22,23,15,38,26,37,35
C1orf198,-12.55,0.0366748140276306,0.00218514160828326,0.000120814449518127,2.67839169486017,0.000363901018922853,0.000763766898342626,0.000579794173068561,0.00334350923099288,0.0016415307274033,0.000905292479108635,0.00105578039767728,0.00167317345231456,0.00168382876756687,0.00208285119185374,0.00119983202351671,0.00157372562435854,5,10,8,46,16,13,18,24,26,27,20,23
C1orf21,-6.05,0.372901439089692,0.0295214439266161,6.95586032403921e-05,2.75793719176616,0.000800582241630277,0.00343695104254182,0.00391361066821278,0.00596016862916122,0.00410382681850826,0.00257660167130919,0.0032846501261071,0.00439208031232571,0.00485719836798135,0.00493712875106071,0.00299958005879177,0.00287375983578515,11,45,54,82,40,37,56,63,75,64,50,42
C1orf35,-11.85,0.0525920590302177,0.00218514160828326,4.50880880983588e-21,7.20408710761332,0.00858806404657933,0.0153517146566868,0.0171039281055225,0.0234045646169501,0.0284190007181697,0.0144846796657382,0.0194146284239545,0.0218209704406023,0.02603458325238,0.0253799274859215,0.0219569260303558,0.0257269928156004,118,201,236,322,277,208,331,313,402,329,366,376
C1orf43,-12.95,0.0296861702127653,0.00218514160828326,4.6335426710868e-32,9.91308005522333,0.0219068413391558,0.0381883449171313,0.0364545586316858,0.0583660415758104,0.0587873191751308,0.0392757660167131,0.0402956185113496,0.0541689905186838,0.0520044038598536,0.0632569621229654,0.0430739696442498,0.0492644543277455,301,500,503,803,573,564,687,777,803,820,718,720
C1orf50,-12.9,0.0309353891336257,0.00218514160828326,1.65126971761651e-33,10.2653707834442,0.0183406113537118,0.0394103719544795,0.0321785766053051,0.0562581770606193,0.0615574022776239,0.0392757660167131,0.0448120124347469,0.0457334076965979,0.0562787384236772,0.0470570084085474,0.0425340452336673,0.0513855627779678,252,516,444,774,600,564,764,656,869,610,709,751
C1orf52,-12.5,0.0374407294832824,0.00218514160828326,0.000183859909051056,2.61637066504485,0.00320232896652111,0.00290231421370198,0.00471082765618206,0.00748655327809275,0.0062583358982251,0.00550139275766017,0.00451639392339727,0.00662297824874512,0.00738294151933165,0.00802283422047365,0.0067790509328694,0.00656859391036606,44,38,65,103,61,79,77,95,114,104,113,96
C1orf53,-9.05,0.161042479108635,0.00984398632744765,7.58506692472491e-05,2.74563801539572,0.00349344978165939,0.00458260139005575,0.00384113639657921,0.00734118331152784,0.00748948394377757,0.00473537604456825,0.00439908499032201,0.0053680981595092,0.00628197655592254,0.00740569312659107,0.00257963885056092,0.00561067396510434,48,60,53,101,73,68,75,77,97,96,43,82
C1orf54,-11.6,0.0587745952677458,0.00218514160828326,6.83253611683164e-06,3.0815418196627,0.00225618631732169,0.00519361490872986,0.00405855921147992,0.00712312836168048,0.00748948394377757,0.00591922005571031,0.00557217432107455,0.00564696040156163,0.00673531507026747,0.00956568695518013,0.00515927770112184,0.00533698255217243,31,68,56,98,73,85,95,81,104,124,86,78
C20orf194,-2.7,0.715359011127681,0.0295214439266161,0.00111133422475045,2.34313769647221,0,0.000229130069502788,0,0,0,0,0,0.000627440044617959,0,0.000462855820411942,0.000539924410582519,0,0,3,0,0,0,0,0,9,0,6,9,0
C20orf197,-11.35,0.065612390350877,0.00218514160828326,0.00375695808956268,2.1455654870355,0.000509461426491994,0.000381883449171313,0.000942165531236411,0.00174443959877889,0.00225710475017954,0.000487465181058496,0.00158367059651592,0.00188232013385388,0.00220192992681821,0.00138856746123582,0.00239966404703342,0.00205268559698939,7,5,13,24,22,7,27,27,34,18,40,30
C20orf24,-12.85,0.0315759052924796,0.00218514160828326,1.96811917047187e-08,3.84412764539027,0.00160116448326055,0.0036660811120446,0.00456587911291492,0.00588748364587876,0.00933620601210629,0.00508356545961003,0.00668660918528946,0.00725041829336308,0.00777151738877016,0.00701997994291445,0.00719899214110025,0.00704755388299692,22,48,63,81,91,73,114,104,120,91,120,103
C20orf27,-1.75,0.81896651478224,0.0295214439266161,1.12838018741085e-17,6.33910259480456,0.0151382823871907,0.0293286488963568,0.0239165096390781,0.0230411397005379,0.0357032933210219,0.0190111420612813,0.0191213560912664,0.029419966536531,0.0272003108606956,0.0300856283267762,0.0212370268162457,0.0185425932261375,208,384,330,317,348,273,326,422,420,390,354,271
C21orf2,-10.8,0.0831688948306593,0.00315872334985888,8.81275027901756e-07,3.35600308517551,0.00145560407569141,0.00229130069502788,0.00326134222351065,0.00363424916412269,0.00656612290961321,0.00306406685236769,0.00387119479148337,0.00278862242052426,0.0050514863027006,0.00586284039188459,0.00479932809406683,0.00294218268901813,20,30,45,50,64,44,66,40,78,76,80,43
C21orf33,-9.75,0.126688365194463,0.00662755571289021,2.78414537095734e-07,3.50607495620044,0.00982532751091703,0.0155808447261896,0.0125380489926076,0.0162814362552697,0.0212373037857802,0.0142061281337047,0.0143116898351809,0.0185443390964863,0.0198173693413639,0.0202885134613901,0.0140380346751455,0.0139582620595279,135,204,173,224,207,204,244,266,306,263,234,204
C21orf58,-11.15,0.0712576671694318,0.00218514160828326,2.39747114311112e-07,3.52536480306124,0.00560407569141194,0.00870694264110593,0.0110885635599362,0.0127198720744294,0.0137478198420027,0.0110027855153203,0.0138424541028799,0.0160345789180145,0.014247781879412,0.0143485304327702,0.00977863099166117,0.0111529250769757,77,114,153,175,134,158,236,230,220,186,163,163
C21orf59,-6.2,0.361212523556621,0.0295214439266161,0.0177081820715888,1.87518092445357,0.0054585152838428,0.00985259298861987,0.00891433541092912,0.0114115423753453,0.0113881194213604,0.00703342618384401,0.00797700744911725,0.0103876185164529,0.0109448869891846,0.0101056854123274,0.00815885775991361,0.00998973657201505,75,129,123,157,111,101,136,149,169,131,136,146
C2orf74,-6.05,0.372901439089692,0.0295214439266161,0.00104631540225807,2.35241684339491,0.00334788937409025,0.00343695104254182,0.00652268444702131,0.00523331879633668,0.00759207961424028,0.00389972144846797,0.00422312159070913,0.00676240936977133,0.00680007771517389,0.00694283730617912,0.00467934489171516,0.00458433116660965,46,45,90,72,74,56,72,97,105,90,78,67
C2orf76,-5.6,0.415655472833835,0.0295214439266161,0.000334734287978425,2.52715097401686,0.000582241630276565,0.000840143588176888,0.00152195970430497,0.00312545428114552,0.00184672206832872,0.00104456824512535,0.000821162531526776,0.00125488008923592,0.00064762644906418,0.002622849649001,0.00125982362469254,0.00164214847759152,8,11,21,43,18,15,14,18,10,34,21,24
C3,-9.6,0.133048213721151,0.00729369151761657,3.56356150917313e-13,5.16050802630216,0.000727802037845706,0,0.00028989708653428,0.00298008431458061,0.00287267877295578,0.000626740947075209,0.000821162531526776,0.00195203569436698,0.000712389093970598,0.00246856437553036,0.00155978163057172,0.000273691412931919,10,0,4,41,28,9,14,28,11,32,26,4
C3orf14,-12.95,0.0296861702127653,0.00218514160828326,3.01210685756661e-06,3.19260836225456,0.00203784570596798,0.00343695104254182,0.00260907377880852,0.00523331879633668,0.0047194008412845,0.00383008356545961,0.00527890198838642,0.00606525376464027,0.00518101159251344,0.00786854894700301,0.00671905933169356,0.00547382825863839,28,45,36,72,46,55,90,87,80,102,112,80
C4orf27,-7.35,0.268376218521527,0.0235521407562676,0.0483637999269801,1.68063592971485,0.00160116448326055,0.0030550675933705,0.00384113639657921,0.00465183893007705,0.00543757053452344,0.00299442896935933,0.00387119479148337,0.00313720022308979,0.00369147075966583,0.00331713337961892,0.00497930289759434,0.00472117687307561,22,40,53,64,53,43,66,45,57,43,83,69
C4orf3,-13.15,0.0268157894736832,0.00218514160828326,1.38174076558995e-13,5.27027134161762,0.00640465793304221,0.0128312838921561,0.015002174228149,0.0189707806367205,0.024109982558736,0.0194986072423398,0.0195319373570297,0.0164528722810931,0.0205297584353345,0.0192856591838309,0.0183574299598056,0.0192952446117003,88,168,207,261,235,280,333,236,317,250,306,282
C4orf46,0.65,0.936679765395894,0.0295100873411471,0.00272694912258112,2.19835799469248,0.000727802037845706,0.00190941724585656,0.00166690824757211,0.00254397441488588,0.00287267877295578,0.000835654596100279,0.000527890198838642,0.000836586726157278,0.00103620231850269,0.00185142328164777,0.00125982362469254,0.0013684570646596,10,25,23,35,28,12,9,12,16,24,21,20
C4orf48,-12.2,0.0441740771812087,0.00218514160828326,2.60310202347444e-22,7.51485644639856,0.0132459970887918,0.0223783701214389,0.0286998115668938,0.0391772059892426,0.0400123114804555,0.0305013927576602,0.0292099243357382,0.0285136642498606,0.0365261317272197,0.0384170330941912,0.0365348851160837,0.0300376325692781,182,293,396,539,390,438,498,409,564,498,609,439
C5orf22,-5.9,0.386797619047619,0.0295214439266161,0.00122738406395982,2.32705809218542,0.000145560407569141,0.000534636828839838,0.000942165531236411,0.000290739933129815,0.00102595670462706,0.000626740947075209,0.00217021526189219,0.0010457334076966,0.000388575869438508,0.000617141093882589,0.00161977323174756,0.000752651385562778,2,7,13,4,10,9,37,15,6,8,27,11
C5orf24,-12.9,0.0309353891336257,0.00218514160828326,6.55520280914253e-20,6.90950745842705,0.00553129548762737,0.00885969602077446,0.00616031308885346,0.0172263410379416,0.0166204986149584,0.00898328690807799,0.016188632764385,0.0155465699944228,0.0151544589081018,0.015968525804212,0.0130781690563321,0.0121792678754704,76,116,85,237,162,129,276,223,234,207,218,178
C5orf42,0.95,0.908060785099139,0.0295100873411471,0.00526978830147041,2.08847074342025,7.27802037845706e-05,0.000229130069502788,0.00014494854326714,0,0,0.000139275766016713,0.000762508064989149,0,0.000194287934719254,0.000771426367353236,0.000299958005879177,0,1,3,2,0,0,2,13,0,3,10,5,0
C6orf1,-7.8,0.235636284153005,0.0192282300330129,3.48898561916196e-09,4.06157686720014,0.00589519650655022,0.015428091346521,0.010291346571967,0.0158453263555749,0.0183646250128245,0.0119777158774373,0.013197254970966,0.0136642498605689,0.0155430347775403,0.0166628095348299,0.0147579338892555,0.0110160793705097,81,202,142,218,179,172,225,196,240,216,246,161
C6orf120,-6.6,0.326221669980119,0.0295214439266161,0.000826598001583606,2.38883426052502,0.000800582241630277,0.000763766898342626,0.000579794173068561,0.00203517953190871,0.00205191340925413,0.000417827298050139,0.00170097952959118,0.00020914668153932,0.00155430347775403,0.00223713646532438,0.00155978163057172,0.000821074238795758,11,10,8,28,20,6,29,3,24,29,26,12
C6orf136,-7.2,0.279201049297169,0.0256735918483683,0.0205056814855249,1.84787726699233,0.000291120815138282,0.00129840372718246,0.000869691259602841,0.00174443959877889,0.00205191340925413,0.000278551532033426,0.00134905273036542,0.00153374233128834,0.00155430347775403,0.00123428218776518,0.00221968924350591,0.000684228532329798,4,17,12,24,20,4,23,22,24,16,37,10
C6orf203,-13.5,0.0151467661691541,0.00218514160828326,2.21759265343101e-13,5.21548450711033,0.00327510917030568,0.00626288856640953,0.00616031308885346,0.011048117458933,0.0116959064327485,0.00842618384401114,0.00879816998064403,0.00878416062465142,0.0110096496340911,0.0145799583429762,0.010198572199892,0.0119739993157715,45,82,85,152,114,121,150,126,170,189,170,175
C6orf223,5.05,0.468223845359304,0.0295100873411471,9.91221607092945e-17,6.09517731257758,0.00116448326055313,0.000152753379668525,0.000434845629801421,0.000508794882977177,0,0,0.000469235732301015,0.00244004461795873,0.000259050579625672,0,0.000179974803527506,0.00013684570646596,16,2,6,7,0,0,8,35,4,0,3,2
C6orf226,-9.05,0.161042479108635,0.00984398632744765,0.014101673188846,1.91674117181698,0.000873362445414847,0.00160391048651951,0.00188433106247282,0.00363424916412269,0.00307787011388119,0.00194986072423398,0.00252214206111795,0.00313720022308979,0.00220192992681821,0.00308570546941294,0.00113984042234087,0.00177899418405748,12,21,26,50,30,28,43,45,34,40,19,26
C6orf47,-10.35,0.100882682643989,0.00419343525106508,3.55401688268083e-15,5.69021647259399,0.00145560407569141,0.00198579393569083,0.0021742281490071,0.00348887919755778,0.00287267877295578,0.00278551532033426,0.00205290632881694,0.00815672058003346,0.00272003108606956,0.0029314201959423,0.00239966404703342,0.00260006842285323,20,26,30,48,28,40,35,117,42,38,40,38
C6orf48,-12.4,0.039462770970783,0.00218514160828326,5.39108322262747e-46,13.2517624588725,0.0397379912663755,0.0725578553425495,0.07551819104218,0.102849251344672,0.12547450497589,0.0732590529247911,0.085987447944161,0.0939765755716676,0.107959329058999,0.108308261976394,0.0939468474413582,0.110297639411563,546,950,1042,1415,1223,1052,1466,1348,1667,1404,1566,1612
C6orf62,-3.5,0.628163841108774,0.0295214439266161,0.00131204702687721,2.31626777326521,0,0,0.000724742716335701,0.000508794882977177,0.000410382681850826,0.000139275766016713,0.000469235732301015,0.0011154489682097,0.000259050579625672,7.71426367353236e-05,5.99916011758354e-05,0,0,0,10,7,4,2,8,16,4,1,1,0
C6orf89,-9.7,0.128875447154471,0.00676793663462855,7.0617409381668e-08,3.68248474720842,0.0024745269286754,0.00511723821889559,0.00231917669227424,0.00639627852885594,0.0063609315686878,0.00396935933147632,0.00492697518916065,0.00878416062465142,0.00537529952723269,0.00663426675923783,0.00359949607055012,0.00554225111187136,34,67,32,88,62,57,84,126,83,86,60,81
C7orf43,-2.85,0.699979972054029,0.0295214439266161,0.0440699618740129,1.69939379134563,0,0,7.24742716335701e-05,0.000145369966564908,0.000102595670462706,0,5.86544665376268e-05,0,0,0.000539998457147265,0,6.84228532329798e-05,0,0,1,2,1,0,1,0,0,7,0,1
C7orf49,-12.4,0.039462770970783,0.00218514160828326,2.40709274939933e-13,5.20590098628711,0.00465793304221252,0.0113801267853051,0.0070300043484563,0.0168629161215293,0.0172360726377347,0.0106545961002786,0.011789547774063,0.0133156720580033,0.0132763422058157,0.013345676155211,0.0139780430739696,0.013479302086897,64,149,97,232,168,153,201,191,205,173,233,197
C7orf50,-8.6,0.185187610619469,0.012746603609789,0.0114737904695278,1.95355508346833,0.00262008733624454,0.00534636828839838,0.00471082765618206,0.00610553859572612,0.00769467528470299,0.0036908077994429,0.00627602791952607,0.00418293363078639,0.00569911275176478,0.00632569621229654,0.00635910972463855,0.0057475196715703,36,70,65,84,75,53,107,60,88,82,106,84
C7orf73,-4.2,0.555434486443168,0.0295214439266161,1.65014887946786e-09,4.15364490485731,0.00800582241630277,0.0214618498434278,0.0193506305261632,0.0214420700683239,0.0251359392633631,0.0185933147632312,0.0164232506305355,0.0197992191857223,0.020918334304773,0.0219856514695672,0.0218969344291799,0.0176530961341088,110,281,267,295,245,267,280,284,323,285,365,258
C8orf33,-13.5,0.0151467661691541,0.00218514160828326,3.42332086207731e-50,14.2487636628372,0.037627365356623,0.0757656763155885,0.0718944774605015,0.116732083151621,0.119934338770904,0.0889972144846797,0.0978356501847616,0.110150585610708,0.117026099345897,0.122656792409165,0.0917871497990281,0.10701334245638,517,992,992,1606,1169,1278,1668,1580,1807,1590,1530,1564
C8orf59,-11.7,0.056030944625407,0.00218514160828326,1.69923055134353e-09,4.15000055797977,0.00975254730713246,0.0150462078973497,0.0159443397593854,0.0224596598342782,0.02236585616087,0.0149721448467967,0.0159540148982345,0.0211238148354713,0.02169548604365,0.0226799352001851,0.0213570100185974,0.0184057475196716,134,197,220,309,218,215,272,303,335,294,356,269
C8orf76,-12.5,0.0374407294832824,0.00218514160828326,2.7299960239499e-20,7.00629763815173,0.00647743813682678,0.0112273734056366,0.0107986664734019,0.0146096816397732,0.0196983687288396,0.0125348189415042,0.0114376209748372,0.0160345789180145,0.0183925911534227,0.0161228110776826,0.0167976483292339,0.02387957577831,89,147,149,201,192,180,195,230,284,209,280,349
C8orf82,-4,0.575534833659491,0.0295214439266161,2.25795544856158e-07,3.53308161600071,7.27802037845706e-05,0,0,0.000218054949847362,0,0,0,0.000139431121026213,0.000129525289812836,0.00100285427755921,0,6.84228532329798e-05,1,0,0,3,0,0,0,2,2,13,0,1
C8orf88,-0.65,0.936679765395894,0.0295214439266161,0.0168416937235129,1.88434362970666,0.00131004366812227,0.00542274497823264,0.0036237135816785,0.00428841401366478,0.00461680517082179,0.00299442896935933,0.0030500322599566,0.00369492470719465,0.00349718282494657,0.00485998611432539,0.00311956326114344,0.00280533698255217,18,71,50,59,45,43,52,53,54,63,52,41
C9orf114,-9.3,0.148909399940881,0.00843350235054092,1.40901222081686e-08,3.88622635393368,0.00232896652110626,0.00588100511723822,0.00442093056964778,0.00734118331152784,0.00810505796655381,0.0036908077994429,0.00469235732301015,0.00878416062465142,0.0071886535846124,0.00887140322456221,0.00545923570700102,0.00752651385562778,32,77,61,101,79,53,80,126,111,115,91,110
C9orf116,-13.45,0.0220205223880595,0.00218514160828326,2.30131143394328e-11,4.6704476805102,0.00152838427947598,0.00297869090353624,0.00347876503841136,0.00632359354557348,0.00902841900071817,0.00522284122562674,0.00615871898645082,0.00460122699386503,0.00848390648274076,0.00532284193473733,0.0067790509328694,0.00581594252480328,21,39,48,87,88,75,105,66,131,69,113,85
C9orf142,-9.3,0.148909399940881,0.00843350235054092,1.18755187050238e-46,13.4081120033555,0.0152110625909753,0.0347513938745895,0.0351500217422815,0.0454281145515337,0.0666871858007592,0.0330779944289694,0.0378907853833069,0.0323480200780814,0.0488957969043456,0.0459770114942529,0.0383346331513588,0.0358535750940814,209,455,485,625,650,475,646,464,755,596,639,524
C9orf16,-13.15,0.0268157894736832,0.00218514160828326,7.04099529186993e-31,9.62734182997345,0.0226346433770015,0.0423126861681815,0.0409479634729671,0.0607646460241314,0.0735610957217605,0.0447771587743733,0.0497389876239076,0.0511015058561071,0.0562139757787708,0.0533055619841086,0.0467334573159758,0.0545330140266849,311,554,565,836,717,643,848,733,868,691,779,797
C9orf3,-2.1,0.780021107605266,0.0295214439266161,0.0447956143967392,1.69605797447329,0.000145560407569141,0,7.24742716335701e-05,0.000218054949847362,0,0.000557103064066852,0,0.000557724484104852,0.000388575869438508,0,5.99916011758354e-05,0,2,0,1,3,0,8,0,8,6,0,1,0
C9orf69,-8.85,0.170795140732873,0.0112088457311904,8.68757950258554e-07,3.35798846842985,0.000218340611353712,0,0,0.000218054949847362,0.000102595670462706,0,0.000117308933075254,0.000627440044617959,0.000388575869438508,0.00154285273470647,0.000479932809406683,0.000273691412931919,3,0,0,3,1,0,2,9,6,20,8,4
C9orf78,-11.05,0.0744569424286406,0.00218514160828326,2.68521877382565e-15,5.72195391830304,0.00647743813682678,0.0174902619720461,0.0134077402522105,0.016499491205117,0.024109982558736,0.0172005571030641,0.018710774825503,0.0177077523703291,0.0206592837251473,0.0242227879348916,0.0182974383586298,0.0209373930892918,89,229,185,227,235,247,319,254,319,314,305,306
C9orf85,-6.65,0.32266019328957,0.0295214439266161,0.0044579465983972,2.11654013561091,0.000800582241630277,0.00152753379668525,0.00311639368024351,0.00225323448175607,0.00389863547758285,0.00139275766016713,0.00287406886034372,0.00250976017847184,0.00200764199209896,0.00354856128982489,0.00341952126702262,0.00212110845022237,11,20,43,31,38,20,49,36,31,46,57,31
C9orf89,-13.45,0.0220205223880595,0.00218514160828326,3.77688341823853e-20,6.97015935750244,0.00174672489082969,0.00343695104254182,0.00376866212494564,0.00952173281000145,0.011182928080435,0.00703342618384401,0.00522024752184879,0.00948131622978249,0.00887248235217926,0.0103371133225334,0.00941868138460616,0.00937393089291823,24,45,52,131,109,101,89,136,137,134,157,137
CA2,-5.65,0.411082509566327,0.0295214439266161,4.52380107423178e-87,22.7906261341471,0.0492721979621543,0.118383869243107,0.130816060298594,0.129597325192615,0.153072740330358,0.096100278551532,0.215965745791542,0.101157278304518,0.134252962891004,0.14549101288282,0.122082908392825,0.106329113924051,677,1550,1805,1783,1492,1380,3682,1451,2073,1886,2035,1554
CACTIN,-5.85,0.391719546048334,0.0295214439266161,0.00749431605200432,2.02866963136308,0,0,0,0,0.000615574022776239,0.00020891364902507,0.000117308933075254,0,0,0,0.000119983202351671,6.84228532329798e-05,0,0,0,0,6,3,2,0,0,0,2,1
CACYBP,-6.2,0.361212523556621,0.0295214439266161,9.23885169864492e-30,9.35452128306138,0.0305676855895197,0.0642327961506148,0.0659515871865488,0.075592382613752,0.0895660203139428,0.0583565459610028,0.0649891489236905,0.06148912437256,0.0757075318956026,0.0877883206047983,0.0689903413522107,0.0627437564146425,420,841,910,1040,873,838,1108,882,1169,1138,1150,917
CAD,-4.1,0.565248119804724,0.0295214439266161,7.93579403434927e-10,4.24315347184977,0.000727802037845706,0.00030550675933705,0.000579794173068561,0.000581479866259631,0,0.000348189415041783,0.00134905273036542,0.00299776910206358,0.0014247781879412,0.000771426367353236,0.000359949607055012,0.00123161135819364,10,4,8,8,0,5,23,43,22,10,6,18
CALCOCO2,-0.15,0.985195127697672,0.0295214439266161,0.022211048677462,1.83297779857833,0.0012372634643377,0.00290231421370198,0.00326134222351065,0.00334350923099288,0.0047194008412845,0.00215877437325905,0.00175963399612881,0.00299776910206358,0.0025257431513503,0.00223713646532438,0.00221968924350591,0.00198426274375641,17,38,45,46,46,31,30,43,39,29,37,29
CALM1,-13.4,0.0240663430420705,0.00218514160828326,6.08318431321994e-19,6.66321480313284,0.040174672489083,0.0632398991827694,0.0616756051601681,0.0801715365605466,0.0893608289730173,0.0674094707520891,0.0749604082350871,0.0731316229782488,0.0797228158798005,0.0878654632415336,0.0787689723438719,0.0849811837153609,552,828,851,1103,871,968,1278,1049,1231,1139,1313,1242
CALM2,-12.2,0.0441740771812087,0.00218514160828326,1.86211169147811e-24,8.04981736085732,0.0161572052401747,0.027037348201329,0.0250760979852152,0.0329262974269516,0.0460654560377552,0.026949860724234,0.0319666842630066,0.0277467930842164,0.036720419661939,0.0437398750289285,0.0307156998020277,0.030653438248375,222,354,346,453,449,387,545,398,567,567,512,448
CALM3,-12.4,0.039462770970783,0.00218514160828326,5.50301642938241e-30,9.41005822763437,0.0348617176128093,0.045673260520889,0.0404406435715321,0.0648350050879488,0.0768441571765671,0.042966573816156,0.0517918939527245,0.0658114891243726,0.0611359367916586,0.066034097045437,0.0580118783370328,0.0724598015737256,479,598,558,892,749,617,883,944,944,856,967,1059
CALR,-11.65,0.0574015923566885,0.00218514160828326,1.07590186078932e-52,14.8415076003836,0.119941775836972,0.229053692812953,0.224162922162632,0.269952027911034,0.274340822817277,0.213231197771588,0.262772010088568,0.320412716118238,0.304125380480539,0.303401990280028,0.245185674005639,0.352377694149846,1648,2999,3093,3714,2674,3062,4480,4596,4696,3933,4087,5150
CALU,-13,0.028712121212122,0.00218514160828326,9.80232829507916e-11,4.49716708478296,0.00502183406113537,0.00855418926143741,0.00876938686766198,0.0122110771914522,0.0169282856263466,0.0096100278551532,0.0148982345005572,0.00982989403234802,0.0132115795609093,0.0119571086939752,0.0125382446457496,0.0132056106739651,69,112,121,168,165,138,254,141,204,155,209,193
CAMK1,-13.25,0.0254988636363619,0.00218514160828326,1.36915874405555e-05,2.98627101621138,0.000873362445414847,0.00160391048651951,0.00202927960573996,0.00356156418084024,0.00430901815943367,0.00278551532033426,0.00439908499032201,0.00278862242052426,0.00375623340457224,0.0055542698449433,0.00341952126702262,0.00376325692781389,12,21,28,49,42,40,75,40,58,72,57,55
CAMKMT,-2.65,0.720064860239589,0.0295214439266161,0.0368766214173116,1.73486532957404,0.000218340611353712,0.00114565034751394,0.000507319901434991,0.000363424916412269,0.000923361034164358,0.000487465181058496,0.000469235732301015,0.00020914668153932,0.00116572760831552,0.00123428218776518,0.000719899214110025,0.0017105713308245,3,15,7,5,9,7,8,3,18,16,12,25
CAMLG,-4.35,0.541589602071409,0.0295214439266161,0.000224489192328191,2.58662846678869,0.000727802037845706,0.00297869090353624,0.000942165531236411,0.00218054949847362,0.00297527444341849,0.000766016713091922,0.00140770719690304,0.0010457334076966,0.00200764199209896,0.00285427755920697,0.00155978163057172,0.0010263427984947,10,39,13,30,29,11,24,15,31,37,26,15
CAMP,-13.25,0.0254988636363619,0.00218514160828326,0.000182748385703061,2.61725844869868,0.000145560407569141,0.000840143588176888,0.000434845629801421,0.00138101468236662,0.00184672206832872,0.00132311977715877,0.00170097952959118,0.00125488008923592,0.0018133540573797,0.00200570855511841,0.00167976483292339,0.00328429695518303,2,11,6,19,18,19,29,18,28,26,28,48
CAMTA1,-11.95,0.05016703539823,0.00218514160828326,1.03759358188071e-21,7.36424621645104,0.0147016011644833,0.030550675933705,0.0218872300333382,0.0376508213403111,0.0379603980712014,0.0336350974930362,0.030500322599566,0.0310931399888455,0.0377566219804417,0.03695132299622,0.0305357249985002,0.0444748546014369,202,400,302,518,370,483,520,446,583,479,509,650
CAMTA2,-7.9,0.228981646273637,0.0183372301155911,0.00646429066586956,2.0538988332691,0.000727802037845706,0.00145115710685099,0.000507319901434991,0.00167175461549644,0.000718169693238945,0.000626740947075209,0.00181828846266643,0.00292805354155047,0.0018133540573797,0.00154285273470647,0.00173975643409923,0.00212110845022237,10,19,7,23,7,9,31,42,28,20,29,31
CANT1,-2.25,0.763685042405551,0.0295214439266161,5.32633676946497e-18,6.42243960488462,0.00211062590975255,0.00206217062552509,0.0028989708653428,0.00385230411397005,0.00215450907971684,0.00104456824512535,0.00228752419496745,0.00669269380925823,0.00129525289812836,0.00663426675923783,0.00437938688583598,0.00246322271638727,29,27,40,53,21,15,39,96,20,86,73,36
CANX,-2.05,0.786017731265589,0.0295214439266161,8.63318902434644e-13,5.05740170006953,0.00756914119359534,0.0141296876193386,0.0188433106247282,0.0167175461549644,0.0222632604904073,0.00926183844011142,0.0136078362367294,0.0124790853318461,0.0150896962631954,0.0165085242613593,0.0134381186633871,0.0156004105371194,104,185,260,230,217,133,232,179,233,214,224,228
CAP1,-7.55,0.253596723377442,0.0220408415641045,1.36564456952399e-118,29.9253561758262,0.87882096069869,0.739937371114336,0.678141759675315,1.59499927315017,1.08700112855238,0.659261838440111,0.829902047040882,1.47469325153374,0.99041512855385,1.10321684795186,0.844501769752235,0.76715703044817,12075,9688,9357,21944,10595,9467,14149,21153,15293,14301,14077,11212
CAPG,-10.25,0.105265060240964,0.00442433323970637,5.49587009175085e-40,11.8217942604391,0.0406113537117904,0.0885205835179103,0.0884910856645891,0.108227940107574,0.132245819226429,0.0869777158774373,0.0974837233855358,0.0863078639152259,0.109902208406191,0.122502507135694,0.105225268462415,0.0951761888470749,558,1159,1221,1489,1289,1249,1662,1238,1697,1588,1754,1391
CAPN1,-9.55,0.135298220973783,0.00734333778140843,3.31335854284132e-33,10.1915383873209,0.0136826783114993,0.0199343160467425,0.0168140310189883,0.0226777147841256,0.035292910639171,0.0155988857938719,0.0158367059651592,0.0343000557724484,0.0310860695550806,0.0229113631103911,0.0286759853620493,0.0223058501539514,188,261,232,312,344,224,270,492,480,297,478,326
CAPN2,-5.45,0.429538700170622,0.0295214439266161,6.39455884886551e-08,3.69530592231867,0.00946142649199418,0.0152753379668525,0.0152920713146833,0.0156272714057276,0.0190827947060634,0.0122562674094708,0.0109097307759986,0.0199386503067485,0.0144420698141312,0.0195942297307722,0.0187773711680365,0.013616147793363,130,200,211,215,186,176,186,286,223,254,313,199
CAPNS1,-10.35,0.100882682643989,0.00419343525106508,1.42936883826367e-33,10.2807553124808,0.00262008733624454,0.00129840372718246,0.00210175387737353,0.0037796191306876,0.0031804657843439,0.00201949860724234,0.00469235732301015,0.00453151143335192,0.0113982255035296,0.00586284039188459,0.00209970604115424,0.00417379404721177,36,17,29,52,31,29,80,65,176,76,35,61
CAPRIN1,-6.8,0.310857929104478,0.0295214439266161,0.000334586126814463,2.5272501219172,0.000800582241630277,0.00168028717635378,0.00188433106247282,0.00261665939816834,0.00461680517082179,0.00167130919220056,0.00217021526189219,0.0021611823759063,0.00233145521663105,0.00254570701226568,0.00173975643409923,0.00109476565172768,11,22,26,36,45,24,37,31,36,33,29,16
CAPZA1,-12.4,0.039462770970783,0.00218514160828326,1.05471842743669e-07,3.6311280780031,0.00567685589519651,0.0139005575498358,0.0126105232642412,0.0178805058874836,0.0182620293423618,0.0142757660167131,0.0158953604316969,0.0141522587841606,0.0165144744511366,0.0168942374450359,0.0171575979362889,0.0156688333903524,78,182,174,246,178,205,271,203,255,219,286,229
CAPZA2,-8.5,0.191493041749503,0.013096812102605,0.0158814202602861,1.89512571915653,0.00131004366812227,0.00320782097303903,0.00231917669227424,0.00298008431458061,0.00502718785267262,0.00348189415041783,0.0024048331280427,0.00257947573898494,0.0039505213392915,0.00462855820411942,0.00299958005879177,0.00376325692781389,18,42,32,41,49,50,41,37,61,60,50,55
CAPZB,-10.7,0.0866900862068962,0.00315872334985888,7.5550647321292e-65,17.6820299557674,0.046943231441048,0.0821049415718323,0.067256124075953,0.114406163686582,0.120447317123217,0.0758356545961003,0.0754882984339257,0.102063580591188,0.101871640437795,0.141711023682789,0.122322874797528,0.0793020868970236,645,1075,928,1574,1174,1089,1287,1464,1573,1837,2039,1159
CARD16,-5.25,0.449281670955048,0.0295214439266161,0.000171113428908467,2.62688685698169,0.00211062590975255,0.00695027877491789,0.0048557761994492,0.00683238842855066,0.00902841900071817,0.00494428969359331,0.00674526365182709,0.00501952035694367,0.0071886535846124,0.00647998148576718,0.00605915171875937,0.00547382825863839,29,91,67,94,88,71,115,72,111,84,101,80
CARD8,-11.15,0.0712576671694318,0.00218514160828326,0.04293303768882,1.7046888006347,0.00240174672489083,0.00320782097303903,0.00231917669227424,0.00341619421427533,0.00574535754591156,0.00417827298050139,0.00340195905918236,0.00474065811489124,0.00343242018004015,0.00539998457147265,0.00461935329053932,0.00369483407458091,33,42,32,47,56,60,58,68,53,70,77,54
CARD9,-11.15,0.0712576671694318,0.00218514160828326,1.39889206855542e-36,11.0072292967608,0.00895196506550218,0.0195524325975712,0.0171764023771561,0.0288559383631342,0.0401149071509182,0.0211699164345404,0.0241069857469646,0.0180563301728946,0.0234440774561233,0.0283113476818638,0.0223168756374108,0.0190899760520014,123,256,237,397,391,304,411,259,362,367,372,279
CARHSP1,-11.25,0.0685007874015751,0.00218514160828326,5.95252026707918e-22,7.42483708638785,0.0037117903930131,0.00931795615978004,0.00659515871865488,0.0125018171245821,0.0191853903765261,0.00772980501392758,0.00991260484485894,0.0102481873954267,0.00841914383783434,0.013114248245005,0.0123582698422221,0.0125213821416353,51,122,91,172,187,111,169,147,130,170,206,183
CASC3,-11.65,0.0574015923566885,0.00218514160828326,0.000272839098121386,2.55772212562548,0.00152838427947598,0.000840143588176888,0.00130453688940426,0.00407035906381741,0.00246229609110496,0.00243732590529248,0.00123174379729016,0.00362520914668154,0.00239621786153747,0.00331713337961892,0.00293958845761593,0.00191583989052343,21,11,18,56,24,35,21,52,37,43,49,28
CASP1,-9.2,0.154120769453283,0.00904297271862545,0.00023444747764344,2.58017244728732,0.00167394468704512,0.00313144428320477,0.00297144513697637,0.00523331879633668,0.0063609315686878,0.00264623955431755,0.00287406886034372,0.0032069157836029,0.00388575869438508,0.00485998611432539,0.00431939528466015,0.00485802257954157,23,41,41,72,62,38,49,46,60,63,72,71
CASP2,-9.9,0.119780683760684,0.00587929331895802,4.70446519772186e-05,2.81348303536775,0.000436681222707424,0.000534636828839838,0.000507319901434991,0.00239860444832098,0.0015389350569406,0.000835654596100279,0.000821162531526776,0.00181260457334077,0.00161906612266045,0.00231427910205971,0.000479932809406683,0.000547382825863838,6,7,7,33,15,12,14,26,25,30,8,8
CASP4,-13,0.028712121212122,0.00218514160828326,1.18259289592131e-05,3.00662450370684,0.00283842794759825,0.00519361490872986,0.0055805189157849,0.00828608809419974,0.0105673540576588,0.00612813370473538,0.00750777171681624,0.00711098717233687,0.00751246680914449,0.00917997377150351,0.00665906773051773,0.00725282244269586,39,68,77,114,103,88,128,102,116,119,111,106
CASP8AP2,-2.3,0.758435605222394,0.0295214439266161,0.00120252902056693,2.33044969390477,0.00152838427947598,0.00374245780187887,0.00297144513697637,0.00203517953190871,0.00492459218220991,0.0032033426183844,0.0024048331280427,0.00313720022308979,0.00518101159251344,0.00185142328164777,0.00293958845761593,0.00294218268901813,21,49,41,28,48,46,41,45,80,24,49,43
CAST,-2.15,0.774395751419834,0.0295214439266161,0.0130730510115111,1.93031486029988,0.00196506550218341,0.00572825173756969,0.00463835338454849,0.00436109899694723,0.00543757053452344,0.00376044568245125,0.0056894832541498,0.00341606246514222,0.00459814778835568,0.00609426830209057,0.00359949607055012,0.00328429695518303,27,75,64,60,53,54,97,49,71,79,60,48
CAT,-6.15,0.365150714042843,0.0295214439266161,1.23824875290224e-06,3.31126903447657,0.0117176128093159,0.0124494004429848,0.0105812436585012,0.0178078209042012,0.018877603365138,0.00967966573816156,0.010851076309461,0.0161042944785276,0.013794443365067,0.0161228110776826,0.0110384546163537,0.0131371878207321,161,163,146,245,184,139,185,231,213,209,184,192
CAV1,12.3,0.041833629893239,0.0295100873411471,1.48601090689055e-19,6.8187945702802,0.00334788937409025,0.00664477201558084,0.00731990143499058,0.00196249454862625,0.00266748743203037,0.00188022284122563,0.00140770719690304,0.00174288901282766,0.00356194546985299,0.00300856283267762,0.00143979842822005,0.00266849127608621,46,87,101,27,26,27,24,25,55,39,24,39
CBFA2T3,-6.5,0.334987161198288,0.0295214439266161,8.40143663487893e-06,3.05355599446088,0.000873362445414847,0,0.000434845629801421,0.00116295973251926,0.000410382681850826,0.000696378830083565,0.000117308933075254,0.0010457334076966,0.000841914383783434,0.0016199953714418,0.00221968924350591,0.000273691412931919,12,0,6,16,4,10,2,15,13,21,37,4
CBFB,-12.25,0.0428617571059438,0.00218514160828326,3.22608327577614e-05,2.86700691561367,0,0.000381883449171313,0,0.00196249454862625,0.000615574022776239,0.000766016713091922,0.000410581265763388,0.000418293363078639,0.0014247781879412,0.00146571009797115,0.00137980682704421,0.00109476565172768,0,5,0,27,6,11,7,6,22,19,23,16
CBLL1,-4.9,0.483257788726272,0.0295214439266161,3.27501135892886e-06,3.18128472251287,0.000800582241630277,0.00213854731535935,0.0021742281490071,0.00232591946503852,0.00266748743203037,0.0016016713091922,0.00199425186227931,0.00244004461795873,0.00291431902078881,0.000694283730617912,0.00497930289759434,0.00177899418405748,11,28,30,32,26,23,34,35,45,9,83,26
CBR1,-13.45,0.0220205223880595,0.00218514160828326,9.16816844122976e-10,4.22570544579454,0.00320232896652111,0.00580462842740396,0.00572546745905204,0.0131559819741241,0.0103621627167334,0.00884401114206128,0.00774238958296674,0.00885387618516453,0.00777151738877016,0.0101056854123274,0.00977863099166117,0.00957919945261717,44,76,79,181,101,127,132,127,120,131,163,140
CBS,-7.6,0.249682952622673,0.0216085392797164,0.00533168753123746,2.08655349020906,0.00189228529839884,0.00274956083403345,0.00195680533410639,0.00399767408053496,0.00512978352313532,0.00327298050139276,0.00205290632881694,0.00257947573898494,0.00291431902078881,0.00455141556738409,0.00239966404703342,0.00253164556962025,26,36,27,55,50,47,35,37,45,59,40,37
CBX1,-3.05,0.677502074196989,0.0295214439266161,4.56404168141074e-16,5.92296425090624,0.00596797671033479,0.0149698312075155,0.0192781562545296,0.0184619857537433,0.0198009643993023,0.012883008356546,0.0145463077013315,0.0149888455103179,0.0148306456835697,0.0241456452981563,0.0135581018657388,0.0153951419774205,82,196,266,254,193,185,248,215,229,313,226,225
CBX3,-12,0.0491568181818187,0.00218514160828326,6.6184106110998e-29,9.14553196150782,0.0570596797671034,0.103108531276254,0.0991448035947239,0.125963076028493,0.120960295475531,0.102994428969359,0.114024282949147,0.112799776910206,0.122854737387475,0.153668132376765,0.101085847981283,0.117960998973657,784,1350,1368,1733,1179,1479,1944,1618,1897,1992,1685,1724
CBX5,-12.25,0.0428617571059438,0.00218514160828326,1.18282255808645e-17,6.33387509421254,0.00538573508005822,0.0129076605819904,0.0116683577330048,0.0151911615060329,0.0166204986149584,0.014066852367688,0.0170097952959118,0.0159648633575014,0.0174859141247329,0.0200570855511841,0.0125382446457496,0.0234006158056791,74,169,161,209,162,202,290,229,270,260,209,342
CBX6,-3.15,0.667043218005507,0.0295214439266161,3.5403069743307e-12,4.89247259239338,0.00225618631732169,0.000458260139005575,0.00130453688940426,0.00254397441488588,0.000307787011388119,0.000557103064066852,0.00269810546073083,0.00439208031232571,0.00168382876756687,0.00192856591838309,0.000659907612934189,0.0013684570646596,31,6,18,35,3,8,46,63,26,25,11,20
CC2D1B,-7.45,0.261015173410405,0.0230849342409745,2.60411341676265e-39,11.6609949797523,0.00167394468704512,0.00175666386618804,0.00195680533410639,0.00414304404709987,0.000923361034164358,0.00104456824512535,0.00275675992726846,0.00976017847183491,0.00272003108606956,0.00678855203270848,0.0028795968564401,0.00266849127608621,23,23,27,57,9,15,47,140,42,88,48,39
CCAR1,-12.7,0.0338169267707082,0.00218514160828326,3.25279850798684e-10,4.35193969144759,0.00138282387190684,0.00274956083403345,0.00231917669227424,0.00654164849542085,0.00533497486406074,0.00536211699164345,0.00475101178954777,0.00571667596207474,0.00621721391101613,0.00732855048985574,0.00371947927290179,0.00287375983578515,19,36,32,90,52,77,81,82,96,95,62,42
CCAR2,-6.6,0.326221669980119,0.0295214439266161,7.8315379016678e-69,18.6073739228282,0.00764192139737991,0.00168028717635378,0.00275402232207566,0.00501526384648932,0.00461680517082179,0.0020891364902507,0.00375388585840812,0.0178471834913553,0.00744770416423807,0.0104142559592687,0.00989861419401284,0.00294218268901813,105,22,38,69,45,30,64,256,115,135,165,43
CCDC101,-5.6,0.415655472833835,0.0295214439266161,0.000563749137318742,2.44768755579284,0.00116448326055313,0.00473535476972428,0.00152195970430497,0.00356156418084024,0.00420642248897097,0.00299442896935933,0.00410581265763388,0.00257947573898494,0.00259050579625672,0.00192856591838309,0.00299958005879177,0.00218953130345535,16,62,21,49,41,43,70,37,40,25,50,32
CCDC107,-11.1,0.0728873274161739,0.00218514160828326,1.32206473318801e-21,7.33781748448885,0.00509461426491994,0.00725578553425494,0.00500072474271634,0.00712312836168048,0.0100543757053452,0.00550139275766017,0.00950202357909555,0.0134551031790296,0.0163201865164173,0.013577104065417,0.00947867298578199,0.00889497092028738,70,95,69,98,98,79,162,193,252,176,158,130
CCDC115,-8.7,0.179713639886334,0.0123217707355973,0.000902584086793957,2.37545115479144,0.00334788937409025,0.00603375849690674,0.00645021017538774,0.00821340311091728,0.00769467528470299,0.00501392757660167,0.00885682444718165,0.0064138315672058,0.00887248235217926,0.00933425904497416,0.00671905933169356,0.00622647964420116,46,79,89,113,75,72,151,92,137,121,112,91
CCDC12,-11.5,0.0612401528512639,0.00218514160828326,5.32341377127051e-17,6.16551727847408,0.00582241630276565,0.0116092568548079,0.00927670676909697,0.0167902311382468,0.0205191340925413,0.00995821727019499,0.0126693647721274,0.0118516452872281,0.0180040152839842,0.015968525804212,0.013498110264563,0.0160793705097503,80,152,128,231,200,143,216,170,278,207,225,235
CCDC124,-11.5,0.0612401528512639,0.00218514160828326,6.18161837349676e-23,7.67032740581585,0.0128093158660844,0.0245169174367983,0.0266705319611538,0.0374327663904637,0.0402175028213809,0.026949860724234,0.0250454572115667,0.0269799219185722,0.0297908166569523,0.0397284579186917,0.0294558761773352,0.0299007868628122,176,321,368,515,392,387,427,387,460,515,491,437
CCDC130,-10.5,0.0942352584814213,0.00364899154213726,0.000343176371072794,2.52348735656366,0.00189228529839884,0.00343695104254182,0.0036237135816785,0.00712312836168048,0.00461680517082179,0.00389972144846797,0.00428177605724676,0.00355549358616843,0.00511624894760702,0.00570855511841395,0.00383946247525346,0.00622647964420116,26,45,50,98,45,56,73,51,79,74,64,91
CCDC137,-8.55,0.188249310949637,0.0130923268147103,3.06774486919672e-17,6.22748445597952,0.014410480349345,0.0285648819980142,0.0281200173938252,0.0325628725105393,0.0428849902534113,0.0282729805013928,0.0292685788022758,0.0324874511991076,0.0355546920536235,0.0375684640901026,0.0281360609514668,0.0261375299349983,198,374,388,448,418,406,499,466,549,487,469,382
CCDC151,-7.3,0.271818373918293,0.0241176582603022,2.08252392167655e-08,3.83692023032025,0,0,0,0,0,0.00020891364902507,0,0,0.00103620231850269,0.000771426367353236,0.000299958005879177,0,0,0,0,0,0,3,0,0,16,10,5,0
CCDC159,-12.25,0.0428617571059438,0.00218514160828326,0.00998696939663269,1.9779714181299,0.000727802037845706,0.00137478041701673,0.00123206261777069,0.00370693414740515,0.00297527444341849,0.00201949860724234,0.00217021526189219,0.00250976017847184,0.00291431902078881,0.00254570701226568,0.00293958845761593,0.00157372562435854,10,18,17,51,29,29,37,36,45,33,49,23
CCDC167,-10.25,0.105265060240964,0.00442433323970637,1.47089888708084e-07,3.58845474153083,0.00946142649199418,0.0162682349346979,0.0136251630671112,0.0207152202354993,0.0228788345131835,0.0162952646239554,0.0176549944278257,0.0193112102621305,0.0200764199209896,0.0141171025225642,0.0151778750974864,0.0166267533356141,130,213,188,285,223,234,301,277,310,183,253,243
CCDC174,-10.8,0.0831688948306593,0.00315872334985888,1.52957028106936e-06,3.28323677174776,0.00305676855895197,0.00969983960895135,0.007754747064792,0.0111934874254979,0.012927054478301,0.0101671309192201,0.01038184057716,0.00989960959286113,0.0113982255035296,0.0117256807837692,0.00899874017637531,0.0105371193978789,42,127,107,154,126,146,177,142,176,152,150,154
CCDC18,-10.75,0.0846988636363633,0.00315872334985888,2.12879098214274e-06,3.23876406248588,0.00145560407569141,0.0018330405560223,0.00202927960573996,0.0028347143480157,0.00215450907971684,0.00236768802228412,0.00211156079535457,0.00467094255437814,0.00220192992681821,0.00570855511841395,0.00365948767172596,0.00273691412931919,20,24,28,39,21,34,36,67,34,74,61,40
CCDC22,-8.25,0.206648411569464,0.0158491101366863,5.2075131497045e-05,2.79893777128565,0.000218340611353712,0.00114565034751394,0.00108711407450355,0.00196249454862625,0.00225710475017954,0.000905292479108635,0.00117308933075254,0.00132459564974902,0.00129525289812836,0.00347141865308956,0.00137980682704421,0.000889497092028738,3,15,15,27,22,13,20,19,20,45,23,13
CCDC25,-13.25,0.0254988636363619,0.00218514160828326,0.00491533806620176,2.10031955757585,0.0042212518195051,0.00549912166806691,0.0055805189157849,0.00814071812763483,0.00892582333025546,0.00807799442896936,0.00697988151797759,0.00794757389849414,0.00945534615633702,0.00771426367353236,0.00785889975403444,0.010195005131714,58,72,77,112,87,116,119,114,146,100,131,149
CCDC34,-11.9,0.0513015815959746,0.00218514160828326,2.49607786203764e-11,4.66080551994451,0.00240174672489083,0.00641564194607806,0.00529062182925062,0.00843145806076465,0.0121062891145994,0.0103760445682451,0.00580679218722506,0.00690184049079755,0.00861343177255359,0.00840854740415027,0.0101385805987162,0.00923708518645227,33,84,73,116,118,149,99,99,133,109,169,135
CCDC43,-6.9,0.30238910947249,0.0295214439266161,2.68773454976421e-07,3.51057939633926,0.00196506550218341,0.00519361490872986,0.00434845629801421,0.00639627852885594,0.00882322765979276,0.00313370473537604,0.00357792245879524,0.0042526491912995,0.00634673920082896,0.00601712566535524,0.00515927770112184,0.00520013684570647,27,68,60,88,86,45,61,61,98,78,86,76
CCDC53,-1.5,0.846525831600832,0.0295214439266161,1.13900307883308e-08,3.9134768647851,0.00298398835516739,0.00656839532574658,0.00804464415132628,0.00719581334496293,0.00984918436441982,0.00389972144846797,0.00504428412223591,0.00501952035694367,0.00835438119292792,0.0084856900408856,0.00557921890935269,0.00431063975367773,41,86,111,99,96,56,86,72,129,110,93,63
CCDC58,-4.65,0.508888661971831,0.0295214439266161,0.0200692918038656,1.85180647529444,0.000655021834061135,0.00114565034751394,0.00202927960573996,0.00276202936473325,0.00246229609110496,0.000835654596100279,0.00146636166344067,0.0010457334076966,0.00168382876756687,0.002622849649001,0.00107984882116504,0.00157372562435854,9,15,28,38,24,12,25,15,26,34,18,23
CCDC59,-10.85,0.0817027272727269,0.00315872334985888,3.54197667672017e-19,6.72300112753657,0.0137554585152838,0.0236003971587871,0.0210900130453689,0.0260212240151185,0.03601108033241,0.0227715877437326,0.0242242946800399,0.0198689347462354,0.0297908166569523,0.0354084702615135,0.0269362289279501,0.0318850496065686,189,309,291,358,351,327,413,285,460,459,449,466
CCDC61,-9.65,0.13093812119269,0.00696202177401198,0.0376773653231143,1.7308199268519,0,0,0,0.000218054949847362,0.000307787011388119,0,0.000762508064989149,0,0.000194287934719254,0.000539998457147265,0.000539924410582519,0.000273691412931919,0,0,0,3,3,0,13,0,3,7,9,4
CCDC71,-11.75,0.0546188415446074,0.00218514160828326,1.03878416364322e-06,3.33468341550912,0.00276564774381368,0.00267318414419919,0.00304391940860994,0.00457915394679459,0.00410382681850826,0.00306406685236769,0.00580679218722506,0.00676240936977133,0.00369147075966583,0.00755997840006171,0.00521926930229768,0.0060896339377352,38,35,42,63,40,44,99,97,57,98,87,89
CCDC84,-11.95,0.05016703539823,0.00218514160828326,0.0117221832004857,1.94964598333519,0.000509461426491994,0.000992896967845413,0.00101463980286998,0.00225323448175607,0.00194931773879142,0.00104456824512535,0.00287406886034372,0.00278862242052426,0.00265526844116314,0.00185142328164777,0.0018597396364509,0.00177899418405748,7,13,14,31,19,15,49,40,41,24,31,26
CCDC85B,-4.5,0.524464646464646,0.0295214439266161,3.36333109425281e-05,2.86123069239629,0.00109170305676856,0.00572825173756969,0.00413103348311349,0.00516063381305422,0.00533497486406074,0.00306406685236769,0.00551351985453692,0.00397378694924707,0.00667055242536105,0.00539998457147265,0.004739336492891,0.00307902839548409,15,75,57,71,52,44,94,57,103,70,79,45
CCDC86,-13,0.028712121212122,0.00218514160828326,7.77585187870787e-20,6.89039036406051,0.00662299854439592,0.00481173145955854,0.00478330192781563,0.0105393225759558,0.011901097773674,0.00947075208913649,0.00692122705143997,0.0165225878416062,0.00854866912764717,0.0138856746123582,0.0114583958245846,0.00855285665412248,91,63,66,145,116,136,118,237,132,180,191,125
CCDC88B,-1.5,0.846525831600832,0.0295214439266161,0.0118819652073163,1.94707186454089,0.000800582241630277,0.000152753379668525,0.00014494854326714,7.26849832824538e-05,0.000410382681850826,0.000348189415041783,0.000234617866150507,0.00020914668153932,0.00129525289812836,0.000462855820411942,0.000179974803527506,0.000205268559698939,11,2,2,1,4,5,4,3,20,6,3,3
CCDC97,-11.3,0.0668246926777127,0.00218514160828326,1.08296803673327e-43,12.705465304615,0.00363901018922853,0.0018330405560223,0.00246412523554138,0.00784997819450502,0.00410382681850826,0.00410863509749304,0.00269810546073083,0.00934188510875627,0.0110096496340911,0.00563141248167862,0.0136180934669146,0.00492644543277455,50,24,34,108,40,59,46,134,170,73,227,72
CCL2,-13.5,0.0151467661691541,0.00218514160828326,7.63641247750863e-09,3.96375120595814,0.00138282387190684,0.00114565034751394,0.00166690824757211,0.00530600377961913,0.0047194008412845,0.00341225626740947,0.00375388585840812,0.00271890686001115,0.00531053688232627,0.00547712720820798,0.00395944567760514,0.00280533698255217,19,15,23,73,46,49,64,39,82,71,66,41
CCL23,-8.1,0.216087041733917,0.017405460052705,1.96791008868263e-14,5.4952884629913,0.00232896652110626,0.00664477201558084,0.00724742716335701,0.0103212676261084,0.0137478198420027,0.00598885793871866,0.00651064578567658,0.00599553820412716,0.00803056796839583,0.00894854586129754,0.00797888295638611,0.0104686965446459,32,87,100,142,134,86,111,86,124,116,133,153
CCL3,-1.2,0.882570436913026,0.0295214439266161,0.00293637414420903,2.18639570943021,7.27802037845706e-05,0.000229130069502788,0,0.000218054949847362,0,0,0,0.000139431121026213,0.000129525289812836,0.00084856900408856,0.000239966404703342,0,1,3,0,3,0,0,0,2,2,11,4,0
CCL5,-0.6,0.940312506077993,0.0295214439266161,4.06684563097382e-12,4.87620919346405,0.010334788937409,0.0255098144046437,0.0226119727496739,0.021296700101759,0.0263670873089156,0.0163649025069638,0.0209396445539328,0.0166620189626325,0.0260993458972864,0.0246085011185682,0.0183574299598056,0.0192268217584673,142,334,312,293,257,235,357,239,403,319,306,281
CCNA2,-11.15,0.0712576671694318,0.00218514160828326,4.3559622076287e-10,4.31610619197621,0.00429403202328967,0.00916520278011151,0.00884186113929555,0.0138101468236662,0.0151841592284806,0.00828690807799443,0.00944336911255792,0.0115727830451757,0.0134706301405349,0.013577104065417,0.0108584798128262,0.010195005131714,59,120,122,190,148,119,161,166,208,176,181,149
CCNB1,-10.6,0.090400543251149,0.00325890548422408,2.58060153139563e-27,8.75557518385638,0.0165938864628821,0.030550675933705,0.021234961588636,0.0325628725105393,0.0419616292192469,0.0293175487465181,0.0270983635403836,0.0270496374790853,0.0346480150249336,0.0418884517472807,0.0326954226408303,0.0457064659596305,228,400,293,448,409,421,462,388,535,543,545,668
CCNB1IP1,-9.2,0.154120769453283,0.00904297271862545,2.47421506408501e-08,3.81519835819964,0.00232896652110626,0.00549912166806691,0.00536309610088419,0.00596016862916122,0.00779727095516569,0.00536211699164345,0.00697988151797759,0.00676240936977133,0.00906677028689852,0.010259970685798,0.00545923570700102,0.00444748546014369,32,72,74,82,76,77,119,97,140,133,91,65
CCNB2,-6.4,0.344405869910101,0.0295214439266161,2.2264503425082e-27,8.77144034952455,0.0142649199417758,0.030245169174368,0.0259457892448181,0.0285651984300044,0.0487329434697856,0.0273676880222841,0.0282714528711361,0.0271890686001115,0.0292727154977009,0.0361798966288668,0.0304157417961485,0.0229216558330482,196,396,358,393,475,393,482,390,452,469,507,335
CCNC,-12.55,0.0366748140276306,0.00218514160828326,3.19409461769605e-06,3.18468793243818,0.00240174672489083,0.00442984801038723,0.00376866212494564,0.00639627852885594,0.00872063198933005,0.00459610027855153,0.00475101178954777,0.00620468488566648,0.00738294151933165,0.00802283422047365,0.00581918531405603,0.00629490249743414,33,58,52,88,85,66,81,89,114,104,97,92
CCND3,-13.5,0.0151467661691541,0.00218514160828326,8.14898327170255e-74,19.7590917087951,0.00982532751091703,0.0148934545176812,0.0146398028699812,0.0371420264573339,0.0456550733559044,0.0354456824512535,0.034899407589888,0.0481734523145566,0.0373680461110032,0.0493712875106071,0.0387545743595897,0.0344166951761888,135,195,202,511,445,509,595,691,577,640,646,503
CCNDBP1,-6.3,0.352455208333333,0.0295214439266161,0.0285593444319716,1.78474358190943,0.00349344978165939,0.00801955243259757,0.00616031308885346,0.00777729321122256,0.009438801682569,0.00550139275766017,0.0063346823860637,0.00711098717233687,0.00744770416423807,0.00833140476741495,0.00725898374227608,0.0078002052685597,48,105,85,107,92,79,108,102,115,108,121,114
CCNE2,-11.7,0.056030944625407,0.00218514160828326,1.62430605150724e-07,3.57570915351484,0.000145560407569141,0.00137478041701673,0.00021742281490071,0.00261665939816834,0.00389863547758285,0.00167130919220056,0.00205290632881694,0.0010457334076966,0.00168382876756687,0.00246856437553036,0.00167976483292339,0.00232637700992131,2,18,3,36,38,24,35,15,26,32,28,34
CCNF,-9.4,0.143952287185701,0.00808815319061119,3.51928426796612e-09,4.06044398978758,0.00320232896652111,0.00168028717635378,0.00115958834613712,0.00399767408053496,0.00328306145480661,0.00229805013927577,0.00275675992726846,0.00634411600669269,0.00362670811475941,0.00601712566535524,0.00245965564820925,0.00369483407458091,44,22,16,55,32,33,47,91,56,78,41,54
CCNH,-8.9,0.168751279288985,0.0106154119381386,0.0186686111840832,1.86525218549829,0.000800582241630277,0.00343695104254182,0.00282649659370923,0.00486989387992441,0.00441161382989638,0.00334261838440111,0.00381254032494574,0.00397378694924707,0.0039505213392915,0.00362570392656021,0.0030595716599676,0.00485802257954157,11,45,39,67,43,48,65,57,61,47,51,71
CCNI,-5.35,0.439956908449624,0.0295214439266161,5.41244714194219e-18,6.42061888598903,0.00953420669577875,0.0232185137096158,0.0200028989708653,0.0219508649513011,0.0309838924797374,0.0162256267409471,0.0190627016247287,0.0195203569436698,0.0284955637588239,0.0224485072899792,0.0185374047633331,0.0249059185768047,131,304,276,302,302,233,325,280,440,291,309,364
CCNK,-10.9,0.0799651109057301,0.00218514160828326,2.96436674938595e-47,13.552785993257,0.00509461426491994,0.00947070953944856,0.00811711842295985,0.0250036342491641,0.0195957730583769,0.00884401114206128,0.00844624318141826,0.0193112102621305,0.0188459296677676,0.0146571009797115,0.0184174215609815,0.01033185083818,70,124,112,344,191,127,144,277,291,190,307,151
CCNL1,-10.85,0.0817027272727269,0.00315872334985888,0.00145036899871451,2.3005421150327,0.00291120815138282,0.00420071794088444,0.00268154805044209,0.00574211367931385,0.0062583358982251,0.00403899721448468,0.00486832072262303,0.00404350250976018,0.00569911275176478,0.00748283576332639,0.00467934489171516,0.00383167978104687,40,55,37,79,61,58,83,58,88,97,78,56
CCR1,-10.55,0.0923206342668866,0.00364899154213726,1.31360551686085e-06,3.30334482239178,0.00269286754002911,0.00274956083403345,0.00340629076677779,0.00574211367931385,0.00728429260285216,0.00292479108635097,0.0030500322599566,0.00627440044617959,0.00524577423741986,0.00647998148576718,0.00407942887995681,0.00410537119397879,37,36,47,79,71,42,52,90,81,84,68,60
CCR2,-8.2,0.210328113962797,0.0160609468281363,1.1158417344047e-10,4.48137900000258,0.00138282387190684,0.0042770946307187,0.00326134222351065,0.00639627852885594,0.0063609315686878,0.0036908077994429,0.00275675992726846,0.00488008923591746,0.00362670811475941,0.0084856900408856,0.00563921051052853,0.00396852548751283,19,56,45,88,62,53,47,70,56,110,94,58
CCT2,-9.3,0.148909399940881,0.00843350235054092,1.07257232294571e-24,8.1093426335109,0.0133187772925764,0.0281066218590086,0.0272503261342224,0.0364878616077918,0.0449369036626654,0.0249303621169916,0.0313801395976304,0.0275376464026771,0.0332879994818988,0.0404998842860449,0.0298158257843902,0.0293534040369483,183,368,376,502,438,358,535,395,514,525,497,429
CCT3,-3.3,0.650055602716469,0.0295214439266161,3.55281250105936e-29,9.21177290299177,0.0395924308588064,0.0782097303902849,0.0717495289172344,0.0868585550225323,0.0977736739509593,0.0589136490250696,0.0673939820517332,0.0651840490797546,0.0769380221488246,0.0976625781069197,0.068510408542804,0.0709544988026001,544,1024,990,1195,953,846,1149,935,1188,1266,1142,1037
CCT4,-7.6,0.249682952622673,0.0216085392797164,2.65283470917278e-28,8.99849715372379,0.0236535662299854,0.0525471626059727,0.0468183794752863,0.0589475214420701,0.0731507130399097,0.0398328690807799,0.0538448002815414,0.0463608477412158,0.0574444660319927,0.0606341124739644,0.0490731297618333,0.0490591857680465,325,688,646,811,713,572,918,665,887,786,818,717
CCT5,-7.15,0.282976428992339,0.0261915534063981,1.40559263348104e-24,8.08002704956225,0.0204512372634643,0.0429236996868556,0.0435570372517756,0.0508794882977177,0.0627885503231764,0.0366295264623955,0.0426417971728547,0.0394590072504183,0.0472767307816851,0.0554655558126977,0.0482332473453716,0.0435169346561752,281,562,601,700,612,526,727,566,730,719,804,636
CCT6A,-12.4,0.039462770970783,0.00218514160828326,3.79348191927001e-43,12.5757956684488,0.0517467248908297,0.104177804933934,0.0975503696187853,0.131414449774677,0.159536267569509,0.103621169916435,0.110153088157663,0.106804238706079,0.133670099086847,0.145259584972614,0.119743235946967,0.126445432774547,711,1364,1346,1808,1555,1488,1878,1532,2064,1883,1996,1848
CCT7,-12.25,0.0428617571059438,0.00218514160828326,1.08547406918865e-33,10.3097613554238,0.0129548762736536,0.0226075001909417,0.021742281490071,0.0302369530455008,0.0481173694470093,0.0238161559888579,0.0253387295442548,0.0227272727272727,0.0262288711870993,0.0273856360410399,0.0307756914032036,0.0279165241190558,178,296,300,416,469,342,432,326,405,355,513,408
CCT8,-3.5,0.628163841108774,0.0295214439266161,4.17802088934818e-36,10.8922167995789,0.048981077147016,0.114335904681891,0.0898680968256269,0.0971798226486408,0.132758797578742,0.0712395543175487,0.0881576632060531,0.0889570552147239,0.105239297972929,0.11563681246625,0.0967664526966225,0.0891549777625727,673,1497,1240,1337,1294,1023,1503,1276,1625,1499,1613,1303
CD14,-8.85,0.170795140732873,0.0112088457311904,2.36283204086922e-10,4.39047412135033,0.000363901018922853,0.00198579393569083,0.000652268444702131,0.00239860444832098,0.00492459218220991,0.000487465181058496,0.00193559739574169,0.0021611823759063,0.00239621786153747,0.00169713800817712,0.00173975643409923,0.00253164556962025,5,26,9,33,48,7,33,31,37,22,29,37
CD151,-13.5,0.0151467661691541,0.00218514160828326,5.21051667270611e-17,6.16807296991144,0.00211062590975255,0.00710303215458642,0.0063052616321206,0.0124291321412996,0.0145685852057043,0.0126740947075209,0.00997125931139656,0.00913273842721696,0.0108153616993718,0.0128056776980637,0.0113384126222329,0.0125213821416353,29,93,87,171,142,182,170,131,167,166,189,183
CD164,-13.4,0.0240663430420705,0.00218514160828326,1.24628412382933e-21,7.34429966673676,0.00567685589519651,0.00908882609027725,0.007754747064792,0.014900421572903,0.0218528778085565,0.0146239554317549,0.0129039826382779,0.0133156720580033,0.0179392526390778,0.0142713877960349,0.0122982782410463,0.0176530961341088,78,119,107,205,213,210,220,191,277,185,205,258
CD1D,-13.5,0.0151467661691541,0.00218514160828326,3.87150638319692e-15,5.68036693490141,0.00109170305676856,0.00129840372718246,0.00202927960573996,0.00675970344526821,0.00584795321637427,0.00626740947075209,0.00498562965569828,0.00571667596207474,0.00595816333139045,0.0081771194939443,0.00581918531405603,0.00485802257954157,15,17,28,93,57,90,85,82,92,106,97,71
CD244,-4.95,0.478117912840694,0.0295214439266161,2.76871373719733e-08,3.80086484150981,0.00101892285298399,0.00381883449171313,0.00550804464415133,0.00494257886320686,0.0063609315686878,0.00271587743732591,0.00340195905918236,0.00264919129949805,0.00641150184573538,0.00539998457147265,0.00641910132581439,0.00444748546014369,14,50,76,68,62,39,58,38,99,70,107,65
CD276,-13.5,0.0151467661691541,0.00218514160828326,7.34675361900829e-22,7.40192081027849,0.00116448326055313,0.000611013518674101,0.000579794173068561,0.00494257886320686,0.00359084846619473,0.00257660167130919,0.00293272332688134,0.00592582264361406,0.00628197655592254,0.00586284039188459,0.00215969764233007,0.00260006842285323,16,8,8,68,35,37,50,85,97,76,36,38
CD2BP2,-12.3,0.041833629893239,0.00218514160828326,9.29850896435977e-14,5.31608794522289,0.00429403202328967,0.00824868250210036,0.00688505580518916,0.014100886756796,0.0149789678875551,0.00772980501392758,0.00862220658103115,0.0122699386503067,0.0107505990544654,0.0143485304327702,0.0106785050092987,0.01033185083818,59,108,95,194,146,111,147,176,166,186,178,151
CD300C,-13.5,0.0151467661691541,0.00218514160828326,1.29671114471024e-19,6.83397997208366,0.00363901018922853,0.00511723821889559,0.0063052616321206,0.0111934874254979,0.0177490509900482,0.00988857938718663,0.0109097307759986,0.00989960959286113,0.0112687002137167,0.0103371133225334,0.00911872337872698,0.0106739651043449,50,67,87,154,173,142,186,142,174,134,152,156
CD300LB,-13,0.028712121212122,0.00218514160828326,2.37768760261773e-07,3.52644466200172,0,0,7.24742716335701e-05,0.000581479866259631,0.000512978352313532,0.000417827298050139,0.000586544665376268,0.000139431121026213,0.000453338514344926,0.0013114248245005,0.00197972283880257,0.000821074238795758,0,0,1,8,5,6,10,2,7,17,33,12
CD300LF,-12.45,0.0384970703125003,0.00218514160828326,1.59118252687135e-13,5.25400963215938,0.0037117903930131,0.00198579393569083,0.00202927960573996,0.00734118331152784,0.00902841900071817,0.00355153203342618,0.00492697518916065,0.00592582264361406,0.0064762644906418,0.00779140631026768,0.00425940368348431,0.00622647964420116,51,26,28,101,88,51,84,85,100,101,71,91
CD302,-8.5,0.191493041749503,0.013096812102605,7.81876983636289e-09,3.9608044243097,0.00116448326055313,0.00374245780187887,0.00420350775474706,0.00530600377961913,0.00851544064840464,0.00445682451253482,0.00398850372455862,0.00355549358616843,0.00466291043326209,0.0068656946694438,0.00401943727878097,0.00417379404721177,16,49,58,73,83,64,68,51,72,89,67,61
CD320,-9.3,0.148909399940881,0.00843350235054092,1.10576705492497e-16,6.08273484042078,0.00953420669577875,0.0190941724585656,0.0236990868241774,0.026748073847943,0.0326254232071407,0.0175487465181059,0.0251627661446419,0.0211935303959844,0.0257107700278479,0.0242999305716269,0.0224368588397624,0.0260006842285323,131,250,327,368,318,252,429,304,397,315,374,380
CD33,-13.5,0.0151467661691541,0.00218514160828326,1.07566156454099e-31,9.82462232283396,0.00887918486171761,0.0138241808600015,0.015002174228149,0.0256577990987062,0.0356006976505591,0.0203342618384401,0.0212329168866209,0.0207752370329057,0.0259698206074736,0.0278484918614518,0.0245365648809167,0.0244269586041738,122,181,207,353,347,292,362,298,401,361,409,357
CD37,-11.75,0.0546188415446074,0.00218514160828326,1.06421007737997e-56,15.7799281700648,0.05,0.104254181623768,0.07551819104218,0.134685274022387,0.155637632091926,0.0953342618384401,0.126576338788199,0.102203011712214,0.147140729227382,0.109079688343748,0.125082488451617,0.130961341087923,687,1365,1042,1853,1517,1369,2158,1466,2272,1414,2085,1914
CD38,-10.75,0.0846988636363633,0.00315872334985888,0.000238035636756877,2.57784461057236,0.00138282387190684,0.00389521118154739,0.00239165096390781,0.00559674371274895,0.00543757053452344,0.00543175487465181,0.00369523139187049,0.00299776910206358,0.00524577423741986,0.00524569929800201,0.00353950446937429,0.00478959972630859,19,51,33,77,53,78,63,43,81,68,59,70
CD3EAP,-13.35,0.0244762569832423,0.00218514160828326,2.71363890801512e-17,6.24148521442586,0.00131004366812227,0.00336057435270755,0.00369618785331207,0.00705044337839802,0.0115933107622858,0.00536211699164345,0.00539621092146167,0.00704127161182376,0.0075772294540509,0.00786854894700301,0.00569920211170436,0.00533698255217243,18,44,51,97,113,77,92,101,117,102,95,78
CD4,-9.3,0.148909399940881,0.00843350235054092,9.91058289211116e-15,5.57338228857331,0.00312954876273654,0.00695027877491789,0.00384113639657921,0.0120657072248873,0.00707910126192675,0.00431754874651811,0.0054548653879993,0.0101087562744004,0.00835438119292792,0.0097971148653861,0.00605915171875937,0.00697913102976394,43,91,53,166,69,62,93,145,129,127,101,102
CD40,-13.4,0.0240663430420705,0.00218514160828326,0.000222557926450221,2.58795666682325,0,0.000611013518674101,7.24742716335701e-05,0.00210786451519116,0.00194931773879142,0.00132311977715877,0.000997125931139656,0.0021611823759063,0.00129525289812836,0.00192856591838309,0.00149979002939588,0.00191583989052343,0,8,1,29,19,19,17,31,20,25,25,28
CD44,-6.5,0.334987161198288,0.0295214439266161,0.000334218824825621,2.52744284059171,0.00334788937409025,0.00870694264110593,0.00449340484128135,0.00799534816106992,0.00728429260285216,0.00557103064066852,0.00891547891371928,0.00941160066926938,0.00705912829479956,0.00763712103679704,0.00671905933169356,0.00827916524119056,46,114,62,110,71,80,152,135,109,99,112,121
CD46,-9.2,0.154120769453283,0.00904297271862545,0.00123477479118296,2.32609499136413,0.00145560407569141,0.00465897807989002,0.00340629076677779,0.0047245239133595,0.0063609315686878,0.0052924791086351,0.00293272332688134,0.00494980479643056,0.00492196101288777,0.00547712720820798,0.00437938688583598,0.0060896339377352,20,61,47,65,62,76,50,71,76,71,73,89
CD47,-9.75,0.126688365194463,0.00662755571289021,2.08552229709783e-10,4.40581867107301,0.000582241630276565,0.00290231421370198,0.00188433106247282,0.00261665939816834,0.00430901815943367,0.00383008356545961,0.00258079652765558,0.00404350250976018,0.00479243572307493,0.00354856128982489,0.00179974803527506,0.00663701676359904,8,38,26,36,42,55,44,58,74,46,30,97
CD52,1,0.90288400844306,0.0295100873411471,6.14770389524097e-15,5.62776024232295,0.0148471615720524,0.0333766134575727,0.0297144513697637,0.0326355574938218,0.0362162716733354,0.0213788300835655,0.0271570180069212,0.0253764640267708,0.0267469723463506,0.0282342050451284,0.0232167496550483,0.020253164556962,204,437,410,449,353,307,463,364,413,366,387,296
CD55,-11.1,0.0728873274161739,0.00218514160828326,1.87936466997649e-07,3.55704200626611,0.00131004366812227,0.00259680745436493,0.00398608493984635,0.00581479866259631,0.00779727095516569,0.00473537604456825,0.00340195905918236,0.00327663134411601,0.00427433456382359,0.00493712875106071,0.00515927770112184,0.0054054054054054,18,34,55,80,76,68,58,47,66,64,86,79
CD58,-12.7,0.0338169267707082,0.00218514160828326,1.12269428445339e-07,3.62320363353516,0.000363901018922853,0.00236767738486214,0.0021742281490071,0.00399767408053496,0.00523237919359803,0.00285515320334262,0.0030500322599566,0.00327663134411601,0.00375623340457224,0.00485998611432539,0.00509928609994601,0.0054054054054054,5,31,30,55,51,41,52,47,58,63,85,79
CD59,-7.65,0.246119667235495,0.0211052275401165,0.0118507681949443,1.94757377574255,0.000218340611353712,0.00137478041701673,0.000579794173068561,0.00145369966564908,0.0015389350569406,0.00125348189415042,0.00158367059651592,0.000488008923591746,0.000388575869438508,0.00177428064491244,0.00179974803527506,0.00212110845022237,3,18,8,20,15,18,27,7,6,23,30,31
CD63,-11.1,0.0728873274161739,0.00218514160828326,2.60587431076128e-53,14.9869803654002,0.0499272197962154,0.112044603986863,0.114509349181041,0.139191742985899,0.166102390479122,0.0972841225626741,0.13742741509766,0.117122141662019,0.141894954989962,0.158373833217619,0.127362169296299,0.16257269928156,686,1467,1580,1915,1619,1397,2343,1680,2191,2053,2123,2376
CD68,-10.25,0.105265060240964,0.00442433323970637,1.041870036827e-70,19.0412915725868,0.062882096069869,0.0785916138394562,0.0761704594868822,0.114406163686582,0.105570944906125,0.0725626740947075,0.0755469529004634,0.102412158393753,0.11119746130432,0.148576718352233,0.157058011878337,0.0919603147451249,864,1029,1051,1574,1029,1042,1288,1469,1717,1926,2618,1344
CD70,-11.75,0.0546188415446074,0.00218514160828326,3.43090677440649e-18,6.47095046987923,0.0104803493449782,0.0243641640571298,0.0191332077112625,0.0297281581625236,0.0313942751615882,0.0231197771587744,0.0280368350049856,0.0233547127718907,0.0306327310407357,0.0320141942451593,0.0264562961185434,0.0323640095791995,144,319,264,409,306,332,478,335,473,415,441,473
CD74,-11,0.0763035288507391,0.00218514160828326,3.59727492903681e-28,8.96615207066026,0.0385735080058224,0.0435347132055297,0.0319611537904044,0.0570577118767263,0.0594028931979071,0.0444986072423398,0.0410581265763388,0.0509620747350809,0.0528463182436371,0.0483684332330479,0.0766692663027176,0.0420800547382826,530,570,441,785,579,639,700,731,816,627,1278,615
CD81,-7.45,0.261015173410405,0.0230849342409745,3.27405155585197e-15,5.69942734005736,0.0012372634643377,0.000763766898342626,0.000942165531236411,0.00101758976595435,0.000923361034164358,0.0016016713091922,0.00217021526189219,0.00125488008923592,0.00110096496340911,0.00539998457147265,0.00119983202351671,0.00205268559698939,17,10,13,14,9,23,37,18,17,70,20,30
CD82,-13.4,0.0240663430420705,0.00218514160828326,2.58006258047055e-20,7.01253904140727,0.00553129548762737,0.0103872298174597,0.00840701550949413,0.0201337403692397,0.0186724120242126,0.0137883008356546,0.0120241656402135,0.0123396542108199,0.0159316106469788,0.0198256576409782,0.0148179254904313,0.0132740335271981,76,136,116,277,182,198,205,177,246,257,247,194
CD83,-13.05,0.0283324742268036,0.00218514160828326,0.0351378385478207,1.74444857301628,0.000145560407569141,7.63766898342626e-05,0.000652268444702131,0.00109027474923681,0.00174412639786601,0.000974930362116992,0.00129039826382779,0.00167317345231456,0.00103620231850269,0.0013114248245005,0.00155978163057172,0.0017105713308245,2,1,9,15,17,14,22,24,16,17,26,25
CD93,-0.5,0.950437578449358,0.0295214439266161,3.19307239079343e-07,3.48802847549345,0.00138282387190684,0.000381883449171313,0.000797216987969271,0.00203517953190871,0.000410382681850826,0.000696378830083565,0.000351926799225761,0.00244004461795873,0.000841914383783434,0.00223713646532438,0.00077989081528586,0.000205268559698939,19,5,11,28,4,10,6,35,13,29,13,3
CD99L2,-12.55,0.0366748140276306,0.00218514160828326,2.97403699822093e-17,6.23095761559534,0.00101892285298399,0.00137478041701673,0.00188433106247282,0.00261665939816834,0.00584795321637427,0.00264623955431755,0.00727315385066573,0.00397378694924707,0.00259050579625672,0.00516855666126668,0.00323954646349511,0.00212110845022237,14,18,26,36,57,38,124,57,40,67,54,31
CDC123,-11.4,0.0640408049189489,0.00218514160828326,1.63813426941242e-10,4.43481316499073,0.0042212518195051,0.00954708622928282,0.0084794897811277,0.0132286669574066,0.0149789678875551,0.00933147632311978,0.0104404950436976,0.00948131622978249,0.014571595103944,0.0144256730695055,0.0103785470034195,0.0112213479302087,58,125,117,182,146,134,178,136,225,187,173,164
CDC20,-10.7,0.0866900862068962,0.00315872334985888,5.52966013091853e-23,7.68269320381,0.251310043668122,0.227526159016268,0.203362806203798,0.357973542666085,0.319380322150405,0.223398328690808,0.240893894070033,0.266801450083659,0.292338579107571,0.314047674149502,0.273501709760634,0.2580910023948,3453,2979,2806,4925,3113,3208,4107,3827,4514,4071,4559,3772
CDC23,-10.2,0.107283673469387,0.00494599476524944,0.000117385970435644,2.68287103815975,0.000363901018922853,0.00106927365767968,0.000507319901434991,0.00225323448175607,0.000923361034164358,0.000766016713091922,0.00310868672649422,0.00174288901282766,0.0014247781879412,0.0013114248245005,0.00131981522586838,0.000889497092028738,5,14,7,31,9,11,53,25,22,17,22,13
CDC26,-7.55,0.253596723377442,0.0220408415641045,0.0103333451666625,1.97167749475938,0.00312954876273654,0.00580462842740396,0.00463835338454849,0.00501526384648932,0.00718169693238945,0.00424791086350975,0.00516159305531116,0.00690184049079755,0.00602292597629687,0.00678855203270848,0.0077989081528586,0.00417379404721177,43,76,64,69,70,61,88,99,93,88,130,61
CDC27,-11.3,0.0668246926777127,0.00218514160828326,3.7220531003104e-06,3.16379987545952,0.00400291120815138,0.00840143588176888,0.00579794173068561,0.0114842273586277,0.0122088847850621,0.008008356545961,0.00967798697870843,0.00815672058003346,0.0106210737646525,0.00902568849803286,0.00845881576579279,0.0106055422511119,55,110,80,158,119,115,165,117,164,117,141,155
CDC37,-10.75,0.0846988636363633,0.00315872334985888,6.62873584305482e-67,18.1571710570821,0.0315138282387191,0.0843962422668601,0.0714596318307001,0.100886756796046,0.130501692828563,0.0780640668523677,0.102234735175084,0.0763385387618516,0.0955249012369665,0.131682480907197,0.101925730397744,0.0828600752651386,433,1105,986,1388,1272,1121,1743,1095,1475,1707,1699,1211
CDC40,-7.4,0.264727012082736,0.0235521407562676,2.04605145761915e-11,4.68445705514354,0.00393013100436681,0.0111509967158023,0.00826206696622699,0.011048117458933,0.01364522417154,0.00967966573816156,0.0096193325121708,0.00885387618516453,0.0116572760831552,0.0122656792409165,0.00857879896814446,0.0164214847759152,54,146,114,152,133,139,164,127,180,159,143,240
CDC42,-9.4,0.143952287185701,0.00808815319061119,9.8332562038483e-24,7.87010383049255,0.0107714701601164,0.016573741694035,0.013987534425279,0.0223869748509958,0.0224684518313327,0.0143454038997214,0.0167165229632237,0.029419966536531,0.0239621786153747,0.0252256422124508,0.0184174215609815,0.0123845364351693,148,217,193,308,219,206,285,422,370,327,307,181
CDC42EP1,-9.85,0.121897232534594,0.00595617977891224,8.17446148268845e-21,7.13851700746905,0.00145560407569141,0.000381883449171313,0.00260907377880852,0.00574211367931385,0.00266748743203037,0.00146239554317549,0.0024048331280427,0.00606525376464027,0.00310860695550806,0.00385713183676618,0.00689903413522107,0.00232637700992131,20,5,36,79,26,21,41,87,48,50,115,34
CDC42EP3,3.7,0.607624841892234,0.0295100873411471,0.0199863044168088,1.85264959004793,0.00407569141193595,0.00809592912243183,0.00616031308885346,0.00712312836168048,0.00564276187544886,0.00410863509749304,0.00498562965569828,0.00397378694924707,0.00388575869438508,0.00586284039188459,0.00509928609994601,0.00458433116660965,56,106,85,98,55,59,85,57,60,76,85,67
CDC42SE1,-12.85,0.0315759052924796,0.00218514160828326,2.3677426680837e-17,6.25668319892003,0.00218340611353712,0.00259680745436493,0.00333381649514422,0.00443378398022968,0.0062583358982251,0.00459610027855153,0.00627602791952607,0.00906302286670385,0.00770675474386374,0.00964282959191545,0.00443937848701182,0.00348956551488197,30,34,46,61,61,66,107,130,119,125,74,51
CDC45,-6.15,0.365150714042843,0.0295214439266161,4.38289965836736e-05,2.8237788274118,0.00218340611353712,0.00618651187657527,0.00398608493984635,0.00639627852885594,0.00779727095516569,0.00445682451253482,0.00357792245879524,0.00564696040156163,0.00446862249854284,0.00755997840006171,0.00563921051052853,0.00485802257954157,30,81,55,88,76,64,61,81,69,98,94,71
CDC5L,-6.8,0.310857929104478,0.0295214439266161,7.39036762994364e-07,3.37951802808169,0.00276564774381368,0.00542274497823264,0.00536309610088419,0.0085041430440471,0.00995178003488253,0.00543175487465181,0.00445773945685964,0.00711098717233687,0.00680007771517389,0.00563141248167862,0.00467934489171516,0.00499486828600753,38,71,74,117,97,78,76,102,105,73,78,73
CDC6,-13.2,0.0260866388308996,0.00218514160828326,5.38686388616283e-13,5.11210634020526,0.00436681222707424,0.00473535476972428,0.00550804464415133,0.0120657072248873,0.00892582333025546,0.00668523676880223,0.0136078362367294,0.00843558282208589,0.00990868467068195,0.0106456838694747,0.00833883256344112,0.00738966814916182,60,62,76,166,87,96,232,121,153,138,139,108
CDC7,-10.55,0.0923206342668866,0.00364899154213726,0.0101382393333261,1.97531628013539,0.000291120815138282,0.000992896967845413,0.00028989708653428,0.000508794882977177,0.0015389350569406,0.00118384401114206,0.00146636166344067,0.000836586726157278,0.00200764199209896,0.00215999382858906,0.00143979842822005,0.000889497092028738,4,13,4,7,15,17,25,12,31,28,24,13
CDC73,-7.55,0.253596723377442,0.0220408415641045,0.00399715100580205,2.13511780616293,0.000291120815138282,0.00114565034751394,0.00115958834613712,0.00130832969908417,0.000923361034164358,0.000278551532033426,0.00117308933075254,0.00181260457334077,0.00194287934719254,0.00277713492247165,0.00125982362469254,0.00157372562435854,4,15,16,18,9,4,20,26,30,36,21,23
CDCA3,-5.15,0.459102870813397,0.0295214439266161,4.04445975543424e-06,3.1523642878867,0.00655021834061135,0.0116092568548079,0.0092042324974634,0.0119203372583224,0.0138504155124654,0.00863509749303621,0.00697988151797759,0.0100390407138873,0.0107505990544654,0.0151970994368588,0.00935868978343032,0.0106739651043449,90,152,127,164,135,124,119,144,166,197,156,156
CDCA4,-12.35,0.0404439890710377,0.00218514160828326,0.00166300551651154,2.27844750508427,0.00436681222707424,0.00274956083403345,0.00442093056964778,0.00763192324465765,0.00779727095516569,0.00591922005571031,0.00539621092146167,0.00738984941438929,0.00563435010685836,0.00732855048985574,0.00587917691523187,0.00485802257954157,60,36,61,105,76,85,92,106,87,95,98,71
CDCA5,-13.2,0.0260866388308996,0.00218514160828326,2.50579652861382e-59,16.3971695742924,0.00487627365356623,0.00672114870541511,0.00855196405276127,0.0144643116732083,0.0147737765466297,0.00947075208913649,0.0306762859991788,0.0103876185164529,0.0143773071692248,0.0178199490858598,0.0119983202351671,0.0163530619226822,67,88,118,199,144,136,523,149,222,231,200,239
CDCA7,-7.4,0.264727012082736,0.0235521407562676,1.80102665261274e-05,2.94850853967504,0.00283842794759825,0.0042770946307187,0.00166690824757211,0.00210786451519116,0.00584795321637427,0.00577994428969359,0.00387119479148337,0.00418293363078639,0.00544006217213911,0.00347141865308956,0.00503929449877017,0.00253164556962025,39,56,23,29,57,83,66,60,84,45,84,37
CDCA7L,-10.8,0.0831688948306593,0.00315872334985888,5.4748298980117e-07,3.41846938991882,0.00844250363901019,0.0132895440311617,0.0142774315118133,0.0167175461549644,0.0210321124448548,0.0137883008356546,0.0139011085694176,0.0145008365867262,0.0174859141247329,0.0192085165470956,0.0180574719539265,0.0184057475196716,116,174,197,230,205,198,237,208,270,249,301,269
CDCA8,-12.2,0.0441740771812087,0.00218514160828326,6.45226509078538e-19,6.6567440048177,0.0086608442503639,0.0160391048651951,0.0126105232642412,0.0218781799680186,0.0280086180363189,0.0161559888579387,0.0221127338846853,0.0155465699944228,0.020918334304773,0.0230656483838618,0.018957345971564,0.0163530619226822,119,210,174,301,273,232,377,223,323,299,316,239
CDK1,2.1,0.780021107605266,0.0295100873411471,2.97692143509981e-05,2.87837746370704,0.000582241630276565,0.00526999159856412,0.00594289027395275,0.00428841401366478,0.00543757053452344,0.00299442896935933,0.00334330459264473,0.00306748466257669,0.00446862249854284,0.00470570084085474,0.00503929449877017,0.00451590831337667,8,69,82,59,53,43,57,44,69,61,84,66
CDK10,-12.2,0.0441740771812087,0.00218514160828326,0.0168416937235129,1.88433110479098,0.000946142649199418,0.00145115710685099,0.00253659950717495,0.00268934438145079,0.00338565712526931,0.0036908077994429,0.0030500322599566,0.00278862242052426,0.00414480927401075,0.00377998920003086,0.00407942887995681,0.00342114266164899,13,19,35,37,33,53,52,40,64,49,68,50
CDK11B,-1.5,0.846525831600832,0.0295214439266161,8.63835677505584e-108,27.4965099547149,0.00283842794759825,0.00030550675933705,0.00333381649514422,0.00792266317778747,0.000205191340925413,6.96378830083565e-05,0.0139597630359552,0.00411321807027329,0.00259050579625672,0.0013114248245005,0.000119983202351671,0.00369483407458091,39,4,46,109,2,1,238,59,40,17,2,54
CDK12,-5.2,0.454064295382764,0.0295214439266161,1.10944395836042e-05,3.01558064136813,0.000509461426491994,0.00236767738486214,0.00181185679083925,0.0028347143480157,0.00174412639786601,0.00181058495821727,0.00164232506305355,0.00313720022308979,0.00382099604947866,0.00431998765717812,0.00227968084468174,0.00116318850496066,7,31,25,39,17,26,28,45,59,56,38,17
CDK19,-3.6,0.618456418284283,0.0295214439266161,0.0273239326628896,1.79341446153463,0,0.00030550675933705,0.00028989708653428,0.000799534816106992,0.000102595670462706,0,5.86544665376268e-05,0.000278862242052426,0.000259050579625672,0.00084856900408856,0.000899874017637531,0.000410537119397879,0,4,4,11,1,0,1,4,4,11,15,6
CDK2,-4.55,0.518780854320301,0.0295214439266161,1.54566460457987e-06,3.28169073324524,0.00560407569141194,0.00381883449171313,0.00840701550949413,0.00806803314435238,0.00687390992100133,0.00410863509749304,0.00768373511642912,0.00843558282208589,0.0113334628586231,0.00701997994291445,0.00707900893874858,0.00547382825863839,77,50,116,111,67,59,131,121,175,91,118,80
CDK2AP2,-6.4,0.344405869910101,0.0295214439266161,2.92983595268137e-05,2.88060122638786,0.00713245997088792,0.0128312838921561,0.013987534425279,0.0148277365896206,0.0166204986149584,0.00898328690807799,0.0134905273036542,0.0106664807585053,0.0148306456835697,0.0149656715266528,0.0149979002939588,0.01354772494013,98,168,193,204,162,129,230,153,229,194,250,198
CDK3,-6.25,0.356585386868861,0.0295214439266161,6.80822103401573e-08,3.68721839210964,0,0,0,7.26849832824538e-05,0,0,0,0.000557724484104852,0.000129525289812836,0.00100285427755921,0.000119983202351671,0,0,0,0,1,0,0,0,8,2,13,2,0
CDK4,-9.6,0.133048213721151,0.00729369151761657,5.29557685959195e-43,12.5414196861635,0.0241630276564774,0.0433819598258611,0.0531236411074069,0.0596016862916122,0.0682261208576998,0.0441504178272981,0.0492110974250689,0.0442693809258226,0.0621721391101613,0.0585512612821106,0.0838682584438179,0.0525487512829285,332,568,733,820,665,634,839,635,960,759,1398,768
CDK5,-5.85,0.391719546048334,0.0295214439266161,0.000917246545410855,2.37290290240639,0.00349344978165939,0.00641564194607806,0.007754747064792,0.00828608809419974,0.00923361034164358,0.00473537604456825,0.00662795471875183,0.00599553820412716,0.00958487144614986,0.00825426213067963,0.00695902573639691,0.0074580910023948,48,84,107,114,90,68,113,86,148,107,116,109
CDK5RAP2,-10.8,0.0831688948306593,0.00315872334985888,1.13046982565814e-09,4.19986022064948,0.0024745269286754,0.00397158787138165,0.00398608493984635,0.00625090856229103,0.0048219965117472,0.00306406685236769,0.00439908499032201,0.00871444506413832,0.00589340068648404,0.00894854586129754,0.00515927770112184,0.00636332535066712,34,52,55,86,47,44,75,125,91,116,86,93
CDK9,-1.65,0.830261150852093,0.0295214439266161,0.00400913002799112,2.1345538054883,0.00138282387190684,0.000229130069502788,0.000652268444702131,0.00159906963221398,0.000307787011388119,0.000417827298050139,0.00105578039767728,0.00188232013385388,0.0014247781879412,0.000617141093882589,0.000599916011758354,0.000410537119397879,19,3,9,22,3,6,18,27,22,8,10,6
CDKL5,1.2,0.882570436913026,0.0295100873411471,0.0231781851920696,1.82453900878988,7.27802037845706e-05,0,0,0,0.000410382681850826,0,0,0,0,0,0,6.84228532329798e-05,1,0,0,0,4,0,0,0,0,0,0,1
CDKN1A,-5.1,0.46425260261749,0.0295214439266161,0.00535160056074249,2.08582847334131,0.0042212518195051,0.00282593752386772,0.00333381649514422,0.0047245239133595,0.00338565712526931,0.00250696378830084,0.00281541439380609,0.00543781372002231,0.00518101159251344,0.00640283884903186,0.00317955486231928,0.00444748546014369,58,37,46,65,33,36,48,78,80,83,53,65
CDKN1C,-4.15,0.560412838555497,0.0295214439266161,0.0165363816365205,1.88762987495961,0,0,0.00014494854326714,0.000145369966564908,0.000718169693238945,6.96378830083565e-05,0,0.00020914668153932,0,0,5.99916011758354e-05,0.000273691412931919,0,0,2,2,7,1,0,3,0,0,1,4
CDKN2AIPNL,-8.4,0.19796872709504,0.0142091892708184,8.03154940047744e-07,3.3684281070657,0.00574963609898108,0.00969983960895135,0.0113784606464705,0.0117022823084751,0.017133476967272,0.00954038997214485,0.0105578039767728,0.00976017847183491,0.0139887312997863,0.0112628249633572,0.0128981942528046,0.0112897707834417,79,127,157,161,167,137,180,140,216,146,215,165
CDKN2C,-11.35,0.065612390350877,0.00218514160828326,9.27969889156356e-05,2.7168211322743,0.00771470160116448,0.00710303215458642,0.00731990143499058,0.00937636284343655,0.0131322458192264,0.00710306406685237,0.0106164584433105,0.0101087562744004,0.00939058351143061,0.0139628172490936,0.00851880736696863,0.00944235374615121,106,93,101,129,128,102,181,145,145,181,142,138
CDKN2D,-3.65,0.612912797281993,0.0295214439266161,4.02098053057946e-05,2.83600540710188,0.000509461426491994,0.0030550675933705,0.00202927960573996,0.00268934438145079,0.00502718785267262,0.00236768802228412,0.00181828846266643,0.0020914668153932,0.00304384431060165,0.00269999228573633,0.00149979002939588,0.00205268559698939,7,40,28,37,49,34,31,30,47,35,25,30
CDKN3,-5.5,0.424333203307848,0.0295214439266161,3.97025854374145e-14,5.41420673763356,0.0152110625909753,0.0300160391048652,0.0239889839107117,0.0301642680622183,0.0379603980712014,0.0250696378830084,0.0212329168866209,0.0238427216954824,0.0277184120199469,0.0327856206125125,0.0274761533385326,0.0333219295244612,209,393,331,415,370,360,362,342,428,425,458,487
CDV3,-12.15,0.0453655256723721,0.00218514160828326,5.86409085281905e-14,5.36939166851718,0.000363901018922853,0.000534636828839838,0.000724742716335701,0.00159906963221398,0.00174412639786601,0.00104456824512535,0.00263945099419321,0.0042526491912995,0.00161906612266045,0.00401141711023683,0.000839882416461695,0.00239479986315429,5,7,10,22,17,15,45,61,25,52,14,35
CEACAM4,-8.4,0.19796872709504,0.0142091892708184,0.00255371083201823,2.20931230527643,0.000145560407569141,0.000534636828839838,0.00130453688940426,0.00174443959877889,0.00205191340925413,0.000417827298050139,0.00123174379729016,0.000836586726157278,0.00226669257172463,0.00177428064491244,0.00167976483292339,0.000889497092028738,2,7,18,24,20,6,21,12,35,23,28,13
CEBPA,-6.75,0.314567332593415,0.0295214439266161,4.91949309275731e-211,50.5480345025459,0.00385735080058224,7.63766898342626e-05,0.00108711407450355,0.00763192324465765,0.000410382681850826,0.00243732590529248,0.000175963399612881,0.0201477969882878,0.00097143967359627,0.0226027925634498,0.0115183874257604,0.00752651385562778,53,1,15,105,4,35,3,289,15,293,192,110
CEBPE,-11.75,0.0546188415446074,0.00218514160828326,0.0426303696165918,1.7062165681842,0.000218340611353712,0.000916520278011151,0.00130453688940426,0.00196249454862625,0.00194931773879142,0.00132311977715877,0.00158367059651592,0.00271890686001115,0.00194287934719254,0.00239142173879503,0.0018597396364509,0.00253164556962025,3,12,18,27,19,19,27,39,30,31,31,37
CEBPG,-2.95,0.688727037820061,0.0295214439266161,1.41865418758159e-13,5.26723048202856,0.00509461426491994,0.0153517146566868,0.0146398028699812,0.0166448611716819,0.0213398994562429,0.0115598885793872,0.0129039826382779,0.0135248187395427,0.0143773071692248,0.0189770886368896,0.013498110264563,0.0139582620595279,70,201,202,229,208,166,220,194,222,246,225,204
CEBPZ,-13.2,0.0260866388308996,0.00218514160828326,1.21953273665652e-15,5.81162415597541,0.0061863173216885,0.0100053463682884,0.00927670676909697,0.0156272714057276,0.0189801990356007,0.0110724233983287,0.0157780514986216,0.0133853876185165,0.0172916261900136,0.0151199568001234,0.0128382026516288,0.0195689360246322,85,131,128,215,185,159,269,192,267,196,214,286
CECR5,-5.15,0.459102870813397,0.0295214439266161,3.70634336628759e-06,3.1643891946352,0.000873362445414847,0.00106927365767968,0.00101463980286998,0.00210786451519116,0.000820765363701652,0.000487465181058496,0.000997125931139656,0.00376464026770775,0.00155430347775403,0.00177428064491244,0.000959865618813366,0.00191583989052343,12,14,14,29,8,7,17,54,24,23,16,28
CELF1,-6.2,0.361212523556621,0.0295214439266161,3.1427416549036e-20,6.99051305035187,7.27802037845706e-05,0.00213854731535935,0.0021742281490071,0.00494257886320686,0.00235970042064225,0.00194986072423398,0.00181828846266643,0.00195203569436698,0.0018133540573797,0.00709712257964977,0.00341952126702262,0.00212110845022237,1,28,30,68,23,28,31,28,28,92,57,31
CELF2,-6.65,0.32266019328957,0.0295214439266161,6.7105446901463e-05,2.76297162104027,0.000218340611353712,0.000992896967845413,0.00028989708653428,0.000581479866259631,0.000718169693238945,0.00132311977715877,0.00123174379729016,0.000976017847183491,0.00246098050644388,0.00154285273470647,0.000539924410582519,0.000205268559698939,3,13,4,8,7,19,21,14,38,20,9,3
CENPC,-7.25,0.275450608660946,0.0250512615337152,0.00852140212737341,2.00603992975068,0.000800582241630277,0.00236767738486214,0.000724742716335701,0.00181712458206135,0.00225710475017954,0.00167130919220056,0.00146636166344067,0.000976017847183491,0.0018133540573797,0.00323999074288359,0.00173975643409923,0.00294218268901813,11,31,10,25,22,24,25,14,28,42,29,43
CENPF,-10.5,0.0942352584814213,0.00364899154213726,1.05778618337984e-13,5.30111799151132,0.016448326055313,0.0339876269762468,0.0389911581388607,0.0425207152202355,0.0433979686057248,0.0360724233983287,0.0438148865036073,0.041201896263246,0.0415128553850139,0.0442798734860758,0.039714439978403,0.0385904892234006,226,445,538,585,423,518,747,591,641,574,662,564
CENPK,0.4,0.960204647819837,0.0295100873411471,9.3042749883197e-06,3.03963896178582,0.000946142649199418,0.0030550675933705,0.00282649659370923,0.00508794882977177,0.00307787011388119,0.00271587743732591,0.00146636166344067,0.00202175125488009,0.0018133540573797,0.00107999691429453,0.00209970604115424,0.00225795415668833,13,40,39,70,30,39,25,29,28,14,35,33
CENPM,-10.25,0.105265060240964,0.00442433323970637,2.01038233535102e-12,4.95893056104425,0.0112081513828239,0.0236003971587871,0.0229018698362081,0.02754760866405,0.034266953934544,0.0217270194986072,0.02545603847733,0.0261433351924149,0.0275241240852276,0.0296227725063643,0.0243565900773892,0.0259322613752993,154,309,316,379,334,312,434,375,425,384,406,379
CENPN,-8.95,0.166257150640153,0.0106154119381386,0.0234154366968649,1.8226060198952,0.00138282387190684,0.00358970442221034,0.00355123931004493,0.00356156418084024,0.00338565712526931,0.00376044568245125,0.00439908499032201,0.0042526491912995,0.00621721391101613,0.00439713029391345,0.00401943727878097,0.00499486828600753,19,47,49,49,33,54,75,61,96,57,67,73
CENPO,-12.75,0.0329886649874047,0.00218514160828326,6.31837755475791e-09,3.9876182632568,0.00145560407569141,0.00213854731535935,0.00253659950717495,0.00436109899694723,0.00348825279573202,0.00250696378830084,0.00739046278374098,0.00550752928053542,0.00466291043326209,0.00493712875106071,0.00353950446937429,0.00355798836811495,20,28,35,60,34,36,126,79,72,64,59,52
CENPP,-7.35,0.268376218521527,0.0235521407562676,0.0181205179765985,1.87086461029342,0.00363901018922853,0.00519361490872986,0.0048557761994492,0.0056694286960314,0.0080024622960911,0.00348189415041783,0.00557217432107455,0.00494980479643056,0.0057638753966712,0.00748283576332639,0.00653908452816606,0.00691070817653096,50,68,67,78,78,50,95,71,89,97,109,101
CENPQ,-4.55,0.518780854320301,0.0295214439266161,0.0260329994571581,1.80260671622928,0.00152838427947598,0.0024440540746964,0.00318886795187708,0.00334350923099288,0.00400123114804555,0.00278551532033426,0.00340195905918236,0.00139431121026213,0.00401528398419791,0.00208285119185374,0.00161977323174756,0.00321587410195005,21,32,44,46,39,40,58,20,62,27,27,47
CENPT,-13.3,0.0249749373433588,0.00218514160828326,0.000331023733347223,2.52892137001264,0.00254730713245997,0.00236767738486214,0.00260907377880852,0.00457915394679459,0.00554016620498615,0.00417827298050139,0.00422312159070913,0.00669269380925823,0.00440385985363642,0.00586284039188459,0.00323954646349511,0.00513171399247349,35,31,36,63,54,60,72,96,68,76,54,75
CENPU,-2,0.791071528827467,0.0295214439266161,3.36625035806159e-05,2.86107546330655,0.00320232896652111,0.00992896967845413,0.00645021017538774,0.0066143334787033,0.00779727095516569,0.00501392757660167,0.00604141005337556,0.00634411600669269,0.00692960300498672,0.00833140476741495,0.0067790509328694,0.010126582278481,44,130,89,91,76,72,103,91,107,108,113,148
CENPW,-11.95,0.05016703539823,0.00218514160828326,3.21043618198897e-09,4.07190060066798,0.014410480349345,0.0210799663942565,0.0197130018843311,0.0245675243494694,0.0288293834000205,0.0203342618384401,0.020587717754707,0.0239124372559955,0.0245450424195324,0.0273856360410399,0.0267562541244226,0.0321587410195005,198,276,272,338,281,292,351,343,379,355,446,470
CEP19,-5.55,0.419725051076536,0.0295214439266161,0.036674453340325,1.73595560648584,0.000363901018922853,0.00236767738486214,0.00159443397593854,0.00290739933129815,0.00307787011388119,0.00174094707520891,0.00211156079535457,0.00160345789180145,0.00187811670228612,0.0029314201959423,0.00245965564820925,0.0013684570646596,5,31,22,40,30,25,36,23,29,38,41,20
CEP295,-11.95,0.05016703539823,0.00218514160828326,1.38010782279057e-07,3.59677116864445,0.00116448326055313,0.00236767738486214,0.00137701116103783,0.00530600377961913,0.00564276187544886,0.00236768802228412,0.00299137779341897,0.00292805354155047,0.00388575869438508,0.00377998920003086,0.0028795968564401,0.00485802257954157,16,31,19,73,55,34,51,42,60,49,48,71
CEP350,-4.5,0.524464646464646,0.0295214439266161,2.5747598361292e-05,2.89893350837796,0.000291120815138282,0.000687390208508363,0.00108711407450355,0.00225323448175607,0.00123114804555248,0.000348189415041783,0.000175963399612881,0.00244004461795873,0.00136001554303478,0.000694283730617912,0.000839882416461695,0.00130003421142662,4,9,15,31,12,5,3,35,21,9,14,19
CEP41,-12,0.0491568181818187,0.00218514160828326,0.00576051339793006,2.0735989446936,0.00138282387190684,0.00160391048651951,0.00173938251920568,0.00254397441488588,0.00359084846619473,0.00271587743732591,0.00275675992726846,0.00167317345231456,0.00330289489022732,0.00478284347759006,0.0030595716599676,0.00280533698255217,19,21,24,35,35,39,47,24,51,62,51,41
CEP57,-5.45,0.429538700170622,0.0295214439266161,0.000115404992851479,2.68541867317633,0.00691411935953421,0.015122584587184,0.0136251630671112,0.0156272714057276,0.0165179029444957,0.0116295264623955,0.0146636166344067,0.0147099832682655,0.0174859141247329,0.0158913831674767,0.0125982362469254,0.0129319192610332,95,198,188,215,161,167,250,211,270,206,210,189
CEP63,-4.55,0.518780854320301,0.0295214439266161,8.01965119767691e-07,3.36866636101138,0.00312954876273654,0.00824868250210036,0.0084794897811277,0.0111934874254979,0.00820765363701652,0.00724233983286908,0.00621737345298845,0.00557724484104852,0.0097143967359627,0.010954254416416,0.00851880736696863,0.00773178241532672,43,108,117,154,80,104,106,80,150,142,142,113
CEP78,-0.15,0.985195127697672,0.0295214439266161,1.20961062166586e-10,4.47161624598948,0.00101892285298399,0.00152753379668525,0.000797216987969271,0.00196249454862625,0.00420642248897097,0.000626740947075209,0.000645199131913895,0.000976017847183491,0.00110096496340911,0.00138856746123582,0.000719899214110025,0.000752651385562778,14,20,11,27,41,9,11,14,17,18,12,11
CEP83,-7.75,0.239364228348166,0.0203789919463452,0.0445071804912785,1.69734352254506,0.000291120815138282,0.00030550675933705,0.000942165531236411,0.000654164849542085,0.00102595670462706,0.000557103064066852,0.000527890198838642,0.0010457334076966,0.0018133540573797,0.00169713800817712,0.000539924410582519,0.00123161135819364,4,4,13,9,10,8,9,15,28,22,9,18
CEP85,-10.5,0.0942352584814213,0.00364899154213726,0.0089757210805639,1.99698756280545,0.000363901018922853,0.000840143588176888,0.000579794173068561,0.000436109899694723,0.00256489176156766,0.00104456824512535,0.000997125931139656,0.00146402677077524,0.0014247781879412,0.00154285273470647,0.0018597396364509,0.00109476565172768,5,11,8,6,25,15,17,21,22,20,31,16
CEP89,-6.4,0.344405869910101,0.0295214439266161,0.000363761705766802,2.51465813558121,0.000873362445414847,0.00129840372718246,0.00188433106247282,0.00254397441488588,0.0016415307274033,0.000348189415041783,0.00129039826382779,0.00160345789180145,0.00356194546985299,0.00254570701226568,0.00239966404703342,0.00280533698255217,12,17,26,35,16,5,22,23,55,33,40,41
CEP95,-9.45,0.140917073915699,0.00773819312043899,0.0319242004044814,1.7633492813116,0.000582241630276565,0.00137478041701673,0.000579794173068561,0.00123564471580172,0.00266748743203037,0.00167130919220056,0.00222886972842982,0.000976017847183491,0.00194287934719254,0.00200570855511841,0.00131981522586838,0.000889497092028738,8,18,8,17,26,24,38,14,30,26,22,13
CEPT1,-2.3,0.758435605222394,0.0295214439266161,6.30446684011682e-10,4.27105025675649,0.000291120815138282,0.00145115710685099,0.00137701116103783,0.00123564471580172,0.00410382681850826,0.000417827298050139,0.00187694292920406,0.000766871165644172,0.000906677028689852,0.00100285427755921,0.00209970604115424,0.00116318850496066,4,19,19,17,40,6,32,11,14,13,35,17
CERS2,-12.55,0.0366748140276306,0.00218514160828326,1.28802844876586e-19,6.83477967037502,0.00160116448326055,0.00190941724585656,0.00115958834613712,0.00327082424771042,0.0047194008412845,0.00278551532033426,0.00686257258490234,0.00732013385387619,0.00537529952723269,0.00223713646532438,0.00245965564820925,0.00253164556962025,22,25,16,45,46,40,117,105,83,29,41,37
CERS5,-10.95,0.0781159080244018,0.00218514160828326,1.10628856873379e-05,3.01599636068313,0.00145560407569141,0.00351332773237608,0.00442093056964778,0.00523331879633668,0.00728429260285216,0.00731197771587744,0.00656930025221421,0.00369492470719465,0.00569911275176478,0.00516855666126668,0.00527926090347351,0.00520013684570647,20,46,61,72,71,105,112,53,88,67,88,76
CES1,-7.65,0.246119667235495,0.0211052275401165,7.86749731282026e-32,9.85758782417639,0.00713245997088792,0.0201634461162453,0.0181910421800261,0.0215147550516063,0.0359084846619473,0.0197075208913649,0.0203530998885565,0.0166620189626325,0.0276536493750405,0.0253027848491861,0.0194372787809707,0.0180636332535067,98,264,251,296,350,283,347,239,427,328,324,264
CES2,-2.8,0.704863099374566,0.0295214439266161,4.20456398809395e-36,10.8914268921438,0.0042212518195051,0.00221492400519361,0.00500072474271634,0.00516063381305422,0.00451420950035908,0.00229805013927577,0.00340195905918236,0.00634411600669269,0.00433909720873,0.0140399598858289,0.00437938688583598,0.00307902839548409,58,29,69,71,44,33,58,91,67,182,73,45
CETN2,-10.7,0.0866900862068962,0.00315872334985888,0.0056891159279959,2.07568315777632,0.00181950509461427,0.00274956083403345,0.00413103348311349,0.00457915394679459,0.00605314455729968,0.00424791086350975,0.0056894832541498,0.00446179587283882,0.00569911275176478,0.00601712566535524,0.00449937008818765,0.00390010263427985,25,36,57,63,59,61,97,64,88,78,75,57
CETN3,-1.5,0.846525831600832,0.0295214439266161,3.03298564001434e-06,3.19163357481988,0.00356622998544396,0.00297869090353624,0.00391361066821278,0.00443378398022968,0.00400123114804555,0.00383008356545961,0.00175963399612881,0.00592582264361406,0.00297908166569523,0.00732855048985574,0.00317955486231928,0.00280533698255217,49,39,54,61,39,55,30,85,46,95,53,41
CFAP20,-11.5,0.0612401528512639,0.00218514160828326,1.67441982957141e-10,4.43218857357167,0.00662299854439592,0.0113037500954709,0.0151471227714161,0.0199883704026748,0.0211347081153175,0.0146935933147632,0.0167165229632237,0.0152677077523703,0.0171621009002008,0.0187456607266836,0.0164376987221789,0.016832021895313,91,148,209,275,206,211,285,219,265,243,274,246
CFAP57,1.55,0.840814658320292,0.0295100873411471,0.0439269924359486,1.70008017116709,0.000291120815138282,0,0,0,0,0,0,6.97155605131065e-05,0.000388575869438508,0,0,0,4,0,0,0,0,0,0,1,6,0,0,0
CFAP97,-8.1,0.216087041733917,0.017405460052705,0.00201933685482479,2.24756321083571,0.000800582241630277,0.00259680745436493,0.00253659950717495,0.00370693414740515,0.0048219965117472,0.00229805013927577,0.00387119479148337,0.00230061349693252,0.00336765753513374,0.00385713183676618,0.00359949607055012,0.00205268559698939,11,34,35,51,47,33,66,33,52,50,60,30
CFD,-12.35,0.0404439890710377,0.00218514160828326,9.78873090847925e-40,11.7620141431348,0.147307132459971,0.278469411135721,0.238005508044644,0.348815234772496,0.332922950651483,0.246378830083565,0.288462666432049,0.302077523703291,0.343760119163267,0.355318984802901,0.293598896154538,0.339240506329114,2024,3646,3284,4799,3245,3538,4918,4333,5308,4606,4894,4958
CFDP1,-0.1,0.989120812611429,0.0295214439266161,2.6674978134701e-06,3.20896970770384,0.0079330422125182,0.0158863514855266,0.0121032033628062,0.0124291321412996,0.0148763722170924,0.00779944289693593,0.0107924218429233,0.00976017847183491,0.0116572760831552,0.0153513847103294,0.0110384546163537,0.0151214505644885,109,208,167,171,145,112,184,140,180,199,184,221
CFL1,-11.5,0.0612401528512639,0.00218514160828326,1.45872702737617e-45,13.149552735382,0.169723435225619,0.285419689910639,0.275547180750833,0.420482628288995,0.35785369857392,0.248607242339833,0.313684087043228,0.304587283881762,0.362411760896315,0.398904574558358,0.360429539864419,0.336982552172426,2332,3737,3802,5785,3488,3570,5348,4369,5596,5171,6008,4925
CFL2,-1.6,0.835136387434555,0.0295214439266161,0.0358243299373515,1.74060804430073,0,0.000763766898342626,0.000507319901434991,0.000290739933129815,0.00133374371601518,0.000766016713091922,0.000351926799225761,0,0.000129525289812836,0.000539998457147265,0.000539924410582519,0.000547382825863838,0,10,7,4,13,11,6,0,2,7,9,8
CFP,-1.3,0.87056186466783,0.0295214439266161,0.000805578715128775,2.39288409667535,0.00262008733624454,0.00565187504773543,0.00587041600231918,0.00690507341183311,0.00759207961424028,0.00383008356545961,0.00369523139187049,0.00397378694924707,0.0050514863027006,0.00593998302861992,0.00467934489171516,0.00383167978104687,36,74,81,95,74,55,63,57,78,77,78,56
CHAC2,-11.15,0.0712576671694318,0.00218514160828326,0.00562609955118182,2.07762135695845,0.00116448326055313,0.000916520278011151,0.00115958834613712,0.00181712458206135,0.00215450907971684,0.00215877437325905,0.0015250161299783,0.00146402677077524,0.0025257431513503,0.0039342744735015,0.00191973123762673,0.00143687991789258,16,12,16,25,21,31,26,21,39,51,32,21
CHAF1A,-4.95,0.478117912840694,0.0295214439266161,0.00180384821819577,2.26553611214199,0.000291120815138282,0.00030550675933705,0.0014494854326714,0.000654164849542085,0.000923361034164358,0.000278551532033426,0.000351926799225761,0.000418293363078639,0.00148954083284761,0.00169713800817712,0.00143979842822005,0.00164214847759152,4,4,20,9,9,4,6,6,23,22,24,24
CHAF1B,-11.6,0.0587745952677458,0.00218514160828326,7.71044901405085e-13,5.070352276532,0.000509461426491994,0.00152753379668525,0.00123206261777069,0.00232591946503852,0.00543757053452344,0.0011142061281337,0.00252214206111795,0.00250976017847184,0.00310860695550806,0.00501427138779603,0.00257963885056092,0.00198426274375641,7,20,17,32,53,16,43,36,48,65,43,29
CHAMP1,-4.85,0.487420621225194,0.0295214439266161,1.1544293819243e-06,3.32067672237634,0.00393013100436681,0.00672114870541511,0.0119582548195391,0.00930367786015409,0.0121062891145994,0.00710306406685237,0.00979529591178368,0.00822643614054657,0.0118515640178745,0.00956568695518013,0.00929869818225449,0.0081423195347246,54,88,165,128,118,102,167,118,183,124,155,119
CHCHD1,-11.25,0.0685007874015751,0.00218514160828326,3.98116762605737e-21,7.21768742062437,0.00524017467248908,0.00985259298861987,0.0092042324974634,0.0130832969908417,0.0179542423309736,0.00891364902506964,0.00932606017948267,0.0131762409369771,0.0147658830386633,0.0173570932654478,0.0139780430739696,0.0197057817310982,72,129,127,180,175,128,159,189,228,225,233,288
CHCHD2,-11.4,0.0640408049189489,0.00218514160828326,6.22785740404622e-58,16.0701926077208,0.072197962154294,0.181547391736042,0.147847514132483,0.21325774095072,0.249717861906228,0.159679665738162,0.194322247639158,0.158742331288344,0.216631047211968,0.218467947234436,0.187953686483892,0.219226821758467,992,2377,2040,2934,2434,2293,3313,2277,3345,2832,3133,3204
CHCHD3,-9.75,0.126688365194463,0.00662755571289021,2.57455224126394e-28,9.00183224825175,0.00902474526928676,0.0210799663942565,0.0209450645021018,0.025149004215729,0.0396019287986047,0.0239554317548747,0.0185934658924277,0.019659788064696,0.0266174470565378,0.02622849649001,0.0255564221009059,0.0268217584673281,124,276,289,346,386,344,317,282,411,340,426,392
CHCHD4,-13.3,0.0249749373433588,0.00218514160828326,1.59954708106338e-09,4.15746013019623,0.00443959243085881,0.00519361490872986,0.00500072474271634,0.00988515772641372,0.0135426285010773,0.00863509749303621,0.00768373511642912,0.00683212493028444,0.00854866912764717,0.0084856900408856,0.00989861419401284,0.00827916524119056,61,68,69,136,132,124,131,98,132,110,165,121
CHCHD5,-7.65,0.246119667235495,0.0211052275401165,0.000125339649206323,2.67302244690289,0.00407569141193595,0.00824868250210036,0.00768227279315843,0.00799534816106992,0.0126192674669129,0.00752089136490251,0.0080943163821925,0.00899330730619074,0.0108153616993718,0.01072282650621,0.00911872337872698,0.00957919945261717,56,108,106,110,123,108,138,129,167,139,152,140
CHCHD7,-4.75,0.498274345102506,0.0295214439266161,0.002111481152213,2.24041110152289,0.00451237263464338,0.00947070953944856,0.00833454123786056,0.0101758976595435,0.00923361034164358,0.00696378830083566,0.00533755645492404,0.00871444506413832,0.00764199209895732,0.01072282650621,0.00959865618813366,0.00868970236058844,62,124,115,140,90,100,91,125,118,139,160,127
CHD1L,-7.1,0.286380229616657,0.026580967493877,1.54525194167825e-19,6.81448961130137,0.00604075691411936,0.0122966470633163,0.0130453688940426,0.0141735717400785,0.0251359392633631,0.010933147632312,0.0120241656402135,0.0138733965421082,0.0120458519525937,0.0154285273470647,0.0126582278481013,0.0143003763256928,83,161,180,195,245,157,205,199,186,200,211,209
CHD2,-6.45,0.339706080482184,0.0295214439266161,0.000117948244752101,2.68205933251845,0.000218340611353712,0.000381883449171313,0.00195680533410639,0.00159906963221398,0.00297527444341849,0.00125348189415042,0.000879816998064403,0.00202175125488009,0.00097143967359627,0.000771426367353236,0.00125982362469254,0.00116318850496066,3,5,27,22,29,18,15,29,15,10,21,17
CHD4,-3.6,0.618456418284283,0.0295214439266161,7.66582271597677e-05,2.74407048599225,0.00516739446870451,0.0132895440311617,0.0103638208436005,0.0130106120075592,0.0140556068533908,0.00884401114206128,0.010851076309461,0.010457334076966,0.01301729162619,0.0119571086939752,0.0101385805987162,0.00964762230585015,71,174,143,179,137,127,185,150,201,155,169,141
CHD7,-7.1,0.286380229616657,0.026580967493877,0.0311291653880729,1.76819801239184,0,0.000381883449171313,0.00014494854326714,0.000290739933129815,0.000102595670462706,0.000766016713091922,0.000234617866150507,0.000278862242052426,0.00123049025322194,0.000385713183676618,0.000239966404703342,0.000410537119397879,0,5,2,4,1,11,4,4,19,5,4,6
CHEK1,-9.15,0.156303423680457,0.00930870325128671,0.000426535094008434,2.49050674074227,0.00145560407569141,0.00381883449171313,0.00405855921147992,0.00465183893007705,0.00584795321637427,0.00501392757660167,0.00580679218722506,0.00376464026770775,0.00284955637588239,0.00601712566535524,0.00617913492111104,0.00492644543277455,20,50,56,64,57,72,99,54,44,78,103,72
CHEK2,-9.25,0.151638677589233,0.0087491936863891,1.13569276664114e-11,4.75416019789827,0.00807860262008734,0.018330405560223,0.0157993912161183,0.0189707806367205,0.0233918128654971,0.0167827298050139,0.0167751774297613,0.0186837702175125,0.020141182565896,0.02622849649001,0.020037194792729,0.017037290455012,111,240,218,261,228,241,286,268,311,340,334,249
CHERP,-9.95,0.117597438560055,0.00563967397536172,1.92234990438226e-89,23.3339059684149,0.00829694323144105,0.0024440540746964,0.00376866212494564,0.0182439308038959,0.00502718785267262,0.00522284122562674,0.00950202357909555,0.0199386503067485,0.00466291043326209,0.0145799583429762,0.0227368168456416,0.00971604515908313,114,32,52,251,49,75,162,286,72,189,379,142
CHFR,-9.1,0.15867869222097,0.0095782143871457,3.03510436533603e-40,11.8835717397623,0.00131004366812227,0.0036660811120446,0.00297144513697637,0.00327082424771042,0.011901097773674,0.00410863509749304,0.0030500322599566,0.00362520914668154,0.00343242018004015,0.0111085396898866,0.00569920211170436,0.00520013684570647,18,48,41,45,116,59,52,52,53,144,95,76
CHI3L1,-12.15,0.0453655256723721,0.00218514160828326,6.98273899620509e-47,13.4630021923207,0.391266375545852,0.741694034980524,0.709523119292651,1.02078790521878,0.897712116548682,0.723259052924791,0.786439087336501,0.851784718349136,1.01832782850852,0.920928797346293,0.812946187533745,0.756483065343825,5376,9711,9790,14044,8750,10386,13408,12218,15724,11938,13551,11056
CHIC2,-13.15,0.0268157894736832,0.00218514160828326,0.028626530865758,1.78423047727918,0.00203784570596798,0.00198579393569083,0.00152195970430497,0.00276202936473325,0.00410382681850826,0.00306406685236769,0.00340195905918236,0.00341606246514222,0.00278479373097597,0.00416570238370747,0.00455936168936349,0.00431063975367773,28,26,21,38,40,44,58,49,43,54,76,63
CHID1,-13.05,0.0283324742268036,0.00218514160828326,2.23120765849971e-32,9.99031261552071,0.0136098981077147,0.0233712670892843,0.0202927960573996,0.0339438871929059,0.0419616292192469,0.0257660167130919,0.0302070502668778,0.024191299498048,0.0369147075966582,0.0413484532901335,0.0362949187113804,0.0282586383852207,187,306,280,467,409,370,515,347,570,536,605,413
CHKB,-5.8,0.396333684893721,0.0295214439266161,0.000167794174409693,2.62988728531032,0.00385735080058224,0.00977621629878561,0.00782722133642557,0.00988515772641372,0.0120036934441367,0.00668523676880223,0.00791835298257962,0.00815672058003346,0.00984392202577553,0.0100285427755921,0.00875877377167197,0.0104686965446459,53,128,108,136,117,96,135,117,152,130,146,153
CHMP2A,-6.15,0.365150714042843,0.0295214439266161,4.63346483876872e-30,9.42816497110288,0.0189956331877729,0.0436110898953639,0.0358022901869836,0.0454281145515337,0.0542731096747717,0.0318245125348189,0.0426417971728547,0.0324874511991076,0.0414480927401075,0.0592455450127285,0.0383946247525346,0.0404379062606911,261,571,494,625,529,457,727,466,640,768,640,591
CHMP3,-11.35,0.065612390350877,0.00218514160828326,4.44833977564263e-06,3.13945802666343,0.00327510917030568,0.00901244940044298,0.00681258153355559,0.0111208024422154,0.011182928080435,0.00772980501392758,0.0112616575752244,0.0108059118795315,0.0104915484748397,0.0101828280490627,0.0107384966104745,0.00903181662675333,45,118,94,153,109,111,192,155,162,132,179,132
CHMP4A,0.8,0.922137559335443,0.0295100873411471,0.0238260213571569,1.81945211550367,0,0,0.00021742281490071,0,0,0,5.86544665376268e-05,0,0.000129525289812836,0.000539998457147265,5.99916011758354e-05,0,0,0,3,0,0,0,1,0,2,7,1,0
CHMP4B,-11,0.0763035288507391,0.00218514160828326,0.0185059883901016,1.866953341483,0,0.000458260139005575,0.000434845629801421,0.00123564471580172,0.000718169693238945,0.000626740947075209,0.00181828846266643,0.00146402677077524,0.000712389093970598,0.00138856746123582,0.0010198572199892,0.000547382825863838,0,6,6,17,7,9,31,21,11,18,17,8
CHMP5,-13.1,0.0277924354243546,0.00218514160828326,0.0192498943112176,1.85961290769214,0.0054585152838428,0.00565187504773543,0.00543557037251776,0.00828608809419974,0.00913101467118088,0.00759052924791086,0.00674526365182709,0.00752928053541551,0.0097143967359627,0.010491398596004,0.00791889135521027,0.0078002052685597,75,74,75,114,89,109,115,108,150,136,132,114
CHMP6,-10.7,0.0866900862068962,0.00315872334985888,0.000533918712235258,2.45605811643659,0.0042212518195051,0.00885969602077446,0.00978402667053196,0.0120657072248873,0.011901097773674,0.00988857938718663,0.0106751129098481,0.00913273842721696,0.0113982255035296,0.0111085396898866,0.00869878217049613,0.0120424221690044,58,116,135,166,116,142,182,131,176,144,145,176
CHORDC1,-8.8,0.17354978980557,0.0118086280639997,2.25406145218748e-06,3.23123340162704,0.000873362445414847,0.00290231421370198,0.00253659950717495,0.00399767408053496,0.0062583358982251,0.00194986072423398,0.00469235732301015,0.00327663134411601,0.00446862249854284,0.00331713337961892,0.00293958845761593,0.00321587410195005,12,38,35,55,61,28,80,47,69,43,49,47
CHP1,-3.9,0.585036271099085,0.0295214439266161,3.01987683664372e-34,10.4437397528986,0.00640465793304221,0.00786679905292905,0.0121032033628062,0.0213693850850414,0.0104647583871961,0.00550139275766017,0.00563082878761218,0.0128973786949247,0.0154782721326339,0.0118799660572398,0.00827884096226528,0.0078002052685597,88,103,167,294,102,79,96,185,239,154,138,114
CHTF18,-2,0.791071528827467,0.0295214439266161,8.37179369806631e-33,10.0935262229988,0.00480349344978166,0.000763766898342626,0.000434845629801421,0.000218054949847362,0.00205191340925413,0.000557103064066852,0.000997125931139656,0.00341606246514222,0.00064762644906418,0.00570855511841395,0.00149979002939588,0.00157372562435854,66,10,6,3,20,8,17,49,10,74,25,23
CHTF8,-11.85,0.0525920590302177,0.00218514160828326,6.73830379138113e-42,12.2789687942929,0.00553129548762737,0.00404796456121592,0.0048557761994492,0.0183893007704608,0.0144659895352416,0.00584958217270195,0.00563082878761218,0.00662297824874512,0.00822485590311508,0.0138856746123582,0.00833883256344112,0.0124529592884023,76,53,67,253,141,84,96,95,127,180,139,182
CHTOP,-13.2,0.0260866388308996,0.00218514160828326,9.62247724367401e-30,9.3501791435173,0.0120815138282387,0.0252043076453067,0.0233367154660096,0.0359790667248146,0.0461680517082179,0.0287604456824513,0.0278022171388351,0.034021193530396,0.0352308788290914,0.03695132299622,0.0347351370808087,0.0266164899076291,166,330,322,495,450,413,474,488,544,479,579,389
CHURC1-FNTB,-2.6,0.725511189367261,0.0295214439266161,3.3470682281574e-21,7.2367044091821,0.000145560407569141,0,0,0.000363424916412269,0,6.96378830083565e-05,0,0.00174288901282766,0,0,5.99916011758354e-05,6.84228532329798e-05,2,0,0,5,0,1,0,25,0,0,1,1
CIAO1,-10.3,0.102968940548781,0.00430628500330708,3.86907485824885e-06,3.15843640085943,0.00240174672489083,0.00702665546475216,0.00688505580518916,0.00792266317778747,0.0103621627167334,0.00661559888579387,0.00756642618335386,0.00773842721695482,0.0104267858299333,0.0097971148653861,0.00755894174815526,0.00691070817653096,33,92,95,109,101,95,129,111,161,127,126,101
CIAPIN1,-11.35,0.065612390350877,0.00218514160828326,0.000819385624012419,2.39022571313876,0.00283842794759825,0.00588100511723822,0.00695753007682273,0.00959441779328391,0.00892582333025546,0.00647632311977716,0.00762508064989149,0.00829615170105968,0.00822485590311508,0.00825426213067963,0.00857879896814446,0.00910023947998631,39,77,96,132,87,93,130,119,127,107,143,133
CIB1,-13.45,0.0220205223880595,0.00218514160828326,1.21145399724633e-47,13.6452949195325,0.0165211062590975,0.0287176353776827,0.0302217712711987,0.0468818142171827,0.0598132758797579,0.033008356545961,0.0418792891078656,0.0441299498047964,0.0463700537529953,0.0599398287433464,0.049193112964185,0.0515224084844338,227,376,417,645,583,474,714,633,716,777,820,753
CINP,-12.05,0.0478830364058862,0.00218514160828326,9.88778452218153e-11,4.49609983254431,0.00363901018922853,0.00771404567326052,0.00695753007682273,0.0101032126762611,0.0145685852057043,0.00905292479108635,0.00950202357909555,0.00662297824874512,0.00835438119292792,0.0124971071511224,0.00959865618813366,0.00910023947998631,50,101,96,139,142,130,162,95,129,162,160,133
CIPC,-7.95,0.225377942165434,0.0182662276319004,0.00207816176680593,2.24295819517368,0.000291120815138282,0.000152753379668525,0.00014494854326714,0.000363424916412269,0.000307787011388119,0.000139275766016713,0.000645199131913895,0.000697155605131065,0.00110096496340911,0.00154285273470647,0.000179974803527506,0.000889497092028738,4,2,2,5,3,2,11,10,17,20,3,13
CIR1,-5.95,0.381642491749175,0.0295214439266161,0.0369184058024199,1.73462819123929,0.00560407569141194,0.00962346291911709,0.0108711407450355,0.0112661724087803,0.011182928080435,0.00905292479108635,0.0126107103055898,0.0105967651979922,0.0104915484748397,0.0121113939674458,0.00947867298578199,0.00862127950735546,77,126,150,155,109,130,215,152,162,157,158,126
CIRBP,-13.5,0.0151467661691541,0.00218514160828326,8.69953815178268e-30,9.36110485344977,0.0134643377001456,0.0254334377148094,0.0231192926511089,0.0354702718418375,0.0453472863445163,0.0280640668523677,0.0346061352571998,0.0296291132180703,0.0385337737193187,0.0435084471187225,0.0347351370808087,0.0355114608279165,185,333,319,488,442,403,590,425,595,564,579,519
CIRH1A,-12.05,0.0478830364058862,0.00218514160828326,0.000117126349191861,2.68321548402424,0.00101892285298399,0.0030550675933705,0.0028989708653428,0.00443378398022968,0.00533497486406074,0.0032033426183844,0.00434043052378439,0.00341606246514222,0.00375623340457224,0.00586284039188459,0.00563921051052853,0.00478959972630859,14,40,40,61,52,46,74,49,58,76,94,70
CISD1,-10.35,0.100882682643989,0.00419343525106508,8.72563831289729e-06,3.04841384695436,0.00262008733624454,0.00389521118154739,0.0028989708653428,0.00465183893007705,0.00554016620498615,0.00389972144846797,0.0030500322599566,0.00481037367540435,0.00550482481704553,0.00786854894700301,0.00443937848701182,0.00697913102976394,36,51,40,64,54,56,52,69,85,102,74,102
CISD2,-10.8,0.0831688948306593,0.00315872334985888,2.68071956551883e-06,3.20829035162188,0.00589519650655022,0.0125257771328191,0.00985650094216553,0.0127925570577119,0.017133476967272,0.0121866295264624,0.0126107103055898,0.0127579475738985,0.0161258985816981,0.0149656715266528,0.013858059871618,0.0129319192610332,81,164,136,176,167,175,215,183,249,194,231,189
CISD3,-11.3,0.0668246926777127,0.00218514160828326,9.54110297694217e-13,5.04571181622647,0.00487627365356623,0.012220270373482,0.0103638208436005,0.0186800407035906,0.0177490509900482,0.011142061281337,0.0127866737052027,0.0126185164528723,0.0153487468428211,0.0169713800817712,0.0137980682704421,0.0143003763256928,67,160,143,257,173,160,218,181,237,220,230,209
CIT,-5.45,0.429538700170622,0.0295214439266161,0.000198115552063234,2.60518343082694,0.000218340611353712,0.000229130069502788,0,0.000436109899694723,0.000410382681850826,0,0.000234617866150507,0.00139431121026213,6.4762644906418e-05,0.000308570546941294,0.000179974803527506,0.000273691412931919,3,3,0,6,4,0,4,20,1,4,3,4
CITED2,1.75,0.81896651478224,0.0295100873411471,0,121.534537457228,0.0681950509461427,0.00695027877491789,0.0183359907232932,0.0838057857246693,0.00512978352313532,0.00334261838440111,0.00299137779341897,0.0667177914110429,0.00595816333139045,0.0654940985882897,0.0777491151238827,0.0120424221690044,937,91,253,1153,50,48,51,957,92,849,1296,176
CITED4,5.95,0.381642491749175,0.0295100873411471,3.64089371550178e-19,6.71994118114085,0.00225618631732169,0.000992896967845413,0.000434845629801421,0.000508794882977177,0.000102595670462706,6.96378830083565e-05,0.000410581265763388,0.00348577802565533,0.000582863804157762,0.000385713183676618,0.000419941208230848,0.0010263427984947,31,13,6,7,1,1,7,50,9,5,7,15
CIZ1,-9.15,0.156303423680457,0.00930870325128671,2.74926626608628e-24,8.00802833753537,0.000655021834061135,0.00137478041701673,0.00115958834613712,0.00290739933129815,0.0016415307274033,0.00125348189415042,0.0015250161299783,0.00390407138873397,0.00110096496340911,0.00624855357556121,0.00533925250464935,0.00164214847759152,9,18,16,40,16,18,26,56,17,81,89,24
CKAP2,-7.2,0.279201049297169,0.0256735918483683,2.76783852088744e-22,7.5082212043321,0.0153566229985444,0.0345986404949209,0.0231917669227424,0.0332170373600814,0.0422694162306351,0.0274373259052925,0.0262185465423192,0.0278165086447295,0.0346480150249336,0.0416570238370748,0.0278361029455876,0.026958604173794,211,453,320,457,412,394,447,399,535,540,464,394
CKAP5,-6.6,0.326221669980119,0.0295214439266161,4.31771378246668e-46,13.2750297202172,0.00342066957787482,0.00221492400519361,0.00246412523554138,0.0123564471580172,0.009438801682569,0.00215877437325905,0.00533755645492404,0.0042526491912995,0.00207240463700538,0.00362570392656021,0.00245965564820925,0.00314745124871707,47,29,34,170,92,31,91,61,32,47,41,46
CKB,-11.15,0.0712576671694318,0.00218514160828326,1.11523451714799e-20,7.10440847684932,0.00720524017467249,0.0173375085923776,0.0126829975358748,0.0210786451519116,0.0272904483430799,0.0167130919220056,0.021056953487008,0.0142916899051868,0.0220840619130885,0.0235285042042737,0.0201571779950807,0.0167635990420801,99,227,175,290,266,240,359,205,341,305,336,245
CKS1B,-5.05,0.468223845359304,0.0295214439266161,2.3893993039079e-14,5.47301964725728,0.012372634643377,0.0266554647521576,0.0245687780837803,0.0257304840819887,0.0263670873089156,0.018941504178273,0.019180010557804,0.0246095928611266,0.0346480150249336,0.0289284887757464,0.0288559601655768,0.0258638385220664,170,349,339,354,257,272,327,353,535,375,481,378
CKS2,-4.2,0.555434486443168,0.0295214439266161,3.63170674549332e-26,8.47269436154143,0.0105531295487627,0.032001833040556,0.0270329033193216,0.0321994475941271,0.038781163434903,0.0185933147632312,0.0302070502668778,0.0246095928611266,0.0361375558577812,0.0337113322533364,0.0271761953326534,0.027027027027027,145,419,373,443,378,267,515,353,558,437,453,395
CLASRP,-7.95,0.225377942165434,0.0182662276319004,2.98723793512554e-21,7.24930288374193,0.00625909752547307,0.00259680745436493,0.00253659950717495,0.00596016862916122,0.00430901815943367,0.00396935933147632,0.00504428412223591,0.0114333519241495,0.00284955637588239,0.00863997531435624,0.00839882416461695,0.00704755388299692,86,34,35,82,42,57,86,164,44,112,140,103
CLCN6,-2.6,0.725511189367261,0.0295214439266161,0.00096476003195101,2.36475713205904,0,0,0.000869691259602841,0.000145369966564908,0,0.000348189415041783,0.000117308933075254,0.000976017847183491,0.000388575869438508,7.71426367353236e-05,0.000239966404703342,0.00013684570646596,0,0,12,2,0,5,2,14,6,1,4,2
CLEC11A,-11.25,0.0685007874015751,0.00218514160828326,4.6806222774369e-72,19.3530493617193,0.0700145560407569,0.148705415107309,0.147122771416147,0.216964675098125,0.232071406586642,0.123537604456825,0.152970848730131,0.212005019520357,0.221164432355417,0.212296536295611,0.167076609274702,0.194594594594595,962,1947,2030,2985,2262,1774,2608,3041,3415,2752,2785,2844
CLEC5A,-11.25,0.0685007874015751,0.00218514160828326,0.010329530547084,1.97177127464664,7.27802037845706e-05,0.000381883449171313,0.00021742281490071,0.00130832969908417,0.000512978352313532,0.000417827298050139,0.00175963399612881,0.000906302286670385,0.00097143967359627,0.000462855820411942,0.000599916011758354,0.000684228532329798,1,5,3,18,5,6,30,13,15,6,10,10
CLIC1,-13.5,0.0151467661691541,0.00218514160828326,7.20387291843771e-89,23.2002620432976,0.0838427947598253,0.143588176888414,0.142991737933034,0.241822939380724,0.292705447830102,0.174094707520891,0.220306176315326,0.267010596765198,0.258662003756233,0.270384941757309,0.221488991541184,0.214163530619227,1152,1880,1973,3327,2853,2500,3756,3830,3994,3505,3692,3130
CLINT1,-8.95,0.166257150640153,0.0106154119381386,1.70140653810897e-09,4.14980012775916,0.00393013100436681,0.0101580997479569,0.007754747064792,0.0108300625090856,0.0127218631373756,0.00633704735376045,0.00985395037832131,0.0122002230897936,0.00945534615633702,0.0142713877960349,0.0111584378187054,0.0110845022237427,54,133,107,149,124,91,168,175,146,185,186,162
CLN3,-9.8,0.124034620505992,0.00662755571289021,3.00250093874712e-05,2.87714845249205,0.00101892285298399,0.00313144428320477,0.00253659950717495,0.0037796191306876,0.00574535754591156,0.00215877437325905,0.00217021526189219,0.00446179587283882,0.00356194546985299,0.00416570238370747,0.00395944567760514,0.00485802257954157,14,41,35,52,56,31,37,64,55,54,66,71
CLN6,-11.15,0.0712576671694318,0.00218514160828326,1.26706800434216e-16,6.0673973318041,0.00516739446870451,0.00397158787138165,0.00420350775474706,0.00995784270969618,0.00974658869395711,0.00445682451253482,0.00680391811836471,0.0123396542108199,0.00809533061330225,0.0106456838694747,0.00527926090347351,0.0057475196715703,71,52,58,137,95,64,116,177,125,138,88,84
CLNS1A,2.65,0.720064860239589,0.0295100873411471,7.60091374324004e-07,3.37572003488622,0.00771470160116448,0.0150462078973497,0.0155819684012176,0.0127198720744294,0.0144659895352416,0.00807799442896936,0.0124347469059769,0.00892359174567764,0.0125639531118451,0.0118799660572398,0.0116383706281121,0.0166267533356141,106,197,215,175,141,116,212,128,194,154,194,243
CLOCK,-3.95,0.579712019168502,0.0295214439266161,0.0100209449467969,1.97738114153343,7.27802037845706e-05,0.000687390208508363,0.00014494854326714,0.000581479866259631,0.000512978352313532,0.00118384401114206,0.000117308933075254,0,0.000194287934719254,0.000462855820411942,0.00107984882116504,0.000889497092028738,1,9,2,8,5,17,2,0,3,6,18,13
CLPP,-11.35,0.065612390350877,0.00218514160828326,1.95779822957977e-24,8.04442419067332,0.02117903930131,0.0407851523714962,0.0458762139440499,0.0548771623782527,0.0637119113573407,0.0396935933147632,0.0488005161593055,0.0492889012827663,0.0578330419014313,0.0575484070045514,0.0503929449877017,0.0495381457406774,291,534,633,755,621,570,832,707,893,746,840,724
CLPTM1,-11.15,0.0712576671694318,0.00218514160828326,0.00437449508453627,2.11984390451424,0.00101892285298399,0.00259680745436493,0.00166690824757211,0.0047245239133595,0.00389863547758285,0.00194986072423398,0.00387119479148337,0.00278862242052426,0.00304384431060165,0.00339427601635424,0.00329953806467095,0.00362641122134793,14,34,23,65,38,28,66,40,47,44,55,53
CLPX,-6.55,0.330345443128812,0.0295214439266161,0.000934157024310502,2.36993085309191,0.00101892285298399,0.000611013518674101,0.000869691259602841,0.000290739933129815,0.0015389350569406,0.00264623955431755,0.00146636166344067,0.000836586726157278,0.00097143967359627,0.00254570701226568,0.00107984882116504,0.0017105713308245,14,8,12,4,15,38,25,12,15,33,18,25
CLSPN,-8.65,0.182478655419223,0.0125397241217333,2.2048793677087e-16,6.005155250672,0.00378457059679767,0.0106163598869625,0.010291346571967,0.0132286669574066,0.0182620293423618,0.00898328690807799,0.0100885682444718,0.00982989403234802,0.0141830192345055,0.0165856668980946,0.0128981942528046,0.0124529592884023,52,139,142,182,178,129,172,141,219,215,215,182
CLTA,-12.4,0.039462770970783,0.00218514160828326,1.30727782923026e-48,13.8753027359604,0.0722707423580786,0.122126327044986,0.140962458327294,0.177205989242622,0.213193803221504,0.131963788300836,0.155141063992023,0.151840490797546,0.187746907583706,0.189153745275013,0.148119263303138,0.151282928498118,993,1599,1945,2438,2078,1895,2645,2178,2899,2452,2469,2211
CLTB,-12.4,0.039462770970783,0.00218514160828326,1.75436319340122e-06,3.26486527139799,0.00203784570596798,0.00252043076453067,0.00355123931004493,0.00501526384648932,0.00820765363701652,0.00341225626740947,0.00445773945685964,0.0043223647518126,0.00524577423741986,0.00586284039188459,0.00521926930229768,0.0054054054054054,28,33,49,69,80,49,76,62,81,76,87,79
CLTC,-9.25,0.151638677589233,0.0087491936863891,4.77639433023062e-16,5.91767503050005,0.000727802037845706,0.00030550675933705,0.00101463980286998,0.00152638464893153,0.00133374371601518,0.00125348189415042,0.000410581265763388,0.00383435582822086,0.00168382876756687,0.00439713029391345,0.00119983202351671,0.00123161135819364,10,4,14,21,13,18,7,55,26,57,20,18
CLUAP1,-8.85,0.170795140732873,0.0112088457311904,0.0248418582875319,1.81139296718287,0.000873362445414847,0.000763766898342626,0.00137701116103783,0.00232591946503852,0.00277008310249307,0.00181058495821727,0.00140770719690304,0.0010457334076966,0.00272003108606956,0.0013114248245005,0.00119983202351671,0.00109476565172768,12,10,19,32,27,26,24,15,42,17,20,16
CLUH,-1.95,0.796597278984728,0.0295214439266161,0.0495124868839194,1.67586071170166,0,7.63766898342626e-05,0.00021742281490071,0.000218054949847362,0.000102595670462706,0,0.000469235732301015,0.000697155605131065,0,0.000462855820411942,0,6.84228532329798e-05,0,1,3,3,1,0,8,10,0,6,0,1
CLYBL,-11.15,0.0712576671694318,0.00218514160828326,0.000314867527843587,2.53652303813559,0.00109170305676856,0.00252043076453067,0.00159443397593854,0.00465183893007705,0.00369344413665743,0.00174094707520891,0.00299137779341897,0.00369492470719465,0.00317336960041448,0.00416570238370747,0.00245965564820925,0.00437906260691071,15,33,22,64,36,25,51,53,49,54,41,64
CMAS,-12.75,0.0329886649874047,0.00218514160828326,6.60526723308612e-08,3.69108604387355,0.00327510917030568,0.00710303215458642,0.00652268444702131,0.0114842273586277,0.0103621627167334,0.00731197771587744,0.0093847146460203,0.0121305075292805,0.0110096496340911,0.00995140013885674,0.00929869818225449,0.00800547382825864,45,93,90,158,101,105,160,174,170,129,155,117
CMC2,-13,0.028712121212122,0.00218514160828326,1.66701020306613e-09,4.15238286307101,0.00676855895196507,0.0113037500954709,0.0100014494854327,0.0148277365896206,0.0157997332512568,0.013857938718663,0.0123760924394393,0.011154489682097,0.0164497118062302,0.0191313739103603,0.0148779170916072,0.0166951761888471,93,148,138,204,154,199,211,160,254,248,248,244
CMPK1,-4.1,0.565248119804724,0.0295214439266161,1.65665001786797e-05,2.96030516326398,0.00152838427947598,0.00412434125105018,0.00442093056964778,0.0047245239133595,0.00656612290961321,0.00327298050139276,0.003929849258021,0.00292805354155047,0.0032381322453209,0.00694283730617912,0.004739336492891,0.00396852548751283,21,54,61,65,64,47,67,42,50,90,79,58
CMSS1,-11.6,0.0587745952677458,0.00218514160828326,9.37164436026629e-40,11.7666130578904,0.0198689956331878,0.0373482013289544,0.0358747644586172,0.0494257886320686,0.061865189289012,0.0362813370473538,0.0362484603202534,0.0417596207473508,0.048960559549252,0.0657255264984957,0.0415141880136781,0.0433800889497092,273,489,495,680,603,521,618,599,756,852,692,634
CMTM1,-4.25,0.550280763030629,0.0295214439266161,0.00323851188197519,2.1700479675764,0,0,0.00014494854326714,0.000290739933129815,0,0,0.000117308933075254,6.97155605131065e-05,0.000194287934719254,0.00084856900408856,0.000299958005879177,0,0,0,2,4,0,0,2,1,3,11,5,0
CMTM6,-10.6,0.090400543251149,0.00325890548422408,4.84843389007818e-12,4.85576937944033,0.00414847161572052,0.00893607271060872,0.00637773590375417,0.01184765227504,0.0155945419103314,0.0105153203342618,0.010851076309461,0.00738984941438929,0.0121753772424066,0.01072282650621,0.0088187653728478,0.00793705097502566,57,117,88,163,152,151,185,106,188,139,147,116
CMTM7,-9.7,0.128875447154471,0.00676793663462855,8.61338312846573e-12,4.78748679174236,0.00647743813682678,0.0134422974108302,0.015002174228149,0.0208605902020643,0.0214424951267057,0.0144846796657382,0.0180655756935891,0.0130368098159509,0.0151544589081018,0.0191313739103603,0.0155378247045414,0.016900444748546,89,176,207,287,209,208,308,187,234,248,259,247
CMTR1,-10.3,0.102968940548781,0.00430628500330708,0.0466124676596233,1.68817694835693,0.000218340611353712,0.000152753379668525,0.000507319901434991,0.00130832969908417,0.000512978352313532,0.000835654596100279,0.00117308933075254,0.000836586726157278,0.000388575869438508,0.0013114248245005,0.00149979002939588,0.000410537119397879,3,2,7,18,5,12,20,12,6,17,25,6
CNBP,-11.5,0.0612401528512639,0.00218514160828326,1.40382341111497e-38,11.4864213177121,0.0240174672489083,0.0536164362636523,0.053775909552109,0.0769733972961186,0.0780753052221196,0.0464484679665738,0.0596515924687665,0.0614194088120469,0.0665112363188913,0.0810769112088251,0.0604115423840662,0.0632227163872734,330,702,742,1059,761,667,1017,881,1027,1051,1007,924
CNIH1,-3.3,0.650055602716469,0.0295214439266161,8.59521336393969e-07,3.35943097442562,0.00385735080058224,0.00947070953944856,0.0114509349181041,0.00959441779328391,0.0132348414896891,0.00870473537604457,0.0101472227110094,0.00948131622978249,0.00984392202577553,0.0143485304327702,0.0111584378187054,0.00957919945261717,53,124,158,132,129,125,173,136,152,186,186,140
CNIH4,-11.6,0.0587745952677458,0.00218514160828326,1.11108306717626e-16,6.08214140560486,0.00997088791848617,0.0228366302604445,0.0211624873170025,0.0292193632795464,0.0331384015594542,0.0256963788300836,0.0263945099419321,0.0201477969882878,0.0278479373097597,0.0289284887757464,0.030235766992621,0.0255217242559015,137,299,292,402,323,369,450,289,430,375,504,373
CNN2,-6.6,0.326221669980119,0.0295214439266161,1.23992415268804e-50,14.3526455990875,0.0450509461426492,0.0539219430229894,0.0442093056964778,0.0718127634830644,0.0837180670975685,0.0513231197771588,0.0435802686374567,0.079824316787507,0.0879476717829156,0.0748283576332639,0.0553122562841202,0.0396168320218953,619,706,610,988,816,737,743,1145,1358,970,922,579
CNN3,-6,0.377457522859518,0.0295214439266161,0.0323083501097445,1.76092178119767,0.000873362445414847,0.00206217062552509,0.00137701116103783,0.0018898095653438,0.00400123114804555,0.0016016713091922,0.0015250161299783,0.00167317345231456,0.00220192992681821,0.00192856591838309,0.00221968924350591,0.00157372562435854,12,27,19,26,39,23,26,24,34,25,37,23
CNOT1,-10,0.115572708113804,0.00540540718832079,3.23819039391496e-06,3.18279056161614,0.00138282387190684,0.000763766898342626,0.00195680533410639,0.00247128943160343,0.0031804657843439,0.00139275766016713,0.00193559739574169,0.00362520914668154,0.0039505213392915,0.00455141556738409,0.00179974803527506,0.00212110845022237,19,10,27,34,31,20,33,52,61,59,30,31
CNOT10,-4.75,0.498274345102506,0.0295214439266161,0.000549295498484562,2.45173458620434,0.000655021834061135,0.00274956083403345,0.00521814755761705,0.00290739933129815,0.00492459218220991,0.00299442896935933,0.00422312159070913,0.00467094255437814,0.00466291043326209,0.00416570238370747,0.00347951286819845,0.00348956551488197,9,36,72,40,48,43,72,67,72,54,58,51
CNOT2,-8.9,0.168751279288985,0.0106154119381386,0.000968601029648422,2.36413583037185,0.00312954876273654,0.00412434125105018,0.00550804464415133,0.00654164849542085,0.00748948394377757,0.0036908077994429,0.00451639392339727,0.00522866703848299,0.00731817887442523,0.00779140631026768,0.00503929449877017,0.0064317482039001,43,54,76,90,73,53,77,75,113,101,84,94
CNOT3,-3.75,0.602198614465489,0.0295214439266161,5.90061036917367e-77,20.4831745524098,0.00443959243085881,0.00259680745436493,0.00181185679083925,0.0117022823084751,0.00287267877295578,0.0016016713091922,0.00164232506305355,0.0128973786949247,0.00433909720873,0.0123428218776518,0.00791889135521027,0.0013684570646596,61,34,25,161,28,23,28,185,67,160,132,20
CNOT6,3.05,0.677502074196989,0.0295100873411471,7.85111853336629e-05,2.74071218020869,0,0.000229130069502788,0.00028989708653428,0.000145369966564908,0,0,0,0.000906302286670385,6.4762644906418e-05,0.000617141093882589,0,0,0,3,4,2,0,0,0,13,1,8,0,0
CNOT7,-7.95,0.225377942165434,0.0182662276319004,8.21655533684069e-21,7.13788819031005,0.00902474526928676,0.015428091346521,0.0191332077112625,0.0179531908707661,0.027598235354468,0.0159470752089136,0.0188280837585782,0.0145705521472393,0.0218250113334629,0.0282342050451284,0.0180574719539265,0.0244269586041738,124,202,264,247,269,229,321,209,337,366,301,357
CNOT8,-5.65,0.411082509566327,0.0295214439266161,0.0111254798972668,1.95898041182701,0.000655021834061135,0.00137478041701673,0.00181185679083925,0.00239860444832098,0.00359084846619473,0.00118384401114206,0.00129039826382779,0.00160345789180145,0.00136001554303478,0.00231427910205971,0.00131981522586838,0.00198426274375641,9,18,25,33,35,17,22,23,21,30,22,29
CNP,-11.9,0.0513015815959746,0.00218514160828326,1.29191085736576e-18,6.57975972741164,0.00436681222707424,0.00442984801038723,0.00521814755761705,0.0104666375926734,0.0120036934441367,0.00598885793871866,0.00522024752184879,0.00906302286670385,0.0118515640178745,0.0123428218776518,0.00641910132581439,0.00636332535066712,60,58,72,144,117,86,89,130,183,160,107,93
CNPPD1,-9.3,0.148909399940881,0.00843350235054092,0.0216574968883014,1.83776845887854,0.00320232896652111,0.00351332773237608,0.00253659950717495,0.00545137374618404,0.00523237919359803,0.00355153203342618,0.00234617866150507,0.00571667596207474,0.00537529952723269,0.00501427138779603,0.00467934489171516,0.00417379404721177,44,46,35,75,51,51,40,82,83,65,78,61
CNPY2,-13.25,0.0254988636363619,0.00218514160828326,4.44630469062022e-36,10.8854130865536,0.0200145560407569,0.0338348735965783,0.0388462095955936,0.0519697630469545,0.0650456550733559,0.0462395543175487,0.0457504838993489,0.0409230340211935,0.0558253999093323,0.0591684023759932,0.0463135161077449,0.0592541908997605,275,443,536,715,634,664,780,587,862,767,772,866
CNPY3,-11.1,0.0728873274161739,0.00218514160828326,1.70372144533312e-34,10.5044853610921,0.0295487627365357,0.057588024135034,0.052253949847804,0.074792847797645,0.0838206627680312,0.0495125348189415,0.0570707959411109,0.064138315672058,0.0795285279450813,0.0775283499190002,0.0733697282380467,0.0680807389668149,406,754,721,1029,817,711,973,920,1228,1005,1223,995
CNTLN,-8.8,0.17354978980557,0.0118086280639997,0.000454367580553392,2.48073491608437,0.00160116448326055,0.0030550675933705,0.00492825047108277,0.00450646896351214,0.0063609315686878,0.0036908077994429,0.00422312159070913,0.00467094255437814,0.00485719836798135,0.00709712257964977,0.00479932809406683,0.0054054054054054,22,40,68,62,62,53,72,67,75,92,80,79
CNTNAP3B,-9.4,0.143952287185701,0.00808815319061119,0.00273536023031054,2.19781680026875,0,0,0,7.26849832824538e-05,0.000307787011388119,0,0.000175963399612881,6.97155605131065e-05,0.000194287934719254,0.00084856900408856,0,0.000342114266164899,0,0,0,1,3,0,3,1,3,11,0,5
CNTROB,-2.55,0.73014314766693,0.0295214439266161,0.000322606117432901,2.53288277104944,0.000145560407569141,0.000229130069502788,0.000869691259602841,0.000581479866259631,0.000307787011388119,0.00020891364902507,0.000117308933075254,0.00167317345231456,0.000129525289812836,0.000462855820411942,0.000599916011758354,0.000273691412931919,2,3,12,8,3,3,2,24,2,6,10,4
COA3,-13.2,0.0260866388308996,0.00218514160828326,9.26494975677401e-12,4.7786406224397,0.0124454148471616,0.0159627281753609,0.0192781562545296,0.0247855792993168,0.0321124448548271,0.0216573816155989,0.0204704088216318,0.024191299498048,0.0244155171297196,0.0239913600246856,0.0236366908632791,0.0253848785494355,171,209,266,341,313,311,349,347,377,311,394,371
COA4,-11.1,0.0728873274161739,0.00218514160828326,4.20468689027253e-33,10.166581975301,0.0138282387190684,0.0313908195218819,0.0309465139875344,0.0407762756214566,0.0509900482199651,0.0314066852367688,0.038829256847909,0.0344394868934746,0.0412538048053883,0.0511455681555196,0.0356950026996221,0.030448169688676,190,411,427,561,497,451,662,494,637,663,595,445
COA5,-10.55,0.0923206342668866,0.00364899154213726,4.43914481714249e-05,2.82178737027984,0.00305676855895197,0.00656839532574658,0.0070300043484563,0.00894025294374182,0.0102595670462706,0.00571030640668524,0.00744911725027861,0.00892359174567764,0.00841914383783434,0.0071742652163851,0.0103785470034195,0.0078002052685597,42,86,97,123,100,82,127,128,130,93,173,114
COA6,-10.65,0.0885386247877758,0.00325890548422408,1.21055152877236e-37,11.2624499447239,0.00829694323144105,0.0129840372718246,0.0138425858820119,0.022895769733973,0.0211347081153175,0.0117688022284123,0.016188632764385,0.0141522587841606,0.0240269412602811,0.0202113708246548,0.014218009478673,0.0320903181662675,114,170,191,315,206,169,276,203,371,262,237,469
COA7,-11.5,0.0612401528512639,0.00218514160828326,1.31351261408585e-08,3.89521050272748,0.00240174672489083,0.00206217062552509,0.00260907377880852,0.00675970344526821,0.0062583358982251,0.00222841225626741,0.00645199131913895,0.00355549358616843,0.00498672365779418,0.00493712875106071,0.004739336492891,0.00362641122134793,33,27,36,93,61,32,110,51,77,64,79,53
COASY,-6.45,0.339706080482184,0.0295214439266161,3.39257740749629e-10,4.34667688522557,0.00451237263464338,0.00603375849690674,0.00898680968256269,0.00806803314435238,0.00759207961424028,0.00438718662952646,0.0102645316440847,0.0138733965421082,0.00796580532348941,0.0097971148653861,0.00845881576579279,0.00725282244269586,62,79,124,111,74,63,175,199,123,127,141,106
COG1,-3.95,0.579712019168502,0.0295214439266161,0.00405803085124149,2.13258597748753,0.00109170305676856,0.00152753379668525,0.000724742716335701,0.00203517953190871,0.00112855237508977,0.0011142061281337,0.000762508064989149,0.0010457334076966,0.0018133540573797,0.00239142173879503,0.00311956326114344,0.000957919945261717,15,20,10,28,11,16,13,15,28,31,52,14
COG3,-9.85,0.121897232534594,0.00595617977891224,0.000658702428732617,2.4241470572329,0.000218340611353712,0.000687390208508363,0.000507319901434991,0.00225323448175607,0.00194931773879142,0.000835654596100279,0.000469235732301015,0.00125488008923592,0.000906677028689852,0.00200570855511841,0.00125982362469254,0.000684228532329798,3,9,7,31,19,12,8,18,14,26,21,10
COG7,-12,0.0491568181818187,0.00218514160828326,1.72466234504939e-06,3.26718045104796,0.000655021834061135,0.00152753379668525,0.00108711407450355,0.00239860444832098,0.0031804657843439,0.00132311977715877,0.00175963399612881,0.00439208031232571,0.00388575869438508,0.00285427755920697,0.00221968924350591,0.00198426274375641,9,20,15,33,31,19,30,63,60,37,37,29
COG8,-12.2,0.0441740771812087,0.00218514160828326,1.15143734168045e-05,3.01043142267486,0.00225618631732169,0.0018330405560223,0.00318886795187708,0.00516063381305422,0.00502718785267262,0.00334261838440111,0.00703853598451522,0.00550752928053542,0.0039505213392915,0.00408855974697215,0.0030595716599676,0.00376325692781389,31,24,44,71,49,48,120,79,61,53,51,55
COIL,-10.65,0.0885386247877758,0.00325890548422408,0.0347219378697889,1.74694738072015,0.0066957787481805,0.00977621629878561,0.0112335121032034,0.0117749672917575,0.0143633938647789,0.0112116991643454,0.011789547774063,0.0135945343000558,0.0124991904669387,0.0124971071511224,0.0122382866398704,0.00985289086554909,92,128,155,162,140,161,201,195,193,162,204,144
COL6A2,-4.35,0.541589602071409,0.0295214439266161,0.0393388384116842,1.72234482891949,0.000145560407569141,0,0.00028989708653428,0.000726849832824538,0,0.000487465181058496,0.000175963399612881,0.000278862242052426,0,0.00084856900408856,0.000179974803527506,0.00013684570646596,2,0,4,10,0,7,3,4,0,11,3,2
COLGALT2,2.15,0.774395751419834,0.0295100873411471,0.0229830028909093,1.8264006210891,0.000218340611353712,7.63766898342626e-05,0.00021742281490071,0.000218054949847362,0,0,0,6.97155605131065e-05,0.000194287934719254,0.000925711640823883,0.000299958005879177,0.000273691412931919,3,1,3,3,0,0,0,1,3,12,5,4
COMMD1,-13.25,0.0254988636363619,0.00218514160828326,2.55474678293939e-12,4.93080168025219,0.00567685589519651,0.00847781257160315,0.0092042324974634,0.0143189417066434,0.0156971375807941,0.0112813370473538,0.0143703443017186,0.00976017847183491,0.0139887312997863,0.0141171025225642,0.0173975643409923,0.0156004105371194,78,111,127,197,153,162,245,140,216,183,290,228
COMMD10,-6.15,0.365150714042843,0.0295214439266161,0.00692619605419544,2.04222983164298,0.00131004366812227,0.00282593752386772,0.00333381649514422,0.00428841401366478,0.00502718785267262,0.00355153203342618,0.00334330459264473,0.00250976017847184,0.00433909720873,0.00347141865308956,0.00227968084468174,0.00198426274375641,18,37,46,59,49,51,57,36,67,45,38,29
COMMD4,-12.75,0.0329886649874047,0.00218514160828326,1.46204389450918e-09,4.16847714662712,0.00589519650655022,0.0108454899564653,0.0100014494854327,0.0157726413722925,0.0169282856263466,0.0126740947075209,0.0134318728371165,0.0106664807585053,0.0153487468428211,0.0177428064491244,0.0123582698422221,0.0132056106739651,81,142,138,217,165,182,229,153,237,230,206,193
COMMD5,-12.85,0.0315759052924796,0.00218514160828326,8.45862423886444e-17,6.11310454469894,0.00698689956331878,0.0105399831971282,0.0133352659805769,0.0149731065561855,0.0195957730583769,0.0146239554317549,0.0183588480262772,0.0184049079754601,0.0187164043779548,0.0249170716655095,0.0161977323174756,0.0171741361614779,96,138,184,206,191,210,313,264,289,323,270,251
COMMD6,-10.2,0.107283673469387,0.00494599476524944,9.10967046126428e-41,12.009239510288,0.0444687045123726,0.0822576949515008,0.0816785041310335,0.103648786160779,0.11901097773674,0.0645543175487465,0.0849316675464837,0.0880507529280535,0.0969496794249077,0.122579649772429,0.0971863939048533,0.0816284639069449,611,1077,1127,1426,1160,927,1448,1263,1497,1589,1620,1193
COMMD7,-11.3,0.0668246926777127,0.00218514160828326,1.13009344666561e-13,5.29341319927275,0.00829694323144105,0.0139769342396701,0.0092042324974634,0.0150457915394679,0.0194931773879142,0.00926183844011142,0.0153088157663206,0.0146402677077524,0.0155430347775403,0.0155056699838,0.0183574299598056,0.0210058159425248,114,183,127,207,190,133,261,210,240,201,306,307
COMMD8,-7.7,0.242772169608265,0.0209014394704464,0.00761430394104774,2.02597239201415,0.0012372634643377,0.0024440540746964,0.0021742281490071,0.00196249454862625,0.0048219965117472,0.00257660167130919,0.00211156079535457,0.00271890686001115,0.00427433456382359,0.00323999074288359,0.00263963045173676,0.00314745124871707,17,32,30,27,47,37,36,39,66,42,44,46
COMMD9,-11.5,0.0612401528512639,0.00218514160828326,3.79042324705684e-06,3.16119587288034,0.00363901018922853,0.00557549835790117,0.00456587911291492,0.00864951301061201,0.0107725453985842,0.00738161559888579,0.00774238958296674,0.00773842721695482,0.00569911275176478,0.00917997377150351,0.0057591937128802,0.00718439958946288,50,73,63,119,105,106,132,111,88,119,96,105
COMT,-12.5,0.0374407294832824,0.00218514160828326,3.52084250630309e-13,5.16193483473575,0.0111353711790393,0.0153517146566868,0.0151471227714161,0.0194068905364152,0.020621729763004,0.0154596100278552,0.026570473341545,0.0241215839375349,0.0253869568033159,0.024068502661421,0.0191373207750915,0.0188847074923024,153,201,209,267,201,222,453,346,392,312,319,276
COPA,-7.55,0.253596723377442,0.0220408415641045,1.1870739937769e-07,3.61606328102419,0.00101892285298399,0.0018330405560223,0.00304391940860994,0.00341619421427533,0.00287267877295578,0.00243732590529248,0.00656930025221421,0.00278862242052426,0.00317336960041448,0.00354856128982489,0.00245965564820925,0.00191583989052343,14,24,42,47,28,35,112,40,49,46,41,28
COPB1,-8.3,0.203438277511962,0.015664548991527,0.0400716700661615,1.7185648453702,0.00131004366812227,0.00389521118154739,0.00318886795187708,0.00486989387992441,0.00554016620498615,0.00292479108635097,0.00445773945685964,0.00453151143335192,0.00408004662910433,0.00331713337961892,0.00407942887995681,0.00383167978104687,18,51,44,67,54,42,76,65,63,43,68,56
COPB2,-12.25,0.0428617571059438,0.00218514160828326,5.33110228415398e-07,3.42187529582037,0.00211062590975255,0.00465897807989002,0.00471082765618206,0.00806803314435238,0.00554016620498615,0.00508356545961003,0.0063346823860637,0.00697155605131065,0.00654102713554822,0.00995140013885674,0.00701901733757274,0.00567909681833732,29,61,65,111,54,73,108,100,101,129,117,83
COPE,-11.45,0.0628767949454341,0.00218514160828326,6.0012103531381e-47,13.479173879458,0.0502911208151383,0.108454899564653,0.0909552109001305,0.125090856229103,0.164050477069868,0.101044568245125,0.107220364830782,0.108337981037368,0.136454892817823,0.131528195633727,0.119863219149319,0.135066712281902,691,1420,1255,1721,1599,1451,1828,1554,2107,1705,1998,1974
COPG1,-12.85,0.0315759052924796,0.00218514160828326,1.5742539849948e-49,14.093059976067,0.00764192139737991,0.00580462842740396,0.00427598202638063,0.0200610553859573,0.0142607981943162,0.0084958217270195,0.00756642618335386,0.0149191299498048,0.0121106145975002,0.0211370824654787,0.0196172535844982,0.00889497092028738,105,76,59,276,139,122,129,214,187,274,327,130
COPS2,-5.55,0.419725051076536,0.0295214439266161,0.00246684618504434,2.21522443906862,0.00160116448326055,0.0036660811120446,0.0036237135816785,0.00486989387992441,0.00502718785267262,0.00264623955431755,0.00281541439380609,0.00488008923591746,0.00401528398419791,0.00563141248167862,0.00275961365408843,0.00301060554225111,22,48,50,67,49,38,48,70,62,73,46,44
COPS3,-9.55,0.135298220973783,0.00734333778140843,1.78457299074227e-13,5.24090444582783,0.00727802037845706,0.0158099747956924,0.0123206261777069,0.0184619857537433,0.0200061557402278,0.0188718662952646,0.0130799460378908,0.0138733965421082,0.0152192215530082,0.0229885057471264,0.0155978163057172,0.020184741703729,100,207,170,254,195,271,223,199,235,298,260,295
COPS4,-10.05,0.113483434271464,0.0051566837495189,2.69233229100028e-06,3.20769133234759,0.00203784570596798,0.00435347132055297,0.0048557761994492,0.00537868876290158,0.00779727095516569,0.00376044568245125,0.00486832072262303,0.00655326268823201,0.00738294151933165,0.0081771194939443,0.00467934489171516,0.00622647964420116,28,57,67,74,76,54,83,94,114,106,78,91
COPS5,-5.7,0.406122514432328,0.0295214439266161,9.83059136569897e-28,8.85865638387811,0.013901018922853,0.0304742992438708,0.0269604290476881,0.0342346271260358,0.0463732430491433,0.0270194986072423,0.0221713883512229,0.0212632459564975,0.0313451201347063,0.0349456144411016,0.029875817385566,0.0286691755046185,191,399,372,471,452,388,378,305,484,453,498,419
COPS6,-11.7,0.056030944625407,0.00218514160828326,3.88230115209064e-22,7.47142070658806,0.0155021834061135,0.029099518826854,0.0285548630236266,0.0387410960895479,0.0484251564583975,0.0334958217270195,0.0363657692533286,0.0269799219185722,0.0400880771970727,0.0384170330941912,0.0374347591337213,0.0366746493328772,213,381,394,533,472,481,620,387,619,498,624,536
COPS7A,-10.85,0.0817027272727269,0.00315872334985888,4.28447398128236e-07,3.44997320108987,0.00211062590975255,0.00320782097303903,0.00268154805044209,0.00508794882977177,0.00697650559146404,0.00334261838440111,0.00299137779341897,0.00606525376464027,0.00304384431060165,0.0055542698449433,0.00569920211170436,0.00321587410195005,29,42,37,70,68,48,51,87,47,72,95,47
COPS7B,-11.4,0.0640408049189489,0.00218514160828326,6.88125876114042e-06,3.08057034754982,0.00429403202328967,0.00404796456121592,0.00246412523554138,0.00581479866259631,0.00666871858007592,0.00438718662952646,0.00469235732301015,0.00941160066926938,0.00589340068648404,0.00509141402453136,0.00437938688583598,0.0057475196715703,59,53,34,80,65,63,80,135,91,66,73,84
COPS8,-9.9,0.119780683760684,0.00587929331895802,2.00855627824871e-10,4.41036872970872,0.00189228529839884,0.00526999159856412,0.00543557037251776,0.00748655327809275,0.0112855237508977,0.00459610027855153,0.00768373511642912,0.00481037367540435,0.00660578978045463,0.00755997840006171,0.00707900893874858,0.00732124529592884,26,69,75,103,110,66,131,69,102,98,118,107
COPZ1,-11.5,0.0612401528512639,0.00218514160828326,6.16743235181538e-26,8.41629491319423,0.0199417758369723,0.0293286488963568,0.0230468183794753,0.0391772059892426,0.0426797989124859,0.0270891364902507,0.0271570180069212,0.043851087562744,0.0432614467974872,0.045282727763635,0.0339552462655228,0.0331166609647622,274,384,318,539,416,389,463,629,668,587,566,484
COQ10B,-9.45,0.140917073915699,0.00773819312043899,0.000139908669707414,2.65664287745259,0.00152838427947598,0.00320782097303903,0.0014494854326714,0.00370693414740515,0.0048219965117472,0.00250696378830084,0.0024048331280427,0.00292805354155047,0.00375623340457224,0.00493712875106071,0.00239966404703342,0.00478959972630859,21,42,20,51,47,36,41,42,58,64,40,70
COQ4,-7.9,0.228981646273637,0.0183372301155911,2.23223386933453e-08,3.82826492941292,0.00400291120815138,0.0100053463682884,0.00492825047108277,0.00959441779328391,0.0121062891145994,0.00605849582172702,0.0093847146460203,0.00718070273284997,0.00984392202577553,0.0112628249633572,0.00785889975403444,0.00903181662675333,55,131,68,132,118,87,160,103,152,146,131,132
COQ5,-2,0.791071528827467,0.0295214439266161,3.4970636044798e-11,4.62046088471959,0.00443959243085881,0.013365920720996,0.00985650094216553,0.0111934874254979,0.0107725453985842,0.008008356545961,0.00926740571294504,0.00948131622978249,0.00926105822161777,0.0143485304327702,0.00731897534345192,0.0151898734177215,61,175,136,154,105,115,158,136,143,186,122,222
COQ6,-4.55,0.518780854320301,0.0295214439266161,0.00247657373089667,2.21458828052987,0.000800582241630277,0.00175666386618804,0.00188433106247282,0.000799534816106992,0.00266748743203037,0.00132311977715877,0.00316734119303185,0.000836586726157278,0.00291431902078881,0.00246856437553036,0.00155978163057172,0.00246322271638727,11,23,26,11,26,19,54,12,45,32,26,36
COQ7,-6.25,0.356585386868861,0.0295214439266161,0.0340855130774612,1.75042974934886,0.000582241630276565,0.00213854731535935,0.0021742281490071,0.00159906963221398,0.00287267877295578,0.00139275766016713,0.00322599565956948,0.00160345789180145,0.00272003108606956,0.00246856437553036,0.00341952126702262,0.00239479986315429,8,28,30,22,28,20,55,23,42,32,57,35
COQ9,-13.2,0.0260866388308996,0.00218514160828326,1.25947348395553e-10,4.46642627189537,0.00429403202328967,0.0087833193309402,0.00652268444702131,0.0109027474923681,0.014671180876167,0.0101671309192201,0.0107337673763857,0.0135945343000558,0.0104267858299333,0.0145028157062408,0.0122982782410463,0.0111529250769757,59,115,90,150,143,146,183,195,161,188,205,163
CORO1A,-7.15,0.282976428992339,0.0261915534063981,6.43847377033071e-34,10.3649936599806,0.0354439592430859,0.0836324753685175,0.0735613857080736,0.0861317051897078,0.115214937929619,0.0690111420612813,0.0785383306938823,0.0745259341885109,0.0838676251538113,0.0910283113476819,0.078708980742696,0.091412931919261,487,1095,1015,1185,1123,991,1339,1069,1295,1180,1312,1336
CORO1B,-8.05,0.219035380050217,0.017552306338318,1.2836283933423e-18,6.58052969799938,0.00451237263464338,0.00824868250210036,0.00884186113929555,0.00981247274313127,0.0134400328306145,0.00668523676880223,0.00832893424834301,0.0100390407138873,0.0126934784016579,0.0182828049062717,0.00887875697402364,0.00841601094765652,62,108,122,135,131,96,142,144,196,237,148,123
CORO1C,-13.25,0.0254988636363619,0.00218514160828326,8.17964710224026e-23,7.64032236663897,0.00254730713245997,0.0036660811120446,0.00427598202638063,0.00843145806076465,0.0139530111829281,0.00459610027855153,0.00780104404950437,0.00620468488566648,0.00673531507026747,0.0097971148653861,0.00563921051052853,0.00656859391036606,35,48,59,116,136,66,133,89,104,127,94,96
COTL1,-10.15,0.108948577680525,0.00494599476524944,0.0252889872458922,1.80807507058011,0.00101892285298399,0.00221492400519361,0.00123206261777069,0.00298008431458061,0.0016415307274033,0.00243732590529248,0.00263945099419321,0.00334634690462911,0.00362670811475941,0.00308570546941294,0.00263963045173676,0.00143687991789258,14,29,17,41,16,35,45,48,56,40,44,21
COX10,-10.8,0.0831688948306593,0.00315872334985888,0.0397233984188649,1.72044657029893,0.000218340611353712,0.000381883449171313,0.00036237135816785,0.000581479866259631,0.00174412639786601,0.00020891364902507,0.00123174379729016,0.0010457334076966,0.00129525289812836,0.000771426367353236,0.00107984882116504,0.00116318850496066,3,5,5,8,17,3,21,15,20,10,18,17
COX14,-3.8,0.596136102603369,0.0295214439266161,1.88860972142927e-10,4.41773667905003,0.00815138282387191,0.0190177957687314,0.0189157848963618,0.0194068905364152,0.0255463219452139,0.0146239554317549,0.0208223356208575,0.0156162855549359,0.01735638883492,0.0199028002777135,0.0206371108044874,0.0172425590147109,112,249,261,267,249,210,355,224,268,258,344,252
COX15,-7.8,0.235636284153005,0.0192282300330129,0.000545095277888971,2.4528817300393,0.00240174672489083,0.00190941724585656,0.00275402232207566,0.00552405872946649,0.00369344413665743,0.00264623955431755,0.00129039826382779,0.00348577802565533,0.00388575869438508,0.00362570392656021,0.00449937008818765,0.00246322271638727,33,25,38,76,36,38,22,50,60,47,75,36
COX16,-9.65,0.13093812119269,0.00696202177401198,1.14985547120166e-08,3.91218953361011,0.0111353711790393,0.0152753379668525,0.0165966082040876,0.0215147550516063,0.0247255565815123,0.0129526462395543,0.0165992140301484,0.0162437255995538,0.0192345055372061,0.02144565301242,0.0176975223468714,0.0214163530619227,153,200,229,296,241,186,283,233,297,278,295,313
COX17,-13.3,0.0249749373433588,0.00218514160828326,5.27219801414389e-15,5.64528784470134,0.00851528384279476,0.0110746200259681,0.0130453688940426,0.0210059601686292,0.0234944085359598,0.0161559888579387,0.019649246290105,0.0142916899051868,0.0202707078557088,0.0208285119185374,0.0169776231327614,0.020253164556962,117,145,180,289,229,232,335,205,313,270,283,296
COX20,-6,0.377457522859518,0.0295214439266161,0.00248075622591986,2.21429593495414,0.00851528384279476,0.0151989612770183,0.0118133062762719,0.0163541212385521,0.0140556068533908,0.0115598885793872,0.0134318728371165,0.0129670942554378,0.0126287157567515,0.0161228110776826,0.014577959085728,0.0177899418405748,117,199,163,225,137,166,229,186,195,209,243,260
COX4I1,-12.5,0.0374407294832824,0.00218514160828326,1.13918025654801e-60,16.711235080416,0.233770014556041,0.474986634079279,0.440208725902305,0.601104811745893,0.673950959269519,0.460933147632312,0.496803331573699,0.491564417177914,0.588109578395182,0.703155133842475,0.546103545503629,0.489839206294902,3212,6219,6074,8270,6569,6619,8470,7051,9081,9115,9103,7159
COX5A,-11.65,0.0574015923566885,0.00218514160828326,6.14960502452951e-46,13.2380473472424,0.106477438136827,0.228213549224777,0.205754457167705,0.269079808111644,0.328819123832974,0.217339832869081,0.248577629186463,0.229085331846068,0.265397318826501,0.278716346524724,0.231687563741076,0.255354088265481,1463,2988,2839,3702,3205,3121,4238,3286,4098,3613,3862,3732
COX5B,-11.6,0.0587745952677458,0.00218514160828326,1.17359368542362e-44,12.9357083466757,0.198835516739447,0.343007714045673,0.351790114509349,0.434583515045792,0.440135426285011,0.335933147632312,0.376385711771951,0.389221974344674,0.428987759860113,0.468795803440562,0.406263123162757,0.531645569620253,2732,4491,4854,5979,4290,4824,6417,5583,6624,6077,6772,7770
COX6A1,-13.35,0.0244762569832423,0.00218514160828326,2.50373525458552e-31,9.73582652216003,0.0505822416302766,0.0941724585656458,0.0898680968256269,0.13032417502544,0.123012208884785,0.1008356545961,0.114082937415684,0.110220301171221,0.126092869632796,0.129753914988814,0.114703941448197,0.127129661306877,695,1233,1240,1793,1199,1448,1945,1581,1947,1682,1912,1858
COX6B1,-12.3,0.041833629893239,0.00218514160828326,3.09317013513492e-40,11.881476788623,0.0422852983988355,0.0924157946994577,0.0777648934628207,0.107719145224597,0.124243356930338,0.0917827298050139,0.102352044108159,0.0887479085331846,0.113464153876044,0.132608192548021,0.10414541964125,0.0990078686281218,581,1210,1073,1482,1211,1318,1745,1273,1752,1719,1736,1447
COX6C,-11.05,0.0744569424286406,0.00218514160828326,6.99013024714923e-51,14.4135099864179,0.100727802037846,0.224165584663561,0.196985070300044,0.265808983863934,0.304298758592387,0.201949860724234,0.24716992198956,0.19973508087005,0.285991839906742,0.275013499961429,0.235766992621033,0.24775915155662,1384,2935,2718,3657,2966,2900,4214,2865,4416,3565,3930,3621
COX7A2,-4.35,0.541589602071409,0.0295214439266161,0.00735153460382471,2.03200521769285,0.00116448326055313,0.00389521118154739,0.00347876503841136,0.00428841401366478,0.00359084846619473,0.00285515320334262,0.00498562965569828,0.0021611823759063,0.00375623340457224,0.00509141402453136,0.00323954646349511,0.00294218268901813,16,51,48,59,35,41,85,31,58,66,54,43
COX7A2L,-11.4,0.0640408049189489,0.00218514160828326,4.31895598903916e-26,8.45408180574433,0.010334788937409,0.0206217062552509,0.0187708363530947,0.0278383485971798,0.0323176361957525,0.0178969359331476,0.0234031321485131,0.0225181260457334,0.0286250890486367,0.0338656175268071,0.0224968504409383,0.0324324324324324,142,270,259,383,315,257,399,323,442,439,375,474
COX7B,-7.6,0.249682952622673,0.0216085392797164,7.55690741638923e-37,11.0717645081225,0.034061135371179,0.0846253723363629,0.0729091172633715,0.0910015990696322,0.106391710269827,0.0659470752089137,0.0775412047627427,0.0722253206915784,0.0874943332685707,0.10607112551107,0.0835083088367629,0.0840232637700992,468,1108,1006,1252,1037,947,1322,1036,1351,1375,1392,1228
COX7C,-10.6,0.090400543251149,0.00325890548422408,1.58465877040265e-52,14.8024035271299,0.0980349344978166,0.230352096540136,0.196187853312074,0.268643698211949,0.291576895455012,0.191364902506964,0.244471816528829,0.217721695482432,0.270772618353734,0.303093419733086,0.241106245125682,0.262264796442012,1347,3016,2707,3696,2842,2748,4168,3123,4181,3929,4019,3833
COX8A,-12.55,0.0366748140276306,0.00218514160828326,1.20246119567657e-42,12.4564095441888,0.0677583697234352,0.120827923317803,0.115089143354109,0.15314725977613,0.179029444957423,0.12075208913649,0.13396680157194,0.120189626324596,0.158279904151286,0.17881663195248,0.136180934669146,0.162367430721861,931,1582,1588,2107,1745,1734,2284,1724,2444,2318,2270,2373
CPEB2,-9.75,0.126688365194463,0.00662755571289021,0.000786938302333004,2.39678337876053,0,0,7.24742716335701e-05,0.000799534816106992,0.000102595670462706,0.000417827298050139,0.000117308933075254,0.000906302286670385,0.000712389093970598,0.000154285273470647,0.000119983202351671,0,0,0,1,11,1,6,2,13,11,2,2,0
CPEB4,-5.15,0.459102870813397,0.0295214439266161,0.0021283674759232,2.23916617360483,0,0.00030550675933705,0,0.000654164849542085,0.00102595670462706,0,0.000293272332688134,0.000418293363078639,0,0.000308570546941294,0.000239966404703342,0,0,4,0,9,10,0,5,6,0,4,4,0
CPM,-12.45,0.0384970703125003,0.00218514160828326,1.19604444384884e-08,3.90718075868255,0.00276564774381368,0.00702665546475216,0.00724742716335701,0.00821340311091728,0.0137478198420027,0.00905292479108635,0.0107924218429233,0.00864472950362521,0.00848390648274076,0.00887140322456221,0.00947867298578199,0.00910023947998631,38,92,100,113,134,130,184,124,131,115,158,133
CPNE1,-1.1,0.891538286465709,0.0295214439266161,0.0440986984684608,1.69923327852025,0,0,0.00014494854326714,0,0,6.96378830083565e-05,0.000527890198838642,0.00020914668153932,0,7.71426367353236e-05,0,0,0,0,2,0,0,1,9,3,0,1,0,0
CPPED1,-11,0.0763035288507391,0.00218514160828326,2.01840659351855e-06,3.24618695766731,0.00225618631732169,0.00404796456121592,0.0028989708653428,0.00603285361244367,0.00677131425053863,0.00355153203342618,0.00510293858877353,0.00369492470719465,0.00498672365779418,0.00809997685720898,0.00563921051052853,0.00431063975367773,31,53,40,83,66,51,87,53,77,105,94,63
CPSF1,1.9,0.80143978805395,0.0295100873411471,2.8367502924739e-54,15.2134925607637,0.0037117903930131,0.00213854731535935,0.00724742716335701,0.00414304404709987,0.00379603980712014,0.00153203342618384,0.00346061352571998,0.0126882320133854,0.00233145521663105,0.00794569158373833,0.00209970604115424,0.000547382825863838,51,28,100,57,37,22,59,182,36,103,35,8
CPSF3,-10.1,0.111070399711919,0.00494599476524944,0.000170993166129804,2.6270219392333,0.00276564774381368,0.00511723821889559,0.00478330192781563,0.00719581334496293,0.00923361034164358,0.00577994428969359,0.00434043052378439,0.00669269380925823,0.00641150184573538,0.00794569158373833,0.00653908452816606,0.0057475196715703,38,67,66,99,90,83,74,96,99,103,109,84
CPSF3L,-8.85,0.170795140732873,0.0112088457311904,2.67452243572971e-08,3.80518922061255,0.00487627365356623,0.00885969602077446,0.00949412958399768,0.0105393225759558,0.014671180876167,0.00738161559888579,0.00756642618335386,0.0120607919687674,0.0103620231850269,0.0138085319756229,0.0112184294198812,0.0106055422511119,67,116,131,145,143,106,129,173,160,179,187,155
CPSF4,0.1,0.989120812611429,0.0295100873411471,0.00040421460003105,2.49861885901445,0.000145560407569141,0.000381883449171313,7.24742716335701e-05,0.000218054949847362,0,0.000348189415041783,5.86544665376268e-05,0.000418293363078639,0.000129525289812836,0.00123428218776518,0.000239966404703342,0,2,5,1,3,0,5,1,6,2,16,4,0
CPSF6,-12.8,0.032503333333334,0.00218514160828326,2.92088495532266e-09,4.08352905397263,0.00312954876273654,0.00511723821889559,0.00521814755761705,0.00806803314435238,0.0080024622960911,0.00626740947075209,0.00756642618335386,0.00725041829336308,0.00569911275176478,0.0115713955102985,0.010558521806947,0.00821074238795758,43,67,72,111,78,90,129,104,88,150,176,120
CPSF7,-10.85,0.0817027272727269,0.00315872334985888,5.4732699865949e-80,21.1787019558825,0.00429403202328967,0.0018330405560223,0.00427598202638063,0.0191161506032854,0.00656612290961321,0.00327298050139276,0.00504428412223591,0.0140825432236475,0.010232497895214,0.00856283267762092,0.0184174215609815,0.00561067396510434,59,24,59,263,64,47,86,202,158,111,307,82
CPT1A,-10.2,0.107283673469387,0.00494599476524944,1.0998929568435e-05,3.0168411996142,0.00291120815138282,0.00664477201558084,0.00565299318741847,0.00603285361244367,0.00923361034164358,0.00633704735376045,0.00985395037832131,0.00697155605131065,0.0101029726054012,0.00725140785312042,0.00797888295638611,0.00629490249743414,40,87,78,83,90,91,168,100,156,94,133,92
CPT2,-12.1,0.0464588607594938,0.00218514160828326,3.82389500405612e-26,8.46717454121212,0.00312954876273654,0.00496448483922707,0.00681258153355559,0.0163541212385521,0.0133374371601518,0.00584958217270195,0.0124347469059769,0.00794757389849414,0.0112039375688103,0.00964282959191545,0.00743895854580359,0.00786862812179268,43,65,94,225,130,84,212,114,173,125,124,115
CPVL,-13.05,0.0283324742268036,0.00218514160828326,0.000691969846143654,2.41657518320427,0.00116448326055313,0.00229130069502788,0.00195680533410639,0.00450646896351214,0.00512978352313532,0.00334261838440111,0.003929849258021,0.00481037367540435,0.00291431902078881,0.00316284810614827,0.00365948767172596,0.00437906260691071,16,30,27,62,50,48,67,69,45,41,61,64
CRABP1,-13.5,0.0151467661691541,0.00218514160828326,7.03149384454602e-32,9.86956636873079,0.00836972343522562,0.0145879477583442,0.0131903174373098,0.0262392789649658,0.0332409972299169,0.0215181058495822,0.0232858232154379,0.018962632459565,0.0270707855708827,0.0276942065879812,0.0220769092327074,0.0265480670543962,115,191,182,361,324,309,397,272,418,359,368,388
CRAT,-11.1,0.0728873274161739,0.00218514160828326,4.43061400316157e-20,6.95255649801002,0.0012372634643377,0.000916520278011151,0.00159443397593854,0.00145369966564908,0.00728429260285216,0.00188022284122563,0.00181828846266643,0.00237032905744562,0.00194287934719254,0.00192856591838309,0.00209970604115424,0.00273691412931919,17,12,22,20,71,27,31,34,30,25,35,40
CRCP,-12.6,0.0356859823399561,0.00218514160828326,2.04350722681774e-13,5.22515156074936,0.00349344978165939,0.00496448483922707,0.00768227279315843,0.0122110771914522,0.0137478198420027,0.008008356545961,0.00868086104756877,0.00941160066926938,0.0113982255035296,0.012882820334799,0.0107984882116504,0.00937393089291823,48,65,106,168,134,115,148,135,176,167,180,137
CREB3,-12.75,0.0329886649874047,0.00218514160828326,4.95359199893023e-05,2.80612303462912,0.0012372634643377,0.00351332773237608,0.00304391940860994,0.00530600377961913,0.00728429260285216,0.00445682451253482,0.00416446712417151,0.00501952035694367,0.00589340068648404,0.00416570238370747,0.00467934489171516,0.00451590831337667,17,46,42,73,71,64,71,72,91,54,78,66
CREG1,-8.65,0.182478655419223,0.0125397241217333,0.0101935639749234,1.97418004852662,7.27802037845706e-05,7.63766898342626e-05,0.000579794173068561,0.000726849832824538,0.00102595670462706,0.000417827298050139,0.00158367059651592,0.000418293363078639,0.000453338514344926,0.00115713955102985,0.000359949607055012,0.000410537119397879,1,1,8,10,10,6,27,6,7,15,6,6
CRELD1,-11.1,0.0728873274161739,0.00218514160828326,1.45858740957951e-13,5.26403138185182,0.00269286754002911,0.00519361490872986,0.00405855921147992,0.0085041430440471,0.009438801682569,0.00396935933147632,0.00709719045105285,0.00585610708310095,0.00550482481704553,0.0105685412327393,0.00947867298578199,0.0054054054054054,37,68,56,117,92,57,121,84,85,137,158,79
CRELD2,-12.45,0.0384970703125003,0.00218514160828326,6.54066795065812e-20,6.90982091776302,0.00262008733624454,0.00786679905292905,0.00927670676909697,0.0117022823084751,0.0184672206832872,0.0100974930362117,0.010851076309461,0.00982989403234802,0.0147011203937569,0.0141942451592995,0.0110384546163537,0.0129319192610332,36,103,128,161,180,145,185,141,227,184,184,189
CREM,-11.55,0.0601385176184686,0.00218514160828326,0.0435105438000843,1.70199108789361,0.000291120815138282,0.00030550675933705,0.000797216987969271,0.00101758976595435,0.00215450907971684,0.00132311977715877,0.000938471464602029,0.000627440044617959,0.00123049025322194,0.00169713800817712,0.00137980682704421,0.00164214847759152,4,4,11,14,21,19,16,9,19,22,23,24
CRIP1,-12.2,0.0441740771812087,0.00218514160828326,1.85796789041232e-54,15.2568262762982,0.00997088791848617,0.0263499579928206,0.0162342368459197,0.0266753888646606,0.0373448240484252,0.0295264623955432,0.0285647252038243,0.0223786949247072,0.0321870345184897,0.0350227570778369,0.0290959265702802,0.0519329456038317,137,345,224,367,364,424,487,321,497,454,485,759
CRIP2,-12.5,0.0374407294832824,0.00218514160828326,1.10459103276387e-10,4.482617235158,0,0.00030550675933705,0,0.00239860444832098,0.00194931773879142,0.00125348189415042,0.00205290632881694,0.000278862242052426,0.00213716728191179,0.00185142328164777,0.00251964724938509,0.000547382825863838,0,4,0,33,19,18,35,4,33,24,42,8
CRIPT,-10.7,0.0866900862068962,0.00315872334985888,9.93154084736531e-06,3.03075790631045,0.00109170305676856,0.00336057435270755,0.00224670242064067,0.00436109899694723,0.00512978352313532,0.00222841225626741,0.00346061352571998,0.0042526491912995,0.00401528398419791,0.00640283884903186,0.00431939528466015,0.00355798836811495,15,44,31,60,50,32,59,61,62,83,72,52
CRKL,-7.45,0.261015173410405,0.0230849342409745,1.1435548765333e-32,10.0608283057801,0.0131004366812227,0.0114565034751394,0.0099289752137991,0.0195522605029801,0.0140556068533908,0.00919220055710306,0.0171857586955247,0.0152677077523703,0.016579237096043,0.018822803363419,0.0278361029455876,0.00684228532329798,180,150,137,269,137,132,293,219,256,244,464,100
CRNDE,0.6,0.940312506077993,0.0295100873411471,0.027862794735903,1.78952443213507,0.00291120815138282,0.00526999159856412,0.00434845629801421,0.00319813926442797,0.00554016620498615,0.00403899721448468,0.00299137779341897,0.0020914668153932,0.00556958746195195,0.00401141711023683,0.0049193112964185,0.00499486828600753,40,69,60,44,54,58,51,30,86,52,82,73
CRTAP,-9,0.163634435261708,0.0103587835070953,1.38184835210426e-23,7.83320409764003,0.0116448326055313,0.0109218666462995,0.0121032033628062,0.0199883704026748,0.0169282856263466,0.0105153203342618,0.0109097307759986,0.0188929168990519,0.0257107700278479,0.0232199336573324,0.0137380766692663,0.0157372562435854,160,143,167,275,165,151,186,271,397,301,229,230
CRTC1,-11.45,0.0628767949454341,0.00218514160828326,4.57306875458306e-10,4.31015642942346,0.0012372634643377,0.000229130069502788,0.000579794173068561,0.00356156418084024,0.00102595670462706,0.000905292479108635,0.00146636166344067,0.00306748466257669,0.00194287934719254,0.00169713800817712,0.00275961365408843,0.00369483407458091,17,3,8,49,10,13,25,44,30,22,46,54
CRTC2,-7.05,0.290056927827094,0.0271823386427661,2.4090611299956e-13,5.20575161271099,0.00181950509461427,0.000840143588176888,0.00137701116103783,0.00247128943160343,0.000307787011388119,0.000626740947075209,0.00363657692533286,0.00313720022308979,0.00362670811475941,0.0039342744735015,0.00479932809406683,0.00177899418405748,25,11,19,34,3,9,62,45,56,51,80,26
CRTC3,-11.25,0.0685007874015751,0.00218514160828326,6.61579424086877e-05,2.76499488160758,0.000509461426491994,0.000763766898342626,0.000942165531236411,0.00218054949847362,0.0015389350569406,0.00146239554317549,0.00334330459264473,0.00230061349693252,0.00200764199209896,0.00277713492247165,0.00137980682704421,0.000684228532329798,7,10,13,30,15,21,57,33,31,36,23,10
CRYL1,-5.45,0.429538700170622,0.0295214439266161,0.0271372995347005,1.79469218538836,0.000291120815138282,0.00328419766287329,0.00115958834613712,0.00261665939816834,0.00225710475017954,0.0016016713091922,0.00258079652765558,0.00181260457334077,0.00233145521663105,0.00269999228573633,0.00275961365408843,0.00232637700992131,4,43,16,36,22,23,44,26,36,35,46,34
CS,-10.05,0.113483434271464,0.0051566837495189,2.80805674385793e-26,8.50031683857652,0.00756914119359534,0.00969983960895135,0.00876938686766198,0.0238406745166449,0.0132348414896891,0.00870473537604457,0.00868086104756877,0.0115030674846626,0.0143773071692248,0.01072282650621,0.0162577239186514,0.0105371193978789,104,127,121,328,129,125,148,165,222,139,271,154
CSDE1,-8.45,0.195036154985193,0.0136781261330062,0.000129980895048855,2.66770606227137,0.00232896652110626,0.00542274497823264,0.00760979852152486,0.00937636284343655,0.00810505796655381,0.00550139275766017,0.00739046278374098,0.00683212493028444,0.00770675474386374,0.00779140631026768,0.00773891655168276,0.00875812521382142,32,71,105,129,79,79,126,98,119,101,129,128
CSE1L,-10.2,0.107283673469387,0.00494599476524944,9.94231874820244e-12,4.77006502177397,0.00160116448326055,0.00336057435270755,0.00253659950717495,0.00341619421427533,0.00872063198933005,0.00313370473537604,0.00422312159070913,0.00404350250976018,0.00589340068648404,0.00339427601635424,0.00545923570700102,0.00328429695518303,22,44,35,47,85,45,72,58,91,44,91,48
CSF1R,-13.5,0.0151467661691541,0.00218514160828326,7.61338842852262e-100,25.7005106945665,0.0042212518195051,0.00190941724585656,0.0028989708653428,0.0130832969908417,0.0102595670462706,0.00710306406685237,0.00920875124640741,0.0188232013385388,0.0282365131791982,0.0118799660572398,0.0146379506869038,0.00704755388299692,58,25,40,180,100,102,157,270,436,154,244,103
CSF2RB,-8.3,0.203438277511962,0.015664548991527,0.00149363501693268,2.29575725018917,0.000363901018922853,0,0,0.0009449047826719,0,0.000139275766016713,0,0.0011154489682097,0.000582863804157762,0.000617141093882589,0.00077989081528586,0.000410537119397879,5,0,0,13,0,2,0,16,9,8,13,6
CSF3R,-13.35,0.0244762569832423,0.00218514160828326,2.33786123312401e-47,13.5776432704932,0.00393013100436681,0.00397158787138165,0.00405855921147992,0.0136647768571013,0.00964399302349441,0.0106545961002786,0.00551351985453692,0.00801728945900725,0.0103620231850269,0.0177428064491244,0.018237446757454,0.00793705097502566,54,52,56,188,94,153,94,115,160,230,304,116
CSK,-7.1,0.286380229616657,0.026580967493877,0.000217641069023893,2.59125333438709,0.00203784570596798,0.00229130069502788,0.00420350775474706,0.00494257886320686,0.00666871858007592,0.0032033426183844,0.00263945099419321,0.00278862242052426,0.00479243572307493,0.0039342744735015,0.00359949607055012,0.00362641122134793,28,30,58,68,65,46,45,40,74,51,60,53
CSNK1A1,-9.15,0.156303423680457,0.00930870325128671,1.09518726366004e-06,3.32773175696454,0.00451237263464338,0.0101580997479569,0.00869691259602841,0.0103212676261084,0.0147737765466297,0.00821727019498607,0.0102645316440847,0.0115030674846626,0.0124991904669387,0.0129599629715344,0.00947867298578199,0.0108792336640438,62,133,120,142,144,118,175,165,193,168,158,159
CSNK1D,-10.8,0.0831688948306593,0.00315872334985888,8.82361726846581e-11,4.50978656511358,0.00203784570596798,0.00526999159856412,0.00297144513697637,0.00574211367931385,0.00831024930747922,0.00334261838440111,0.0054548653879993,0.0085750139431121,0.00615245126610971,0.00794569158373833,0.00671905933169356,0.00410537119397879,28,69,41,79,81,48,93,123,95,103,112,60
CSNK1E,-6.65,0.32266019328957,0.0295214439266161,0.00534765551183874,2.08597889721607,0,0,0.000507319901434991,0.000290739933129815,0.000410382681850826,0.000348189415041783,0.000234617866150507,0.000906302286670385,0.00116572760831552,0.000231427910205971,0.000179974803527506,6.84228532329798e-05,0,0,7,4,4,5,4,13,18,3,3,1
CSNK1G2,-8.05,0.219035380050217,0.017552306338318,0.0144679316986851,1.91220925497456,0,7.63766898342626e-05,0.00021742281490071,7.26849832824538e-05,0.000512978352313532,6.96378830083565e-05,0.000293272332688134,0.000557724484104852,0.00032381322453209,0.00115713955102985,0.000179974803527506,0.000342114266164899,0,1,3,1,5,1,5,8,5,15,3,5
CSNK2A1,-9.35,0.146457647410955,0.00826661448369788,4.50501073885864e-10,4.3120281629327,0.00342066957787482,0.00511723821889559,0.00500072474271634,0.00705044337839802,0.00831024930747922,0.00383008356545961,0.00703853598451522,0.00683212493028444,0.0097143967359627,0.00995140013885674,0.00407942887995681,0.0088265480670544,47,67,69,97,81,55,120,98,150,129,68,129
CSNK2B,-13.3,0.0249749373433588,0.00218514160828326,3.54540471003454e-42,12.3450600811671,0.0344250363901019,0.0705720614068586,0.0662414842730831,0.0854048553568833,0.11675387298656,0.0736072423398329,0.0899172972021819,0.0738287785833798,0.0996049478660709,0.0878654632415336,0.0947867298578199,0.0832706123845364,473,924,914,1175,1138,1057,1533,1059,1538,1139,1580,1217
CSRNP1,-3.1,0.672295806528473,0.0295214439266161,0.000138348166798387,2.65831686994866,0,0,0.000507319901434991,0,0,0.000139275766016713,0.000175963399612881,0.00118516452872281,0.000194287934719254,0.000231427910205971,0.000479932809406683,0.000205268559698939,0,0,7,0,0,2,3,17,3,3,8,3
CSRP1,-13.4,0.0240663430420705,0.00218514160828326,3.26275898060459e-38,11.3984334041459,0.00625909752547307,0.0125257771328191,0.00927670676909697,0.0223869748509958,0.0236995998768852,0.016991643454039,0.0144289987682562,0.0144311210262131,0.0184573537983291,0.0302399136002469,0.0203371527986082,0.0173794047211769,86,164,128,308,231,244,246,207,285,392,339,254
CSRP2BP,-4.5,0.524464646464646,0.0295214439266161,0.00202010776131965,2.24743657229474,0,0,0,7.26849832824538e-05,0,0,0,0.000418293363078639,0,0,0.000479932809406683,0,0,0,0,1,0,0,0,6,0,0,8,0
CST3,-9.1,0.15867869222097,0.0095782143871457,2.64070078114162e-43,12.6130709724688,0.143813682678312,0.301764301535171,0.306856066096536,0.369821194941125,0.410690468862214,0.264275766016713,0.302950319666843,0.322504182933631,0.360792694773655,0.363033248476433,0.319035335053093,0.307218611016079,1976,3951,4234,5088,4003,3795,5165,4626,5571,4706,5318,4490
CST7,-13.05,0.0283324742268036,0.00218514160828326,0.000395920500303438,2.50173609645977,0.000873362445414847,0.000992896967845413,0.00101463980286998,0.0028347143480157,0.00359084846619473,0.0020891364902507,0.00234617866150507,0.00285833798103737,0.00369147075966583,0.00185142328164777,0.00149979002939588,0.00232637700992131,12,13,14,39,35,30,40,41,57,24,25,34
CSTA,-9.05,0.161042479108635,0.00984398632744765,7.82066223146274e-42,12.2634844412605,0.0460698689956332,0.0931795615978003,0.0779823162777214,0.10960895478994,0.117472042679799,0.0763927576601671,0.0883922810722036,0.0886781929726715,0.0991516093517259,0.135385327470493,0.103005579218909,0.0831337666780705,633,1220,1076,1508,1145,1097,1507,1272,1531,1755,1717,1215
CSTB,-10.35,0.100882682643989,0.00419343525106508,6.85378522225706e-28,8.89680891573876,0.0379184861717613,0.0717177117543726,0.0634874619510074,0.0817706061927606,0.0980814609623474,0.0637186629526462,0.0713238313097542,0.0729224762967094,0.0788161388511107,0.0980482912905963,0.0694102825604415,0.0727334929866575,521,939,876,1125,956,915,1216,1046,1217,1271,1157,1063
CSTF1,-6.15,0.365150714042843,0.0295214439266161,0.0402570099184042,1.71756170020251,0.00131004366812227,0.0024440540746964,0.00282649659370923,0.00356156418084024,0.00430901815943367,0.00278551532033426,0.00310868672649422,0.00230061349693252,0.00310860695550806,0.00177428064491244,0.00371947927290179,0.00157372562435854,18,32,39,49,42,40,53,33,48,23,62,23
CTBS,-12.7,0.0338169267707082,0.00218514160828326,4.21198272517568e-07,3.45229712999996,0.00203784570596798,0.00473535476972428,0.00471082765618206,0.00821340311091728,0.00882322765979276,0.00536211699164345,0.00656930025221421,0.00620468488566648,0.00705912829479956,0.00871711795109157,0.00581918531405603,0.00834758809442354,28,62,65,113,86,77,112,89,109,113,97,122
CTDNEP1,-5.65,0.411082509566327,0.0295214439266161,6.64460006016832e-89,23.209233596425,0.0074235807860262,0.00160391048651951,0.00681258153355559,0.01569995638901,0.00287267877295578,0.0020891364902507,0.0024048331280427,0.013733965421082,0.020918334304773,0.0114942528735632,0.00899874017637531,0.00636332535066712,102,21,94,216,28,30,41,197,323,149,150,93
CTDSP1,-13.35,0.0244762569832423,0.00218514160828326,2.65779811970502e-08,3.80600097285228,0.000509461426491994,0.000381883449171313,0.000797216987969271,0.00254397441488588,0.00359084846619473,0.00188022284122563,0.00134905273036542,0.00404350250976018,0.00194287934719254,0.00192856591838309,0.00215969764233007,0.00177899418405748,7,5,11,35,35,27,23,58,30,25,36,26
CTNNA1,-12.85,0.0315759052924796,0.00218514160828326,2.00895060822484e-07,3.54837219830767,0.00138282387190684,0.00114565034751394,0.00181185679083925,0.00363424916412269,0.00605314455729968,0.00299442896935933,0.00199425186227931,0.00341606246514222,0.00388575869438508,0.00431998765717812,0.00299958005879177,0.00301060554225111,19,15,25,50,59,43,34,49,60,56,50,44
CTNNAL1,-12,0.0491568181818187,0.00218514160828326,3.86603074408761e-05,2.84159498278353,0.00291120815138282,0.00442984801038723,0.00326134222351065,0.00603285361244367,0.00810505796655381,0.00452646239554318,0.0054548653879993,0.00439208031232571,0.00705912829479956,0.00786854894700301,0.0049193112964185,0.00506329113924051,40,58,45,83,79,65,93,63,109,102,82,74
CTNNB1,-0.9,0.913257457846952,0.0295214439266161,0.00128413831470692,2.31981653391938,0.000436681222707424,0.00106927365767968,0.00130453688940426,0.00145369966564908,0.000820765363701652,0.000348189415041783,0.00263945099419321,0.00139431121026213,0.000906677028689852,0.00177428064491244,0.000659907612934189,0.000478959972630859,6,14,18,20,8,5,45,20,14,23,11,7
CTPS1,-8.3,0.203438277511962,0.015664548991527,4.18109932576732e-20,6.95896225941145,0.00567685589519651,0.0155044680363553,0.0157269169444847,0.0221689199011484,0.0231866215245717,0.0149721448467967,0.0144876532347938,0.0124790853318461,0.0171621009002008,0.0221399367430379,0.0184774131621573,0.0221690044474855,78,203,217,305,226,215,247,179,265,287,308,324
CTSA,-11.65,0.0574015923566885,0.00218514160828326,2.2195986254638e-33,10.2337395788073,0.0138282387190684,0.0297869090353624,0.0286998115668938,0.0411397005378689,0.054888683697548,0.0284122562674095,0.0367176960525544,0.0327663134411601,0.0398290266174471,0.0412713106533981,0.0361749355090287,0.0340745809100239,190,390,396,566,535,408,626,470,615,535,603,498
CTSB,-13.5,0.0151467661691541,0.00218514160828326,4.99552674811337e-45,13.0237069268865,0.0125909752547307,0.0223019934316047,0.0197854761559646,0.0478267189998546,0.0446291166512773,0.0331476323119777,0.0351926799225761,0.0406441717791411,0.0450748008548669,0.0370284656329553,0.0312556242126102,0.0327745466985973,173,292,273,658,435,476,600,583,696,480,521,479
CTSC,-13.45,0.0220205223880595,0.00218514160828326,4.19226191764913e-51,14.4656705288044,0.0177583697234352,0.0445276101733751,0.0385563125090593,0.0609827009739788,0.0795116446085975,0.0479108635097493,0.0635814417267875,0.0524958170663692,0.0635969172981025,0.0698140862454679,0.064131021656968,0.0570646595963052,244,583,532,839,775,688,1084,753,982,905,1069,834
CTSD,-13.45,0.0220205223880595,0.00218514160828326,4.41316459396401e-220,52.5572187069522,0.0176855895196507,0.0387993584358054,0.0373967241629222,0.0687599941852013,0.0727403303580589,0.0426880222841226,0.0548419262126811,0.0526352481873954,0.0534939446927013,0.0921854508987117,0.147459355690203,0.0476907287033869,243,508,516,946,709,613,935,755,826,1195,2458,697
CTSG,-7.1,0.286380229616657,0.026580967493877,7.81173655952287e-60,16.5170306998108,0.361717612809316,0.76025357061025,0.734744165821134,0.929277511266172,0.792346362983482,0.594777158774373,0.793067042055252,0.670942554378137,0.961336700990869,1.02260279256345,0.695362649229108,0.756414642490592,4970,9954,10138,12785,7723,8541,13521,9624,14844,13256,11591,11055
CTSH,-9,0.163634435261708,0.0103587835070953,4.71147755943975e-22,7.45032439573305,0.0116448326055313,0.0226075001909417,0.0181910421800261,0.0274022386974851,0.0347799322868575,0.0194986072423398,0.0222886972842982,0.0148494143892917,0.0283012758241047,0.0277713492247165,0.0239966404703342,0.0247690728703387,160,296,251,377,339,280,380,213,437,360,400,362
CTSL,-12.8,0.032503333333334,0.00218514160828326,1.75841582462202e-08,3.85826828005762,0.00356622998544396,0.00656839532574658,0.00521814755761705,0.0108300625090856,0.0122088847850621,0.00793871866295265,0.00856355211449352,0.00662297824874512,0.00783628003367658,0.0101828280490627,0.00875877377167197,0.00998973657201505,49,86,72,149,119,114,146,95,121,132,146,146
CTSO,-8.8,0.17354978980557,0.0118086280639997,0.0495535564574789,1.67563670979784,0.000218340611353712,0.000534636828839838,0.000434845629801421,0.00109027474923681,0.0016415307274033,0.000835654596100279,0.000410581265763388,0.000627440044617959,0.00168382876756687,0.000617141093882589,0.000539924410582519,0.000684228532329798,3,7,6,15,16,12,7,9,26,8,9,10
CTSS,-5.3,0.444423024211969,0.0295214439266161,1.90959928064039e-15,5.76070885598624,0.00596797671033479,0.016573741694035,0.015509494129584,0.0165721761883995,0.0211347081153175,0.0133704735376045,0.0126107103055898,0.0159648633575014,0.0199468946311767,0.0224485072899792,0.0174575559421681,0.0128634964078002,82,217,214,228,206,192,215,229,308,291,291,188
CTSW,-2.4,0.748279354262094,0.0295214439266161,4.29081160968411e-08,3.74558585854823,0.000363901018922853,0.000687390208508363,0.000724742716335701,0.00290739933129815,0.000410382681850826,0.000487465181058496,0.000293272332688134,0.000697155605131065,0.000841914383783434,0.00107999691429453,0.000299958005879177,0.00150530277112556,5,9,10,40,4,7,5,10,13,14,5,22
CTU2,-13,0.028712121212122,0.00218514160828326,0.000267161461170654,2.56081350358597,0.00167394468704512,0.00206217062552509,0.00246412523554138,0.00348887919755778,0.00451420950035908,0.0036908077994429,0.0030500322599566,0.00474065811489124,0.00453338514344926,0.00601712566535524,0.00323954646349511,0.00499486828600753,23,27,34,48,44,53,52,68,70,78,54,73
CUEDC2,-9.8,0.124034620505992,0.00662755571289021,0.00130024987219783,2.31770194807304,0.00276564774381368,0.00549912166806691,0.00398608493984635,0.00705044337839802,0.00820765363701652,0.00410863509749304,0.00557217432107455,0.00515895147796988,0.00686484036008031,0.00725140785312042,0.00563921051052853,0.00554225111187136,38,72,55,97,80,59,95,74,106,94,94,81
CUL1,-3.05,0.677502074196989,0.0295214439266161,0.00251040106442569,2.21234144742841,0.00305676855895197,0.00626288856640953,0.00565299318741847,0.00537868876290158,0.00656612290961321,0.00487465181058496,0.00551351985453692,0.00571667596207474,0.00531053688232627,0.00941140168170948,0.00425940368348431,0.0064317482039001,42,82,78,74,64,70,94,82,82,122,71,94
CUL4A,-5.8,0.396333684893721,0.0295214439266161,0.00728532574342117,2.03352969452475,0.00218340611353712,0.00458260139005575,0.00681258153355559,0.00596016862916122,0.0080024622960911,0.00508356545961003,0.00592410112030031,0.00460122699386503,0.00673531507026747,0.00563141248167862,0.0059391685164077,0.00595278823126924,30,60,94,82,78,73,101,66,104,73,99,87
CUL5,-10,0.115572708113804,0.00540540718832079,4.86370928046532e-07,3.43367878494299,0.00145560407569141,0.00328419766287329,0.0028989708653428,0.00428841401366478,0.00574535754591156,0.00153203342618384,0.00410581265763388,0.00599553820412716,0.00472767307816851,0.00632569621229654,0.00425940368348431,0.00437906260691071,20,43,40,59,56,22,70,86,73,82,71,64
CUL7,-4.3,0.545405717761557,0.0295214439266161,7.06963398628124e-34,10.3549728874301,0.00160116448326055,0.00114565034751394,0.000652268444702131,0.00145369966564908,0.00143633938647789,0.00125348189415042,0.000938471464602029,0.00327663134411601,0.000582863804157762,0.00725140785312042,0.00239966404703342,0.000957919945261717,22,15,9,20,14,18,16,47,9,94,40,14
CUL9,-8.8,0.17354978980557,0.0118086280639997,0.0011259702119543,2.34105741013263,0,0,0.00028989708653428,0.000290739933129815,0.00123114804555248,6.96378830083565e-05,0.000293272332688134,6.97155605131065e-05,0.000194287934719254,0.000385713183676618,0.000419941208230848,0.00013684570646596,0,0,4,4,12,1,5,1,3,5,7,2
CUTA,-12.1,0.0464588607594938,0.00218514160828326,1.87270771523143e-52,14.784442011924,0.0820960698689956,0.1698617581914,0.150311639368024,0.208169792120948,0.250128244588078,0.151740947075209,0.180127866737052,0.17840211935304,0.213328152321741,0.235516469952943,0.181714559961605,0.179404721176873,1128,2224,2074,2864,2438,2179,3071,2559,3294,3053,3029,2622
CUX1,-9.1,0.15867869222097,0.0095782143871457,4.73079962998284e-14,5.39400248162844,0.00167394468704512,0.000916520278011151,0.00101463980286998,0.00254397441488588,0.00235970042064225,0.00104456824512535,0.00610006451991319,0.00202175125488009,0.00194287934719254,0.00223713646532438,0.00137980682704421,0.00150530277112556,23,12,14,35,23,15,104,29,30,29,23,22
CWC15,-11.3,0.0668246926777127,0.00218514160828326,1.19395701695048e-50,14.3569856391412,0.0234352256186317,0.0441457267242038,0.0368894042614872,0.0582206716092455,0.0844362367908074,0.0443593314763231,0.0499149510235204,0.0443390964863358,0.0567968395829286,0.0629483915760241,0.0551322814805927,0.0422853232979815,322,578,509,801,823,637,851,636,877,816,919,618
CWC22,-8.85,0.170795140732873,0.0112088457311904,0.000415355741527688,2.49450115445567,0.000655021834061135,0.0024440540746964,0.0021742281490071,0.00494257886320686,0.00277008310249307,0.00285515320334262,0.0024048331280427,0.00327663134411601,0.00272003108606956,0.00401141711023683,0.00209970604115424,0.00184741703729045,9,32,30,68,27,41,41,47,42,52,35,27
CWC25,-9.4,0.143952287185701,0.00808815319061119,2.20065040067438e-05,2.92068216282392,0.00145560407569141,0.00412434125105018,0.00130453688940426,0.00523331879633668,0.00502718785267262,0.00424791086350975,0.00445773945685964,0.00369492470719465,0.00459814778835568,0.00640283884903186,0.00359949607055012,0.00410537119397879,20,54,18,72,49,61,76,53,71,83,60,60
[truncated: 4,578 more rows]
