# Supplementary material for: Nanodiamonds Interact with Primary Human Macrophages and Dendritic Cells Evoking a Vigorous Interferon Response
Source: ACS Nano. 2025 May 14;19(20):19057–79. doi: 10.1021/acsnano.4c18108 (PMC12120995; doi:10.1021/acsnano.4c18108)
Supplement: Supplementary file 5 [file nn4c18108_si_005.xlsx]

## Sheet: 161117-NANO.thp1v2-plugin_simpl
,diffexpScore,pvalue,qvalue,fluctuation,fluctuationScore,N|THP1f.A3|RNA_1_ND4_24_EC10_2,N|THP1f.D2|RNA_1_ND4_24_EC10_1,N|THP1f.D7|RNA_1_ND4_24_EC10_3,N|THP1f.E4|NT1_6a,N|THP1f.E5|NT1_6b,N|THP1f.E7|NT1_6c,N|THP1f.F2|NT1_6d,N|THP1f.F3|NT1_6e,N|THP1f.F4|NT1_6f,N|THP1f.F5|NT1_6g,N|THP1f.F6|NT1_6h,N|THP1f.F7|NT1_6i,R|THP1f.A3|RNA_1_ND4_24_EC10_2,R|THP1f.D2|RNA_1_ND4_24_EC10_1,R|THP1f.D7|RNA_1_ND4_24_E…
A4GALT,-8.3,0.2786367278798,0.0475436480617828,0.000440230981129294,2.85195679395319,0.00383674009393398,0.00562096917342169,0.00636132315521629,0.00923099287687164,0.00861803631886734,0.00473537604456825,0.00604141005337556,0.00794757389849414,0.0057638753966712,0.00925711640823883,0.00845881576579279,0.00567909681833732,58,95,80,127,84,68,103,114,89,120,141,83
AAMP,-8.5,0.261815569487984,0.0426742892038798,0.00080291272018246,2.73625527340827,0.00198452073824171,0.00278090053842968,0.00254452926208651,0.00298008431458061,0.00523237919359803,0.0036908077994429,0.00322599565956948,0.00348577802565533,0.00595816333139045,0.00277713492247165,0.00269962205291259,0.00205268559698939,30,47,32,41,51,53,55,50,92,36,45,30
AATF,-13.3,0.0249246987951796,0.00310020140120152,2.7549382647444e-10,5.30095659694649,0.0109148640603294,0.0107094254777824,0.0100190839694656,0.0182439308038959,0.0226736431722581,0.0126044568245125,0.0144876532347938,0.0132459564974902,0.0183278285085163,0.0202113708246548,0.014218009478673,0.0166951761888471,165,181,126,251,221,181,247,190,283,262,237,244
ABCB4,-11.1,0.0973482905982904,0.00805490394269882,2.15432967692544e-05,3.41414448318982,0.0027783290335384,0.00171587480030767,0.00151081424936387,0.00501526384648932,0.00338565712526931,0.00257660167130919,0.00340195905918236,0.00278862242052426,0.0025257431513503,0.00563141248167862,0.00383946247525346,0.0054054054054054,42,29,19,69,33,37,58,40,39,73,64,79
ABCF1,-12.2,0.0522415158371047,0.00310020140120152,3.94968069169874e-08,4.4948996895058,0.0179268373354502,0.0153245370096444,0.0135178117048346,0.0242040994330571,0.0262644916384529,0.0167827298050139,0.0204704088216318,0.0197295036252091,0.0240269412602811,0.0290056314124817,0.0224368588397624,0.0219637358877865,271,259,170,333,256,241,349,283,371,376,374,321
ABCF2,-9.3,0.204086526315789,0.0277239989577676,0.00523107204211978,2.35121436615051,0.00542435668452735,0.00710017158748003,0.00477099236641221,0.00784997819450502,0.0103621627167334,0.00675487465181059,0.00563082878761218,0.0064138315672058,0.00880771970727285,0.00987425750212142,0.00761893334933109,0.00670543961683202,82,120,60,108,101,97,96,92,136,128,127,98
ABCF3,-12.8,0.035726415094339,0.00310020140120152,0.00819633703028454,2.2535521479571,0.00291063041608785,0.00301757292467901,0.00278307888040712,0.00617822357900858,0.00697650559146404,0.00376044568245125,0.003929849258021,0.00418293363078639,0.00453338514344926,0.00455141556738409,0.00461935329053932,0.00390010263427985,44,51,35,85,68,54,67,60,70,59,77,57
ABHD10,-10.9,0.105983201581027,0.00989470487697922,0.00834600401875483,2.24965525892674,0.000727657604021962,0.00183421099343234,0.00119274809160305,0.00254397441488588,0.00348825279573202,0.00139275766016713,0.00234617866150507,0.0020914668153932,0.00310860695550806,0.00277713492247165,0.00251964724938509,0.00362641122134793,11,31,15,35,34,20,40,30,48,36,42,53
ABHD11,-12.9,0.0333026070763499,0.00310020140120152,0.000178478928918507,3.02397236982094,0.0055566580670768,0.00609431394592036,0.00421437659033079,0.00821340311091728,0.011182928080435,0.00752089136490251,0.00774238958296674,0.0074595649749024,0.00906677028689852,0.010259970685798,0.00653908452816606,0.00978446801231611,84,103,53,113,109,108,132,107,140,133,109,143
ABHD14A,-13.45,0.0227000000000027,0.00310020140120152,3.31270200374405e-07,4.13955061956612,0.0099887543824833,0.0112419383468434,0.0108142493638677,0.0182439308038959,0.0224684518313327,0.0151114206128134,0.0161299782978474,0.0149191299498048,0.0133411048507221,0.0179742343593304,0.0173375727398164,0.0153267191241875,151,190,136,251,219,217,275,214,206,233,289,224
ABHD14B,-9.5,0.189991814159292,0.0254359052893982,5.26544979253594e-11,5.56391286794251,0.0109148640603294,0.0186971185136974,0.0104961832061069,0.0238406745166449,0.0217502821380938,0.0154596100278552,0.0168924863628365,0.02356385945343,0.0227316883621527,0.0180513769960657,0.0200971863939049,0.0141635306192268,165,316,132,328,212,222,288,338,351,234,335,207
ABHD17A,-8.55,0.258028385049365,0.0419811803002482,0.00707110538338238,2.2863314049832,0.000198452073824171,0.000769185255310337,0.000477099236641221,0.00123564471580172,0.0015389350569406,0.000487465181058496,0.000351926799225761,0.00167317345231456,0.000712389093970598,0.00208285119185374,0.0010198572199892,0.00123161135819364,3,13,6,17,15,7,6,24,11,27,17,18
ABHD5,-9.6,0.18370259799453,0.0239175122264556,0.00855808347911936,2.24405722636928,0.000793808295296686,0.000769185255310337,0.000795165394402036,0.00167175461549644,0.00205191340925413,0.00125348189415042,0.000645199131913895,0.00188232013385388,0.00103620231850269,0.00300856283267762,0.00131981522586838,0.00123161135819364,12,13,10,23,20,18,11,27,16,39,22,18
ABI2,-8.35,0.274324055330634,0.045777779694472,3.51779445718642e-05,3.32538265403035,0.00271217834226368,0.00313590911780368,0.00111323155216285,0.00479720889664195,0.00543757053452344,0.00257660167130919,0.0024048331280427,0.00508923591745678,0.00408004662910433,0.00539998457147265,0.00365948767172596,0.00260006842285323,41,53,14,66,53,37,41,73,63,70,61,38
ABRACL,-8.6,0.25457125,0.0407428629915638,1.74588645699938e-13,6.45715392747618,0.0410795792816035,0.0414768356901958,0.035941475826972,0.0515336531472598,0.0654560377552067,0.0331476323119777,0.045105284767435,0.0385527049637479,0.0479891198756557,0.0617912520249942,0.0481732557441958,0.0461170030790284,621,701,452,709,638,476,769,553,741,801,803,674
ABT1,-10.3,0.139335796387521,0.0150546200171277,0.0295862182971156,1.95765418963225,0.00125686313421975,0.00266256434530501,0.00182888040712468,0.00334350923099288,0.00430901815943367,0.00327298050139276,0.00334330459264473,0.00362520914668154,0.00291431902078881,0.00462855820411942,0.00221968924350591,0.00266849127608621,19,45,23,46,42,47,57,52,45,60,37,39
ACAA2,-13.45,0.0227000000000027,0.00310020140120152,6.37908565692136e-05,3.21656515894969,0.00429979493285705,0.00396426246967635,0.00381679389312977,0.00843145806076465,0.00923361034164358,0.00612813370473538,0.00703853598451522,0.00787785833798104,0.00628197655592254,0.0094885443184448,0.00707900893874858,0.006773862470065,65,67,48,116,90,88,120,113,97,123,118,99
ACADS,-8.85,0.235790627362056,0.0354544309179961,0.00591306742515238,2.32495702952745,0.00198452073824171,0.00260339624874268,0.0023059796437659,0.0028347143480157,0.00595054888683698,0.00236768802228412,0.00334330459264473,0.00278862242052426,0.00343242018004015,0.00385713183676618,0.00221968924350591,0.00355798836811495,30,44,29,39,58,34,57,40,53,50,37,52
ACAT1,-13.25,0.0260515320334286,0.00310020140120152,5.47431024270691e-09,4.81967603513483,0.0207051663689886,0.0179871013549494,0.0196405852417303,0.0282744584968745,0.0378578024007387,0.0223537604456825,0.0232858232154379,0.0234244283324038,0.028042225244479,0.0300084856900409,0.0262763213150159,0.0260691070817653,313,304,247,389,369,321,397,336,433,389,438,381
ACO1,-8.85,0.235790627362056,0.0354544309179961,0.0369051138105255,1.90463299417792,0.000793808295296686,0.000887521448435004,0.000715648854961832,0.00145369966564908,0.000923361034164358,0.000696378830083565,0.00146636166344067,0.00264919129949805,0.00136001554303478,0.00231427910205971,0.00113984042234087,0.00130003421142662,12,15,9,20,9,10,25,38,21,30,19,19
ACOT4,-11.25,0.0910430839002273,0.00805490394269882,5.51076896389195e-06,3.65554427662769,0.000793808295296686,0.00118336193124667,0.000159033078880407,0.00116295973251926,0.00379603980712014,0.00194986072423398,0.00140770719690304,0.00195203569436698,0.0025257431513503,0.00269999228573633,0.0020397144399784,0.000957919945261717,12,20,2,16,37,28,24,28,39,35,34,14
ACOT8,-11.85,0.0663100393700779,0.00310020140120152,0.00477117911948558,2.37077939075405,0.0128332341072964,0.0134903260162121,0.0153466921119593,0.0184619857537433,0.0219554734790192,0.0151114206128134,0.0176549944278257,0.0184049079754601,0.0189754549575805,0.0220627941063026,0.0159577659127722,0.0171741361614779,194,228,193,254,214,217,301,264,293,286,266,251
ACP1,-12.6,0.039806195965418,0.00310020140120152,1.36426251280573e-06,3.89876926696131,0.0168022755837798,0.0160345541683924,0.0178912213740458,0.0240587294664922,0.0256489176156766,0.021100278551532,0.0209982990204704,0.0188232013385388,0.0262936338320057,0.0302399136002469,0.0238766572679825,0.0184741703729045,254,271,225,331,250,303,358,270,406,392,398,270
ACRBP,-8.45,0.265352182880715,0.0440373312141947,0.00143736176091682,2.62017374630794,0.000396904147648343,0.000414176675936335,0.000477099236641221,0.00138101468236662,0.00102595670462706,0.000557103064066852,0.000586544665376268,0.00174288901282766,0.000194287934719254,0.00200570855511841,0.00167976483292339,0.000889497092028738,6,7,6,19,10,8,10,25,3,26,28,13
ACSL1,-12.95,0.0319515503875953,0.00310020140120152,0.00616775740282286,2.31588613049405,0.000396904147648343,0.000355008579374002,0.000238549618320611,0.000726849832824538,0.00215450907971684,0.00167130919220056,0.000703853598451522,0.0011154489682097,0.000841914383783434,0.00169713800817712,0.000899874017637531,0.00116318850496066,6,6,3,10,21,24,12,16,13,22,15,17
ACTL6A,-12.15,0.0539514348785863,0.00310020140120152,0.00015940421358776,3.04567067856207,0.0101210557650327,0.00852020590497604,0.0088263358778626,0.0147550516063381,0.0177490509900482,0.0096100278551532,0.0118482022406006,0.0118516452872281,0.0139239686548799,0.0129599629715344,0.0116983622292879,0.0127266507013342,153,144,111,203,173,138,202,170,215,168,195,186
ACTN1,-8.35,0.274324055330634,0.045777779694472,1.04074399539818e-06,3.94525850832719,0.0170668783488787,0.0155612093958937,0.0128021628498728,0.0198430004361099,0.0256489176156766,0.0136490250696379,0.0188867382251158,0.0116424986056888,0.019364030827019,0.0184370901797423,0.0175175475433439,0.020253164556962,258,263,161,273,250,196,322,167,299,239,292,296
ACTR1A,-12.6,0.039806195965418,0.00310020140120152,3.09486946547009e-12,6.00719519367196,0.0055566580670768,0.0065084906218567,0.00469147582697201,0.00981247274313127,0.0123114804555248,0.00995821727019499,0.0157780514986216,0.0064138315672058,0.00874295706236643,0.0108771117796806,0.00809886615873778,0.00841601094765652,84,110,59,135,120,143,269,92,135,141,135,123
ACTR2,-10.1,0.151683541017653,0.0171550018554422,2.6729989183744e-06,3.78255664179016,0.00807038433551631,0.00869771019466304,0.00604325699745547,0.00973978775984882,0.0157997332512568,0.00807799442896936,0.0103231861106223,0.0074595649749024,0.0119163266627809,0.0124971071511224,0.0113384126222329,0.0106739651043449,122,147,76,134,154,116,176,107,184,162,189,156
ACTR3,-9.2,0.210985432909315,0.0298834528745194,1.90713124279954e-05,3.43591514309549,0.0132962889462195,0.0126619726643394,0.00906488549618321,0.0159180113388574,0.0202113470811532,0.0144150417827298,0.0133145639040413,0.0108756274400446,0.0172268635451072,0.0178199490858598,0.0169176315315856,0.0129319192610332,201,214,114,219,197,207,227,156,266,231,282,189
ADD2,-10.35,0.136711024498886,0.0150546200171277,2.07638383727641e-05,3.42056734777066,0.000727657604021962,0.000532512869061002,0.000556615776081425,0.00254397441488588,0.000820765363701652,0.00125348189415042,0.00105578039767728,0.00264919129949805,0.00168382876756687,0.00277713492247165,0.00137980682704421,0.000547382825863838,11,9,7,35,8,18,18,38,26,36,23,8
ADGRE2,-8.4,0.269710589036432,0.044831560120222,0.0471871780173184,1.84348437183964,6.61506912747238e-05,0,0,0,0,6.96378830083565e-05,0.000351926799225761,0.000697155605131065,0.000129525289812836,0.000539998457147265,0.000299958005879177,0.000205268559698939,1,0,0,0,0,1,6,10,2,7,5,3
ADGRG5,-8.3,0.2786367278798,0.0475436480617828,3.34602080424906e-05,3.33468690114667,0.000330753456373619,0.000591680965623336,0.000715648854961832,0.00159906963221398,0.000512978352313532,0.00118384401114206,0.000938471464602029,0.0011154489682097,0.00291431902078881,0.00107999691429453,0.00179974803527506,0.000273691412931919,5,10,9,22,5,17,16,16,45,14,30,4
ADH5,-11.6,0.0753562664329534,0.00597066475068534,0.00109023355206923,2.67581342653323,0.0044320963154065,0.00426010295248802,0.00381679389312977,0.00763192324465765,0.00738688827331487,0.0052924791086351,0.00574813772068743,0.00501952035694367,0.00705912829479956,0.00917997377150351,0.00461935329053932,0.00602121108450222,67,72,48,105,72,76,98,72,109,119,77,88
ADI1,-9.4,0.198805132666377,0.0268063053827344,2.65754979624766e-08,4.56102839484048,0.0158761659059337,0.0172770841962014,0.0163008905852417,0.0222416048844309,0.0284190007181697,0.0168523676880223,0.0150741979001701,0.019659788064696,0.0197526066964575,0.0203656560981254,0.0184774131621573,0.0282586383852207,240,292,205,306,277,242,257,282,305,264,308,413
ADIPOR1,-12.65,0.0382956909361058,0.00310020140120152,1.52051228161925e-39,15.0605873291569,0.0328768935635377,0.0367433879652092,0.0283874045801527,0.050443378398023,0.060121062891146,0.035933147632312,0.0402956185113496,0.0419687674288901,0.0472119681367787,0.082002622849649,0.0558521806947027,0.0394115634621964,497,621,357,694,586,516,687,602,729,1063,931,576
ADPGK,-12.15,0.0539514348785863,0.00310020140120152,3.85568812464456e-09,4.87604254880555,0.00654891843619766,0.00798769303591503,0.00850826972010178,0.0146096816397732,0.0170308812968093,0.00842618384401114,0.0109097307759986,0.0136642498605689,0.0112039375688103,0.0131913908817403,0.00977863099166117,0.0145056448853917,99,135,107,201,166,121,186,196,173,171,163,212
ADRM1,-13.5,0.0152457142857124,0.00310020140120152,7.58913663238947e-32,12.6018114029357,0.0783885691605477,0.0805869475178983,0.0818225190839695,0.133231574356738,0.181286549707602,0.111072423398329,0.121297436799812,0.109174567763525,0.12855385013924,0.1382396050297,0.123402723618693,0.126308587068081,1185,1362,1029,1833,1767,1595,2068,1566,1985,1792,2057,1846
AEN,-9.5,0.189991814159292,0.0254359052893982,1.59396775569111e-05,3.46813336025492,0.00297678110736257,0.00171587480030767,0.00182888040712468,0.0037796191306876,0.00554016620498615,0.00278551532033426,0.00146636166344067,0.00313720022308979,0.00544006217213911,0.00439713029391345,0.00269962205291259,0.00396852548751283,45,29,23,52,54,40,25,45,84,57,45,58
AES,-10.7,0.116542777433354,0.0114628465821496,1.98551656009904e-05,3.42865358789091,0.000330753456373619,0.000769185255310337,0.000874681933842239,0.0018898095653438,0.00338565712526931,0.000766016713091922,0.000762508064989149,0.00139431121026213,0.00129525289812836,0.00115713955102985,0.00245965564820925,0.00150530277112556,5,13,11,26,33,11,13,20,20,15,41,22
AGA,-12.7,0.0374656249999987,0.00310020140120152,0.000107860544041028,3.11971466869184,0.00343983594628564,0.00414176675936335,0.0044529262086514,0.00705044337839802,0.00841284497794193,0.00633704735376045,0.00645199131913895,0.00439208031232571,0.00926105822161777,0.00794569158373833,0.00653908452816606,0.00691070817653096,52,70,56,97,82,91,110,63,143,103,109,101
AGGF1,-11,0.101270833333334,0.0095938377837045,0.0237020043933171,2.01046217308418,0.00423364424158232,0.00242589195905568,0.00302162849872774,0.00581479866259631,0.00584795321637427,0.00362116991643454,0.00457504838993489,0.00522866703848299,0.00667055242536105,0.00532284193473733,0.00401943727878097,0.00485802257954157,64,41,38,80,57,52,78,75,103,69,67,71
AGMAT,-10.1,0.151683541017653,0.0171550018554422,0.0423382606054101,1.87067999531539,0.00211682212079116,0.00236672386249334,0.00159033078880407,0.00399767408053496,0.00184672206832872,0.00222841225626741,0.00293272332688134,0.00369492470719465,0.00433909720873,0.00385713183676618,0.00377947087407763,0.00342114266164899,32,40,20,55,18,32,50,53,67,50,63,50
AGPAT2,-13.45,0.0227000000000027,0.00310020140120152,4.43557711251895e-33,12.9998585902101,0.0136270424025931,0.0186971185136974,0.0119274809160305,0.0324901875272569,0.0339591669231558,0.0199860724233983,0.0230512053492873,0.0415504740658115,0.0309565442652678,0.0344827586206897,0.0296958425820385,0.0327061238453644,206,316,150,447,331,287,393,596,478,447,495,478
AGT,-13.5,0.0152457142857124,0.00310020140120152,1.32030729728051e-16,7.54982744298941,0.0276509889528346,0.0318324359505355,0.0329198473282443,0.0513155981974124,0.0560172360726377,0.0441504178272981,0.0469822276966391,0.0468488566648076,0.0578330419014313,0.0595541155596698,0.0499730037794709,0.044201163188505,418,538,414,706,546,634,801,672,893,772,833,646
AHI1,-12.8,0.035726415094339,0.00310020140120152,0.000299781425905295,2.92563364409733,0.0041674935503076,0.00426010295248802,0.0045324427480916,0.00784997819450502,0.00748948394377757,0.00571030640668524,0.00563082878761218,0.00690184049079755,0.00705912829479956,0.0101828280490627,0.00515927770112184,0.00561067396510434,63,72,57,108,73,82,96,99,109,132,86,82
AIG1,-9.6,0.18370259799453,0.0239175122264556,6.39394826386047e-15,6.96254291845339,0.033538400476285,0.0317140997574108,0.0319656488549618,0.0476813490332897,0.0589925105160562,0.0333565459610028,0.0322599565956948,0.0324177356385945,0.043844310601645,0.0491398596004011,0.0418141460195573,0.0357851522408484,507,536,402,656,575,479,550,465,677,637,697,523
AIMP1,-10.15,0.148395428271151,0.0162836311382327,1.74751561825934e-07,4.24770000306242,0.00661506912747238,0.00502928820779835,0.00326017811704835,0.00784997819450502,0.00831024930747922,0.0052924791086351,0.00668660918528946,0.00704127161182376,0.00796580532348941,0.0127285350613284,0.0067790509328694,0.00704755388299692,100,85,41,108,81,76,114,101,123,165,113,103
AIMP2,-10.75,0.113411543287328,0.0109054859499072,0.000105154142786716,3.1246261757608,0.0170668783488787,0.0257381220046151,0.018765903307888,0.0292193632795464,0.0311890838206628,0.0217966573816156,0.0275675992726846,0.0265616285554936,0.0275241240852276,0.0303170562369822,0.0266962625232467,0.0247690728703387,258,435,236,402,304,313,470,381,425,393,445,362
AK1,-13.1,0.0291572398190062,0.00310020140120152,0.00374529157177576,2.42304697261922,0.00429979493285705,0.00502928820779835,0.00548664122137405,0.00799534816106992,0.0109777367395096,0.00675487465181059,0.00803566191565488,0.00732013385387619,0.00680007771517389,0.00786854894700301,0.00671905933169356,0.00773178241532672,65,85,69,110,107,97,137,105,105,102,112,113
AK3,-9.15,0.214933184402924,0.0301437587635845,0.00384068132108495,2.41774821180666,0.0041674935503076,0.00337258150405301,0.00190839694656489,0.00545137374618404,0.00677131425053863,0.00438718662952646,0.00457504838993489,0.0032069157836029,0.00615245126610971,0.00431998765717812,0.0038994540764293,0.00396852548751283,63,57,24,75,66,63,78,46,95,56,65,58
AKIRIN1,-11.8,0.0684459459459458,0.00310020140120152,0.00417068479919328,2.39971349743314,0.00568895944962625,0.00591680965623336,0.00588422391857506,0.009449047826719,0.00974658869395711,0.00654596100278552,0.00774238958296674,0.00725041829336308,0.0109448869891846,0.00779140631026768,0.00623912652228688,0.00971604515908313,86,100,74,130,95,94,132,104,169,101,104,142
AKIRIN2,-9,0.22624704956727,0.0333271650629164,3.08456891467412e-08,4.53640243446164,0.00628431567109876,0.00556180107685936,0.00763358778625954,0.00763192324465765,0.0102595670462706,0.0052924791086351,0.00739046278374098,0.0131762409369771,0.0105563111197461,0.012882820334799,0.00737896694462775,0.00834758809442354,95,94,96,105,100,76,126,189,163,167,123,122
AKR1A1,-12.8,0.035726415094339,0.00310020140120152,1.0398544285855e-05,3.54408371511959,0.0224250843421314,0.0241997514939944,0.0197996183206107,0.0311091728448902,0.0357032933210219,0.025974930362117,0.0278022171388351,0.028165086447295,0.0351013535392785,0.0330170485227185,0.0249565060891475,0.0276428327061238,339,409,249,428,348,373,474,404,542,428,416,404
AKR1B1,-11.1,0.0973482905982904,0.00805490394269882,2.95579367350065e-07,4.15869700576799,0.0161407686710326,0.0167445713271404,0.0153466921119593,0.0226050298008431,0.0295475530932595,0.0165738161559889,0.0182415390932019,0.0165923034021194,0.0225374004274335,0.0239913600246856,0.0181174635551023,0.0192952446117003,244,283,193,311,288,238,311,238,348,311,302,282
ALCAM,-10.1,0.151683541017653,0.0171550018554422,8.76989802517584e-05,3.15797615255681,0.0016537672818681,0.00177504289687001,0.000954198473282443,0.00196249454862625,0.00348825279573202,0.00181058495821727,0.00522024752184879,0.00257947573898494,0.0025257431513503,0.00300856283267762,0.00191973123762673,0.00239479986315429,25,30,12,27,34,26,89,37,39,39,32,35
ALDH1B1,-13.45,0.0227000000000027,0.00310020140120152,8.73212104660347e-07,3.97462078960922,0.00357213732883509,0.00195254718655701,0.00373727735368957,0.00734118331152784,0.00820765363701652,0.00619777158774373,0.00615871898645082,0.00843558282208589,0.00712389093970598,0.00563141248167862,0.00605915171875937,0.00465275401984263,54,33,47,101,80,89,105,121,110,73,101,68
ALDH2,-13.5,0.0152457142857124,0.00310020140120152,1.85885954172118e-32,12.8002430367513,0.0148839055368129,0.0119519555055914,0.0111323155216285,0.0305276929786306,0.0386785677644403,0.0233983286908078,0.027508944806147,0.024191299498048,0.0319927465837705,0.0344056159839543,0.028076069350291,0.0240848443380089,225,202,140,420,377,336,469,347,494,446,468,352
ALDH7A1,-12.75,0.0365776143790855,0.00310020140120152,0.0279378686537413,1.97128025538343,0.000132301382549448,0.000295840482811668,0.000238549618320611,0.0009449047826719,0.00174412639786601,0.000487465181058496,0.000821162531526776,0.0011154489682097,0.000582863804157762,0.0013114248245005,0.00113984042234087,0.000615805679096818,2,5,3,13,17,7,14,16,9,17,19,9
ALDH9A1,-10.3,0.139335796387521,0.0150546200171277,0.0128760261109315,2.15240698648945,0.00403519216775815,0.00372759008342702,0.00294211195928753,0.00436109899694723,0.00738688827331487,0.00285515320334262,0.00516159305531116,0.00439208031232571,0.00556958746195195,0.00563141248167862,0.00551922730817686,0.00567909681833732,61,63,37,60,72,41,88,63,86,73,92,83
ALDOA,-8.65,0.251745741210584,0.0398312562779182,8.49691810383187e-20,8.64460529867958,0.124561751670305,0.1465593751849,0.125477099236641,0.168047681349033,0.221606648199446,0.122214484679666,0.134318728371165,0.17638036809816,0.173175312479762,0.186608038262748,0.155798188253644,0.130345535408827,1883,2477,1578,2312,2160,1755,2290,2530,2674,2419,2597,1905
ALG14,-11.4,0.0836595067621319,0.00597066475068534,0.0381523802805929,1.89649432594181,0.000926109677846133,0.00159753860718301,0.000715648854961832,0.00334350923099288,0.00194931773879142,0.00146239554317549,0.00187694292920406,0.00230061349693252,0.00200764199209896,0.00277713492247165,0.00197972283880257,0.00130003421142662,14,27,9,46,19,21,32,33,31,36,33,19
ALG5,-12.4,0.0461457541191377,0.00310020140120152,4.66716716309339e-05,3.27401570943549,0.00840113779188992,0.00869771019466304,0.00652035623409669,0.01184765227504,0.0161075202626449,0.00905292479108635,0.0116135843744501,0.00906302286670385,0.0127582410465643,0.0126513924245931,0.0115183874257604,0.0116318850496066,127,147,82,163,157,130,198,130,197,164,192,170
ALG8,-13.25,0.0260515320334286,0.00310020140120152,0.000787632151921305,2.74003955936197,0.00324138387246147,0.00313590911780368,0.00238549618320611,0.00552405872946649,0.00718169693238945,0.00438718662952646,0.00457504838993489,0.00522866703848299,0.00705912829479956,0.00485998611432539,0.00521926930229768,0.00615805679096818,49,53,30,76,70,63,78,75,109,63,87,90
ALKBH7,-12,0.0597847510373441,0.00310020140120152,8.85954187988246e-06,3.57247006049681,0.046702388039955,0.0535471273889119,0.0487436386768448,0.0672336095362698,0.0774597311993434,0.0511838440111421,0.0588890844037773,0.0578639152258784,0.0602940224078751,0.0661112396821723,0.0556122142899994,0.057612042422169,706,905,613,925,755,735,1004,830,931,857,927,842
ALOX5,-12.85,0.0348144144144146,0.00310020140120152,6.20449073815105e-15,6.96727887783543,0.000330753456373619,0.000650849062185669,0,0.00508794882977177,0.00266748743203037,0.00118384401114206,0.000703853598451522,0.00146402677077524,0.00200764199209896,0.00215999382858906,0.00215969764233007,0.00239479986315429,5,11,0,70,26,17,12,21,31,28,36,35
ALOX5AP,-13.5,0.0152457142857124,0.00310020140120152,2.20879836655414e-39,15.00847470909,0.0232188926374281,0.0197029761552571,0.0182092875318066,0.0499345835150458,0.0578639581409665,0.0347493036211699,0.0411167810428764,0.0395984383714445,0.0503205750922868,0.0496027154208131,0.0487131801547783,0.0435169346561752,351,333,229,687,564,499,701,568,777,643,812,636
ANAPC10,-12.2,0.0522415158371047,0.00310020140120152,1.69256826543775e-05,3.45763309446396,0.00284447972481312,0.00337258150405301,0.00302162849872774,0.00843145806076465,0.00656612290961321,0.00355153203342618,0.00445773945685964,0.00655326268823201,0.00511624894760702,0.00470570084085474,0.00521926930229768,0.00431063975367773,43,57,38,116,64,51,76,94,79,61,87,63
ANAPC11,-11.05,0.0993942039106148,0.0095938377837045,1.69451182368306e-16,7.51199096394098,0.0969107627174704,0.0973906869416011,0.0999522900763359,0.134031109172845,0.150713039909716,0.094150417827298,0.110856941756115,0.108477412158394,0.163590441033612,0.135848183290905,0.118063471114044,0.128498118371536,1465,1646,1257,1844,1469,1352,1890,1556,2526,1761,1968,1878
ANAPC15,-11.4,0.0836595067621319,0.00597066475068534,1.50490442272309e-25,10.5529866083603,0.0217635774293841,0.0191112951896338,0.023059796437659,0.0272568687309202,0.0487329434697856,0.0245821727019499,0.0228165874831368,0.0250278862242052,0.0222783498478078,0.0347913291676309,0.0340752294678745,0.0374957235716729,329,323,290,375,475,353,389,359,344,451,568,548
ANAPC16,-13,0.0309663951120159,0.00310020140120152,9.20845974014612e-09,4.73476661096539,0.0175960838790765,0.0201763209277558,0.0178117048346056,0.0276929786306149,0.0295475530932595,0.0210306406685237,0.0227579330165992,0.0257947573898494,0.0314098827796127,0.0329399058859832,0.02405663207151,0.0301744782757441,266,341,224,381,288,302,388,370,485,427,401,441
ANAPC5,-10.9,0.105983201581027,0.00989470487697922,0.0204542395095236,2.04608589460522,0.0117748230469008,0.011360274539968,0.0117684478371501,0.0152638464893153,0.0200061557402278,0.0119777158774373,0.0141357264355681,0.0135248187395427,0.0156077974224467,0.0148113862531821,0.0135581018657388,0.0138214163530619,178,192,148,210,195,172,241,194,241,192,226,202
ANKRD39,-11.05,0.0993942039106148,0.0095938377837045,0.00855808347911936,2.24401780626433,0.00238142488589006,0.00313590911780368,0.00190839694656489,0.00370693414740515,0.00400123114804555,0.00229805013927577,0.00369523139187049,0.00341606246514222,0.00433909720873,0.00624855357556121,0.00365948767172596,0.00403694834074581,36,53,24,51,39,33,63,49,67,81,61,59
ANXA1,-13.5,0.0152457142857124,0.00310020140120152,2.88534312479889e-48,17.8072424807974,0.0282463451743071,0.0234305662386841,0.0236959287531807,0.0516790231138247,0.0691494818918642,0.0440111420612813,0.0475687723620154,0.0412716118237591,0.0512272521209766,0.0729769343516161,0.0612514248005279,0.0531645569620253,427,396,298,711,674,632,811,592,791,946,1021,777
ANXA2,-10.4,0.133481951494642,0.0139509063054068,5.65365395125029e-12,5.91349293861822,0.0244757557716478,0.0299982249571031,0.0267175572519084,0.0392498909725251,0.0426797989124859,0.028133704735376,0.0303830136664907,0.0336726157278305,0.0422252444789845,0.0472884363187534,0.0328753974443578,0.0279849469722887,370,507,336,540,416,404,518,483,652,613,548,409
ANXA5,-9.6,0.18370259799453,0.0239175122264556,4.1115531226482e-17,7.72629439249634,0.0291724548521532,0.0320691083367848,0.0189249363867685,0.0377235063235935,0.0491433261516364,0.0282033426183844,0.0351340254560385,0.0216815393195761,0.03905187487857,0.0401141711023683,0.0387545743595897,0.0361956893602463,441,542,238,519,479,405,599,311,603,520,646,529
ANXA7,-8.7,0.247669472913616,0.0379064701860652,0.0266918376217366,1.98247606952155,0.00231527419461533,0.00195254718655701,0.000556615776081425,0.00290739933129815,0.00287267877295578,0.00188022284122563,0.00228752419496745,0.00271890686001115,0.00278479373097597,0.0039342744735015,0.00257963885056092,0.0013684570646596,35,33,7,40,28,27,39,39,43,51,43,20
AP1M1,-9.3,0.204086526315789,0.0277239989577676,0.000166781179004334,3.03671486973635,0.00952569954356023,0.0077510206496657,0.00986005089058524,0.0111208024422154,0.0169282856263466,0.0103760445682451,0.00756642618335386,0.0106664807585053,0.0106210737646525,0.0131913908817403,0.0113984042234087,0.0124529592884023,144,131,124,153,165,149,129,153,164,171,190,182
AP1S1,-12.6,0.039806195965418,0.00310020140120152,0.00197852776433442,2.55495811344286,0.0103856585301316,0.0129578131471511,0.0115298982188295,0.0187527256868731,0.0198009643993023,0.0124651810584958,0.0144876532347938,0.0148494143892917,0.0158668480020724,0.016199953714418,0.0158977743115964,0.0153951419774205,157,219,145,258,193,179,247,213,245,210,265,225
AP2A2,-12.45,0.0445241830065355,0.00310020140120152,1.11965235601276e-12,6.16736306205196,0.0188529470132963,0.0178095970652624,0.0210718829516539,0.0308184329117604,0.0368318456961116,0.0274373259052925,0.0279195260719104,0.0359035136642499,0.0286898516935432,0.0296227725063643,0.0195572619833223,0.0263427984946972,285,301,265,424,359,394,476,515,443,384,326,385
AP2S1,-11.95,0.062287179487179,0.00310020140120152,9.83748217451068e-17,7.59539142540093,0.115300654891844,0.119697059345601,0.103689567430025,0.156781508940253,0.178516466605109,0.113509749303621,0.129802334447768,0.137827663134412,0.150573149407422,0.187688035177042,0.142780010798488,0.127745466985973,1743,2023,1304,2157,1740,1630,2213,1977,2325,2433,2380,1867
AP5S1,-10.35,0.136711024498886,0.0150546200171277,0.00162094265778931,2.59597229852533,0.000198452073824171,0.00165670670374534,0.000477099236641221,0.00203517953190871,0.00246229609110496,0.00174094707520891,0.00217021526189219,0.00306748466257669,0.00148954083284761,0.00177428064491244,0.0010198572199892,0.00130003421142662,3,28,6,28,24,25,37,44,23,23,17,19
APBB1IP,-12.7,0.0374656249999987,0.00310020140120152,3.14535232345162e-08,4.5331610087228,0.00383674009393398,0.00467427962842435,0.00421437659033079,0.00741386829481029,0.011182928080435,0.00466573816155989,0.00697988151797759,0.00662297824874512,0.00680007771517389,0.010491398596004,0.00767892495050693,0.00718439958946288,58,79,53,102,109,67,119,95,105,136,128,105
APEX2,-9.15,0.214933184402924,0.0301437587635845,4.85616025301836e-12,5.93642526118072,0.00423364424158232,0.00573930536654636,0.00564567430025445,0.014246256723361,0.00923361034164358,0.00564066852367688,0.00486832072262303,0.00864472950362521,0.00822485590311508,0.00902568849803286,0.00647909292699022,0.00588436537803626,64,97,71,196,90,81,83,124,127,117,108,86
APLP2,-9.85,0.166999273607748,0.0203907429171304,1.82032392764767e-14,6.80268399793028,0.0218297281206589,0.0253831134252411,0.021867048346056,0.0284925134467219,0.0419616292192469,0.0204735376044568,0.024048331280427,0.0351366424986057,0.0357489799883427,0.0384170330941912,0.0330553722478853,0.0322955867259665,330,429,275,392,409,294,410,504,552,498,551,472
APMAP,-11.2,0.0928440265486731,0.00805490394269882,2.0257704340478e-12,6.07371338260212,0.00608586359727459,0.00633098633216969,0.0043734096692112,0.00806803314435238,0.0115933107622858,0.00717270194986072,0.0150155434336325,0.00620468488566648,0.00680007771517389,0.00709712257964977,0.00719899214110025,0.0106055422511119,92,107,55,111,113,103,256,89,105,92,120,155
APOA1BP,-13.05,0.0302182795698916,0.00310020140120152,3.80915181018241e-10,5.24923992500939,0.0360521267447245,0.0364475474823975,0.0350667938931298,0.052696612879779,0.061865189289012,0.0456824512534819,0.0433456507713062,0.0386921360847741,0.0455929020141183,0.0524569929800201,0.0513528106065151,0.0560383167978105,545,616,441,725,603,656,739,555,704,680,856,819
APOBEC3C,-11.45,0.0814280487804871,0.00597066475068534,1.22849791164649e-09,5.06178288780237,0.0213005225904611,0.0284006863499201,0.0153466921119593,0.032998982410234,0.0351903149687083,0.0249303621169916,0.034430171857587,0.0306051310652538,0.03471277766984,0.0254570701226568,0.0317355570220169,0.0299692097160452,322,480,193,454,343,358,587,439,536,330,529,438
APOC1,-13.5,0.0152457142857124,0.00310020140120152,6.95148835200685e-29,11.6410670583647,0.043593305550043,0.0501745458848589,0.0434160305343511,0.0799534816106992,0.0903867856776444,0.0586350974930362,0.0696228517801631,0.0632320133853876,0.0732465513891587,0.100362570392656,0.0691103245545624,0.0663701676359904,659,848,546,1100,881,842,1187,907,1131,1301,1152,970
APOC2,-13.5,0.0152457142857124,0.00310020140120152,7.66224065980441e-37,14.2030485646414,0.249983462327181,0.260931305839891,0.23051844783715,0.464965838057857,0.419411100851544,0.335654596100279,0.389582966742917,0.441857222532069,0.454180428728709,0.494175730926483,0.382986381906533,0.36394115634622,3779,4410,2899,6397,4088,4820,6642,6338,7013,6406,6384,5319
APOE,-13.45,0.0227000000000027,0.00310020140120152,8.55097847169463e-06,3.57872424237085,0.00085995898657141,0.00118336193124667,0.000874681933842239,0.0037796191306876,0.00359084846619473,0.00222841225626741,0.00369523139187049,0.00237032905744562,0.00375623340457224,0.00439713029391345,0.00227968084468174,0.00266849127608621,13,20,11,52,35,32,63,34,58,57,38,39
APP,-8.2,0.286310238017607,0.0492048370033488,0.00105852850715774,2.68190531553917,0.00205067142951644,0.00254422815218034,0.00365776081424936,0.00392498909725251,0.00297527444341849,0.0036908077994429,0.00428177605724676,0.0020914668153932,0.00427433456382359,0.00671140939597315,0.00431939528466015,0.00335271980841601,31,43,46,54,29,53,73,30,66,87,72,49
APRT,-9.3,0.204086526315789,0.0277239989577676,3.85691720362212e-16,7.38963718368446,0.177548455381359,0.219040293473759,0.16388358778626,0.25534234627126,0.282548476454294,0.175557103064067,0.228224529297906,0.195831009481316,0.271614532737517,0.254802129136774,0.220409142720019,0.2064317482039,2684,3702,2061,3513,2754,2521,3891,2809,4194,3303,3674,3017
AQP1,-10.2,0.14435706723134,0.0154882943157348,0.0197608340196968,2.05456490776891,0,0,0,0,0.000307787011388119,0.000417827298050139,0.000351926799225761,0.000139431121026213,6.4762644906418e-05,0.00084856900408856,0.000119983202351671,0.000205268559698939,0,0,0,0,3,6,6,2,1,11,2,3
ARCN1,-8.65,0.251745741210584,0.0398312562779182,1.542643824964e-20,8.89431242124452,0.00482900046305484,0.00390509437311402,0.00389631043256997,0.00784997819450502,0.00687390992100133,0.00654596100278552,0.014780925567482,0.00557724484104852,0.00479243572307493,0.00570855511841395,0.00329953806467095,0.00506329113924051,73,66,49,108,67,94,252,80,74,74,55,74
ARF1,-9.6,0.18370259799453,0.0239175122264556,9.55298417100092e-34,13.2133550846663,0.0831514189323278,0.12981480385776,0.083571882951654,0.143044047099869,0.159331076228583,0.0938718662952646,0.0980116135843744,0.170593976575572,0.15530082248559,0.150582426907352,0.123222748815166,0.105371193978789,1257,2194,1051,1968,1553,1348,1671,2447,2398,1952,2054,1540
ARF4,-13.5,0.0152457142857124,0.00310020140120152,4.57106028755506e-34,13.3158747000198,0.0237480981676258,0.0245547600733684,0.0174141221374046,0.048044773949702,0.055914640402175,0.0311977715877437,0.0403542729778873,0.035345789180145,0.0439738358914578,0.0464398673146648,0.0511128442018117,0.0455696202531646,359,415,219,661,545,448,688,507,679,602,852,666
ARF5,-13.05,0.0302182795698916,0.00310020140120152,8.07251444196369e-20,8.65244067739048,0.0469669908050539,0.0513579078161056,0.0352258269720102,0.0671609245529873,0.0862829588591361,0.0529944289693593,0.0566602146753475,0.0628834355828221,0.0640502558124474,0.0799969142945306,0.0664706941028256,0.0607594936708861,710,868,443,924,841,761,966,902,989,1037,1108,888
ARFGAP1,-10.8,0.110866794136393,0.0109054859499072,7.49046845277515e-07,4.00074458305853,0.00125686313421975,0.00171587480030767,0.00174936386768448,0.00334350923099288,0.00574535754591156,0.00181058495821727,0.00351926799225761,0.00223089793641941,0.0014247781879412,0.00316284810614827,0.00263963045173676,0.00403694834074581,19,29,22,46,56,26,60,32,22,41,44,59
ARFGAP2,-8.95,0.229346855590062,0.0348293468148547,4.3963562629309e-10,5.22663505963473,0.00423364424158232,0.00455594343529969,0.00620229007633588,0.00894025294374182,0.0104647583871961,0.00466573816155989,0.0072144993841281,0.00787785833798104,0.00621721391101613,0.0121885366041811,0.00707900893874858,0.00451590831337667,64,77,78,123,102,67,123,113,96,158,118,66
ARFGAP3,-10.2,0.14435706723134,0.0154882943157348,0.00771753570782898,2.26713415200466,0.00330753456373619,0.00284006863499201,0.00254452926208651,0.0028347143480157,0.00492459218220991,0.00494428969359331,0.00293272332688134,0.00376464026770775,0.00654102713554822,0.00493712875106071,0.00497930289759434,0.00424221690044475,50,48,32,39,48,71,50,54,101,64,83,62
ARFIP2,-13.35,0.0241100000000006,0.00310020140120152,2.39960370087447e-06,3.80149602359876,0.00224912350334061,0.00343174960061535,0.00365776081424936,0.00625090856229103,0.00913101467118088,0.00508356545961003,0.00586544665376268,0.00669269380925823,0.00608768862120329,0.00763712103679704,0.00551922730817686,0.00704755388299692,34,58,46,86,89,73,100,96,94,99,92,103
ARFRP1,-8.9,0.232286835055492,0.0348293468148547,0.000214237529602517,2.98943483844484,0.0105179599126811,0.00934855925684871,0.00620229007633588,0.0114115423753453,0.015389350569406,0.0121866295264624,0.0106751129098481,0.00676240936977133,0.0117220387280617,0.0119571086939752,0.0112184294198812,0.01033185083818,159,158,78,157,150,175,182,97,181,155,187,151
ARID3B,-10.3,0.139335796387521,0.0150546200171277,0.000134014811055472,3.07802455471165,6.61506912747238e-05,0.000295840482811668,0.000556615776081425,0.000799534816106992,0.00215450907971684,0.000766016713091922,0.000469235732301015,0.000697155605131065,0.00148954083284761,0.00115713955102985,0.00179974803527506,0.000342114266164899,1,5,7,11,21,11,8,10,23,15,30,5
ARIH2,-13.25,0.0260515320334286,0.00310020140120152,7.85042635948745e-09,4.76098183060914,0.00608586359727459,0.00639015442873203,0.00477099236641221,0.010248582642826,0.0141582025238535,0.00759052924791086,0.00868086104756877,0.0105270496374791,0.0104915484748397,0.013345676155211,0.00959865618813366,0.00834758809442354,92,108,60,141,138,109,148,151,162,173,160,122
ARL1,-10.75,0.113411543287328,0.0109054859499072,1.37335805976893e-08,4.66944047222037,0.00317523318118674,0.00414176675936335,0.00326017811704835,0.00545137374618404,0.00964399302349441,0.00403899721448468,0.00445773945685964,0.00446179587283882,0.00544006217213911,0.00902568849803286,0.00557921890935269,0.00526855969893945,48,70,41,75,94,58,76,64,84,117,93,77
ARL11,-13.4,0.0233598484848464,0.00310020140120152,4.41850994335975e-15,7.01809898724597,0.00502745253687901,0.00497012011123602,0.0043734096692112,0.0163541212385521,0.00902841900071817,0.00668523676880223,0.00715584491759047,0.00927216954824317,0.0107505990544654,0.00917997377150351,0.00971863939048533,0.00855285665412248,76,84,55,225,88,96,122,133,166,119,162,125
ARL13B,-13.35,0.0241100000000006,0.00310020140120152,4.81184765353205e-05,3.26834037456358,0.0013891645167692,0.00207088337968168,0.00143129770992366,0.00327082424771042,0.00564276187544886,0.00341225626740947,0.00410581265763388,0.00481037367540435,0.0039505213392915,0.00485998611432539,0.00299958005879177,0.00321587410195005,21,35,18,45,55,49,70,69,61,63,50,47
ARL2BP,-11.15,0.09520340826686,0.00805490394269882,1.02254827721236e-07,4.33661504604959,0.00674737051002183,0.0128986450505887,0.00930343511450382,0.0158453263555749,0.0175438596491228,0.0103760445682451,0.0109683852425362,0.0149191299498048,0.014571595103944,0.0155056699838,0.0140980262763213,0.0175162504276428,102,218,117,218,171,149,187,214,225,201,235,256
ARL6IP1,-11.1,0.0973482905982904,0.00805490394269882,9.61235919153193e-12,5.83113962734264,0.0197790566911424,0.0210046742796284,0.0153466921119593,0.0310364878616078,0.0328306145480661,0.0186629526462396,0.0253387295442548,0.0234244283324038,0.0319279839388641,0.031474195788012,0.0217169596256524,0.0261375299349983,299,355,193,427,320,268,432,336,493,408,362,382
ARL6IP4,-13.4,0.0233598484848464,0.00310020140120152,6.12391084727421e-16,7.32020771942354,0.0955877488919759,0.0972131826519141,0.094147582697201,0.142971362116587,0.162306350672002,0.101601671309192,0.112264648953018,0.105688789737869,0.136001554303478,0.140168170948083,0.120523126762253,0.110434485118029,1445,1643,1184,1967,1582,1459,1914,1516,2100,1817,2009,1614
ARMC6,-8.6,0.25457125,0.0407428629915638,0.0430320811432992,1.86676694412197,0.00496130184560429,0.00710017158748003,0.0045324427480916,0.00799534816106992,0.00964399302349441,0.00772980501392758,0.00557217432107455,0.00571667596207474,0.00712389093970598,0.0068656946694438,0.00599916011758354,0.00807389668149162,75,120,57,110,94,111,95,82,110,89,100,118
ARMC7,-8.9,0.232286835055492,0.0348293468148547,0.0255245585088858,1.99345118011203,0.000330753456373619,0.000769185255310337,0.000954198473282443,0.00210786451519116,0.00143633938647789,0.00188022284122563,0.000938471464602029,0.00160345789180145,0.000582863804157762,0.00192856591838309,0.0010198572199892,0.000547382825863838,5,13,12,29,14,27,16,23,9,25,17,8
ARPC1B,-12.95,0.0319515503875953,0.00310020140120152,3.15533604905971e-10,5.27899746148724,0.121981874710591,0.126678894739956,0.121739821882952,0.158235208605902,0.186826715912588,0.129944289693593,0.129333098715467,0.136363636363636,0.170779094618224,0.164853814703387,0.139780430739696,0.172836127266507,1844,2141,1531,2177,1821,1866,2205,1956,2637,2137,2330,2526
ARPC2,-9.6,0.18370259799453,0.0239175122264556,1.29778756915625e-16,7.55272833842252,0.028974002778329,0.0263889710668008,0.0271151399491094,0.0321267626108446,0.0483225607879348,0.0289693593314763,0.0304416681330283,0.0214026770775237,0.0358137426332491,0.0342513307104837,0.0319155318255444,0.0480328429695518,438,446,341,442,471,416,519,307,553,444,532,702
ARPC3,-8.35,0.274324055330634,0.045777779694472,7.80212784007395e-14,6.58055893720483,0.0784547198518225,0.0884563043606887,0.0707697201017812,0.100523331879634,0.127629014055607,0.0745125348189415,0.0907971142002463,0.0854712771890686,0.100900200764199,0.116485381470339,0.081648569200312,0.0860759493670886,1186,1495,890,1383,1244,1070,1548,1226,1558,1510,1361,1258
ARPC5L,-12.7,0.0374656249999987,0.00310020140120152,9.06585779526494e-08,4.35678715428663,0.0160746179797579,0.0165078989408911,0.0121660305343511,0.0223142898677133,0.0281112137067816,0.0171309192200557,0.0178309578274386,0.0199386503067485,0.0229907389417784,0.0246085011185682,0.0196172535844982,0.0180636332535067,243,279,153,307,274,246,304,286,355,319,327,264
ASB6,-8.35,0.274324055330634,0.045777779694472,0.00196598803588732,2.5563435155316,0.000793808295296686,0.00118336193124667,0.00119274809160305,0.00109027474923681,0.00369344413665743,0.00132311977715877,0.00158367059651592,0.000836586726157278,0.00239621786153747,0.00177428064491244,0.00173975643409923,0.00191583989052343,12,20,15,15,36,19,27,12,37,23,29,28
ASF1B,-8.7,0.247669472913616,0.0379064701860652,1.43029911234811e-07,4.28115847829076,0.0152146589931865,0.0166854032305781,0.0160623409669211,0.0228230847506905,0.0292397660818713,0.0163649025069638,0.0156607425655464,0.0206358059118795,0.02169548604365,0.0210599398287433,0.0159577659127722,0.0227848101265823,230,282,202,314,285,235,267,296,335,273,266,333
ASH2L,-11.5,0.0791260399334447,0.00597066475068534,0.00151387591186736,2.60983078465525,0.00238142488589006,0.00378675817998935,0.00166984732824427,0.00436109899694723,0.00492459218220991,0.00278551532033426,0.00492697518916065,0.00481037367540435,0.0057638753966712,0.00609426830209057,0.00419941208230848,0.00485802257954157,36,64,21,60,48,40,84,69,89,79,70,71
ASNA1,-9.8,0.17010826959847,0.0204582597415922,5.91225856426563e-08,4.42760852317233,0.0168022755837798,0.0142595112715224,0.0155852417302799,0.0218781799680186,0.0271878526726172,0.0157381615598886,0.0192386650243416,0.0146402677077524,0.0214364354640244,0.0260742112165394,0.0176375307456956,0.0206637016763599,254,241,196,301,265,226,328,210,331,338,294,302
ASNSD1,-9.85,0.166999273607748,0.0203907429171304,0.019613975201903,2.0562178255563,0.00423364424158232,0.00502928820779835,0.00278307888040712,0.00625090856229103,0.00841284497794193,0.0048050139275766,0.00592410112030031,0.00592582264361406,0.00511624894760702,0.00547712720820798,0.00449937008818765,0.00492644543277455,64,85,35,86,82,69,101,85,79,71,75,72
ASPHD1,-13.1,0.0291572398190062,0.00310020140120152,4.16926461197336e-08,4.4856846802962,0.00985645299993385,0.010295248801846,0.00954198473282443,0.014100886756796,0.0214424951267057,0.0128133704735376,0.013197254970966,0.0110150585610708,0.0158668480020724,0.0175885211756538,0.0151178834963105,0.0145056448853917,149,174,120,194,209,184,225,158,245,228,252,212
ASS1,-13.5,0.0152457142857124,0.00310020140120152,1.30960991383802e-22,9.58704038721426,0.0197129059998677,0.0232530619489971,0.0200381679389313,0.0372873964238988,0.0520160049245922,0.0375348189415042,0.0285647252038243,0.0310234244283324,0.0374328087559096,0.0383398904574558,0.0329953806467095,0.0357851522408484,298,393,252,513,507,539,487,445,578,497,550,523
ATAD2,-11.8,0.0684459459459458,0.00310020140120152,9.49147203108669e-12,5.83315969313064,0.0253357147582192,0.0281048458671085,0.0248091603053435,0.0415758104375636,0.0468862214014569,0.0253481894150418,0.0334917003929849,0.0331846068042387,0.0373680461110032,0.041965594384016,0.0326954226408303,0.0310639753677728,383,475,312,572,457,364,571,476,577,544,545,454
ATG101,-13.05,0.0302182795698916,0.00310020140120152,0.0135905039028458,2.14014510900232,0.00337368525501091,0.00360925389030235,0.00333969465648855,0.00574211367931385,0.00595054888683698,0.00522284122562674,0.00439908499032201,0.00606525376464027,0.00654102713554822,0.00748283576332639,0.00515927770112184,0.00396852548751283,51,61,42,79,58,75,75,87,101,97,86,58
ATG12,-9.3,0.204086526315789,0.0277239989577676,0.000181742458281263,3.02042913153418,0.00906264470463716,0.00674516300810603,0.00461195928753181,0.010248582642826,0.0133374371601518,0.00884401114206128,0.0100299137779342,0.00815672058003346,0.0109448869891846,0.0100285427755921,0.00833883256344112,0.00752651385562778,137,114,58,141,130,127,171,117,169,130,139,110
ATG4B,-11.15,0.09520340826686,0.00805490394269882,0.030249870794687,1.95247293639304,0.00244757557716478,0.00230755576593101,0.00310114503816794,0.00486989387992441,0.00595054888683698,0.00396935933147632,0.00269810546073083,0.0042526491912995,0.00427433456382359,0.00439713029391345,0.00431939528466015,0.00301060554225111,37,39,39,67,58,57,46,61,66,57,72,44
ATG5,-11.75,0.0699934148635938,0.00597066475068534,9.04695508776119e-05,3.15196656871018,0.00661506912747238,0.00615348204248269,0.00715648854961832,0.00843145806076465,0.0131322458192264,0.00835654596100279,0.00750777171681624,0.00732013385387619,0.0116572760831552,0.0107999691429453,0.00875877377167197,0.0113581936366746,100,104,90,116,128,120,128,105,180,140,146,166
ATIC,-11.3,0.0889124228395059,0.00597066475068534,7.86344748803332e-05,3.17784690029337,0.00932724746973606,0.00905271877403704,0.00628180661577608,0.0115569123419102,0.0143633938647789,0.0096100278551532,0.0113789665082996,0.00969046291132181,0.0109448869891846,0.016199953714418,0.0115783790269362,0.0110160793705097,141,153,79,159,140,138,194,139,169,210,193,161
ATOX1,-13.25,0.0260515320334286,0.00310020140120152,1.00252469568945e-14,6.89350054153062,0.0254018654494939,0.0246139281699308,0.0248091603053435,0.0399040558220672,0.0508874525495024,0.0277855153203343,0.0381254032494574,0.0349274958170664,0.0374328087559096,0.0435084471187225,0.0356350110984462,0.0351693465617516,384,416,312,549,496,399,650,501,578,564,594,514
ATP1B3,-8.7,0.247669472913616,0.0379064701860652,0.00155472503972568,2.60433589196949,0.0116425216643514,0.00988107212590971,0.00850826972010178,0.0135194068905364,0.0173386683081974,0.010933147632312,0.01038184057716,0.0110847741215839,0.0135353927854414,0.0139628172490936,0.0140380346751455,0.010058159425248,176,167,107,186,169,157,177,159,209,181,234,147
ATP5A1,-12.4,0.0461457541191377,0.00310020140120152,1.45450830166087e-14,6.83697414385535,0.062512403254614,0.0590497603692089,0.0551049618320611,0.0758831225468818,0.105981327587976,0.0615598885793872,0.0635227872602499,0.0686001115448968,0.0802409170390519,0.0861683252333565,0.0784090227368169,0.0775230927129661,945,998,693,1044,1033,884,1083,984,1239,1117,1307,1133
ATP5D,-11.7,0.0718912442396317,0.00597066475068534,2.20538222101414e-14,6.773806416241,0.0459747304359331,0.0483403348914265,0.0403148854961832,0.062145660706498,0.0828973017338668,0.0487465181058496,0.0503255322892838,0.0465002788622421,0.0602292597629687,0.0638741032168479,0.0560321554982302,0.0546014368799179,695,817,507,855,808,700,858,667,930,828,934,798
ATP5E,-11.1,0.0973482905982904,0.00805490394269882,1.21237056189601e-09,5.06391322953699,0.814381160283125,0.864682563161943,0.775683842239186,1.03060037796191,1.1303990971581,0.806476323119777,0.928265587424482,0.891104294478528,1.01353539278544,1.17966520095657,0.949667046613474,0.86383852206637,12311,14614,9755,14179,11018,11581,15826,12782,15650,15292,15830,12625
ATP5F1,-11.35,0.0863918495297812,0.00597066475068534,8.05032504704089e-23,9.65808155000188,0.077131706026328,0.085497899532572,0.0729961832061069,0.112007559238261,0.147532574125372,0.0874651810584958,0.0919115490644613,0.080521472392638,0.101483064568357,0.117796806294839,0.112424260603516,0.0836127266507013,1166,1445,918,1541,1438,1256,1567,1155,1567,1527,1874,1222
ATP5G3,-9.9,0.164370078740157,0.0200336499104642,9.13647478871958e-15,6.90790539005586,0.125355559965602,0.141885095556476,0.125795165394402,0.183820322721326,0.186724120242126,0.122701949860724,0.142882280485659,0.141104294478528,0.165986658895149,0.206510838540461,0.152618633391325,0.140745809100239,1895,2398,1582,2529,1820,1762,2436,2024,2563,2677,2544,2057
ATP5I,-13.05,0.0302182795698916,0.00310020140120152,1.41396305351671e-13,6.48989113437039,0.214526691803929,0.222235370688125,0.197837150127226,0.276202936473325,0.314558325638658,0.223259052924791,0.233914012552056,0.238636363636364,0.26559160676122,0.335339041888452,0.236666866638671,0.239822100581594,3243,3756,2488,3800,3066,3206,3988,3423,4101,4347,3945,3505
ATP5J,-10.45,0.130392734553776,0.0133544326710566,3.46171542084149e-12,5.98947459599539,0.0941985843752067,0.0989290574522218,0.0881043256997456,0.125817706061928,0.13419513696522,0.0829387186629526,0.106047275500029,0.112102621305075,0.113205103296419,0.134073902645992,0.103905453236547,0.140608963393774,1424,1672,1108,1731,1308,1191,1808,1608,1748,1738,1732,2055
ATP5O,-10.8,0.110866794136393,0.0109054859499072,2.7593175474328e-12,6.025081656671,0.196136799629556,0.190402934737589,0.177162849872774,0.243712748946068,0.280291371704114,0.186908077994429,0.207402193677049,0.207403792526492,0.236448416553332,0.27879348916146,0.220469134321195,0.191857680465275,2965,3218,2228,3353,2732,2684,3536,2975,3651,3614,3675,2804
ATP5SL,-8.95,0.229346855590062,0.0348293468148547,4.43298346266751e-07,4.08983830315192,0.0173314811139776,0.0200579847346311,0.0111323155216285,0.0234772496002326,0.0239047912178106,0.0137186629526462,0.0151915068332454,0.0204266592303402,0.0205945210802409,0.0232970762940677,0.0218369428280041,0.0219637358877865,262,339,140,323,233,197,259,293,318,302,364,321
ATP6AP2,-11.4,0.0836595067621319,0.00597066475068534,1.06580326014331e-05,3.53975891160942,0.00542435668452735,0.00396426246967635,0.00421437659033079,0.00814071812763483,0.0102595670462706,0.00584958217270195,0.0063346823860637,0.00662297824874512,0.00498672365779418,0.00964282959191545,0.00551922730817686,0.00691070817653096,82,67,53,112,100,84,108,95,77,125,92,101
ATP6V0B,-13.25,0.0260515320334286,0.00310020140120152,1.17553447403338e-32,12.8641421024496,0.143745452139975,0.156617951600497,0.1404262086514,0.236516935601105,0.271468144044321,0.158983286908078,0.195729954836061,0.177356385945343,0.235023638365391,0.263904960271542,0.180034795128682,0.236332535066712,2173,2647,1766,3254,2646,2283,3337,2544,3629,3421,3001,3454
ATP6V0C,-13.5,0.0152457142857124,0.00310020140120152,2.89962506232447e-24,10.1331517963003,0.0691274723820864,0.0783385598485297,0.0644083969465649,0.11876726268353,0.138606750795116,0.0866295264623956,0.103994369171212,0.0928611266034579,0.123113787967101,0.108076834066188,0.114104025436439,0.111460827916524,1045,1324,810,1634,1351,1244,1773,1332,1901,1401,1902,1629
ATP6V0D1,-10.65,0.118959829580036,0.0120962176073163,2.18818860504918e-09,4.96858177305153,0.0171991797314282,0.0152653689130821,0.0130407124681934,0.0209332751853467,0.020621729763004,0.0141364902506964,0.0164232506305355,0.0193112102621305,0.0281069878893854,0.0182828049062717,0.0194372787809707,0.0262743756414642,260,258,164,288,201,203,280,277,434,237,324,384
ATP6V1E1,-11,0.101270833333334,0.0095938377837045,4.25460118193689e-06,3.70168081351643,0.0136931930938678,0.0117744512159044,0.00978053435114504,0.0189707806367205,0.0186724120242126,0.0120473537604457,0.0175376854947504,0.0154071388733965,0.0174859141247329,0.0210599398287433,0.0140980262763213,0.0138898392062949,207,199,123,261,182,173,299,221,270,273,235,203
ATP6V1F,-13.5,0.0152457142857124,0.00310020140120152,1.28307166923454e-19,8.58417533381168,0.0924125157107892,0.0831311756700787,0.0779262086513995,0.126035761011775,0.156663588796553,0.100974930362117,0.121708018065576,0.111614612381484,0.129201476588304,0.143562446964437,0.120643109964605,0.11686623332193,1397,1405,980,1734,1527,1450,2075,1601,1995,1861,2011,1708
ATP6V1G1,-13.2,0.0273007812500007,0.00310020140120152,3.77478928062817e-13,6.33713141239096,0.0349275649930542,0.0397017927933258,0.0397582697201018,0.0550225323448176,0.0690468862214015,0.0425487465181058,0.0478620446947035,0.0483825989960959,0.0547244349459232,0.0638741032168479,0.0548323234747135,0.0558330482381115,528,671,500,757,673,611,816,694,845,828,914,816
ATP6V1H,-13.15,0.0287407407407393,0.00310020140120152,2.71574496966992e-08,4.55727163686042,0.00171991797314282,0.00142003431749601,0.000636132315521629,0.00370693414740515,0.00605314455729968,0.00271587743732591,0.00211156079535457,0.0020914668153932,0.00284955637588239,0.0029314201959423,0.00341952126702262,0.00417379404721177,26,24,8,51,59,39,36,30,44,38,57,61
ATPIF1,-11.25,0.0910430839002273,0.00805490394269882,2.64401949673788e-56,20.3230500808494,0.0530528544023285,0.0601739542038933,0.0533555979643766,0.0831516208751272,0.0951061865189289,0.0534818941504178,0.0703267053786146,0.0612102621305075,0.0818599831617123,0.0887140322456221,0.0701901733757274,0.142661648990763,802,1017,671,1144,927,768,1199,878,1264,1150,1170,2085
ATRAID,-13.2,0.0273007812500007,0.00310020140120152,3.89459449379052e-11,5.6120894968781,0.0556988820533175,0.0514762440092302,0.0466762086513995,0.0775548771623782,0.0895660203139428,0.0574512534818942,0.0667487829198193,0.064138315672058,0.0703969950132763,0.0732083622618221,0.0698302237686724,0.071159767362299,842,870,587,1067,873,825,1138,920,1087,949,1164,1040
ATXN10,-12.65,0.0382956909361058,0.00310020140120152,2.77247832826929e-14,6.73917619076524,0.0154792617582854,0.0171587480030767,0.0182888040712468,0.0289286233464166,0.035292910639171,0.0248607242339833,0.0269810546073083,0.0187534857780257,0.0232497895214041,0.029314201959423,0.0310756494090827,0.0219637358877865,234,290,230,398,344,357,460,269,359,380,518,321
AUNIP,-12.2,0.0522415158371047,0.00310020140120152,0.0129936741439403,2.15040960635949,0.00145531520804392,0.00159753860718301,0.000636132315521629,0.00239860444832098,0.00277008310249307,0.00215877437325905,0.00269810546073083,0.00223089793641941,0.00330289489022732,0.00362570392656021,0.00323954646349511,0.00157372562435854,22,27,8,33,27,31,46,32,51,47,54,23
AUP1,-9.35,0.201577944325482,0.0277239989577676,2.17594108540578e-15,7.12650394487406,0.0351921677581531,0.0365067155789598,0.0266380407124682,0.0508794882977177,0.0575561711295783,0.0329387186629526,0.0383013666490703,0.0355549358616843,0.0406061783563241,0.0537684178045206,0.0461935329053932,0.0366062264796442,532,617,335,700,561,473,653,510,627,697,770,535
AURKA,-8.65,0.251745741210584,0.0398312562779182,1.29110113476736e-07,4.29818293120735,0.0213666732817358,0.0291107035086681,0.021469465648855,0.0306730629451955,0.0343695496050067,0.0185236768802228,0.0300897413338026,0.0317205800334635,0.0333527621268053,0.0364884671758081,0.028795968564401,0.0279849469722887,323,492,270,422,335,266,513,455,515,473,480,409
AURKAIP1,-12.5,0.0425967741935472,0.00310020140120152,1.07879578619849e-10,5.44977220211118,0.0533836078587021,0.0592864327554583,0.0512086513994911,0.0793720017444396,0.0864881502000616,0.0555710306406685,0.06475453105754,0.0664389291689905,0.0786218509163914,0.0837769034945614,0.07432959385686,0.0681491618200479,807,1002,644,1092,843,798,1104,953,1214,1086,1239,996
AZU1,-12.75,0.0365776143790855,0.00310020140120152,6.78664954191734e-13,6.24664220442778,2.04604088112721,1.91355541092243,1.77457061068702,2.78652420409943,2.24715297014466,2.03426183844011,2.41251686315913,2.49867540435025,2.86464607214559,2.72514078531204,2.34969104325394,2.26404379062607,30930,32341,22317,38337,21903,29212,41131,35841,44233,35326,39167,33089
B2M,-13.5,0.0152457142857124,0.00310020140120152,6.38934651830729e-21,9.02307354058402,0.169874975193491,0.16632151943672,0.157522264631043,0.260430295101032,0.284087411511234,0.208286908077994,0.239720804739281,0.223996095928611,0.249919046693867,0.286199182288051,0.259283700281961,0.232364009579199,2568,2811,1981,3583,2769,2991,4087,3213,3859,3710,4322,3396
B3GAT3,-13.45,0.0227000000000027,0.00310020140120152,0.000552692709024541,2.80859954452744,0.00509360322815373,0.00544346488373469,0.00644083969465649,0.0101758976595435,0.0107725453985842,0.00821727019498607,0.00850489764795589,0.00920245398773006,0.00932582086652419,0.0114942528735632,0.00989861419401284,0.00725282244269586,77,92,81,140,105,118,145,132,144,149,165,106
B4GALT3,-13.5,0.0152457142857124,0.00310020140120152,3.29143489166512e-11,5.63837046913011,0.0148177548455381,0.0156795455890184,0.0133587786259542,0.025948539031836,0.0295475530932595,0.0192896935933148,0.0218781160185348,0.0193809258226436,0.0250631435787838,0.0265370670369513,0.0187773711680365,0.0185425932261375,224,265,168,357,288,277,373,278,387,344,313,271
B4GALT7,-10.25,0.142145361380798,0.0150546200171277,3.78583278041237e-12,5.97522411740913,0.00284447972481312,0.00319507721436601,0.00254452926208651,0.00457915394679459,0.00769467528470299,0.00598885793871866,0.00387119479148337,0.00271890686001115,0.00945534615633702,0.00370284656329553,0.00377947087407763,0.00526855969893945,43,54,32,63,75,86,66,39,146,48,63,77
BAD,-11.9,0.0644511088709673,0.00310020140120152,5.82990821312383e-07,4.04369560748122,0.0177945359529007,0.0223063724039998,0.0195610687022901,0.0288559383631342,0.0326254232071407,0.020891364902507,0.0259839286761687,0.0252370329057446,0.0321222718735833,0.031474195788012,0.0261563381126642,0.0235374615121451,269,377,246,397,318,300,443,362,496,408,436,344
BATF,-11.2,0.0928440265486731,0.00805490394269882,3.69258508236347e-07,4.12125924075004,0.00919494608718661,0.0100585764155967,0.00962150127226463,0.0161360662887048,0.0177490509900482,0.00842618384401114,0.0126693647721274,0.0144311210262131,0.0156077974224467,0.0174342359021831,0.0137980682704421,0.0129319192610332,139,170,121,222,173,121,216,207,241,226,230,189
BATF2,-12.2,0.0522415158371047,0.00310020140120152,0.00912447603657723,2.22955828985909,0,0,0.000159033078880407,0.000726849832824538,0.000410382681850826,0.000278551532033426,0.000527890198838642,0.000418293363078639,0.0014247781879412,0.000385713183676618,0.000419941208230848,0.000342114266164899,0,0,2,10,4,4,9,6,22,5,7,5
BATF3,-8.3,0.2786367278798,0.0475436480617828,0.000177623371420141,3.02487656357171,0.000396904147648343,0.00153837051062067,0.000636132315521629,0.00109027474923681,0.00246229609110496,0.000905292479108635,0.00222886972842982,0.000906302286670385,0.00110096496340911,0.00192856591838309,0.00137980682704421,0.00321587410195005,6,26,8,15,24,13,38,13,17,25,23,47
BAX,-11.25,0.0910430839002273,0.00805490394269882,7.83164475714875e-05,3.17860968976544,0.00383674009393398,0.00751434826341637,0.00500954198473282,0.0101758976595435,0.00831024930747922,0.00682451253481894,0.00803566191565488,0.00732013385387619,0.0112039375688103,0.0101828280490627,0.00893874857519947,0.00868970236058844,58,127,63,140,81,98,137,105,173,132,149,127
BCAP31,-13.35,0.0241100000000006,0.00310020140120152,6.19093343646169e-10,5.17171485760446,0.0399550175299332,0.0430743742973788,0.0407124681933842,0.0540049425788632,0.0736636913922232,0.0496518105849582,0.0530236377500147,0.0469882877858338,0.0588044815750275,0.0615598241147882,0.0539924410582518,0.054259322613753,604,728,512,743,718,713,904,674,908,798,900,793
BCAT1,-8.45,0.265352182880715,0.0440373312141947,0.00558979145220589,2.33739462423327,0.0011245617516703,0.00100585764155967,0.000874681933842239,0.00290739933129815,0.00112855237508977,0.00194986072423398,0.00181828846266643,0.00153374233128834,0.00148954083284761,0.00323999074288359,0.00131981522586838,0.000957919945261717,17,17,11,40,11,28,31,22,23,42,22,14
BCCIP,-10.55,0.12468039099526,0.0125762887029873,0.0274561284407127,1.97596292879408,0.0027783290335384,0.00319507721436601,0.0022264631043257,0.00268934438145079,0.00574535754591156,0.00376044568245125,0.00316734119303185,0.00390407138873397,0.00388575869438508,0.00532284193473733,0.00407942887995681,0.00513171399247349,42,54,28,37,56,54,54,56,60,69,68,75
BCKDHA,-12.8,0.035726415094339,0.00310020140120152,0.00253194387007189,2.50505892463509,0.0118409737381756,0.0086385420981007,0.0108142493638677,0.0130106120075592,0.0166204986149584,0.0123955431754875,0.0172444131620623,0.0158951477969883,0.0147658830386633,0.0155056699838,0.0128981942528046,0.0158741019500513,179,146,136,179,162,178,294,228,228,201,215,232
BCKDK,-10.8,0.110866794136393,0.0109054859499072,0.00172770854502917,2.58246667841408,0.00800423364424158,0.00804686113247737,0.00636132315521629,0.0106846925425207,0.0131322458192264,0.00696378830083566,0.00997125931139656,0.00885387618516453,0.00984392202577553,0.00933425904497416,0.0130781690563321,0.0104002736914129,121,136,80,147,128,100,170,127,152,121,218,152
BCL2L1,-9,0.22624704956727,0.0333271650629164,0.00937293515767984,2.22349861937165,0.00085995898657141,0.00142003431749601,0.000715648854961832,0.0028347143480157,0.0015389350569406,0.0011142061281337,0.00123174379729016,0.00299776910206358,0.00116572760831552,0.00177428064491244,0.00233967244585758,0.00130003421142662,13,24,9,39,15,16,21,43,18,23,39,19
BDP1,-11.6,0.0753562664329534,0.00597066475068534,5.76973038559796e-08,4.43197927365378,0.0011245617516703,0.00195254718655701,0.000874681933842239,0.00218054949847362,0.00307787011388119,0.00271587743732591,0.00263945099419321,0.00285833798103737,0.00207240463700538,0.00601712566535524,0.00419941208230848,0.00232637700992131,17,33,11,30,30,39,45,41,32,78,70,34
BET1L,-12.35,0.0479209876543219,0.00310020140120152,0.000212102898378774,2.99137928262414,0.000992260369120857,0.00183421099343234,0.00111323155216285,0.00298008431458061,0.00235970042064225,0.00181058495821727,0.00187694292920406,0.00411321807027329,0.00336765753513374,0.00347141865308956,0.00431939528466015,0.00253164556962025,15,31,14,41,23,26,32,59,52,45,72,37
BEX1,-13.5,0.0152457142857124,0.00310020140120152,2.00534411358161e-13,6.4358314003144,0.072104253489449,0.070765043488551,0.067191475826972,0.104302951010321,0.114907150918231,0.0821030640668524,0.0936125285940524,0.0886781929726715,0.105757399132181,0.110236827894777,0.0883076369308297,0.110366062264796,1090,1196,845,1435,1120,1179,1596,1272,1633,1429,1472,1613
BHLHE40,-11.5,0.0791260399334447,0.00597066475068534,6.34300062876116e-09,4.79584328571458,0,0,0,0.000581479866259631,0.000820765363701652,0,0.000117308933075254,0.00188232013385388,0.00103620231850269,0.00154285273470647,0.000839882416461695,0.000205268559698939,0,0,0,8,8,0,2,27,16,20,14,3
BID,-12.9,0.0333026070763499,0.00310020140120152,5.03606347032908e-11,5.57110184869786,0.011245617516703,0.0133128217265251,0.00954198473282443,0.016499491205117,0.0232892171950344,0.0144846796657382,0.0149568889670948,0.0152677077523703,0.0191049802473933,0.024068502661421,0.0158977743115964,0.0157372562435854,170,225,120,227,227,208,255,219,295,312,265,230
BIN2,-10.3,0.139335796387521,0.0150546200171277,0.0129235320684443,2.15156094841572,0.00886419263081299,0.00988107212590971,0.0108142493638677,0.0116295973251926,0.015389350569406,0.00995821727019499,0.0103231861106223,0.0139431121026213,0.0119810893076873,0.0148113862531821,0.0109784630151779,0.0146424905918577,134,167,136,160,150,143,176,200,185,192,183,214
BIRC2,-10,0.157859706774519,0.018640913025259,1.20543530411574e-06,3.9194992294042,0.00291063041608785,0.00189337908999467,0.00198791348600509,0.00675970344526821,0.00174412639786601,0.00264623955431755,0.00422312159070913,0.00460122699386503,0.00544006217213911,0.00377998920003086,0.00371947927290179,0.00362641122134793,44,32,25,93,17,38,72,66,84,49,62,53
BIRC5,-12.9,0.0333026070763499,0.00310020140120152,8.99228067581747e-06,3.56978283645765,0.0295693589998015,0.0262706348736761,0.0278307888040712,0.0390318360226777,0.046475838719606,0.0327298050139276,0.0312041761980175,0.0340909090909091,0.035166116184185,0.0401141711023683,0.0372547843301938,0.0312692439274718,447,444,350,537,453,470,532,489,543,520,621,457
BLM,-9.9,0.164370078740157,0.0200336499104642,0.0055674195392439,2.33824740123237,0.000529205530197791,0.00100585764155967,0.000238549618320611,0.00152638464893153,0.00256489176156766,0.000766016713091922,0.000821162531526776,0.0011154489682097,0.00129525289812836,0.00185142328164777,0.000659907612934189,0.00157372562435854,8,17,3,21,25,11,14,16,20,24,11,23
BLMH,-13,0.0309663951120159,0.00310020140120152,3.33606439635804e-09,4.8998766220392,0.00469669908050539,0.00455594343529969,0.00564567430025445,0.0106846925425207,0.0135426285010773,0.0064066852367688,0.00692122705143997,0.00808700501952036,0.00803056796839583,0.00663426675923783,0.00755894174815526,0.00944235374615121,71,77,71,147,132,92,118,116,124,86,126,138
BLVRA,-12.2,0.0522415158371047,0.00310020140120152,0.0315845643305982,1.94224318965207,0.00687967189257128,0.0079285249393527,0.00731552162849873,0.0111208024422154,0.0105673540576588,0.00863509749303621,0.00950202357909555,0.00899330730619074,0.00990868467068195,0.012882820334799,0.0115183874257604,0.00800547382825864,104,134,92,153,103,124,162,129,153,167,192,117
BNIP1,-11.4,0.0836595067621319,0.00597066475068534,0.00386291180566268,2.41648369695191,0.00125686313421975,0.00183421099343234,0.00198791348600509,0.00327082424771042,0.00461680517082179,0.00292479108635097,0.00193559739574169,0.00264919129949805,0.00259050579625672,0.00455141556738409,0.00281960525526426,0.00355798836811495,19,31,25,45,45,42,33,38,40,59,47,52
BRD7,-11.45,0.0814280487804871,0.00597066475068534,0.00284490229978572,2.4805344035499,0.00145531520804392,0.00082835335187267,0.000636132315521629,0.00181712458206135,0.0031804657843439,0.0020891364902507,0.00164232506305355,0.00369492470719465,0.00220192992681821,0.00215999382858906,0.00209970604115424,0.00150530277112556,22,14,8,25,31,30,28,53,34,28,35,22
BRD9,-12.65,0.0382956909361058,0.00310020140120152,4.18541259501251e-12,5.95949082313843,0.0173976318052524,0.0250281048458671,0.0199586513994911,0.0407762756214566,0.0368318456961116,0.0253481894150418,0.0278022171388351,0.0267010596765198,0.0306327310407357,0.0324770500655712,0.028076069350291,0.0282586383852207,263,423,251,561,359,364,474,383,473,421,468,413
BRK1,-11.75,0.0699934148635938,0.00597066475068534,1.96863318562084e-08,4.61017749165416,0.0460408811272078,0.0462102834151825,0.0373727735368957,0.058293356592528,0.065353442084744,0.0436629526462396,0.0528476743504018,0.0490100390407139,0.0601644971180623,0.0676540924168788,0.0577719119323295,0.054122476907287,696,781,470,802,637,627,901,703,929,877,963,791
BRMS1,-9.35,0.201577944325482,0.0277239989577676,6.37112622085984e-07,4.02890963967154,0.00297678110736257,0.00662682681498136,0.0044529262086514,0.0066143334787033,0.011182928080435,0.00661559888579387,0.00692122705143997,0.00613496932515337,0.00680007771517389,0.0101056854123274,0.00581918531405603,0.00691070817653096,45,112,56,91,109,95,118,88,105,131,97,101
BSG,-12.1,0.0559642082429503,0.00310020140120152,1.18099700345849e-29,11.892861747895,0.0705166368988556,0.0816519732560203,0.0853212468193384,0.135194068905364,0.118805786395814,0.0848885793871866,0.087864390873365,0.0995538204127161,0.107441227899747,0.148345290442027,0.108344831723559,0.143003763256928,1066,1380,1073,1860,1158,1219,1498,1428,1659,1923,1806,2090
BST1,-9.65,0.18034810710988,0.023281177508066,6.87018143657756e-06,3.61750361308677,0.0101872064563075,0.00976273593278504,0.00771310432569975,0.0112661724087803,0.0168256899558839,0.00766016713091922,0.0106751129098481,0.0145008365867262,0.0149601709733826,0.0134999614286816,0.0121782950386946,0.0108792336640438,154,165,97,155,164,110,182,208,231,175,203,159
BTF3,-13.1,0.0291572398190062,0.00310020140120152,4.0560032242823e-17,7.72847183511398,0.86220811007475,0.877699544405656,0.772662213740458,1.23317342637011,1.21144967682364,0.876044568245125,1.04880051615931,1.01477969882878,1.23554173952464,1.29044202730849,1.04883316335713,0.930687649674991,13034,14834,9717,16966,11808,12580,17881,14556,19078,16728,17483,13602
BTG3,-11.75,0.0699934148635938,0.00597066475068534,0.000248131641361594,2.96164514063423,0.00687967189257128,0.00715933968404236,0.00540712468193384,0.0109754324756505,0.0107725453985842,0.00647632311977716,0.0103231861106223,0.0112242052426102,0.0117220387280617,0.0114942528735632,0.00869878217049613,0.00998973657201505,104,121,68,151,105,93,176,161,181,149,145,146
BUD31,-9.65,0.18034810710988,0.023281177508066,1.04085079682582e-11,5.8191138453161,0.0101872064563075,0.0167445713271404,0.0111323155216285,0.0186800407035906,0.0228788345131835,0.0114902506963788,0.0147222711009443,0.0154071388733965,0.0233145521663105,0.0218313661960966,0.0191973123762673,0.0162846390694492,154,283,140,257,223,165,251,221,360,283,320,238
BZW1,-12.35,0.0479209876543219,0.00310020140120152,1.91220221516784e-12,6.08269069433844,0.00959185023483495,0.0146736879474587,0.0105756997455471,0.0241314144497747,0.0231866215245717,0.0142061281337047,0.0165992140301484,0.0185443390964863,0.0180040152839842,0.0222170793797732,0.0151178834963105,0.020253164556962,145,248,133,332,226,204,283,266,278,288,252,296
C10orf32,-8.25,0.282373680738786,0.0481699688668708,0.000796796060765782,2.73781799126708,0.00310908248991202,0.00242589195905568,0.0022264631043257,0.00319813926442797,0.00543757053452344,0.00313370473537604,0.00434043052378439,0.00348577802565533,0.00349718282494657,0.00601712566535524,0.00197972283880257,0.00478959972630859,47,41,28,44,53,45,74,50,54,78,33,70
C10orf54,-13,0.0309663951120159,0.00310020140120152,1.22391525608734e-19,8.5912025890415,0.0103195078388569,0.0108869297674694,0.0104961832061069,0.0132286669574066,0.0212373037857802,0.0135097493036212,0.0226992785500616,0.0260736196319018,0.0160611359367917,0.0180513769960657,0.0124182614433979,0.0127950735545672,156,184,132,182,207,194,387,374,248,234,207,187
C11orf24,-11.65,0.0738548241659158,0.00597066475068534,2.88008845618671e-09,4.92364318041914,0.0072104253489449,0.0105319211880954,0.00508905852417303,0.0150457915394679,0.0163127116035703,0.0126740947075209,0.0106751129098481,0.0143614054656999,0.0132115795609093,0.010259970685798,0.0143379926810247,0.010263427984947,109,178,64,207,159,182,182,206,204,133,239,150
C11orf31,-13.3,0.0249246987951796,0.00310020140120152,9.76947052635373e-21,8.96189556425731,0.0570218958788119,0.0605289627832673,0.0454834605597964,0.0824974560255851,0.102595670462706,0.0639972144846797,0.0737873189043346,0.0688092582264361,0.0942944109837446,0.0881740337884749,0.0712100305957166,0.084775915155662,862,1023,572,1135,1000,919,1258,987,1456,1143,1187,1239
C11orf49,-9.3,0.204086526315789,0.0277239989577676,0.0211532941646339,2.03833697106386,0.00390289078520871,0.00437843914561269,0.00365776081424936,0.00501526384648932,0.0078998666256284,0.00417827298050139,0.00527890198838642,0.00446179587283882,0.00660578978045463,0.00617141093882589,0.00377947087407763,0.00444748546014369,59,74,46,69,77,60,90,64,102,80,63,65
C11orf58,-12.6,0.039806195965418,0.00310020140120152,8.17521236767955e-06,3.58697526106337,0.0395581133822848,0.0429560381042542,0.0392016539440204,0.0602558511411542,0.0608392325843849,0.0428969359331476,0.0512053492873482,0.0499163413273843,0.0579625671912441,0.0527655635269613,0.0475133481312616,0.0469380773178242,598,726,493,829,593,616,873,716,895,684,792,686
C11orf71,-12.2,0.0522415158371047,0.00310020140120152,0.00534830943840054,2.34664054404978,0.00271217834226368,0.00242589195905568,0.00182888040712468,0.00581479866259631,0.00554016620498615,0.00299442896935933,0.00387119479148337,0.00418293363078639,0.00466291043326209,0.0039342744735015,0.00347951286819845,0.00431063975367773,41,41,23,80,54,43,66,60,72,51,58,63
C11orf98,-13.5,0.0152457142857124,0.00310020140120152,1.65600392447713e-10,5.38182911839584,0.0414764834292518,0.0416543399798828,0.0384860050890585,0.0635266753888647,0.0679183338463117,0.0495125348189415,0.0572467593407238,0.0582822085889571,0.0630788161388511,0.0665740955025843,0.0558521806947027,0.0558330482381115,627,704,484,874,662,711,976,836,974,863,931,816
C12orf43,-13.2,0.0273007812500007,0.00310020140120152,4.77181004658997e-06,3.68099489961508,0.00919494608718661,0.0117152831193421,0.0106552162849873,0.0135920918738189,0.0194931773879142,0.0151810584958217,0.0150155434336325,0.0163134411600669,0.0177449647043585,0.0196713723675075,0.0158377827104205,0.0130687649674991,139,198,134,187,190,218,256,234,274,255,264,191
C12orf57,-9.45,0.193919072615923,0.0260557835946437,1.50063420714312e-05,3.47915413228389,0.0655553350532513,0.068102479143246,0.059001272264631,0.0811891263265009,0.0895660203139428,0.0639972144846797,0.0662208927209807,0.0655326268823201,0.0808885434881161,0.087479750057857,0.0809886615873778,0.0796442011631885,991,1151,742,1117,873,919,1129,940,1249,1134,1350,1164
C14orf119,-12.25,0.0506097560975618,0.00310020140120152,1.44743306460731e-08,4.66090457009071,0.0136931930938678,0.0126619726643394,0.0104961832061069,0.0195522605029801,0.0225710475017954,0.0131615598885794,0.0171857586955247,0.0168711656441718,0.0200116572760832,0.0228342204736558,0.0202771611974324,0.0149161820047896,207,214,132,269,220,189,293,242,309,296,338,218
C14orf166,-13,0.0309663951120159,0.00310020140120152,7.02614514075348e-12,5.88002211116335,0.0309585235165707,0.0292290397017928,0.0322041984732824,0.0465183893007705,0.0543757053452344,0.0342618384401114,0.0354859522552642,0.0337423312883436,0.0377566219804417,0.0514541387024608,0.039714439978403,0.0392747177557304,468,494,405,640,530,492,605,484,583,667,662,574
C14orf169,-9.05,0.222228157267673,0.0330790720227458,0.0327642546039823,1.93344396298251,0,0.000118336193124667,0.000238549618320611,0.00116295973251926,0.000718169693238945,0.000487465181058496,0.000234617866150507,0.000418293363078639,0.000259050579625672,0.000231427910205971,0.000299958005879177,6.84228532329798e-05,0,2,3,16,7,7,4,6,4,3,5,1
C14orf2,-9.7,0.176000697026023,0.0221963489155564,1.4711768499283e-12,6.12394336081904,0.085268241053119,0.0893438258091237,0.0874681933842239,0.104884430876581,0.134502923976608,0.0759052924791086,0.0903278784679453,0.0943251533742331,0.110679360145068,0.130062485535756,0.104745335653009,0.104550119739993,1289,1510,1100,1443,1311,1090,1540,1353,1709,1686,1746,1528
C15orf40,-11.45,0.0814280487804871,0.00597066475068534,0.0167649859727846,2.09256556564146,0.00324138387246147,0.00366842198686468,0.00246501272264631,0.00516063381305422,0.00656612290961321,0.00389972144846797,0.00498562965569828,0.00411321807027329,0.00582863804157762,0.00640283884903186,0.00461935329053932,0.00403694834074581,49,62,31,71,64,56,85,59,90,83,77,59
C16orf13,-12.75,0.0365776143790855,0.00310020140120152,5.62350643003492e-11,5.55352110783025,0.0680029106304161,0.0727767587716703,0.0646469465648855,0.0923099287687164,0.107725453985842,0.0758356545961003,0.0849316675464837,0.0747350808700502,0.0981154070332232,0.107151122425364,0.0796688463615094,0.0824495381457407,1028,1230,813,1270,1050,1089,1448,1072,1515,1389,1328,1205
C16orf59,-11.65,0.0738548241659158,0.00597066475068534,4.76771222589986e-14,6.65552079958103,0.0162069193623073,0.0205313295071298,0.0149491094147583,0.0301642680622183,0.0361136760028727,0.0197075208913649,0.0241656402135023,0.0225878416062465,0.0251279062236902,0.0267684949471573,0.0230367748515208,0.0184741703729045,245,347,188,415,352,283,412,324,388,347,384,270
C16orf87,-10.7,0.116542777433354,0.0114628465821496,0.0201481160346598,2.04947773625894,0.000330753456373619,0.000946689544997337,0.000477099236641221,0.000872219799389446,0.00235970042064225,0.00194986072423398,0.000762508064989149,0.00139431121026213,0.000906677028689852,0.00115713955102985,0.00179974803527506,0.00109476565172768,5,16,6,12,23,28,13,20,14,15,30,16
C17orf49,-12.7,0.0374656249999987,0.00310020140120152,2.10099843224698e-07,4.21667948958404,0.00846728848316465,0.00875687829122537,0.00914440203562341,0.0105393225759558,0.0183646250128245,0.0134401114206128,0.0121414745732888,0.0112242052426102,0.0121106145975002,0.0167399521715652,0.0118183454316396,0.00951077659938419,128,148,115,145,179,193,207,161,187,217,197,139
C17orf89,-9.4,0.198805132666377,0.0268063053827344,4.3205129279689e-09,4.85796000083307,0.034001455315208,0.0420093485592569,0.0287054707379135,0.0470271841837476,0.0500666871858008,0.0316155988857939,0.045105284767435,0.0404350250976018,0.0503853377371932,0.0517627092494021,0.0354550362949187,0.043927471775573,514,710,361,647,488,454,769,580,778,671,591,642
C18orf32,-13.5,0.0152457142857124,0.00310020140120152,1.52854990079302e-11,5.75930850902346,0.00496130184560429,0.00502928820779835,0.00429389312977099,0.0115569123419102,0.0137478198420027,0.00905292479108635,0.00862220658103115,0.00780814277746793,0.0101029726054012,0.012882820334799,0.0100185973963645,0.0091686623332193,75,85,54,159,134,130,147,112,156,167,167,134
C19orf25,-11.7,0.0718912442396317,0.00597066475068534,2.34161464990474e-09,4.95764373301403,0.00601971290599987,0.00928939116028637,0.00779262086513995,0.0133013519406891,0.0151841592284806,0.00759052924791086,0.0114962754413749,0.0108059118795315,0.0168382876756687,0.0138856746123582,0.0117583538304637,0.0106055422511119,91,157,98,183,148,109,196,155,260,180,196,155
C19orf48,-11.65,0.0738548241659158,0.00597066475068534,4.50520825283413e-09,4.8509974019452,0.0216974267381094,0.0248506005561801,0.0172550890585242,0.0310364878616078,0.0369344413665743,0.0229108635097493,0.0246348759458033,0.0308839933073062,0.0340003885758694,0.0323999074288359,0.0321554982302478,0.0280533698255217,328,420,217,427,360,329,420,443,525,420,536,410
C19orf53,-13.35,0.0241100000000006,0.00310020140120152,1.74942732656026e-17,7.85598430691143,0.129324601442085,0.129104786699012,0.114662849872774,0.175461549643844,0.218220991074177,0.137813370473538,0.164467124171506,0.154419966536531,0.196425102001166,0.1834451901566,0.167496550482932,0.161820047895997,1955,2182,1442,2414,2127,1979,2804,2215,3033,2378,2792,2365
C19orf60,-9.15,0.214933184402924,0.0301437587635845,0.00832239092928393,2.25031750118182,0.0259310709796917,0.0281048458671085,0.0252067430025445,0.0348161069922954,0.0346773366163948,0.0278551532033426,0.031908029796469,0.029419966536531,0.0354251667638106,0.0360256113553961,0.0252564640950267,0.0274375641464249,392,475,317,479,338,400,544,422,547,467,421,401
C19orf70,-9.1,0.219011267605634,0.0320990283269295,3.80756608021603e-05,3.31116421843526,0.0368459350400212,0.0392876161173895,0.0324427480916031,0.0450646896351214,0.0390889504462912,0.0314763231197772,0.038829256847909,0.0429447852760736,0.046952917557153,0.0541541309881972,0.0433139360489532,0.0454327745466986,557,664,408,620,381,452,662,616,725,702,722,664
C1D,-8.95,0.229346855590062,0.0348293468148547,0.00794042202450518,2.26074313963921,0.00330753456373619,0.00295840482811668,0.00294211195928753,0.00399767408053496,0.00502718785267262,0.00327298050139276,0.00357792245879524,0.00299776910206358,0.00550482481704553,0.00678855203270848,0.00515927770112184,0.00383167978104687,50,50,37,55,49,47,61,43,85,88,86,56
C1QBP,-12.35,0.0479209876543219,0.00310020140120152,7.91781681660666e-07,3.99130970175195,0.0248065092280214,0.0283415182533578,0.0306933842239186,0.0384503561564181,0.0428849902534113,0.0291782729805014,0.0352513343891137,0.0342303402119353,0.037497571400816,0.0465170099514001,0.0367748515207871,0.0341430037632569,375,479,386,529,418,419,601,491,579,603,613,499
C1orf122,-11.8,0.0684459459459458,0.00310020140120152,0.0372288227618228,1.90258648196818,0.000529205530197791,0.00100585764155967,0.00111323155216285,0.00181712458206135,0.00184672206832872,0.00132311977715877,0.00140770719690304,0.0020914668153932,0.00194287934719254,0.00331713337961892,0.00173975643409923,0.00212110845022237,8,17,14,25,18,19,24,30,30,43,29,31
C1orf131,-13.3,0.0249246987951796,0.00310020140120152,2.50572486600345e-17,7.80191254936052,0.0294370576172521,0.0260339624874268,0.0206743002544529,0.0439017299026021,0.0532471529701447,0.0333565459610028,0.0366590415860168,0.037297824874512,0.0432614467974872,0.0432770192085165,0.0370748095266663,0.0320218953130346,445,440,260,604,519,479,625,535,668,561,618,468
C1orf162,-13.2,0.0273007812500007,0.00310020140120152,2.15145719636074e-22,9.51428432175947,0.0114440695905272,0.0114194426365304,0.00644083969465649,0.0136647768571013,0.0277008310249307,0.0158077994428969,0.0208223356208575,0.0139431121026213,0.0211126222394923,0.0131913908817403,0.0171575979362889,0.0173109818679439,173,193,81,188,270,227,355,200,326,171,286,253
C1orf198,-11.45,0.0814280487804871,0.00597066475068534,0.000282138189332182,2.93711314281961,0.000264602765098895,0.00118336193124667,0.000477099236641221,0.00334350923099288,0.0016415307274033,0.000905292479108635,0.00105578039767728,0.00167317345231456,0.00168382876756687,0.00208285119185374,0.00119983202351671,0.00157372562435854,4,20,6,46,16,13,18,24,26,27,20,23
C1orf35,-9.55,0.186837376460018,0.0248362664651449,1.0620678435575e-06,3.94158440796788,0.0161407686710326,0.0197029761552571,0.0169370229007634,0.0234045646169501,0.0284190007181697,0.0144846796657382,0.0194146284239545,0.0218209704406023,0.02603458325238,0.0253799274859215,0.0219569260303558,0.0257269928156004,244,333,213,322,277,208,331,313,402,329,366,376
C1orf50,-12.7,0.0374656249999987,0.00310020140120152,1.39900338327514e-13,6.49161267273627,0.03472911291923,0.0403526418555115,0.0282283715012723,0.0562581770606193,0.0615574022776239,0.0392757660167131,0.0448120124347469,0.0457334076965979,0.0562787384236772,0.0470570084085474,0.0425340452336673,0.0513855627779678,525,682,355,774,600,564,764,656,869,610,709,751
C1orf53,-9.9,0.164370078740157,0.0200336499104642,6.61398216461096e-06,3.62423584760484,0.00396904147648343,0.00236672386249334,0.00421437659033079,0.00734118331152784,0.00748948394377757,0.00473537604456825,0.00439908499032201,0.0053680981595092,0.00628197655592254,0.00740569312659107,0.00257963885056092,0.00561067396510434,60,40,53,101,73,68,75,77,97,96,43,82
C20orf24,-13.1,0.0291572398190062,0.00310020140120152,3.98363738839647e-05,3.3027544700994,0.00330753456373619,0.00461511153186202,0.00302162849872774,0.00588748364587876,0.00933620601210629,0.00508356545961003,0.00668660918528946,0.00725041829336308,0.00777151738877016,0.00701997994291445,0.00719899214110025,0.00704755388299692,50,78,38,81,91,73,114,104,120,91,120,103
C21orf2,-10.5,0.127490972626674,0.0127874014629895,2.21183466424872e-05,3.40916067455122,0.00178606866441754,0.00301757292467901,0.00246501272264631,0.00363424916412269,0.00656612290961321,0.00306406685236769,0.00387119479148337,0.00278862242052426,0.0050514863027006,0.00586284039188459,0.00479932809406683,0.00294218268901813,27,51,31,50,64,44,66,40,78,76,80,43
C21orf33,-11.8,0.0684459459459458,0.00310020140120152,1.4830842714727e-05,3.48133383098703,0.0109148640603294,0.0131944855334004,0.012881679389313,0.0162814362552697,0.0212373037857802,0.0142061281337047,0.0143116898351809,0.0185443390964863,0.0198173693413639,0.0202885134613901,0.0140380346751455,0.0139582620595279,165,223,162,224,207,204,244,266,306,263,234,204
C21orf59,-10.3,0.139335796387521,0.0150546200171277,0.0315099151166292,1.94280000295075,0.00654891843619766,0.00822436542216437,0.00707697201017812,0.0114115423753453,0.0113881194213604,0.00703342618384401,0.00797700744911725,0.0103876185164529,0.0109448869891846,0.0101056854123274,0.00815885775991361,0.00998973657201505,99,139,89,157,111,101,136,149,169,131,136,146
C3orf14,-11.2,0.0928440265486731,0.00805490394269882,0.000267360965438525,2.9473624292687,0.00429979493285705,0.00349091769717768,0.00182888040712468,0.00523331879633668,0.0047194008412845,0.00383008356545961,0.00527890198838642,0.00606525376464027,0.00518101159251344,0.00786854894700301,0.00671905933169356,0.00547382825863839,65,59,23,72,46,55,90,87,80,102,112,80
C4orf3,-13.25,0.0260515320334286,0.00310020140120152,0.00890675615436957,2.23472862248252,0.0140900972415162,0.0155020412993314,0.0135178117048346,0.0189707806367205,0.024109982558736,0.0194986072423398,0.0195319373570297,0.0164528722810931,0.0205297584353345,0.0192856591838309,0.0183574299598056,0.0192952446117003,213,262,170,261,235,280,333,236,317,250,306,282
C4orf48,-9.3,0.204086526315789,0.0277239989577676,7.51634679979587e-05,3.18627061135991,0.0267910299662631,0.0318916040470978,0.0244115776081425,0.0391772059892426,0.0400123114804555,0.0305013927576602,0.0292099243357382,0.0285136642498606,0.0365261317272197,0.0384170330941912,0.0365348851160837,0.0300376325692781,405,539,307,539,390,438,498,409,564,498,609,439
C5orf24,-10.2,0.14435706723134,0.0154882943157348,4.09469302274868e-06,3.70841147792711,0.0101872064563075,0.0128986450505887,0.00795165394402036,0.0172263410379416,0.0166204986149584,0.00898328690807799,0.016188632764385,0.0155465699944228,0.0151544589081018,0.015968525804212,0.0130781690563321,0.0121792678754704,154,218,100,237,162,129,276,223,234,207,218,178
C6orf1,-10.4,0.133481951494642,0.0139509063054068,0.0043392109197185,2.39124531377292,0.0121717271945492,0.0110644340571564,0.0102576335877863,0.0158453263555749,0.0183646250128245,0.0119777158774373,0.013197254970966,0.0136642498605689,0.0155430347775403,0.0166628095348299,0.0147579338892555,0.0110160793705097,184,187,129,218,179,172,225,196,240,216,246,161
C6orf203,-12.7,0.0374656249999987,0.00310020140120152,2.70234091366439e-08,4.55831881012541,0.00787193226169213,0.00514762440092302,0.00485050890585242,0.011048117458933,0.0116959064327485,0.00842618384401114,0.00879816998064403,0.00878416062465142,0.0110096496340911,0.0145799583429762,0.010198572199892,0.0119739993157715,119,87,61,152,114,121,150,126,170,189,170,175
C6orf226,-10.5,0.127490972626674,0.0127874014629895,0.0123053343683748,2.16287695383876,0.00152146589931865,0.00130169812437134,0.00119274809160305,0.00363424916412269,0.00307787011388119,0.00194986072423398,0.00252214206111795,0.00313720022308979,0.00220192992681821,0.00308570546941294,0.00113984042234087,0.00177899418405748,23,22,15,50,30,28,43,45,34,40,19,26
C6orf47,-11.9,0.0644511088709673,0.00310020140120152,1.46780748545209e-15,7.18758394036958,0.000793808295296686,0.00201171528311934,0.00159033078880407,0.00348887919755778,0.00287267877295578,0.00278551532033426,0.00205290632881694,0.00815672058003346,0.00272003108606956,0.0029314201959423,0.00239966404703342,0.00260006842285323,12,34,20,48,28,40,35,117,42,38,40,38
C6orf48,-12.85,0.0348144144144146,0.00310020140120152,3.56775675122009e-18,8.09388220147018,0.0650922802143282,0.0706467072954263,0.074984096692112,0.102849251344672,0.12547450497589,0.0732590529247911,0.085987447944161,0.0939765755716676,0.107959329058999,0.108308261976394,0.0939468474413582,0.110297639411563,984,1194,943,1415,1223,1052,1466,1348,1667,1404,1566,1612
C7orf49,-10.05,0.154409462915601,0.0179575849784335,0.0235059050731501,2.01249674576071,0.0106502612952305,0.0111236021537187,0.0105756997455471,0.0168629161215293,0.0172360726377347,0.0106545961002786,0.011789547774063,0.0133156720580033,0.0132763422058157,0.013345676155211,0.0139780430739696,0.013479302086897,161,188,133,232,168,153,201,191,205,173,233,197
C7orf73,-10.95,0.103335117056857,0.0095938377837045,0.000139499681846254,3.07028845054926,0.0179929880267249,0.0139045026921484,0.0128021628498728,0.0214420700683239,0.0251359392633631,0.0185933147632312,0.0164232506305355,0.0197992191857223,0.020918334304773,0.0219856514695672,0.0218969344291799,0.0176530961341088,272,235,161,295,245,267,280,284,323,285,365,258
C8orf33,-13.5,0.0152457142857124,0.00310020140120152,1.0442502321016e-25,10.6049868196609,0.0645630746841304,0.0725992544819833,0.0567748091603053,0.116732083151621,0.119934338770904,0.0889972144846797,0.0978356501847616,0.110150585610708,0.117026099345897,0.122656792409165,0.0917871497990281,0.10701334245638,976,1227,714,1606,1169,1278,1668,1580,1807,1590,1530,1564
C8orf59,-10.35,0.136711024498886,0.0150546200171277,0.000702098629472492,2.76231374115191,0.0136270424025931,0.0153837051062067,0.0174141221374046,0.0224596598342782,0.02236585616087,0.0149721448467967,0.0159540148982345,0.0211238148354713,0.02169548604365,0.0226799352001851,0.0213570100185974,0.0184057475196716,206,260,219,309,218,215,272,303,335,294,356,269
C8orf76,-12.5,0.0425967741935472,0.00310020140120152,1.51079571646921e-16,7.52936252948144,0.0115102202818019,0.00710017158748003,0.00906488549618321,0.0146096816397732,0.0196983687288396,0.0125348189415042,0.0114376209748372,0.0160345789180145,0.0183925911534227,0.0161228110776826,0.0167976483292339,0.02387957577831,174,120,114,201,192,180,195,230,284,209,280,349
C9orf116,-12.9,0.0333026070763499,0.00310020140120152,1.87230200863906e-06,3.84408467033624,0.00271217834226368,0.00414176675936335,0.00310114503816794,0.00632359354557348,0.00902841900071817,0.00522284122562674,0.00615871898645082,0.00460122699386503,0.00848390648274076,0.00532284193473733,0.0067790509328694,0.00581594252480328,41,70,39,87,88,75,105,66,131,69,113,85
C9orf142,-8.4,0.269710589036432,0.044831560120222,4.48698138340412e-20,8.73882523351544,0.0295032083085268,0.0381042541861428,0.0336354961832061,0.0454281145515337,0.0666871858007592,0.0330779944289694,0.0378907853833069,0.0323480200780814,0.0488957969043456,0.0459770114942529,0.0383346331513588,0.0358535750940814,446,644,423,625,650,475,646,464,755,596,639,524
C9orf16,-11.6,0.0753562664329534,0.00597066475068534,4.87274306829242e-16,7.35485177487605,0.0426010451809221,0.0478669901189279,0.0272741730279898,0.0607646460241314,0.0735610957217605,0.0447771587743733,0.0497389876239076,0.0511015058561071,0.0562139757787708,0.0533055619841086,0.0467334573159758,0.0545330140266849,644,809,343,836,717,643,848,733,868,691,779,797
C9orf78,-13.35,0.0241100000000006,0.00310020140120152,4.96671649294124e-07,4.07028852045934,0.0132962889462195,0.0148511922371457,0.0112118320610687,0.016499491205117,0.024109982558736,0.0172005571030641,0.018710774825503,0.0177077523703291,0.0206592837251473,0.0242227879348916,0.0182974383586298,0.0209373930892918,201,251,141,227,235,247,319,254,319,314,305,306
C9orf89,-13.15,0.0287407407407393,0.00310020140120152,1.49834808729094e-11,5.76242423310321,0.0041674935503076,0.00437843914561269,0.00294211195928753,0.00952173281000145,0.011182928080435,0.00703342618384401,0.00522024752184879,0.00948131622978249,0.00887248235217926,0.0103371133225334,0.00941868138460616,0.00937393089291823,63,74,37,131,109,101,89,136,137,134,157,137
CALM1,-13.05,0.0302182795698916,0.00310020140120152,1.19237561389167e-07,4.31114821240363,0.0649599788317788,0.0631323590320099,0.0499363867684478,0.0801715365605466,0.0893608289730173,0.0674094707520891,0.0749604082350871,0.0731316229782488,0.0797228158798005,0.0878654632415336,0.0787689723438719,0.0849811837153609,982,1067,628,1103,871,968,1278,1049,1231,1139,1313,1242
CALU,-13.1,0.0291572398190062,0.00310020140120152,1.15917911996837e-06,3.92631205039815,0.00747502811404379,0.00781018874622803,0.00842875318066158,0.0122110771914522,0.0169282856263466,0.0096100278551532,0.0148982345005572,0.00982989403234802,0.0132115795609093,0.0119571086939752,0.0125382446457496,0.0132056106739651,113,132,106,168,165,138,254,141,204,155,209,193
CAMK1,-11.85,0.0663100393700779,0.00310020140120152,0.00799652069843178,2.25909852972021,0.00158761659059337,0.00195254718655701,0.00262404580152672,0.00356156418084024,0.00430901815943367,0.00278551532033426,0.00439908499032201,0.00278862242052426,0.00375623340457224,0.0055542698449433,0.00341952126702262,0.00376325692781389,24,33,33,49,42,40,75,40,58,72,57,55
CAMP,-11.85,0.0663100393700779,0.00310020140120152,0.00793947371303108,2.26081597007223,0.000595356221472514,0.000414176675936335,0.00119274809160305,0.00138101468236662,0.00184672206832872,0.00132311977715877,0.00170097952959118,0.00125488008923592,0.0018133540573797,0.00200570855511841,0.00167976483292339,0.00328429695518303,9,7,15,19,18,19,29,18,28,26,28,48
CAMTA1,-13.2,0.0273007812500007,0.00310020140120152,6.78001734762091e-07,4.01785295878458,0.0257326189058676,0.0270989882255488,0.0245706106870229,0.0376508213403111,0.0379603980712014,0.0336350974930362,0.030500322599566,0.0310931399888455,0.0377566219804417,0.03695132299622,0.0305357249985002,0.0444748546014369,389,458,309,518,370,483,520,446,583,479,509,650
CAPG,-11.9,0.0644511088709673,0.00310020140120152,6.36047748802544e-10,5.16726777175905,0.0856651452007673,0.087272942429442,0.080868320610687,0.108227940107574,0.132245819226429,0.0869777158774373,0.0974837233855358,0.0863078639152259,0.109902208406191,0.122502507135694,0.105225268462415,0.0951761888470749,1295,1475,1017,1489,1289,1249,1662,1238,1697,1588,1754,1391
CAPN2,-9.1,0.219011267605634,0.0320990283269295,6.85968364417335e-08,4.4031976897424,0.0151485083019118,0.0104135849949707,0.0102576335877863,0.0156272714057276,0.0190827947060634,0.0122562674094708,0.0109097307759986,0.0199386503067485,0.0144420698141312,0.0195942297307722,0.0187773711680365,0.013616147793363,229,176,129,215,186,176,186,286,223,254,313,199
CAPZA1,-13.2,0.0273007812500007,0.00310020140120152,0.0113235127526793,2.18146920481622,0.0108487133690547,0.0127211407609017,0.0106552162849873,0.0178805058874836,0.0182620293423618,0.0142757660167131,0.0158953604316969,0.0141522587841606,0.0165144744511366,0.0168942374450359,0.0171575979362889,0.0156688333903524,164,215,134,246,178,205,271,203,255,219,286,229
CAPZA2,-10.95,0.103335117056857,0.0095938377837045,0.0163665607799966,2.09810556098371,0.00178606866441754,0.00189337908999467,0.00246501272264631,0.00298008431458061,0.00502718785267262,0.00348189415041783,0.0024048331280427,0.00257947573898494,0.0039505213392915,0.00462855820411942,0.00299958005879177,0.00376325692781389,27,32,31,41,49,50,41,37,61,60,50,55
CARD9,-11.8,0.0684459459459458,0.00310020140120152,3.20684255703404e-20,8.7881373799908,0.0173314811139776,0.0146736879474587,0.0194020356234097,0.0288559383631342,0.0401149071509182,0.0211699164345404,0.0241069857469646,0.0180563301728946,0.0234440774561233,0.0283113476818638,0.0223168756374108,0.0190899760520014,262,248,244,397,391,304,411,259,362,367,372,279
CARHSP1,-12.55,0.0413373071528753,0.00310020140120152,1.36628269224318e-15,7.1987430468201,0.00800423364424158,0.00544346488373469,0.00644083969465649,0.0125018171245821,0.0191853903765261,0.00772980501392758,0.00991260484485894,0.0102481873954267,0.00841914383783434,0.013114248245005,0.0123582698422221,0.0125213821416353,121,92,81,172,187,111,169,147,130,170,206,183
CASP1,-11.25,0.0910430839002273,0.00805490394269882,0.000330839012572895,2.90639845759462,0.00271217834226368,0.00213005147624401,0.00238549618320611,0.00523331879633668,0.0063609315686878,0.00264623955431755,0.00287406886034372,0.0032069157836029,0.00388575869438508,0.00485998611432539,0.00431939528466015,0.00485802257954157,41,36,30,72,62,38,49,46,60,63,72,71
CBFB,-12.95,0.0319515503875953,0.00310020140120152,0.000143937961996479,3.06456935919252,0.000198452073824171,0.000236672386249334,0,0.00196249454862625,0.000615574022776239,0.000766016713091922,0.000410581265763388,0.000418293363078639,0.0014247781879412,0.00146571009797115,0.00137980682704421,0.00109476565172768,3,4,0,27,6,11,7,6,22,19,23,16
CBR1,-13.5,0.0152457142857124,0.00310020140120152,2.09115906145978e-06,3.82497619498592,0.00635046636237349,0.00568013726998402,0.00405534351145038,0.0131559819741241,0.0103621627167334,0.00884401114206128,0.00774238958296674,0.00885387618516453,0.00777151738877016,0.0101056854123274,0.00977863099166117,0.00957919945261717,96,96,51,181,101,127,132,127,120,131,163,140
CBX5,-8.2,0.286310238017607,0.0492048370033488,5.31055651994113e-07,4.05919873511099,0.0132301382549448,0.0162120584580794,0.00914440203562341,0.0151911615060329,0.0166204986149584,0.014066852367688,0.0170097952959118,0.0159648633575014,0.0174859141247329,0.0200570855511841,0.0125382446457496,0.0234006158056791,200,274,115,209,162,202,290,229,270,260,209,342
CCDC101,-8.55,0.258028385049365,0.0419811803002482,0.0247678464403982,2.00049166882095,0.00238142488589006,0.00242589195905568,0.000874681933842239,0.00356156418084024,0.00420642248897097,0.00299442896935933,0.00410581265763388,0.00257947573898494,0.00259050579625672,0.00192856591838309,0.00299958005879177,0.00218953130345535,36,41,11,49,41,43,70,37,40,25,50,32
CCDC115,-11.4,0.0836595067621319,0.00597066475068534,5.9492238805427e-05,3.22913441378964,0.00535820599325263,0.00508845630436069,0.00294211195928753,0.00821340311091728,0.00769467528470299,0.00501392757660167,0.00885682444718165,0.0064138315672058,0.00887248235217926,0.00933425904497416,0.00671905933169356,0.00622647964420116,81,86,37,113,75,72,151,92,137,121,112,91
CCDC124,-12.7,0.0374656249999987,0.00310020140120152,6.28183226274835e-10,5.1693818214402,0.0236157967850764,0.0242589195905568,0.0223441475826972,0.0374327663904637,0.0402175028213809,0.026949860724234,0.0250454572115667,0.0269799219185722,0.0297908166569523,0.0397284579186917,0.0294558761773352,0.0299007868628122,357,410,281,515,392,387,427,387,460,515,491,437
CCDC137,-12.25,0.0506097560975618,0.00310020140120152,1.70696313317217e-07,4.25168870803095,0.0254018654494939,0.0255014496183658,0.0234573791348601,0.0325628725105393,0.0428849902534113,0.0282729805013928,0.0292685788022758,0.0324874511991076,0.0355546920536235,0.0375684640901026,0.0281360609514668,0.0261375299349983,384,431,295,448,418,406,499,466,549,487,469,382
CCDC174,-13.15,0.0287407407407393,0.00310020140120152,0.0475866792516607,1.84137717946408,0.00773963087914269,0.00710017158748003,0.00731552162849873,0.0111934874254979,0.012927054478301,0.0101671309192201,0.01038184057716,0.00989960959286113,0.0113982255035296,0.0117256807837692,0.00899874017637531,0.0105371193978789,117,120,92,154,126,146,177,142,176,152,150,154
CCDC34,-10.6,0.12164928057554,0.0120962176073163,0.000310752806430829,2.91848289418747,0.00615201428854932,0.00644932252529436,0.00556615776081425,0.00843145806076465,0.0121062891145994,0.0103760445682451,0.00580679218722506,0.00690184049079755,0.00861343177255359,0.00840854740415027,0.0101385805987162,0.00923708518645227,93,109,70,116,118,149,99,99,133,109,169,135
CCDC53,-8.55,0.258028385049365,0.0419811803002482,1.78594739207322e-07,4.24373603249492,0.00396904147648343,0.00455594343529969,0.00421437659033079,0.00719581334496293,0.00984918436441982,0.00389972144846797,0.00504428412223591,0.00501952035694367,0.00835438119292792,0.0084856900408856,0.00557921890935269,0.00431063975367773,60,77,53,99,96,56,86,72,129,110,93,63
CCDC59,-12.05,0.0579845744680844,0.00310020140120152,1.45834397081446e-13,6.48518988045652,0.0216974267381094,0.0185787823205727,0.0170165394402036,0.0260212240151185,0.03601108033241,0.0227715877437326,0.0242242946800399,0.0198689347462354,0.0297908166569523,0.0354084702615135,0.0269362289279501,0.0318850496065686,328,314,214,358,351,327,413,285,460,459,449,466
CCDC86,-12.95,0.0319515503875953,0.00310020140120152,3.60370052364438e-15,7.04918070648584,0.00449824700668122,0.00692266729779303,0.00548664122137405,0.0105393225759558,0.011901097773674,0.00947075208913649,0.00692122705143997,0.0165225878416062,0.00854866912764717,0.0138856746123582,0.0114583958245846,0.00855285665412248,68,117,69,145,116,136,118,237,132,180,191,125
CCL2,-13.15,0.0287407407407393,0.00310020140120152,7.24422738453353e-06,3.60827508479738,0.00178606866441754,0.00171587480030767,0.00166984732824427,0.00530600377961913,0.0047194008412845,0.00341225626740947,0.00375388585840812,0.00271890686001115,0.00531053688232627,0.00547712720820798,0.00395944567760514,0.00280533698255217,27,29,21,73,46,49,64,39,82,71,66,41
CCL23,-9.05,0.222228157267673,0.0330790720227458,5.59001790607657e-07,4.050702438968,0.00701197327512073,0.00627181823560736,0.00588422391857506,0.0103212676261084,0.0137478198420027,0.00598885793871866,0.00651064578567658,0.00599553820412716,0.00803056796839583,0.00894854586129754,0.00797888295638611,0.0104686965446459,106,106,74,142,134,86,111,86,124,116,133,153
CCNA2,-10.9,0.105983201581027,0.00989470487697922,0.0003486444583368,2.89629648002283,0.0083349871006152,0.0086385420981007,0.0089058524173028,0.0138101468236662,0.0151841592284806,0.00828690807799443,0.00944336911255792,0.0115727830451757,0.0134706301405349,0.013577104065417,0.0108584798128262,0.010195005131714,126,146,112,190,148,119,161,166,208,176,181,149
CCNB1,-13,0.0309663951120159,0.00310020140120152,3.79974475927903e-17,7.73874252280447,0.0204405636038897,0.0224247085971244,0.0260019083969466,0.0325628725105393,0.0419616292192469,0.0293175487465181,0.0270983635403836,0.0270496374790853,0.0346480150249336,0.0418884517472807,0.0326954226408303,0.0457064659596305,309,379,327,448,409,421,462,388,535,543,545,668
CCNB2,-10.2,0.14435706723134,0.0154882943157348,1.0883454889291e-14,6.88082995848761,0.0235496460938017,0.0230755576593101,0.0258428753180662,0.0285651984300044,0.0487329434697856,0.0273676880222841,0.0282714528711361,0.0271890686001115,0.0292727154977009,0.0361798966288668,0.0304157417961485,0.0229216558330482,356,390,325,393,475,393,482,390,452,469,507,335
CCNC,-12.5,0.0425967741935472,0.00310020140120152,8.35187444417621e-06,3.58313636734099,0.00238142488589006,0.00431927104905035,0.00357824427480916,0.00639627852885594,0.00872063198933005,0.00459610027855153,0.00475101178954777,0.00620468488566648,0.00738294151933165,0.00802283422047365,0.00581918531405603,0.00629490249743414,36,73,45,88,85,66,81,89,114,104,97,92
CCND3,-13.5,0.0152457142857124,0.00310020140120152,5.06036100173587e-43,16.1619028330102,0.0135608917113184,0.0177504289687001,0.0158237913486005,0.0371420264573339,0.0456550733559044,0.0354456824512535,0.034899407589888,0.0481734523145566,0.0373680461110032,0.0493712875106071,0.0387545743595897,0.0344166951761888,205,300,199,511,445,509,595,691,577,640,646,503
CCNE2,-11.4,0.0836595067621319,0.00597066475068534,0.00301501163555947,2.46890491298376,0.00119071244294503,0.00118336193124667,0.000874681933842239,0.00261665939816834,0.00389863547758285,0.00167130919220056,0.00205290632881694,0.0010457334076966,0.00168382876756687,0.00246856437553036,0.00167976483292339,0.00232637700992131,18,20,11,36,38,24,35,15,26,32,28,34
CCNF,-9.2,0.210985432909315,0.0298834528745194,1.33582960368641e-05,3.50003347527837,0.00198452073824171,0.00260339624874268,0.00270356234096692,0.00399767408053496,0.00328306145480661,0.00229805013927577,0.00275675992726846,0.00634411600669269,0.00362670811475941,0.00601712566535524,0.00245965564820925,0.00369483407458091,30,44,34,55,32,33,47,91,56,78,41,54
CCNH,-13.1,0.0291572398190062,0.00310020140120152,0.042053076538009,1.87239962697045,0.00198452073824171,0.00177504289687001,0.00246501272264631,0.00486989387992441,0.00441161382989638,0.00334261838440111,0.00381254032494574,0.00397378694924707,0.0039505213392915,0.00362570392656021,0.0030595716599676,0.00485802257954157,30,30,31,67,43,48,65,57,61,47,51,71
CCNL1,-8.8,0.239074571215511,0.0370589782581418,0.0274969610387661,1.97555352103274,0.00390289078520871,0.00408259866280102,0.00310114503816794,0.00574211367931385,0.0062583358982251,0.00403899721448468,0.00486832072262303,0.00404350250976018,0.00569911275176478,0.00748283576332639,0.00467934489171516,0.00383167978104687,59,69,39,79,61,58,83,58,88,97,78,56
CCPG1,-12.35,0.0479209876543219,0.00310020140120152,0.0256140892496001,1.99252229935176,0.00231527419461533,0.00242589195905568,0.00190839694656489,0.00341619421427533,0.00461680517082179,0.00285515320334262,0.00369523139187049,0.00334634690462911,0.00414480927401075,0.00377998920003086,0.00569920211170436,0.00403694834074581,35,41,24,47,45,41,63,48,64,49,95,59
CCT2,-11.85,0.0663100393700779,0.00310020140120152,1.10068075120334e-10,5.44661940765059,0.0248726599192962,0.0251464410389918,0.0248091603053435,0.0364878616077918,0.0449369036626654,0.0249303621169916,0.0313801395976304,0.0275376464026771,0.0332879994818988,0.0404998842860449,0.0298158257843902,0.0293534040369483,376,425,312,502,438,358,535,395,514,525,497,429
CCT4,-10.7,0.116542777433354,0.0114628465821496,6.61828355676626e-11,5.52765537551267,0.0450486207580869,0.0439618957458139,0.040632951653944,0.0589475214420701,0.0731507130399097,0.0398328690807799,0.0538448002815414,0.0463608477412158,0.0574444660319927,0.0606341124739644,0.0490731297618333,0.0490591857680465,681,743,511,811,713,572,918,665,887,786,818,717
CCT5,-9.95,0.16142082917083,0.0192801781355714,6.73690549834933e-10,5.15816398963646,0.0394919626910101,0.0410626590142595,0.0324427480916031,0.0508794882977177,0.0627885503231764,0.0366295264623955,0.0426417971728547,0.0394590072504183,0.0472767307816851,0.0554655558126977,0.0482332473453716,0.0435169346561752,597,694,408,700,612,526,727,566,730,719,804,636
CCT6A,-13.45,0.0227000000000027,0.00310020140120152,1.3442636167668e-15,7.2012909098011,0.0953892968181518,0.0973315188450388,0.0861959287531807,0.131414449774677,0.159536267569509,0.103621169916435,0.110153088157663,0.106804238706079,0.133670099086847,0.145259584972614,0.119743235946967,0.126445432774547,1442,1645,1084,1808,1555,1488,1878,1532,2064,1883,1996,1848
CCT7,-11.3,0.0889124228395059,0.00597066475068534,2.13842397067763e-18,8.16871145760049,0.0237480981676258,0.0226022128868114,0.0186068702290076,0.0302369530455008,0.0481173694470093,0.0238161559888579,0.0253387295442548,0.0227272727272727,0.0262288711870993,0.0273856360410399,0.0307756914032036,0.0279165241190558,359,382,234,416,469,342,432,326,405,355,513,408
CD14,-9.35,0.201577944325482,0.0277239989577676,1.3014156020693e-07,4.29683495319589,0.00132301382549448,0.000650849062185669,0.00127226463104326,0.00239860444832098,0.00492459218220991,0.000487465181058496,0.00193559739574169,0.0021611823759063,0.00239621786153747,0.00169713800817712,0.00173975643409923,0.00253164556962025,20,11,16,33,48,7,33,31,37,22,29,37
CD151,-13.5,0.0152457142857124,0.00310020140120152,3.38198129865426e-15,7.05950675362159,0.00463054838923067,0.00414176675936335,0.00469147582697201,0.0124291321412996,0.0145685852057043,0.0126740947075209,0.00997125931139656,0.00913273842721696,0.0108153616993718,0.0128056776980637,0.0113384126222329,0.0125213821416353,70,70,59,171,142,182,170,131,167,166,189,183
CD164,-13.3,0.0249246987951796,0.00310020140120152,4.33970588150104e-10,5.2287204286055,0.00866574055698882,0.0105910892846577,0.00914440203562341,0.014900421572903,0.0218528778085565,0.0146239554317549,0.0129039826382779,0.0133156720580033,0.0179392526390778,0.0142713877960349,0.0122982782410463,0.0176530961341088,131,179,115,205,213,210,220,191,277,185,205,258
CD1D,-13.5,0.0152457142857124,0.00310020140120152,4.11203095300701e-12,5.96238847021401,0.0011245617516703,0.00242589195905568,0.00119274809160305,0.00675970344526821,0.00584795321637427,0.00626740947075209,0.00498562965569828,0.00571667596207474,0.00595816333139045,0.0081771194939443,0.00581918531405603,0.00485802257954157,17,41,15,93,57,90,85,82,92,106,97,71
CD276,-10.2,0.14435706723134,0.0154882943157348,1.96616156479432e-11,5.71956299977282,0.000926109677846133,0.00272173244186734,0.00166984732824427,0.00494257886320686,0.00359084846619473,0.00257660167130919,0.00293272332688134,0.00592582264361406,0.00628197655592254,0.00586284039188459,0.00215969764233007,0.00260006842285323,14,46,21,68,35,37,50,85,97,76,36,38
CD2BP2,-11.7,0.0718912442396317,0.00597066475068534,2.14769452609941e-09,4.97165923990844,0.00846728848316465,0.0072185077806047,0.00516857506361323,0.014100886756796,0.0149789678875551,0.00772980501392758,0.00862220658103115,0.0122699386503067,0.0107505990544654,0.0143485304327702,0.0106785050092987,0.01033185083818,128,122,65,194,146,111,147,176,166,186,178,151
CD300C,-13.5,0.0152457142857124,0.00310020140120152,3.7557394728706e-13,6.33802781387193,0.00535820599325263,0.00603514584935803,0.00516857506361323,0.0111934874254979,0.0177490509900482,0.00988857938718663,0.0109097307759986,0.00989960959286113,0.0112687002137167,0.0103371133225334,0.00911872337872698,0.0106739651043449,81,102,65,154,173,142,186,142,174,134,152,156
CD300LB,-10.6,0.12164928057554,0.0120962176073163,2.48166883702653e-05,3.38836833932136,6.61506912747238e-05,0.000414176675936335,0,0.000581479866259631,0.000512978352313532,0.000417827298050139,0.000586544665376268,0.000139431121026213,0.000453338514344926,0.0013114248245005,0.00197972283880257,0.000821074238795758,1,7,0,8,5,6,10,2,7,17,33,12
CD300LF,-10.05,0.154409462915601,0.0179575849784335,1.13272182941943e-08,4.70132492339331,0.00185221935569227,0.00491095201467369,0.00318066157760814,0.00734118331152784,0.00902841900071817,0.00355153203342618,0.00492697518916065,0.00592582264361406,0.0064762644906418,0.00779140631026768,0.00425940368348431,0.00622647964420116,28,83,40,101,88,51,84,85,100,101,71,91
CD320,-8.55,0.258028385049365,0.0419811803002482,0.000172726520208704,3.03008672454473,0.02156512535556,0.0209455061830661,0.018765903307888,0.026748073847943,0.0326254232071407,0.0175487465181059,0.0251627661446419,0.0211935303959844,0.0257107700278479,0.0242999305716269,0.0224368588397624,0.0260006842285323,326,354,236,368,318,252,429,304,397,315,374,380
CD33,-13.45,0.0227000000000027,0.00310020140120152,1.84960061385712e-15,7.15120385287115,0.0154131110670106,0.0178687651618247,0.0125636132315522,0.0256577990987062,0.0356006976505591,0.0203342618384401,0.0212329168866209,0.0207752370329057,0.0259698206074736,0.0278484918614518,0.0245365648809167,0.0244269586041738,233,302,158,353,347,292,362,298,401,361,409,357
CD3EAP,-9.1,0.219011267605634,0.0320990283269295,8.40474882134988e-06,3.58187592590171,0.00515975391942846,0.00568013726998402,0.00381679389312977,0.00705044337839802,0.0115933107622858,0.00536211699164345,0.00539621092146167,0.00704127161182376,0.0075772294540509,0.00786854894700301,0.00569920211170436,0.00533698255217243,78,96,48,97,113,77,92,101,117,102,95,78
CD44,-11.95,0.062287179487179,0.00310020140120152,0.00424927288441784,2.39585338782385,0.00357213732883509,0.00514762440092302,0.00564567430025445,0.00799534816106992,0.00728429260285216,0.00557103064066852,0.00891547891371928,0.00941160066926938,0.00705912829479956,0.00763712103679704,0.00671905933169356,0.00827916524119056,54,87,71,110,71,80,152,135,109,99,112,121
CD47,-10.05,0.154409462915601,0.0179575849784335,2.01894119783795e-06,3.83116454442088,0.00238142488589006,0.00278090053842968,0.00143129770992366,0.00261665939816834,0.00430901815943367,0.00383008356545961,0.00258079652765558,0.00404350250976018,0.00479243572307493,0.00354856128982489,0.00179974803527506,0.00663701676359904,36,47,18,36,42,55,44,58,74,46,30,97
CD55,-12.6,0.039806195965418,0.00310020140120152,3.93965904268505e-06,3.71513592810731,0.00218297281206589,0.00236672386249334,0.00286259541984733,0.00581479866259631,0.00779727095516569,0.00473537604456825,0.00340195905918236,0.00327663134411601,0.00427433456382359,0.00493712875106071,0.00515927770112184,0.0054054054054054,33,40,36,80,76,68,58,47,66,64,86,79
CD58,-12.5,0.0425967741935472,0.00310020140120152,7.75719804000153e-05,3.18038499708343,0.00171991797314282,0.00266256434530501,0.00135178117048346,0.00399767408053496,0.00523237919359803,0.00285515320334262,0.0030500322599566,0.00327663134411601,0.00375623340457224,0.00485998611432539,0.00509928609994601,0.0054054054054054,26,45,17,55,51,41,52,47,58,63,85,79
CD63,-10.65,0.118959829580036,0.0120962176073163,1.11183956512739e-16,7.57669900865173,0.102401270093272,0.105260043784391,0.106234096692112,0.139191742985899,0.166102390479122,0.0972841225626741,0.13742741509766,0.117122141662019,0.141894954989962,0.158373833217619,0.127362169296299,0.16257269928156,1548,1779,1336,1915,1619,1397,2343,1680,2191,2053,2123,2376
CD70,-12,0.0597847510373441,0.00310020140120152,8.57518861156557e-05,3.16205012805131,0.0226235364159555,0.0207088337968168,0.0202767175572519,0.0297281581625236,0.0313942751615882,0.0231197771587744,0.0280368350049856,0.0233547127718907,0.0306327310407357,0.0320141942451593,0.0264562961185434,0.0323640095791995,342,350,255,409,306,332,478,335,473,415,441,473
CD82,-12.8,0.035726415094339,0.00310020140120152,1.65781265522818e-12,6.10497914148891,0.0118409737381756,0.00899355067747471,0.0067589058524173,0.0201337403692397,0.0186724120242126,0.0137883008356546,0.0120241656402135,0.0123396542108199,0.0159316106469788,0.0198256576409782,0.0148179254904313,0.0132740335271981,179,152,85,277,182,198,205,177,246,257,247,194
CD99L2,-11.75,0.0699934148635938,0.00597066475068534,3.57163214875519e-12,5.98415939604471,0.00145531520804392,0.00189337908999467,0.00198791348600509,0.00261665939816834,0.00584795321637427,0.00264623955431755,0.00727315385066573,0.00397378694924707,0.00259050579625672,0.00516855666126668,0.00323954646349511,0.00212110845022237,22,32,25,36,57,38,124,57,40,67,54,31
CDC20,-13.5,0.0152457142857124,0.00310020140120152,6.37344528743818e-27,11.0038710293159,0.212806773830787,0.199988166380688,0.164996819338422,0.357973542666085,0.319380322150405,0.223398328690808,0.240893894070033,0.266801450083659,0.292338579107571,0.314047674149502,0.273501709760634,0.2580910023948,3217,3380,2075,4925,3113,3208,4107,3827,4514,4071,4559,3772
CDC37,-12.35,0.0479209876543219,0.00310020140120152,2.37628107178904e-23,9.83327646482692,0.0746841304491632,0.0725992544819833,0.0737118320610687,0.100886756796046,0.130501692828563,0.0780640668523677,0.102234735175084,0.0763385387618516,0.0955249012369665,0.131682480907197,0.101925730397744,0.0828600752651386,1129,1227,927,1388,1272,1121,1743,1095,1475,1707,1699,1211
CDC6,-13,0.0309663951120159,0.00310020140120152,6.45969992733417e-10,5.16479655182926,0.00635046636237349,0.00556180107685936,0.00373727735368957,0.0120657072248873,0.00892582333025546,0.00668523676880223,0.0136078362367294,0.00843558282208589,0.00990868467068195,0.0106456838694747,0.00833883256344112,0.00738966814916182,96,94,47,166,87,96,232,121,153,138,139,108
CDCA4,-12.75,0.0365776143790855,0.00310020140120152,0.000634186613375606,2.781904965936,0.00363828802010981,0.00278090053842968,0.00421437659033079,0.00763192324465765,0.00779727095516569,0.00591922005571031,0.00539621092146167,0.00738984941438929,0.00563435010685836,0.00732855048985574,0.00587917691523187,0.00485802257954157,55,47,53,105,76,85,92,106,87,95,98,71
CDCA5,-8.45,0.265352182880715,0.0440373312141947,6.58705777445191e-30,11.9755010822953,0.00965800092610968,0.0143778474646471,0.0088263358778626,0.0144643116732083,0.0147737765466297,0.00947075208913649,0.0306762859991788,0.0103876185164529,0.0143773071692248,0.0178199490858598,0.0119983202351671,0.0163530619226822,146,243,111,199,144,136,523,149,222,231,200,239
CDCA7L,-12.4,0.0461457541191377,0.00310020140120152,9.26568740682278e-05,3.1474537851206,0.0135608917113184,0.0110644340571564,0.0112913486005089,0.0167175461549644,0.0210321124448548,0.0137883008356546,0.0139011085694176,0.0145008365867262,0.0174859141247329,0.0192085165470956,0.0180574719539265,0.0184057475196716,205,187,142,230,205,198,237,208,270,249,301,269
CDCA8,-8.95,0.229346855590062,0.0348293468148547,6.45873183083012e-07,4.02639231274465,0.0144208506978898,0.0193479675758831,0.0146310432569975,0.0218781799680186,0.0280086180363189,0.0161559888579387,0.0221127338846853,0.0155465699944228,0.020918334304773,0.0230656483838618,0.018957345971564,0.0163530619226822,218,327,184,301,273,232,377,223,323,299,316,239
CDKN2AIPNL,-12.15,0.0539514348785863,0.00310020140120152,3.0032676156486e-05,3.35371163975366,0.0085995898657141,0.00952606354653571,0.00715648854961832,0.0117022823084751,0.017133476967272,0.00954038997214485,0.0105578039767728,0.00976017847183491,0.0139887312997863,0.0112628249633572,0.0128981942528046,0.0112897707834417,130,161,90,161,167,137,180,140,216,146,215,165
CEACAM4,-9.55,0.186837376460018,0.0248362664651449,0.00361136539666956,2.43065817258767,0.000198452073824171,0.000591680965623336,0.000954198473282443,0.00174443959877889,0.00205191340925413,0.000417827298050139,0.00123174379729016,0.000836586726157278,0.00226669257172463,0.00177428064491244,0.00167976483292339,0.000889497092028738,3,10,12,24,20,6,21,12,35,23,28,13
CEBPG,-8.95,0.229346855590062,0.0348293468148547,1.83634792673121e-05,3.44316349653283,0.0115102202818019,0.0137861664990237,0.0106552162849873,0.0166448611716819,0.0213398994562429,0.0115598885793872,0.0129039826382779,0.0135248187395427,0.0143773071692248,0.0189770886368896,0.013498110264563,0.0139582620595279,174,233,134,229,208,166,220,194,222,246,225,204
CEBPZ,-13,0.0309663951120159,0.00310020140120152,7.11868755249934e-09,4.77722295479082,0.0101872064563075,0.00952606354653571,0.00874681933842239,0.0156272714057276,0.0189801990356007,0.0110724233983287,0.0157780514986216,0.0133853876185165,0.0172916261900136,0.0151199568001234,0.0128382026516288,0.0195689360246322,154,161,110,215,185,159,269,192,267,196,214,286
CENPM,-9.85,0.166999273607748,0.0203907429171304,0.0073577621951261,2.27777942978913,0.0207051663689886,0.0240222472043074,0.0219465648854962,0.02754760866405,0.034266953934544,0.0217270194986072,0.02545603847733,0.0261433351924149,0.0275241240852276,0.0296227725063643,0.0243565900773892,0.0259322613752993,313,406,276,379,334,312,434,375,425,384,406,379
CENPO,-9.05,0.222228157267673,0.0330790720227458,0.000177000045762176,3.02555404853546,0.00238142488589006,0.00349091769717768,0.00294211195928753,0.00436109899694723,0.00348825279573202,0.00250696378830084,0.00739046278374098,0.00550752928053542,0.00466291043326209,0.00493712875106071,0.00353950446937429,0.00355798836811495,36,59,37,60,34,36,126,79,72,64,59,52
CENPU,-10.35,0.136711024498886,0.0150546200171277,0.0120981087223536,2.16671104284537,0.00615201428854932,0.00473344772498669,0.00469147582697201,0.0066143334787033,0.00779727095516569,0.00501392757660167,0.00604141005337556,0.00634411600669269,0.00692960300498672,0.00833140476741495,0.0067790509328694,0.010126582278481,93,80,59,91,76,72,103,91,107,108,113,148
CENPW,-9.95,0.16142082917083,0.0192801781355714,0.000749703716288055,2.74936895356284,0.0226235364159555,0.0213005147624401,0.0185273536895674,0.0245675243494694,0.0288293834000205,0.0203342618384401,0.020587717754707,0.0239124372559955,0.0245450424195324,0.0273856360410399,0.0267562541244226,0.0321587410195005,342,360,233,338,281,292,351,343,379,355,446,470
CEP295,-8.95,0.229346855590062,0.0348293468148547,0.00145984905328929,2.61701945336993,0.00198452073824171,0.00313590911780368,0.0022264631043257,0.00530600377961913,0.00564276187544886,0.00236768802228412,0.00299137779341897,0.00292805354155047,0.00388575869438508,0.00377998920003086,0.0028795968564401,0.00485802257954157,30,53,28,73,55,34,51,42,60,49,48,71
CEP41,-11.6,0.0753562664329534,0.00597066475068534,0.00437247321601314,2.38971752262109,0.00185221935569227,0.00177504289687001,0.00103371501272265,0.00254397441488588,0.00359084846619473,0.00271587743732591,0.00275675992726846,0.00167317345231456,0.00330289489022732,0.00478284347759006,0.0030595716599676,0.00280533698255217,28,30,13,35,35,39,47,24,51,62,51,41
CEP72,-9.7,0.176000697026023,0.0221963489155564,0.0230040055746043,2.01761312194634,0,0.000650849062185669,7.95165394402036e-05,0.00101758976595435,0.000512978352313532,0.000835654596100279,0.000645199131913895,0.000557724484104852,0.00110096496340911,0.00177428064491244,0.0010198572199892,0.000615805679096818,0,11,1,14,5,12,11,8,17,23,17,9
CERS5,-11.05,0.0993942039106148,0.0095938377837045,0.0163616362075898,2.09821490439724,0.00429979493285705,0.00414176675936335,0.00294211195928753,0.00523331879633668,0.00728429260285216,0.00731197771587744,0.00656930025221421,0.00369492470719465,0.00569911275176478,0.00516855666126668,0.00527926090347351,0.00520013684570647,65,70,37,72,71,105,112,53,88,67,88,76
CFAP20,-8.8,0.239074571215511,0.0370589782581418,0.00305181070194453,2.46627981469667,0.0151485083019118,0.0157978817821431,0.00970101781170483,0.0199883704026748,0.0211347081153175,0.0146935933147632,0.0167165229632237,0.0152677077523703,0.0171621009002008,0.0187456607266836,0.0164376987221789,0.016832021895313,229,267,122,275,206,211,285,219,265,243,274,246
CFD,-10.6,0.12164928057554,0.0120962176073163,4.04315864089864e-07,4.10582103327619,0.268637957266653,0.26927400745518,0.254770992366412,0.348815234772496,0.332922950651483,0.246378830083565,0.288462666432049,0.302077523703291,0.343760119163267,0.355318984802901,0.293598896154538,0.339240506329114,4061,4551,3204,4799,3245,3538,4918,4333,5308,4606,4894,4958
CHCHD2,-10.65,0.118959829580036,0.0120962176073163,1.94166629129382e-18,8.18401529613967,0.165045974730436,0.159813028814863,0.126272264631043,0.21325774095072,0.249717861906228,0.159679665738162,0.194322247639158,0.158742331288344,0.216631047211968,0.218467947234436,0.187953686483892,0.219226821758467,2495,2701,1588,2934,2434,2293,3313,2277,3345,2832,3133,3204
CHCHD3,-11,0.101270833333334,0.0095938377837045,9.62867677507395e-15,6.90008388396909,0.0185221935569227,0.0199988166380688,0.0160623409669211,0.025149004215729,0.0396019287986047,0.0239554317548747,0.0185934658924277,0.019659788064696,0.0266174470565378,0.02622849649001,0.0255564221009059,0.0268217584673281,280,338,202,346,386,344,317,282,411,340,426,392
CHCHD4,-13.05,0.0302182795698916,0.00310020140120152,1.11354080497652e-07,4.32242237084908,0.00595356221472514,0.00562096917342169,0.00373727735368957,0.00988515772641372,0.0135426285010773,0.00863509749303621,0.00768373511642912,0.00683212493028444,0.00854866912764717,0.0084856900408856,0.00989861419401284,0.00827916524119056,90,95,47,136,132,124,131,98,132,110,165,121
CHCHD5,-10,0.157859706774519,0.018640913025259,0.0457840120657821,1.85120225301145,0.00734272673149434,0.0070410034909177,0.00739503816793893,0.00799534816106992,0.0126192674669129,0.00752089136490251,0.0080943163821925,0.00899330730619074,0.0108153616993718,0.01072282650621,0.00911872337872698,0.00957919945261717,111,119,93,110,123,108,138,129,167,139,152,140
CHEK1,-10.3,0.139335796387521,0.0150546200171277,0.0175673578574662,2.08226415896951,0.00271217834226368,0.00396426246967635,0.00326017811704835,0.00465183893007705,0.00584795321637427,0.00501392757660167,0.00580679218722506,0.00376464026770775,0.00284955637588239,0.00601712566535524,0.00617913492111104,0.00492644543277455,41,67,41,64,57,72,99,54,44,78,103,72
CHI3L1,-11.5,0.0791260399334447,0.00597066475068534,4.15032720746631e-12,5.96087616260747,0.732354303102467,0.743683805691971,0.616491730279898,1.02078790521878,0.897712116548682,0.723259052924791,0.786439087336501,0.851784718349136,1.01832782850852,0.920928797346293,0.812946187533745,0.756483065343825,11071,12569,7753,14044,8750,10386,13408,12218,15724,11938,13551,11056
CHID1,-10.5,0.127490972626674,0.0127874014629895,1.55121920242831e-12,6.11566871795018,0.02394655024145,0.0270398201289864,0.0213899491094148,0.0339438871929059,0.0419616292192469,0.0257660167130919,0.0302070502668778,0.024191299498048,0.0369147075966582,0.0413484532901335,0.0362949187113804,0.0282586383852207,362,457,269,467,409,370,515,347,570,536,605,413
CHTOP,-13.4,0.0233598484848464,0.00310020140120152,6.96758086547349e-16,7.30054538461016,0.0218958788119336,0.0243180876871191,0.018765903307888,0.0359790667248146,0.0461680517082179,0.0287604456824513,0.0278022171388351,0.034021193530396,0.0352308788290914,0.03695132299622,0.0347351370808087,0.0266164899076291,331,411,236,495,450,413,474,488,544,479,579,389
CIB1,-13.1,0.0291572398190062,0.00310020140120152,4.58365379660614e-23,9.73805741450204,0.0281801944830323,0.0329566297852198,0.0263199745547074,0.0468818142171827,0.0598132758797579,0.033008356545961,0.0418792891078656,0.0441299498047964,0.0463700537529953,0.0599398287433464,0.049193112964185,0.0515224084844338,426,557,331,645,583,474,714,633,716,777,820,753
CIRBP,-12.65,0.0382956909361058,0.00310020140120152,1.14991486452857e-09,5.07243833956694,0.0255341668320434,0.0280456777705461,0.0240935114503817,0.0354702718418375,0.0453472863445163,0.0280640668523677,0.0346061352571998,0.0296291132180703,0.0385337737193187,0.0435084471187225,0.0347351370808087,0.0355114608279165,386,474,303,488,442,403,590,425,595,564,579,519
CISD3,-9.2,0.210985432909315,0.0298834528745194,0.00552216178538805,2.33999300479532,0.0123701792683734,0.0112419383468434,0.0120865139949109,0.0186800407035906,0.0177490509900482,0.011142061281337,0.0127866737052027,0.0126185164528723,0.0153487468428211,0.0169713800817712,0.0137980682704421,0.0143003763256928,187,190,152,257,173,160,218,181,237,220,230,209
CKB,-13.4,0.0233598484848464,0.00310020140120152,1.81824664103713e-15,7.153872367336,0.0115763709730767,0.0118336193124667,0.0108937659033079,0.0210786451519116,0.0272904483430799,0.0167130919220056,0.021056953487008,0.0142916899051868,0.0220840619130885,0.0235285042042737,0.0201571779950807,0.0167635990420801,175,200,137,290,266,240,359,205,341,305,336,245
CLEC5A,-11,0.101270833333334,0.0095938377837045,0.0229057068589984,2.01868769680923,0.000264602765098895,0.000295840482811668,0.000238549618320611,0.00130832969908417,0.000512978352313532,0.000417827298050139,0.00175963399612881,0.000906302286670385,0.00097143967359627,0.000462855820411942,0.000599916011758354,0.000684228532329798,4,5,3,18,5,6,30,13,15,6,10,10
CLIC1,-13.1,0.0291572398190062,0.00310020140120152,8.27191222877894e-39,14.8272576126627,0.13891645167692,0.170995799065144,0.123012086513995,0.241822939380724,0.292705447830102,0.174094707520891,0.220306176315326,0.267010596765198,0.258662003756233,0.270384941757309,0.221488991541184,0.214163530619227,2100,2890,1547,3327,2853,2500,3756,3830,3994,3505,3692,3130
CLPP,-11.75,0.0699934148635938,0.00597066475068534,4.55042779982291e-07,4.08515873864408,0.0364490308923728,0.0436660552630022,0.0420642493638677,0.0548771623782527,0.0637119113573407,0.0396935933147632,0.0488005161593055,0.0492889012827663,0.0578330419014313,0.0575484070045514,0.0503929449877017,0.0495381457406774,551,738,529,755,621,570,832,707,893,746,840,724
CLPTM1,-11,0.101270833333334,0.0095938377837045,0.0214875796292422,2.03439153471321,0.00132301382549448,0.00248506005561801,0.00182888040712468,0.0047245239133595,0.00389863547758285,0.00194986072423398,0.00387119479148337,0.00278862242052426,0.00304384431060165,0.00339427601635424,0.00329953806467095,0.00362641122134793,20,42,23,65,38,28,66,40,47,44,55,53
CLSPN,-10.8,0.110866794136393,0.0109054859499072,1.23931241736347e-08,4.68628632436258,0.00853343917443937,0.00822436542216437,0.00954198473282443,0.0132286669574066,0.0182620293423618,0.00898328690807799,0.0100885682444718,0.00982989403234802,0.0141830192345055,0.0165856668980946,0.0128981942528046,0.0124529592884023,129,139,120,182,178,129,172,141,219,215,215,182
CLTA,-12.3,0.0492826347305387,0.00310020140120152,1.23161780466077e-15,7.21435771035442,0.132433683931997,0.134311579196497,0.118956743002545,0.177205989242622,0.213193803221504,0.131963788300836,0.155141063992023,0.151840490797546,0.187746907583706,0.189153745275013,0.148119263303138,0.151282928498118,2002,2270,1496,2438,2078,1895,2645,2178,2899,2452,2469,2211
CLTB,-10.5,0.127490972626674,0.0127874014629895,0.00269355631741729,2.49222712884022,0.00343983594628564,0.00313590911780368,0.00365776081424936,0.00501526384648932,0.00820765363701652,0.00341225626740947,0.00445773945685964,0.0043223647518126,0.00524577423741986,0.00586284039188459,0.00521926930229768,0.0054054054054054,52,53,46,69,80,49,76,62,81,76,87,79
CMAS,-11.05,0.0993942039106148,0.0095938377837045,0.00713828884830064,2.28431399004638,0.00588741152345042,0.00763268445654103,0.00715648854961832,0.0114842273586277,0.0103621627167334,0.00731197771587744,0.0093847146460203,0.0121305075292805,0.0110096496340911,0.00995140013885674,0.00929869818225449,0.00800547382825864,89,129,90,158,101,105,160,174,170,129,155,117
CMC2,-12.25,0.0506097560975618,0.00310020140120152,2.04986178036664e-05,3.42300463341257,0.00932724746973606,0.00964439973966037,0.0112913486005089,0.0148277365896206,0.0157997332512568,0.013857938718663,0.0123760924394393,0.011154489682097,0.0164497118062302,0.0191313739103603,0.0148779170916072,0.0166951761888471,141,163,142,204,154,199,211,160,254,248,248,244
CMSS1,-11.9,0.0644511088709673,0.00310020140120152,9.11561307257808e-20,8.63435625277863,0.031620030429318,0.0368617241583338,0.0342716284987277,0.0494257886320686,0.061865189289012,0.0362813370473538,0.0362484603202534,0.0417596207473508,0.048960559549252,0.0657255264984957,0.0415141880136781,0.0433800889497092,478,623,431,680,603,521,618,599,756,852,692,634
CMTM6,-12.75,0.0365776143790855,0.00310020140120152,3.85568812464456e-09,4.87610570154435,0.00648276774492293,0.00562096917342169,0.0066793893129771,0.01184765227504,0.0155945419103314,0.0105153203342618,0.010851076309461,0.00738984941438929,0.0121753772424066,0.01072282650621,0.0088187653728478,0.00793705097502566,98,95,84,163,152,151,185,106,188,139,147,116
CMTM7,-11.25,0.0910430839002273,0.00805490394269882,7.05734383374787e-08,4.39836538260424,0.0109810147516042,0.0144961836577717,0.008985368956743,0.0208605902020643,0.0214424951267057,0.0144846796657382,0.0180655756935891,0.0130368098159509,0.0151544589081018,0.0191313739103603,0.0155378247045414,0.016900444748546,166,245,113,287,209,208,308,187,234,248,259,247
CNIH4,-11.3,0.0889124228395059,0.00597066475068534,0.000667649241531725,2.77201461469202,0.0214989746642852,0.0205313295071298,0.0221851145038168,0.0292193632795464,0.0331384015594542,0.0256963788300836,0.0263945099419321,0.0201477969882878,0.0278479373097597,0.0289284887757464,0.030235766992621,0.0255217242559015,325,347,279,402,323,369,450,289,430,375,504,373
CNN3,-10.45,0.130392734553776,0.0133544326710566,0.0215250801228091,2.0339320712225,0.000992260369120857,0.00124253002780901,0.00143129770992366,0.0018898095653438,0.00400123114804555,0.0016016713091922,0.0015250161299783,0.00167317345231456,0.00220192992681821,0.00192856591838309,0.00221968924350591,0.00157372562435854,15,21,18,26,39,23,26,24,34,25,37,23
CNOT2,-10.45,0.130392734553776,0.0133544326710566,0.000421455291758709,2.8604073086975,0.00456439769795594,0.00313590911780368,0.00365776081424936,0.00654164849542085,0.00748948394377757,0.0036908077994429,0.00451639392339727,0.00522866703848299,0.00731817887442523,0.00779140631026768,0.00503929449877017,0.0064317482039001,69,53,46,90,73,53,77,75,113,101,84,94
CNOT7,-10.1,0.151683541017653,0.0171550018554422,4.86814160536215e-12,5.93592738474728,0.0169345769663293,0.0139636707887107,0.014472010178117,0.0179531908707661,0.027598235354468,0.0159470752089136,0.0188280837585782,0.0145705521472393,0.0218250113334629,0.0282342050451284,0.0180574719539265,0.0244269586041738,256,236,182,247,269,229,321,209,337,366,301,357
CNPPD1,-9.65,0.18034810710988,0.023281177508066,0.00950168656508414,2.22042434099463,0.00363828802010981,0.00325424531092835,0.00206743002544529,0.00545137374618404,0.00523237919359803,0.00355153203342618,0.00234617866150507,0.00571667596207474,0.00537529952723269,0.00501427138779603,0.00467934489171516,0.00417379404721177,55,55,26,75,51,51,40,82,83,65,78,61
CNPY2,-11.55,0.0770892399658418,0.00597066475068534,2.88554568180038e-11,5.65925217550199,0.0390950585433618,0.0445535767114372,0.0330788804071247,0.0519697630469545,0.0650456550733559,0.0462395543175487,0.0457504838993489,0.0409230340211935,0.0558253999093323,0.0591684023759932,0.0463135161077449,0.0592541908997605,591,753,416,715,634,664,780,587,862,767,772,866
CNPY3,-12.05,0.0579845744680844,0.00310020140120152,1.11227977886953e-15,7.22950759908258,0.050539128133889,0.0541979764510976,0.0443702290076336,0.074792847797645,0.0838206627680312,0.0495125348189415,0.0570707959411109,0.064138315672058,0.0795285279450813,0.0775283499190002,0.0733697282380467,0.0680807389668149,764,916,558,1029,817,711,973,920,1228,1005,1223,995
CNRIP1,-12.5,0.0425967741935472,0.00310020140120152,0.0146320091810911,2.12326145168002,6.61506912747238e-05,0.000532512869061002,0.000318066157760814,0.00123564471580172,0.00215450907971684,0.00104456824512535,0.000821162531526776,0.000627440044617959,0.00129525289812836,0.000925711640823883,0.000839882416461695,0.000752651385562778,1,9,4,17,21,15,14,9,20,12,14,11
CNTLN,-12.25,0.0506097560975618,0.00310020140120152,0.00616499815784923,2.31602381602743,0.0027783290335384,0.00366842198686468,0.00262404580152672,0.00450646896351214,0.0063609315686878,0.0036908077994429,0.00422312159070913,0.00467094255437814,0.00485719836798135,0.00709712257964977,0.00479932809406683,0.0054054054054054,42,62,33,62,62,53,72,67,75,92,80,79
COA3,-12.6,0.039806195965418,0.00310020140120152,2.79230266004544e-06,3.77509926077534,0.0168022755837798,0.0201763209277558,0.0148695928753181,0.0247855792993168,0.0321124448548271,0.0216573816155989,0.0204704088216318,0.024191299498048,0.0244155171297196,0.0239913600246856,0.0236366908632791,0.0253848785494355,254,341,187,341,313,311,349,347,377,311,394,371
COA4,-11.3,0.0889124228395059,0.00597066475068534,1.05276625873853e-12,6.17691286832957,0.0306277700601971,0.0306490740192888,0.0266380407124682,0.0407762756214566,0.0509900482199651,0.0314066852367688,0.038829256847909,0.0344394868934746,0.0412538048053883,0.0511455681555196,0.0356950026996221,0.030448169688676,463,518,335,561,497,451,662,494,637,663,595,445
COA5,-9.3,0.204086526315789,0.0277239989577676,0.0146111433958467,2.12374377872478,0.00562280875835152,0.00786935684279037,0.00516857506361323,0.00894025294374182,0.0102595670462706,0.00571030640668524,0.00744911725027861,0.00892359174567764,0.00841914383783434,0.0071742652163851,0.0103785470034195,0.0078002052685597,85,133,65,123,100,82,127,128,130,93,173,114
COMMD1,-11.3,0.0889124228395059,0.00597066475068534,0.000434505856176532,2.8544781480285,0.00979030230865913,0.0105319211880954,0.00970101781170483,0.0143189417066434,0.0156971375807941,0.0112813370473538,0.0143703443017186,0.00976017847183491,0.0139887312997863,0.0141171025225642,0.0173975643409923,0.0156004105371194,148,178,122,197,153,162,245,140,216,183,290,228
COMMD4,-11.5,0.0791260399334447,0.00597066475068534,0.00122929373880367,2.65235396306444,0.0104518092214064,0.0117152831193421,0.00954198473282443,0.0157726413722925,0.0169282856263466,0.0126740947075209,0.0134318728371165,0.0106664807585053,0.0153487468428211,0.0177428064491244,0.0123582698422221,0.0132056106739651,158,198,120,217,165,182,229,153,237,230,206,193
COMMD5,-12.05,0.0579845744680844,0.00310020140120152,3.0826474255653e-06,3.7576835327605,0.0111133161341536,0.0143778474646471,0.012881679389313,0.0149731065561855,0.0195957730583769,0.0146239554317549,0.0183588480262772,0.0184049079754601,0.0187164043779548,0.0249170716655095,0.0161977323174756,0.0171741361614779,168,243,162,206,191,210,313,264,289,323,270,251
COMMD6,-10.45,0.130392734553776,0.0133544326710566,4.34453127273174e-18,8.06399451180963,0.075676390818284,0.074137624992604,0.0713263358778626,0.103648786160779,0.11901097773674,0.0645543175487465,0.0849316675464837,0.0880507529280535,0.0969496794249077,0.122579649772429,0.0971863939048533,0.0816284639069449,1144,1253,897,1426,1160,927,1448,1263,1497,1589,1620,1193
COMMD7,-10.85,0.108930013020834,0.0109054859499072,2.58674795436325e-08,4.56571297012295,0.0101210557650327,0.0114194426365304,0.0115298982188295,0.0150457915394679,0.0194931773879142,0.00926183844011142,0.0153088157663206,0.0146402677077524,0.0155430347775403,0.0155056699838,0.0183574299598056,0.0210058159425248,153,193,145,207,190,133,261,210,240,201,306,307
COMMD9,-9.9,0.164370078740157,0.0200336499104642,0.0185836199195466,2.06892740570837,0.00542435668452735,0.00603514584935803,0.00620229007633588,0.00864951301061201,0.0107725453985842,0.00738161559888579,0.00774238958296674,0.00773842721695482,0.00569911275176478,0.00917997377150351,0.0057591937128802,0.00718439958946288,82,102,78,119,105,106,132,111,88,119,96,105
COMT,-8.2,0.286310238017607,0.0492048370033488,4.02786186439028e-06,3.71126922765438,0.0167361248925051,0.0211821785693154,0.013279262086514,0.0194068905364152,0.020621729763004,0.0154596100278552,0.026570473341545,0.0241215839375349,0.0253869568033159,0.024068502661421,0.0191373207750915,0.0188847074923024,253,358,167,267,201,222,453,346,392,312,319,276
COPB2,-10.35,0.136711024498886,0.0150546200171277,0.00827377825105863,2.25158209719694,0.00502745253687901,0.00508845630436069,0.0043734096692112,0.00806803314435238,0.00554016620498615,0.00508356545961003,0.0063346823860637,0.00697155605131065,0.00654102713554822,0.00995140013885674,0.00701901733757274,0.00567909681833732,76,86,55,111,54,73,108,100,101,129,117,83
COPE,-12.55,0.0413373071528753,0.00310020140120152,7.09233834934311e-17,7.64441080543477,0.0982337765429649,0.102538311342524,0.0795165394402036,0.125090856229103,0.164050477069868,0.101044568245125,0.107220364830782,0.108337981037368,0.136454892817823,0.131528195633727,0.119863219149319,0.135066712281902,1485,1733,1000,1721,1599,1451,1828,1554,2107,1705,1998,1974
COPS3,-10.55,0.12468039099526,0.0125762887029873,6.17181819699397e-06,3.63606672830134,0.0142223986240656,0.0129578131471511,0.0120069974554707,0.0184619857537433,0.0200061557402278,0.0188718662952646,0.0130799460378908,0.0138733965421082,0.0152192215530082,0.0229885057471264,0.0155978163057172,0.020184741703729,215,219,151,254,195,271,223,199,235,298,260,295
COPS5,-8.7,0.247669472913616,0.0379064701860652,3.5446374092135e-16,7.40213334192429,0.0242111530065489,0.0233122300455594,0.0217875318066158,0.0342346271260358,0.0463732430491433,0.0270194986072423,0.0221713883512229,0.0212632459564975,0.0313451201347063,0.0349456144411016,0.029875817385566,0.0286691755046185,366,394,274,471,452,388,378,305,484,453,498,419
COPS6,-11.1,0.0973482905982904,0.00805490394269882,2.01894119783795e-06,3.83101943890663,0.0316861811205927,0.0314182592745991,0.0260019083969466,0.0387410960895479,0.0484251564583975,0.0334958217270195,0.0363657692533286,0.0269799219185722,0.0400880771970727,0.0384170330941912,0.0374347591337213,0.0366746493328772,479,531,327,533,472,481,620,387,619,498,624,536
COPS8,-8.7,0.247669472913616,0.0379064701860652,7.63035070698223e-05,3.18354589425599,0.00436594562413177,0.00633098633216969,0.00500954198473282,0.00748655327809275,0.0112855237508977,0.00459610027855153,0.00768373511642912,0.00481037367540435,0.00660578978045463,0.00755997840006171,0.00707900893874858,0.00732124529592884,66,107,63,103,110,66,131,69,102,98,118,107
COPZ1,-8.75,0.243073062730627,0.0370589782581418,2.03562226905362e-11,5.71385725278106,0.0280478931004829,0.0285781906396071,0.0276717557251908,0.0391772059892426,0.0426797989124859,0.0270891364902507,0.0271570180069212,0.043851087562744,0.0432614467974872,0.045282727763635,0.0339552462655228,0.0331166609647622,424,483,348,539,416,389,463,629,668,587,566,484
COQ10B,-10.3,0.139335796387521,0.0150546200171277,0.00235767967059502,2.51938635491662,0.00257987695971423,0.00218921957280634,0.00166984732824427,0.00370693414740515,0.0048219965117472,0.00250696378830084,0.0024048331280427,0.00292805354155047,0.00375623340457224,0.00493712875106071,0.00239966404703342,0.00478959972630859,39,37,21,51,47,36,41,42,58,64,40,70
COQ4,-8.8,0.239074571215511,0.0370589782581418,6.45322483653874e-05,3.21432337166898,0.00714427465767017,0.00834270161528904,0.00413486005089059,0.00959441779328391,0.0121062891145994,0.00605849582172702,0.0093847146460203,0.00718070273284997,0.00984392202577553,0.0112628249633572,0.00785889975403444,0.00903181662675333,108,141,52,132,118,87,160,103,152,146,131,132
COQ9,-12.15,0.0539514348785863,0.00310020140120152,0.000308192916762287,2.92012926376117,0.00826883640934048,0.00644932252529436,0.00922391857506361,0.0109027474923681,0.014671180876167,0.0101671309192201,0.0107337673763857,0.0135945343000558,0.0104267858299333,0.0145028157062408,0.0122982782410463,0.0111529250769757,125,109,116,150,143,146,183,195,161,188,205,163
COX16,-11.2,0.0928440265486731,0.00805490394269882,2.84137168241436e-08,4.54982218875922,0.0152146589931865,0.0139045026921484,0.0108937659033079,0.0215147550516063,0.0247255565815123,0.0129526462395543,0.0165992140301484,0.0162437255995538,0.0192345055372061,0.02144565301242,0.0176975223468714,0.0214163530619227,230,235,137,296,241,186,283,233,297,278,295,313
COX17,-11.35,0.0863918495297812,0.00597066475068534,2.88977849276661e-05,3.36064510252363,0.0113117682079778,0.0141411750783977,0.0163804071246819,0.0210059601686292,0.0234944085359598,0.0161559888579387,0.019649246290105,0.0142916899051868,0.0202707078557088,0.0208285119185374,0.0169776231327614,0.020253164556962,171,239,206,289,229,232,335,205,313,270,283,296
COX20,-9.45,0.193919072615923,0.0260557835946437,0.0408205914891268,1.87982336335506,0.0124363299596481,0.0123069640849654,0.00978053435114504,0.0163541212385521,0.0140556068533908,0.0115598885793872,0.0134318728371165,0.0129670942554378,0.0126287157567515,0.0161228110776826,0.014577959085728,0.0177899418405748,188,208,123,225,137,166,229,186,195,209,243,260
COX4I1,-12.85,0.0348144144144146,0.00310020140120152,1.51744795410291e-17,7.87707385220887,0.434146986836012,0.463404532276197,0.421517175572519,0.601104811745893,0.673950959269519,0.460933147632312,0.496803331573699,0.491564417177914,0.588109578395182,0.703155133842475,0.546103545503629,0.489839206294902,6563,7832,5301,8270,6569,6619,8470,7051,9081,9115,9103,7159
COX5A,-13.45,0.0227000000000027,0.00310020140120152,1.20622399201095e-11,5.79641649664439,0.207647019911358,0.210224247085971,0.192032442748092,0.269079808111644,0.328819123832974,0.217339832869081,0.248577629186463,0.229085331846068,0.265397318826501,0.278716346524724,0.231687563741076,0.255354088265481,3139,3553,2415,3702,3205,3121,4238,3286,4098,3613,3862,3732
COX5B,-11.65,0.0738548241659158,0.00597066475068534,2.65354429694224e-13,6.39166366099947,0.342726731494344,0.370096443997397,0.300015903307888,0.434583515045792,0.440135426285011,0.335933147632312,0.376385711771951,0.389221974344674,0.428987759860113,0.468795803440562,0.406263123162757,0.531645569620253,5181,6255,3773,5979,4290,4824,6417,5583,6624,6077,6772,7770
COX6A1,-12.65,0.0382956909361058,0.00310020140120152,2.13813795708411e-07,4.21355376801692,0.0887080769994046,0.103899177563458,0.0816634860050891,0.13032417502544,0.123012208884785,0.1008356545961,0.114082937415684,0.110220301171221,0.126092869632796,0.129753914988814,0.114703941448197,0.127129661306877,1341,1756,1027,1793,1199,1448,1945,1581,1947,1682,1912,1858
COX6B1,-8.5,0.261815569487984,0.0426742892038798,2.08628873534929e-12,6.06906861142695,0.0808361447377125,0.1065025738122,0.0687022900763359,0.107719145224597,0.124243356930338,0.0917827298050139,0.102352044108159,0.0887479085331846,0.113464153876044,0.132608192548021,0.10414541964125,0.0990078686281218,1222,1800,864,1482,1211,1318,1745,1273,1752,1719,1736,1447
COX7A2L,-10.95,0.103335117056857,0.0095938377837045,1.35088466392037e-12,6.13742882189811,0.0211020705166369,0.0198804804449441,0.0159033078880407,0.0278383485971798,0.0323176361957525,0.0178969359331476,0.0234031321485131,0.0225181260457334,0.0286250890486367,0.0338656175268071,0.0224968504409383,0.0324324324324324,319,336,200,383,315,257,399,323,442,439,375,474
COX7C,-11.6,0.0753562664329534,0.00597066475068534,3.28936778159406e-14,6.71333417657787,0.201759608387908,0.20992840660316,0.17962786259542,0.268643698211949,0.291576895455012,0.191364902506964,0.244471816528829,0.217721695482432,0.270772618353734,0.303093419733086,0.241106245125682,0.262264796442012,3050,3548,2259,3696,2842,2748,4168,3123,4181,3929,4019,3833
COX8A,-9.5,0.189991814159292,0.0254359052893982,5.74980410168418e-13,6.27217549366559,0.115697559039492,0.142476776522099,0.107506361323155,0.15314725977613,0.179029444957423,0.12075208913649,0.13396680157194,0.120189626324596,0.158279904151286,0.17881663195248,0.136180934669146,0.162367430721861,1749,2408,1352,2107,1745,1734,2284,1724,2444,2318,2270,2373
CPEB4,-8.7,0.247669472913616,0.0379064701860652,0.000320391611627574,2.91252185226068,0,0,0,0.000654164849542085,0.00102595670462706,0,0.000293272332688134,0.000418293363078639,0,0.000308570546941294,0.000239966404703342,0,0,0,0,9,10,0,5,6,0,4,4,0
CPM,-13.3,0.0249246987951796,0.00310020140120152,0.000261503335831516,2.95152482741752,0.00648276774492293,0.00573930536654636,0.00620229007633588,0.00821340311091728,0.0137478198420027,0.00905292479108635,0.0107924218429233,0.00864472950362521,0.00848390648274076,0.00887140322456221,0.00947867298578199,0.00910023947998631,98,97,78,113,134,130,184,124,131,115,158,133
CPPED1,-9.5,0.189991814159292,0.0254359052893982,0.000138281520686483,3.0719425847575,0.00284447972481312,0.00295840482811668,0.0045324427480916,0.00603285361244367,0.00677131425053863,0.00355153203342618,0.00510293858877353,0.00369492470719465,0.00498672365779418,0.00809997685720898,0.00563921051052853,0.00431063975367773,43,50,57,83,66,51,87,53,77,105,94,63
CPSF3,-10.1,0.151683541017653,0.0171550018554422,0.021443857799329,2.03500543793072,0.0044320963154065,0.00479261582154902,0.00516857506361323,0.00719581334496293,0.00923361034164358,0.00577994428969359,0.00434043052378439,0.00669269380925823,0.00641150184573538,0.00794569158373833,0.00653908452816606,0.0057475196715703,67,81,65,99,90,83,74,96,99,103,109,84
CPSF6,-9.9,0.164370078740157,0.0200336499104642,5.61129202511636e-05,3.23975220632736,0.00396904147648343,0.00698183539435536,0.00596374045801527,0.00806803314435238,0.0080024622960911,0.00626740947075209,0.00756642618335386,0.00725041829336308,0.00569911275176478,0.0115713955102985,0.010558521806947,0.00821074238795758,60,118,75,111,78,90,129,104,88,150,176,120
CPT1A,-9.65,0.18034810710988,0.023281177508066,0.00800317527116784,2.2588841197693,0.00542435668452735,0.00568013726998402,0.00556615776081425,0.00603285361244367,0.00923361034164358,0.00633704735376045,0.00985395037832131,0.00697155605131065,0.0101029726054012,0.00725140785312042,0.00797888295638611,0.00629490249743414,82,96,70,83,90,91,168,100,156,94,133,92
CPT2,-12,0.0597847510373441,0.00310020140120152,1.24456529274994e-17,7.90736779855327,0.00469669908050539,0.00520679249748536,0.0067589058524173,0.0163541212385521,0.0133374371601518,0.00584958217270195,0.0124347469059769,0.00794757389849414,0.0112039375688103,0.00964282959191545,0.00743895854580359,0.00786862812179268,71,88,85,225,130,84,212,114,173,125,124,115
CPVL,-11.6,0.0753562664329534,0.00597066475068534,0.0258223241704597,1.99047717517795,0.00152146589931865,0.00289923673155435,0.0023059796437659,0.00450646896351214,0.00512978352313532,0.00334261838440111,0.003929849258021,0.00481037367540435,0.00291431902078881,0.00316284810614827,0.00365948767172596,0.00437906260691071,23,49,29,62,50,48,67,69,45,41,61,64
CRABP1,-13.25,0.0260515320334286,0.00310020140120152,1.89745107599552e-10,5.36025886650845,0.0174637824965271,0.0165670670374534,0.0155852417302799,0.0262392789649658,0.0332409972299169,0.0215181058495822,0.0232858232154379,0.018962632459565,0.0270707855708827,0.0276942065879812,0.0220769092327074,0.0265480670543962,264,280,196,361,324,309,397,272,418,359,368,388
CRCP,-12.7,0.0374656249999987,0.00310020140120152,3.540375995448e-06,3.73382413035282,0.00549050737580208,0.0065084906218567,0.00771310432569975,0.0122110771914522,0.0137478198420027,0.008008356545961,0.00868086104756877,0.00941160066926938,0.0113982255035296,0.012882820334799,0.0107984882116504,0.00937393089291823,83,110,97,168,134,115,148,135,176,167,180,137
CREB3,-13.05,0.0302182795698916,0.00310020140120152,0.00882613315622828,2.23688623231446,0.00310908248991202,0.00307674102124135,0.00262404580152672,0.00530600377961913,0.00728429260285216,0.00445682451253482,0.00416446712417151,0.00501952035694367,0.00589340068648404,0.00416570238370747,0.00467934489171516,0.00451590831337667,47,52,33,73,71,64,71,72,91,54,78,66
CRELD2,-12.9,0.0333026070763499,0.00310020140120152,1.62419858685791e-08,4.64197089285839,0.00800423364424158,0.00857937400153837,0.00739503816793893,0.0117022823084751,0.0184672206832872,0.0100974930362117,0.010851076309461,0.00982989403234802,0.0147011203937569,0.0141942451592995,0.0110384546163537,0.0129319192610332,121,145,93,161,180,145,185,141,227,184,184,189
CRIP1,-12.3,0.0492826347305387,0.00310020140120152,2.4261343232734e-25,10.4849793780233,0.022755837798505,0.0228980533696231,0.0184478371501272,0.0266753888646606,0.0373448240484252,0.0295264623955432,0.0285647252038243,0.0223786949247072,0.0321870345184897,0.0350227570778369,0.0290959265702802,0.0519329456038317,344,387,232,367,364,424,487,321,497,454,485,759
CRIP2,-13.5,0.0152457142857124,0.00310020140120152,2.78386906775014e-10,5.29914726043236,0,5.91680965623336e-05,0,0.00239860444832098,0.00194931773879142,0.00125348189415042,0.00205290632881694,0.000278862242052426,0.00213716728191179,0.00185142328164777,0.00251964724938509,0.000547382825863838,0,1,0,33,19,18,35,4,33,24,42,8
CRIPT,-9.25,0.207961057892545,0.0291558568328675,0.0124108485428495,2.16090162175137,0.00264602765098895,0.00319507721436601,0.00270356234096692,0.00436109899694723,0.00512978352313532,0.00222841225626741,0.00346061352571998,0.0042526491912995,0.00401528398419791,0.00640283884903186,0.00431939528466015,0.00355798836811495,40,54,34,60,50,32,59,61,62,83,72,52
CRTAP,-9.05,0.222228157267673,0.0330790720227458,5.76279125767296e-21,9.03825894920127,0.00807038433551631,0.0153837051062067,0.0108142493638677,0.0199883704026748,0.0169282856263466,0.0105153203342618,0.0109097307759986,0.0188929168990519,0.0257107700278479,0.0232199336573324,0.0137380766692663,0.0157372562435854,122,260,136,275,165,151,186,271,397,301,229,230
CRTC1,-8.2,0.286310238017607,0.0492048370033488,5.41515299163586e-07,4.05590023203664,0.000463054838923067,0.00213005147624401,0.000715648854961832,0.00356156418084024,0.00102595670462706,0.000905292479108635,0.00146636166344067,0.00306748466257669,0.00194287934719254,0.00169713800817712,0.00275961365408843,0.00369483407458091,7,36,9,49,10,13,25,44,30,22,46,54
CSE1L,-12.8,0.035726415094339,0.00310020140120152,3.55676796853182e-12,5.98504482848305,0.00264602765098895,0.00242589195905568,0.00111323155216285,0.00341619421427533,0.00872063198933005,0.00313370473537604,0.00422312159070913,0.00404350250976018,0.00589340068648404,0.00339427601635424,0.00545923570700102,0.00328429695518303,40,41,14,47,85,45,72,58,91,44,91,48
CSF1R,-9.7,0.176000697026023,0.0221963489155564,8.62195425756445e-56,20.1573834888879,0.00396904147648343,0.0104135849949707,0.00508905852417303,0.0130832969908417,0.0102595670462706,0.00710306406685237,0.00920875124640741,0.0188232013385388,0.0282365131791982,0.0118799660572398,0.0146379506869038,0.00704755388299692,60,176,64,180,100,102,157,270,436,154,244,103
CSNK1A1,-9.2,0.210985432909315,0.0298834528745194,0.02015137477823,2.04939733052507,0.00965800092610968,0.00911188687059937,0.00795165394402036,0.0103212676261084,0.0147737765466297,0.00821727019498607,0.0102645316440847,0.0115030674846626,0.0124991904669387,0.0129599629715344,0.00947867298578199,0.0108792336640438,146,154,100,142,144,118,175,165,193,168,158,159
CSNK1D,-9.05,0.222228157267673,0.0330790720227458,7.42443352456811e-06,3.60405080790972,0.00370443871138453,0.00532512869061002,0.00349872773536896,0.00574211367931385,0.00831024930747922,0.00334261838440111,0.0054548653879993,0.0085750139431121,0.00615245126610971,0.00794569158373833,0.00671905933169356,0.00410537119397879,56,90,44,79,81,48,93,123,95,103,112,60
CSNK2B,-13.5,0.0152457142857124,0.00310020140120152,4.99740348109914e-23,9.7255962232185,0.0639015677713832,0.0602922903970179,0.048823155216285,0.0854048553568833,0.11675387298656,0.0736072423398329,0.0899172972021819,0.0738287785833798,0.0996049478660709,0.0878654632415336,0.0947867298578199,0.0832706123845364,966,1019,614,1175,1138,1057,1533,1059,1538,1139,1580,1217
CSRP1,-13.5,0.0152457142857124,0.00310020140120152,2.1259225301577e-20,8.84717668313085,0.0126347820334722,0.0112419383468434,0.0104166666666667,0.0223869748509958,0.0236995998768852,0.016991643454039,0.0144289987682562,0.0144311210262131,0.0184573537983291,0.0302399136002469,0.0203371527986082,0.0173794047211769,191,190,131,308,231,244,246,207,285,392,339,254
CST3,-11.65,0.0738548241659158,0.00597066475068534,4.25337180551364e-12,5.95696019736384,0.260236819474764,0.271581563221111,0.264949109414758,0.369821194941125,0.410690468862214,0.264275766016713,0.302950319666843,0.322504182933631,0.360792694773655,0.363033248476433,0.319035335053093,0.307218611016079,3934,4590,3332,5088,4003,3795,5165,4626,5571,4706,5318,4490
CST7,-13.35,0.0241100000000006,0.00310020140120152,0.000111573090674192,3.1130190608011,0.00105841106039558,0.000769185255310337,0.000636132315521629,0.0028347143480157,0.00359084846619473,0.0020891364902507,0.00234617866150507,0.00285833798103737,0.00369147075966583,0.00185142328164777,0.00149979002939588,0.00232637700992131,16,13,8,39,35,30,40,41,57,24,25,34
CSTB,-13.05,0.0302182795698916,0.00310020140120152,9.85788618707373e-11,5.46409732387759,0.0601309783687239,0.0623040056801373,0.0622614503816794,0.0817706061927606,0.0980814609623474,0.0637186629526462,0.0713238313097542,0.0729224762967094,0.0788161388511107,0.0980482912905963,0.0694102825604415,0.0727334929866575,909,1053,783,1125,956,915,1216,1046,1217,1271,1157,1063
CTBS,-11.05,0.0993942039106148,0.0095938377837045,0.0122572213900199,2.16376900732348,0.0041674935503076,0.00473344772498669,0.00596374045801527,0.00821340311091728,0.00882322765979276,0.00536211699164345,0.00656930025221421,0.00620468488566648,0.00705912829479956,0.00871711795109157,0.00581918531405603,0.00834758809442354,63,80,75,113,86,77,112,89,109,113,97,122
CTNNA1,-11.2,0.0928440265486731,0.00805490394269882,0.000248430447642205,2.96131464763796,0.00224912350334061,0.00224838766936868,0.00143129770992366,0.00363424916412269,0.00605314455729968,0.00299442896935933,0.00199425186227931,0.00341606246514222,0.00388575869438508,0.00431998765717812,0.00299958005879177,0.00301060554225111,34,38,18,50,59,43,34,49,60,56,50,44
CTNNAL1,-10.2,0.14435706723134,0.0154882943157348,0.00241653846942936,2.51462191833684,0.00324138387246147,0.00485178391811135,0.00405534351145038,0.00603285361244367,0.00810505796655381,0.00452646239554318,0.0054548653879993,0.00439208031232571,0.00705912829479956,0.00786854894700301,0.0049193112964185,0.00506329113924051,49,82,51,83,79,65,93,63,109,102,82,74
CTPS1,-11.6,0.0753562664329534,0.00597066475068534,2.57162744191627e-12,6.03622794577344,0.0134947410200437,0.0118336193124667,0.0103371501272265,0.0221689199011484,0.0231866215245717,0.0149721448467967,0.0144876532347938,0.0124790853318461,0.0171621009002008,0.0221399367430379,0.0184774131621573,0.0221690044474855,204,200,130,305,226,215,247,179,265,287,308,324
CTSA,-11.35,0.0863918495297812,0.00597066475068534,2.37790124935111e-14,6.76195422254396,0.025864920288417,0.0328382935920951,0.0248886768447837,0.0411397005378689,0.054888683697548,0.0284122562674095,0.0367176960525544,0.0327663134411601,0.0398290266174471,0.0412713106533981,0.0361749355090287,0.0340745809100239,391,555,313,566,535,408,626,470,615,535,603,498
CTSB,-13.5,0.0152457142857124,0.00310020140120152,7.09212616084759e-26,10.6603664839262,0.020837467751538,0.0263889710668008,0.0150286259541985,0.0478267189998546,0.0446291166512773,0.0331476323119777,0.0351926799225761,0.0406441717791411,0.0450748008548669,0.0370284656329553,0.0312556242126102,0.0327745466985973,315,446,189,658,435,476,600,583,696,480,521,479
CTSC,-13.5,0.0152457142857124,0.00310020140120152,1.36784381379185e-19,8.57481715781621,0.0362505788185487,0.0439027276492515,0.0386450381679389,0.0609827009739788,0.0795116446085975,0.0479108635097493,0.0635814417267875,0.0524958170663692,0.0635969172981025,0.0698140862454679,0.064131021656968,0.0570646595963052,548,742,486,839,775,688,1084,753,982,905,1069,834
CTSD,-11.6,0.0753562664329534,0.00597066475068534,2.06748513170434e-118,39.3124845936116,0.0386320037044387,0.0479853263120525,0.0422232824427481,0.0687599941852013,0.0727403303580589,0.0426880222841226,0.0548419262126811,0.0526352481873954,0.0534939446927013,0.0921854508987117,0.147459355690203,0.0476907287033869,584,811,531,946,709,613,935,755,826,1195,2458,697
CTSL,-12.5,0.0425967741935472,0.00310020140120152,0.000122233157124755,3.0953595592646,0.00674737051002183,0.00544346488373469,0.00532760814249364,0.0108300625090856,0.0122088847850621,0.00793871866295265,0.00856355211449352,0.00662297824874512,0.00783628003367658,0.0101828280490627,0.00875877377167197,0.00998973657201505,102,92,67,149,119,114,146,95,121,132,146,146
CTU2,-12.95,0.0319515503875953,0.00310020140120152,0.000201021085876541,3.00161180271811,0.0016537672818681,0.00260339624874268,0.00166984732824427,0.00348887919755778,0.00451420950035908,0.0036908077994429,0.0030500322599566,0.00474065811489124,0.00453338514344926,0.00601712566535524,0.00323954646349511,0.00499486828600753,25,44,21,48,44,53,52,68,70,78,54,73
CUL4A,-12.85,0.0348144144144146,0.00310020140120152,0.0197044315109211,2.05520926583242,0.00337368525501091,0.00461511153186202,0.00310114503816794,0.00596016862916122,0.0080024622960911,0.00508356545961003,0.00592410112030031,0.00460122699386503,0.00673531507026747,0.00563141248167862,0.0059391685164077,0.00595278823126924,51,78,39,82,78,73,101,66,104,73,99,87
CUTA,-11.65,0.0738548241659158,0.00597066475068534,3.39760637046074e-15,7.05865313553416,0.155454124495601,0.172475001479202,0.145038167938931,0.208169792120948,0.250128244588078,0.151740947075209,0.180127866737052,0.17840211935304,0.213328152321741,0.235516469952943,0.181714559961605,0.179404721176873,2350,2915,1824,2864,2438,2179,3071,2559,3294,3053,3029,2622
CUX1,-11.2,0.0928440265486731,0.00805490394269882,2.36667904236256e-13,6.40928065821142,0.000926109677846133,0.00112419383468434,0.000874681933842239,0.00254397441488588,0.00235970042064225,0.00104456824512535,0.00610006451991319,0.00202175125488009,0.00194287934719254,0.00223713646532438,0.00137980682704421,0.00150530277112556,14,19,11,35,23,15,104,29,30,29,23,22
CWC15,-11.15,0.09520340826686,0.00805490394269882,1.99585252712953e-24,10.1864005142314,0.0362505788185487,0.0454410981598722,0.0388835877862595,0.0582206716092455,0.0844362367908074,0.0443593314763231,0.0499149510235204,0.0443390964863358,0.0567968395829286,0.0629483915760241,0.0551322814805927,0.0422853232979815,548,768,489,801,823,637,851,636,877,816,919,618
CXorf38,-11.85,0.0663100393700779,0.00310020140120152,0.000503487875579454,2.82621388039012,0.000926109677846133,0.00295840482811668,0.00135178117048346,0.00407035906381741,0.00328306145480661,0.0032033426183844,0.00334330459264473,0.00271890686001115,0.00362670811475941,0.00431998765717812,0.00329953806467095,0.0054054054054054,14,50,17,56,32,46,57,39,56,56,55,79
CXorf40A,-11,0.101270833333334,0.0095938377837045,0.0187408855678002,2.06684372880157,0.00178606866441754,0.00165670670374534,0.00166984732824427,0.00261665939816834,0.00297527444341849,0.00174094707520891,0.00217021526189219,0.00418293363078639,0.00401528398419791,0.00377998920003086,0.00233967244585758,0.00260006842285323,27,28,21,36,29,25,37,60,62,49,39,38
CXorf40B,-10.05,0.154409462915601,0.0179575849784335,0.02340898340773,2.0136472149959,0.00489515115432956,0.00573930536654636,0.00429389312977099,0.00821340311091728,0.00820765363701652,0.00536211699164345,0.00850489764795589,0.00711098717233687,0.00602292597629687,0.00732855048985574,0.00767892495050693,0.00478959972630859,74,97,54,113,80,77,145,102,93,95,128,70
CYB5A,-9.55,0.186837376460018,0.0248362664651449,0.013396098689755,2.14353675682599,0.0114440695905272,0.0104135849949707,0.0111323155216285,0.0152638464893153,0.0150815635580179,0.0123259052924791,0.0132559094375037,0.00976017847183491,0.0168382876756687,0.0165856668980946,0.0130181774551563,0.0143003763256928,173,176,140,210,147,177,226,140,260,215,217,209
CYC1,-13.4,0.0233598484848464,0.00310020140120152,6.77464106767087e-16,7.30500547696112,0.115234504200569,0.112892728240932,0.109812340966921,0.167393516499491,0.185800759207961,0.12374651810585,0.143058243885272,0.135248187395427,0.175247717116767,0.160070971225796,0.151658767772512,0.173451932945604,1742,1908,1381,2303,1811,1777,2439,1940,2706,2075,2528,2535
CYP1B1,-12.95,0.0319515503875953,0.00310020140120152,9.39193433019443e-05,3.1448595208351,0.000595356221472514,0.000887521448435004,0.000874681933842239,0.00203517953190871,0.00215450907971684,0.00132311977715877,0.00228752419496745,0.0032069157836029,0.0018133540573797,0.00354856128982489,0.00323954646349511,0.00287375983578515,9,15,11,28,21,19,39,46,28,46,54,42
CYP27A1,-8.95,0.229346855590062,0.0348293468148547,0.00210658817456098,2.54240926349687,0.000463054838923067,0.000414176675936335,0.000795165394402036,0.000872219799389446,0.00277008310249307,0.000835654596100279,0.000527890198838642,0.00125488008923592,0.00136001554303478,0.00084856900408856,0.00125982362469254,0.000889497092028738,7,7,10,12,27,12,9,18,21,11,21,13
CYP2S1,-12,0.0597847510373441,0.00310020140120152,0.00144638086770894,2.61884957318878,0.0016537672818681,0.00266256434530501,0.00119274809160305,0.0037796191306876,0.0047194008412845,0.00257660167130919,0.00398850372455862,0.00313720022308979,0.00492196101288777,0.00254570701226568,0.00425940368348431,0.00362641122134793,25,45,15,52,46,37,68,45,76,33,71,53
DAD1,-13.5,0.0152457142857124,0.00310020140120152,3.65732629671058e-26,10.7552109631724,0.0268571806575379,0.0310632506952251,0.0215489821882952,0.0420846053205408,0.0640196983687288,0.0355153203342618,0.0378907853833069,0.0369492470719465,0.0445566996956156,0.0436627323921932,0.0395344651748755,0.0506329113924051,406,525,271,579,624,510,646,530,688,566,659,740
DAGLB,-10.5,0.127490972626674,0.0127874014629895,0.000633313205169608,2.78221111172753,0.00218297281206589,0.00183421099343234,0.00270356234096692,0.00392498909725251,0.0062583358982251,0.00243732590529248,0.0030500322599566,0.00355549358616843,0.00272003108606956,0.0042428450204428,0.00251964724938509,0.00403694834074581,33,31,34,54,61,35,52,51,42,55,42,59
DAP,-10.65,0.118959829580036,0.0120962176073163,3.84744486668723e-19,8.42161169015058,0.00370443871138453,0.00337258150405301,0.00397582697201018,0.0117022823084751,0.0114907150918231,0.00543175487465181,0.00422312159070913,0.0052983825989961,0.00615245126610971,0.0081771194939443,0.00833883256344112,0.00335271980841601,56,57,50,161,112,78,72,76,95,106,139,49
DAP3,-11,0.101270833333334,0.0095938377837045,0.037549485138574,1.9003017145043,0.0117748230469008,0.00988107212590971,0.00771310432569975,0.0132286669574066,0.0140556068533908,0.0113509749303621,0.0153674702328582,0.0145008365867262,0.0124344278220323,0.0138085319756229,0.0129581858539804,0.0113581936366746,178,167,97,182,137,163,262,208,192,179,216,166
DAXX,-9.45,0.193919072615923,0.0260557835946437,0.0455457299702185,1.85254352171556,0.00608586359727459,0.00710017158748003,0.00548664122137405,0.0108300625090856,0.00707910126192675,0.00633704735376045,0.00850489764795589,0.00648354712771891,0.00867819441746001,0.00902568849803286,0.00749895014697942,0.0060896339377352,92,120,69,149,69,91,145,93,134,117,125,89
DAZAP2,-12.3,0.0492826347305387,0.00310020140120152,2.22032785705686e-07,4.20687588713358,0.031620030429318,0.0326016212058458,0.026558524173028,0.0475359790667248,0.048219965117472,0.0314763231197772,0.0386532934482961,0.0349274958170664,0.0434557347322065,0.0391113168248091,0.0420541124242606,0.0376325692781389,478,551,334,654,470,452,659,501,671,507,701,550
DBF4,-10.35,0.136711024498886,0.0150546200171277,0.000339101450583336,2.90165280742169,0.00456439769795594,0.00532512869061002,0.0044529262086514,0.009449047826719,0.0063609315686878,0.0036908077994429,0.00832893424834301,0.00766871165644172,0.00796580532348941,0.00740569312659107,0.00749895014697942,0.00834758809442354,69,90,56,130,62,53,142,110,123,96,125,122
DBI,-11.3,0.0889124228395059,0.00597066475068534,4.10563513287192e-18,8.07282251772452,0.166038235099557,0.189337908999467,0.16030534351145,0.247419683093473,0.243254334667077,0.16058495821727,0.22095137544724,0.217582264361405,0.278479373097597,0.265987811463396,0.223228747975283,0.219568936024632,2510,3200,2016,3404,2371,2306,3767,3121,4300,3448,3721,3209
DBN1,-13.35,0.0241100000000006,0.00310020140120152,9.93745016078346e-22,9.29193796686319,0.000595356221472514,0.000355008579374002,0.000874681933842239,0.00399767408053496,0.00564276187544886,0.00362116991643454,0.00598275558683794,0.00543781372002231,0.00148954083284761,0.00617141093882589,0.00569920211170436,0.00218953130345535,9,6,11,55,55,52,102,78,23,80,95,32
DBNL,-8.85,0.235790627362056,0.0354544309179961,5.21509272818839e-05,3.25340584346552,0.0167361248925051,0.0175137565824507,0.012881679389313,0.0234045646169501,0.0252385349338258,0.0155292479108635,0.0172444131620623,0.0165225878416062,0.02169548604365,0.0220627941063026,0.0218369428280041,0.0197057817310982,253,296,162,322,246,223,294,237,335,286,364,288
DCAF16,-10.15,0.148395428271151,0.0162836311382327,0.00584801250988369,2.32742440874473,0.0011245617516703,0.00100585764155967,0.000636132315521629,0.00290739933129815,0.00143633938647789,0.000974930362116992,0.00263945099419321,0.00139431121026213,0.00272003108606956,0.00107999691429453,0.00173975643409923,0.00150530277112556,17,17,8,40,14,14,45,20,42,14,29,22
DCP1B,-9.8,0.17010826959847,0.0204582597415922,0.00174579113064183,2.58045761656657,0.000463054838923067,0.000236672386249334,0.000715648854961832,0.00210786451519116,0.00123114804555248,0.000835654596100279,0.000703853598451522,0.00223089793641941,0.00129525289812836,0.000539998457147265,0.00155978163057172,0.000684228532329798,7,4,9,29,12,12,12,32,20,7,26,10
DCTN3,-13.35,0.0241100000000006,0.00310020140120152,1.39260994096234e-19,8.57199008917694,0.0994906396771846,0.0936039287616117,0.0874681933842239,0.138973688036052,0.142095003590848,0.102019498607242,0.110329051557276,0.108128834355828,0.168641927336312,0.140168170948083,0.121542983982242,0.13479302086897,1504,1582,1100,1912,1385,1465,1881,1551,2604,1817,2026,1970
DCTPP1,-13.05,0.0302182795698916,0.00310020140120152,3.59476768041291e-14,6.69950803829027,0.0333399484024608,0.0330157978817821,0.0252862595419847,0.0449193196685565,0.0593002975274443,0.0360724233983287,0.0401196551117368,0.0365309537088678,0.0441033611812706,0.0511455681555196,0.0429539864418981,0.0416010947656517,504,558,318,618,578,518,684,524,681,663,716,608
DCUN1D5,-12.6,0.039806195965418,0.00310020140120152,4.11544188600192e-06,3.70750574136933,0.0115763709730767,0.0134903260162121,0.00993956743002545,0.01569995638901,0.0218528778085565,0.0134401114206128,0.0170684497624494,0.0168014500836587,0.0202059452108024,0.0180513769960657,0.0181174635551023,0.0147109134450907,175,228,125,216,213,193,291,241,312,234,302,215
DCXR,-12.7,0.0374656249999987,0.00310020140120152,1.92141619812692e-24,10.1920856267659,0.039756565456109,0.0398201289864505,0.0322041984732824,0.0493531036487862,0.0716117779829691,0.0405292479108635,0.0499736054900581,0.0524261015058561,0.057638753966712,0.0547712720820798,0.0483532305477233,0.0771809784468012,601,673,405,679,698,582,852,752,890,710,806,1128
DDA1,-10.25,0.142145361380798,0.0150546200171277,4.36990267049577e-06,3.69695938166,0.00919494608718661,0.0152062008165197,0.00874681933842239,0.016499491205117,0.0176464553195855,0.00995821727019499,0.0141943809021057,0.01638315672058,0.0154135094877275,0.0170485227185065,0.0153578499010139,0.0175846732808758,139,257,110,227,172,143,242,235,238,221,256,257
DDOST,-11.65,0.0738548241659158,0.00597066475068534,2.02934048394799e-05,3.42476946424069,0.0181914401005491,0.0192296313827584,0.0189249363867685,0.0270388137810728,0.0296501487637222,0.0192200557103064,0.0227579330165992,0.0227272727272727,0.0296612913671394,0.0276170639512459,0.0205171276021357,0.0221005815942525,275,325,238,372,289,276,388,326,458,358,342,323
DDRGK1,-8.75,0.243073062730627,0.0370589782581418,0.020128520628887,2.0497745900158,0.00456439769795594,0.0070410034909177,0.00572519083969466,0.00908562291030673,0.00769467528470299,0.00619777158774373,0.00615871898645082,0.00676240936977133,0.0101677352503076,0.00933425904497416,0.00791889135521027,0.00766335956209374,69,119,72,125,75,89,105,97,157,121,132,112
DDX10,-11.15,0.09520340826686,0.00805490394269882,7.06310704643897e-05,3.19775567567841,0.00211682212079116,0.00378675817998935,0.0023059796437659,0.00574211367931385,0.00707910126192675,0.00292479108635097,0.00527890198838642,0.00439208031232571,0.00537529952723269,0.00485998611432539,0.00479932809406683,0.00307902839548409,32,64,29,79,69,42,90,63,83,63,80,45
DDX18,-11.55,0.0770892399658418,0.00597066475068534,2.55938426663135e-12,6.03720736593225,0.020109810147516,0.0186971185136974,0.0145515267175573,0.0260939089984009,0.0277008310249307,0.0174094707520891,0.02545603847733,0.0221695482431679,0.03037368046111,0.0328627632492479,0.0284960105585218,0.0311323982210058,304,316,183,359,270,250,434,318,469,426,475,455
DDX19A,-10.5,0.127490972626674,0.0127874014629895,4.71846601910381e-47,17.4260174555497,0.00535820599325263,0.00952606354653571,0.00747455470737914,0.0105393225759558,0.0156971375807941,0.00772980501392758,0.0266877822746202,0.00934188510875627,0.00964963409105628,0.0229113631103911,0.0131981522586838,0.010058159425248,81,161,94,145,153,111,455,134,149,297,220,147
DDX19B,-8.95,0.229346855590062,0.0348293468148547,6.41788305077183e-07,4.0275729167097,0.00826883640934048,0.00639015442873203,0.00381679389312977,0.00995784270969618,0.0110803324099723,0.00543175487465181,0.00832893424834301,0.00801728945900725,0.00945534615633702,0.0128056776980637,0.00959865618813366,0.00752651385562778,125,108,48,137,108,78,142,115,146,166,160,110
DDX20,-8.8,0.239074571215511,0.0370589782581418,0.00190599271657336,2.56258231112917,0.00132301382549448,0.00195254718655701,0.00135178117048346,0.0047245239133595,0.00246229609110496,0.00327298050139276,0.00187694292920406,0.00181260457334077,0.00161906612266045,0.00316284810614827,0.00251964724938509,0.00225795415668833,20,33,17,65,24,47,32,26,25,41,42,33
DDX21,-13.45,0.0227000000000027,0.00310020140120152,2.588934251245e-19,8.47980770653005,0.0168684262750546,0.0189929589965091,0.016777989821883,0.0247855792993168,0.0311890838206628,0.0254874651810585,0.0246348759458033,0.0427356385945343,0.0256460073829415,0.0320141942451593,0.0251964724938509,0.0229216558330482,255,321,211,341,304,366,420,613,396,415,420,335
DDX24,-11.75,0.0699934148635938,0.00597066475068534,2.42034293499679e-07,4.19277500780597,0.0156777138321095,0.0139636707887107,0.0107347328244275,0.0196249454862625,0.0253411306042885,0.0174791086350975,0.0168338318962989,0.0148494143892917,0.0176802020594521,0.0226799352001851,0.0205171276021357,0.020321587410195,237,236,135,270,247,251,287,213,273,294,342,297
DDX39A,-13.5,0.0152457142857124,0.00310020140120152,2.97811677541618e-07,4.15724942782918,0.0207051663689886,0.0209455061830661,0.0213104325699746,0.0285651984300044,0.0381655894121268,0.0324512534818941,0.0253387295442548,0.0250278862242052,0.0318632212939576,0.0309341973308648,0.0300557921890935,0.0278481012658228,313,354,268,393,372,466,432,359,492,401,501,407
DDX39B,-9.7,0.176000697026023,0.0221963489155564,5.21294123343991e-06,3.66552067107679,0.0300985645299993,0.0425418614283179,0.0310909669211196,0.0475359790667248,0.0469888170719196,0.0346796657381616,0.0386532934482961,0.04712771890686,0.0470824428469659,0.0493712875106071,0.0403743475913372,0.0392062949024974,455,719,391,654,458,498,659,676,727,640,673,573
DDX41,-11.3,0.0889124228395059,0.00597066475068534,0.00307614690693041,2.46424497927799,0.0124363299596481,0.0128986450505887,0.013279262086514,0.0178078209042012,0.0199035600697651,0.0135793871866295,0.0163059416974603,0.0147796988287786,0.0131468169160029,0.0209056545552727,0.0164976903233547,0.0162162162162162,188,218,167,245,194,195,278,212,203,271,275,237
DDX46,-8.45,0.265352182880715,0.0440373312141947,4.41055278610147e-08,4.47639386443428,0.0295693589998015,0.0437843914561269,0.0300572519083969,0.0413577554877162,0.0448343079922027,0.0355153203342618,0.0394158015132852,0.0406441717791411,0.0520691665047601,0.0499112859677544,0.040074389585458,0.0510434485118029,447,740,378,569,437,510,672,583,804,647,668,746
DDX49,-13.35,0.0241100000000006,0.00310020140120152,8.18868075228758e-12,5.85612222089355,0.00529205530197791,0.0070410034909177,0.00540712468193384,0.0114842273586277,0.017133476967272,0.00842618384401114,0.0093847146460203,0.0085750139431121,0.0110096496340911,0.0113399676000926,0.0104385386045954,0.0117687307560725,80,119,68,158,167,121,160,123,170,147,174,172
DDX5,-10.8,0.110866794136393,0.0109054859499072,4.02615853366118e-08,4.49161890140909,0.0184560428656479,0.0160937222649547,0.0161418575063613,0.0256577990987062,0.0296501487637222,0.0163649025069638,0.0237550589477389,0.017638036809816,0.0266174470565378,0.0251484995757155,0.0238166656668066,0.0209373930892918,279,272,203,353,289,235,405,253,411,326,397,306
DDX50,-10,0.157859706774519,0.018640913025259,0.00227061679805089,2.52717402583318,0.00476284977178012,0.00568013726998402,0.00588422391857506,0.00821340311091728,0.00984918436441982,0.00494428969359331,0.00774238958296674,0.00599553820412716,0.0101029726054012,0.00840854740415027,0.00737896694462775,0.00766335956209374,72,96,74,113,96,71,132,86,156,109,123,112
DDX52,-13.4,0.0233598484848464,0.00310020140120152,0.0309310500285592,1.94739514773204,0.00608586359727459,0.0073960120702917,0.00779262086513995,0.0106846925425207,0.0127218631373756,0.0100278551532033,0.0100885682444718,0.0107361963190184,0.0110096496340911,0.0114171102368279,0.00971863939048533,0.0107423879575778,92,125,98,147,124,144,172,154,170,148,162,157
DDX55,-11.4,0.0836595067621319,0.00597066475068534,0.00386890359941089,2.41613411546938,0.00284447972481312,0.00573930536654636,0.00357824427480916,0.00675970344526821,0.0063609315686878,0.00543175487465181,0.00680391811836471,0.00599553820412716,0.00822485590311508,0.0071742652163851,0.00695902573639691,0.0078002052685597,43,97,45,93,62,78,116,86,127,93,116,114
DECR1,-12.1,0.0559642082429503,0.00310020140120152,0.00625242417949705,2.31310846592056,0.00601971290599987,0.00798769303591503,0.00556615776081425,0.00966710277656636,0.011182928080435,0.00870473537604457,0.00879816998064403,0.0085750139431121,0.00906677028689852,0.0125742497878577,0.00995860579518867,0.00875812521382142,91,135,70,133,109,125,150,123,140,163,166,128
DEF8,-10.95,0.103335117056857,0.0095938377837045,0.011165244517397,2.18470123318146,0.00945954885228551,0.00982190402934738,0.00874681933842239,0.01184765227504,0.0154919462398687,0.00898328690807799,0.0118482022406006,0.0130368098159509,0.0126934784016579,0.0130371056082697,0.0143979842822005,0.010195005131714,143,166,110,163,151,129,202,187,196,169,240,149
DEFB1,-11.45,0.0814280487804871,0.00597066475068534,1.17198991679442e-08,4.6958307680253,0.0113779188992525,0.010827761670907,0.00962150127226463,0.017299026021224,0.0200061557402278,0.0107242339832869,0.017127104228987,0.0122699386503067,0.0144420698141312,0.0204427987348608,0.0134381186633871,0.0157372562435854,172,183,121,238,195,154,292,176,223,265,224,230
DEGS1,-8.9,0.232286835055492,0.0348293468148547,3.44527663664886e-07,4.13301966058989,0.00747502811404379,0.00455594343529969,0.00691793893129771,0.00959441779328391,0.0127218631373756,0.0068941504178273,0.00715584491759047,0.00773842721695482,0.0090020076419921,0.0132685335184757,0.00755894174815526,0.0074580910023948,113,77,87,132,124,99,122,111,139,172,126,109
DERL1,-13.35,0.0241100000000006,0.00310020140120152,3.62268028608376e-05,3.32011803593193,0.0111133161341536,0.00934855925684871,0.00962150127226463,0.0161360662887048,0.018159433671899,0.0125348189415042,0.0149568889670948,0.0147099832682655,0.015802085357166,0.0174342359021831,0.0180574719539265,0.0143687991789258,168,158,121,222,177,180,255,211,244,226,301,210
DESI1,-9.55,0.186837376460018,0.0248362664651449,9.64956267476604e-06,3.55739344254393,0.0140900972415162,0.0159162179752677,0.014472010178117,0.0212240151184765,0.0262644916384529,0.0136490250696379,0.0190040471581911,0.01638315672058,0.0192345055372061,0.0205970840083314,0.0166176735257064,0.0158741019500513,213,269,182,292,256,196,324,235,297,267,277,232
DGCR6L,-10.95,0.103335117056857,0.0095938377837045,3.35091842901042e-11,5.63543384611539,0.0407488258252299,0.0388142713448908,0.0361005089058524,0.0518243930803896,0.0673027598235355,0.035933147632312,0.0453399026335855,0.0472671500278862,0.0542063337866718,0.0559284116331096,0.0484132221488992,0.0443380088949709,616,656,454,713,656,516,773,678,837,725,807,648
DGCR8,-9.5,0.189991814159292,0.0254359052893982,0.018662272796071,2.06786015470049,0.000463054838923067,0.000946689544997337,0,0.000726849832824538,0.00143633938647789,0.00139275766016713,0.00181828846266643,0.000766871165644172,0.000582863804157762,0.00185142328164777,0.00125982362469254,0.000752651385562778,7,16,0,10,14,20,31,11,9,24,21,11
DGUOK,-13.4,0.0233598484848464,0.00310020140120152,4.1409844556663e-07,4.10174208875153,0.033538400476285,0.0366250517720845,0.0322041984732824,0.0427387701700829,0.0573509797886529,0.0395543175487465,0.0448120124347469,0.0416899051868377,0.0482481704552814,0.0502198565146957,0.0403143559901614,0.0483065343824837,507,619,405,588,559,568,764,598,745,651,672,706
DHFR,-9.4,0.198805132666377,0.0268063053827344,3.34691075722278e-14,6.71062951767417,0.0134947410200437,0.0152062008165197,0.0116094147582697,0.0282744584968745,0.0239047912178106,0.0124651810584958,0.0134905273036542,0.0199386503067485,0.0209830969496794,0.0189770886368896,0.0169776231327614,0.0165583304823811,204,257,146,389,233,179,230,286,324,246,283,242
DHRS12,-13,0.0309663951120159,0.00310020140120152,0.0111516684293826,2.18504343644498,0.00105841106039558,0.000710017158748003,0.00151081424936387,0.00225323448175607,0.00307787011388119,0.00355153203342618,0.00258079652765558,0.00230061349693252,0.00265526844116314,0.00354856128982489,0.00215969764233007,0.00280533698255217,16,12,19,31,30,51,44,33,41,46,36,41
DHRS4L2,-10.2,0.14435706723134,0.0154882943157348,4.33334921381386e-09,4.85740326614558,0.013891645167692,0.0207680018933791,0.0149491094147583,0.0237679895333624,0.025854108956602,0.016016713091922,0.0204117543550941,0.0207055214723926,0.026487921766725,0.0300856283267762,0.0220169176315316,0.0210742387957578,210,351,188,327,252,230,348,297,409,390,367,308
DHRS7,-9.7,0.176000697026023,0.0221963489155564,0.00137865796027057,2.62921531085222,0.00158761659059337,0.00142003431749601,0.00159033078880407,0.00341619421427533,0.00359084846619473,0.00174094707520891,0.00246348759458033,0.00188232013385388,0.00369147075966583,0.00154285273470647,0.00191973123762673,0.00410537119397879,24,24,20,47,35,25,42,27,57,20,32,60
DHX34,-8.75,0.243073062730627,0.0370589782581418,0.0245868129838471,2.00214101306926,0,0.001065025738122,0.000318066157760814,0.00174443959877889,0.000923361034164358,0.000557103064066852,0.00123174379729016,0.00167317345231456,0.000906677028689852,0.0016199953714418,0.00119983202351671,0.000615805679096818,0,18,4,24,9,8,21,24,14,21,20,9
DHX8,-8.35,0.274324055330634,0.045777779694472,0.00677842244385261,2.29541922518419,0.00205067142951644,0.00437843914561269,0.00198791348600509,0.0056694286960314,0.00400123114804555,0.00445682451253482,0.00369523139187049,0.00557724484104852,0.00414480927401075,0.00509141402453136,0.00275961365408843,0.00451590831337667,31,74,25,78,39,64,63,80,64,66,46,66
DIABLO,-11.8,0.0684459459459458,0.00310020140120152,0.000121806388324519,3.09609125445363,0.00886419263081299,0.0088160463877877,0.00707697201017812,0.0130106120075592,0.0151841592284806,0.00933147632311978,0.00926740571294504,0.0102481873954267,0.0149601709733826,0.0114942528735632,0.0110984462175295,0.0122476907287034,134,149,89,179,148,134,158,147,231,149,185,179
DKC1,-13.5,0.0152457142857124,0.00310020140120152,3.11224919197139e-10,5.2811989135719,0.01316398756367,0.0139045026921484,0.0128021628498728,0.0217328100014537,0.0266748743203037,0.0200557103064067,0.0201771364889436,0.0174986056887897,0.0168382876756687,0.0268456375838926,0.018957345971564,0.0179267875470407,199,235,161,299,260,288,344,251,260,348,316,262
DLD,-9.6,0.18370259799453,0.0239175122264556,0.000325929829212693,2.90912118550974,0.00377058940265926,0.00372759008342702,0.00262404580152672,0.00792266317778747,0.00533497486406074,0.00334261838440111,0.00416446712417151,0.00397378694924707,0.00680007771517389,0.00547712720820798,0.0049193112964185,0.0057475196715703,57,63,33,109,52,48,71,57,105,71,82,84
DMAP1,-10.9,0.105983201581027,0.00989470487697922,2.61421935109696e-10,5.30946506761525,0.00463054838923067,0.00532512869061002,0.00508905852417303,0.0085041430440471,0.0116959064327485,0.00605849582172702,0.00780104404950437,0.00474065811489124,0.00939058351143061,0.0126513924245931,0.00929869818225449,0.00793705097502566,70,90,64,117,114,87,133,68,145,164,155,116
DNAH14,-9.45,0.193919072615923,0.0260557835946437,0.00387401627797289,2.41572611559087,0.00132301382549448,0.000591680965623336,0.000556615776081425,0.00159906963221398,0.00277008310249307,0.000835654596100279,0.00134905273036542,0.00118516452872281,0.00064762644906418,0.00177428064491244,0.00209970604115424,0.00239479986315429,20,10,7,22,27,12,23,17,10,23,35,35
DNAJA1,-12.25,0.0506097560975618,0.00310020140120152,3.99240220847078e-13,6.32856215844861,0.0210359198253622,0.0211821785693154,0.0195610687022901,0.0284925134467219,0.0375500153893506,0.0235376044568245,0.0231685142823626,0.0213329615170106,0.0259050579625672,0.0388798889146031,0.029155918171456,0.0300376325692781,318,358,246,392,366,338,395,306,400,504,486,439
DNAJA2,-13.5,0.0152457142857124,0.00310020140120152,1.70500212211472e-14,6.81275233712995,0.0152146589931865,0.0177504289687001,0.0159828244274809,0.0289286233464166,0.0343695496050067,0.0224930362116992,0.0228165874831368,0.0240518683770218,0.0249336182889709,0.0329399058859832,0.0300557921890935,0.0275744098528909,230,300,201,398,335,323,389,345,385,427,501,403
DNAJA3,-13.4,0.0233598484848464,0.00310020140120152,1.44613563857092e-06,3.88882951941692,0.00601971290599987,0.00579847346310869,0.00389631043256997,0.0105393225759558,0.00974658869395711,0.00884401114206128,0.010851076309461,0.0102481873954267,0.0110744122789975,0.0115713955102985,0.00707900893874858,0.00964762230585015,91,98,49,145,95,127,185,147,171,150,118,141
DNAJB11,-11.7,0.0718912442396317,0.00597066475068534,5.30326558745901e-06,3.66239388749138,0.00952569954356023,0.0111236021537187,0.00771310432569975,0.0131559819741241,0.0190827947060634,0.0104456824512535,0.0116135843744501,0.0102481873954267,0.0133411048507221,0.0146571009797115,0.013858059871618,0.0137529934998289,144,188,97,181,186,150,198,147,206,190,231,201
DNAJB6,-8.3,0.2786367278798,0.0475436480617828,0.0401913731532674,1.88387817321806,0.0058212608321757,0.00573930536654636,0.0045324427480916,0.00792266317778747,0.00923361034164358,0.00564066852367688,0.00615871898645082,0.00515895147796988,0.00667055242536105,0.00794569158373833,0.00557921890935269,0.00834758809442354,88,97,57,109,90,81,105,74,103,103,93,122
DNAJC1,-13.15,0.0287407407407393,0.00310020140120152,1.56652203080169e-06,3.87489839387809,0.0103195078388569,0.0123661321815277,0.00930343511450382,0.0175170809710714,0.0207243254334667,0.0130222841225627,0.0153674702328582,0.0151979921918572,0.0178744899941714,0.0191313739103603,0.0165576819245306,0.0159425248032843,156,209,117,241,202,187,262,218,276,248,276,233
DNAJC15,-13.35,0.0241100000000006,0.00310020140120152,2.3062081850731e-05,3.40130038223986,0.0119071244294503,0.0132536536299627,0.0113708651399491,0.0189707806367205,0.0216476864676311,0.0149025069637883,0.0153088157663206,0.0186837702175125,0.0182630658636099,0.020982797192008,0.0182974383586298,0.0194320903181663,180,224,143,261,211,214,261,268,282,272,305,284
DNAJC17,-10.7,0.116542777433354,0.0114628465821496,0.0409965786580581,1.87855916549351,0.00211682212079116,0.00254422815218034,0.0023059796437659,0.00450646896351214,0.0047194008412845,0.00299442896935933,0.00269810546073083,0.00264919129949805,0.00420957191891717,0.00447427293064877,0.004739336492891,0.00403694834074581,32,43,29,62,46,43,46,38,65,58,79,59
DNAJC19,-9,0.22624704956727,0.0333271650629164,9.03506270227391e-09,4.73810130492353,0.018919097704571,0.0210046742796284,0.0166189567430025,0.0184619857537433,0.0298553401046476,0.0170612813370474,0.0236964044812012,0.021611823759063,0.0259698206074736,0.0283113476818638,0.0242965984762133,0.0315429353404037,286,355,209,254,291,245,404,310,401,367,405,461
DNAJC2,-11.8,0.0684459459459458,0.00310020140120152,0.000111074665219483,3.11392984647283,0.0137593437851426,0.0146145198508964,0.0106552162849873,0.0167902311382468,0.0212373037857802,0.0139972144846797,0.0154847791659335,0.017010596765198,0.0196230814066446,0.0209056545552727,0.0179974803527506,0.020458433116661,208,247,134,231,207,201,264,244,303,271,300,299
DNAJC4,-12,0.0597847510373441,0.00310020140120152,5.15750608172879e-07,4.06406439294189,0.014619302771714,0.0135494941127744,0.0139153944020356,0.0213693850850414,0.0232892171950344,0.0144846796657382,0.0169511408293742,0.020914668153932,0.0245450424195324,0.021214225102214,0.0166776651268822,0.0225795415668833,221,229,175,294,227,208,289,300,379,275,278,330
DNAJC7,-10.6,0.12164928057554,0.0120962176073163,3.0023692794646e-09,4.91703157405773,0.0128332341072964,0.0143778474646471,0.0111323155216285,0.0216601250181712,0.0226736431722581,0.013091922005571,0.015250161299783,0.0135248187395427,0.0219545366232757,0.0205199413715961,0.014218009478673,0.0178583646938077,194,243,140,298,221,188,260,194,339,266,237,261
DNAJC9,-13.3,0.0249246987951796,0.00310020140120152,1.04892184574841e-06,3.94377454367808,0.00807038433551631,0.0100585764155967,0.0103371501272265,0.0151911615060329,0.0185698163537499,0.0139972144846797,0.0158367059651592,0.0141522587841606,0.0172268635451072,0.0129599629715344,0.0184774131621573,0.0151898734177215,122,170,130,209,181,201,270,203,266,168,308,222
DNASE2,-13.5,0.0152457142857124,0.00310020140120152,5.07962060803949e-35,13.6206811523724,0.0011245617516703,0.00118336193124667,0.00159033078880407,0.0108300625090856,0.0122088847850621,0.0068941504178273,0.0106164584433105,0.0108756274400446,0.00777151738877016,0.013114248245005,0.00809886615873778,0.00759493670886076,17,20,20,149,119,99,181,156,120,170,135,111
DNM2,-9.9,0.164370078740157,0.0200336499104642,0.00663843987277048,2.30012789660692,0,0,0,0.000218054949847362,0.000512978352313532,6.96378830083565e-05,0.000175963399612881,0,0.000129525289812836,0.000771426367353236,5.99916011758354e-05,6.84228532329798e-05,0,0,0,3,5,1,3,0,2,10,1,1
DNMT1,-10.4,0.133481951494642,0.0139509063054068,2.34311287929668e-09,4.95744424460391,0.0469008401137792,0.0420685166558192,0.0391221374045802,0.0565489169937491,0.0712013953011183,0.0414345403899721,0.0526717109507889,0.0455939765755717,0.0536882326274205,0.0613283962045823,0.0513528106065151,0.0494013000342114,709,711,492,778,694,595,898,654,829,795,856,722
DNPH1,-12.35,0.0479209876543219,0.00310020140120152,2.57560492802045e-09,4.9416654721149,0.121651121254217,0.128513105733389,0.12873727735369,0.171609245529874,0.192982456140351,0.12924791086351,0.142471699219896,0.162088678192973,0.168123826177061,0.176733780760626,0.162157297978283,0.162093739308929,1839,2172,1619,2361,1881,1856,2429,2325,2596,2291,2703,2369
DNTTIP2,-13.25,0.0260515320334286,0.00310020140120152,2.15443888552584e-05,3.41406914947873,0.00410134285903288,0.00420093485592568,0.0044529262086514,0.00770460822794011,0.00984918436441982,0.00522284122562674,0.00668660918528946,0.00752928053541551,0.00874295706236643,0.00771426367353236,0.00569920211170436,0.00910023947998631,62,71,56,106,96,75,114,108,135,100,95,133
DOHH,-10.55,0.12468039099526,0.0125762887029873,0.0325541726815848,1.93488306629639,0.00211682212079116,0.00248506005561801,0.0021469465648855,0.00407035906381741,0.00533497486406074,0.00278551532033426,0.00334330459264473,0.00271890686001115,0.00433909720873,0.00254570701226568,0.00365948767172596,0.00260006842285323,32,42,27,56,52,40,57,39,67,33,61,38
DOK2,-13.5,0.0152457142857124,0.00310020140120152,4.67503028288967e-28,11.3715027113812,0.0058212608321757,0.00911188687059937,0.00691793893129771,0.022096234917866,0.0213398994562429,0.0136490250696379,0.0181242301601267,0.0191717791411043,0.0203354705006152,0.0222170793797732,0.0221369008338833,0.0221690044474855,88,154,87,304,208,196,309,275,314,288,369,324
DOK3,-9.15,0.214933184402924,0.0301437587635845,0.00280383475868102,2.48371663558618,0.00601971290599987,0.0073960120702917,0.00516857506361323,0.00930367786015409,0.009438801682569,0.00591922005571031,0.00668660918528946,0.0096207473508087,0.00893724499708568,0.0111085396898866,0.00743895854580359,0.0064317482039001,91,125,65,128,92,85,114,138,138,144,124,94
DPCD,-9.25,0.207961057892545,0.0291558568328675,0.000607007787234281,2.79046061397882,0.000396904147648343,0.00100585764155967,0.000795165394402036,0.00298008431458061,0.00184672206832872,0.00118384401114206,0.000527890198838642,0.0010457334076966,0.00174859141247329,0.00246856437553036,0.00149979002939588,0.00109476565172768,6,17,10,41,18,17,9,15,27,32,25,16
DPH6,-10.8,0.110866794136393,0.0109054859499072,0.000919261044186058,2.70962371289608,0.000396904147648343,0.000946689544997337,0.000238549618320611,0.00232591946503852,0.00246229609110496,0.00153203342618384,0.00181828846266643,0.000488008923591746,0.00116572760831552,0.00107999691429453,0.000959865618813366,0.00164214847759152,6,16,3,32,24,22,31,7,18,14,16,24
DPM2,-12.5,0.0425967741935472,0.00310020140120152,7.04304742402491e-12,5.87953376815946,0.0147516041542634,0.0192296313827584,0.0135973282442748,0.0242767844163396,0.0327280188776034,0.0192200557103064,0.0235204410815884,0.0214723926380368,0.0209830969496794,0.0293913445961583,0.0233967244585758,0.020458433116661,223,325,171,334,319,276,401,308,324,381,390,299
DPM3,-10.45,0.130392734553776,0.0133544326710566,2.54429409224201e-05,3.38361492586449,0.0266587285837137,0.0326016212058458,0.0256838422391858,0.0388137810728304,0.0383707807530522,0.0275069637883008,0.0343128629245117,0.0352063580591188,0.0386632990091315,0.0431227339350459,0.029515867778511,0.0328429695518303,403,551,323,534,374,395,585,505,597,559,492,480
DPP3,-11.25,0.0910430839002273,0.00805490394269882,0.0105256496648347,2.19757133803904,0.00377058940265926,0.00532512869061002,0.00381679389312977,0.00763192324465765,0.00687390992100133,0.00571030640668524,0.00856355211449352,0.00578639152258784,0.0057638753966712,0.00755997840006171,0.00587917691523187,0.00472117687307561,57,90,48,105,67,82,146,83,89,98,98,69
DPP7,-8.65,0.251745741210584,0.0398312562779182,2.01963306755907e-14,6.78699925923271,0.0786531719256466,0.107449263357198,0.0868320610687023,0.126689925861317,0.140556068533908,0.0836350974930362,0.106751129098481,0.0994143892916899,0.130950068000777,0.127593921160225,0.102645629611854,0.111187136503592,1189,1816,1092,1743,1370,1201,1820,1426,2022,1654,1711,1625
DRG1,-13.5,0.0152457142857124,0.00310020140120152,7.22092458874709e-13,6.23688586604392,0.0248065092280214,0.0256197858114904,0.0217875318066158,0.0346707370257305,0.0457576690263671,0.0332172701949861,0.0362484603202534,0.0363915225878416,0.0409299915808562,0.0445113013962817,0.0377947087407763,0.0414642490591858,375,433,274,477,446,477,618,522,632,577,630,606
DSCC1,-11,0.101270833333334,0.0095938377837045,0.000872494718254137,2.71986520410447,0.00363828802010981,0.00284006863499201,0.00206743002544529,0.00414304404709987,0.00533497486406074,0.00306406685236769,0.00387119479148337,0.00404350250976018,0.00544006217213911,0.0071742652163851,0.00515927770112184,0.00403694834074581,55,48,26,57,52,44,66,58,84,93,86,59
DTNB,-9.15,0.214933184402924,0.0301437587635845,5.35924338667038e-05,3.24833994866332,0.00218297281206589,0.00230755576593101,0.000795165394402036,0.00392498909725251,0.00266748743203037,0.00257660167130919,0.00205290632881694,0.00285833798103737,0.00356194546985299,0.00509141402453136,0.00155978163057172,0.00424221690044475,33,39,10,54,26,37,35,41,55,66,26,62
DUS3L,-8.9,0.232286835055492,0.0348293468148547,0.00153004808031214,2.60779976039674,0.00370443871138453,0.00656765871841903,0.00349872773536896,0.0056694286960314,0.009438801682569,0.00654596100278552,0.00498562965569828,0.00676240936977133,0.00608768862120329,0.00809997685720898,0.00689903413522107,0.0064317482039001,56,111,44,78,92,94,85,97,94,105,115,94
DUSP23,-13.25,0.0260515320334286,0.00310020140120152,9.45576449060535e-09,4.73055209945881,0.0289078520870543,0.0256197858114904,0.0259223918575064,0.0428114551533653,0.0442187339694265,0.0301532033426184,0.0361898058537158,0.0332543223647518,0.0408652289359497,0.0427370207513693,0.0317955486231928,0.0327061238453644,437,433,326,589,431,433,617,477,631,554,530,478
DYNLL1,-12.5,0.0425967741935472,0.00310020140120152,4.93461398804649e-25,10.3846017276817,0.19521068995171,0.226199633157801,0.191952926208651,0.317124582061346,0.305324715297014,0.212395543175487,0.265176843216611,0.238915225878416,0.370960430023962,0.308724832214765,0.26462295278661,0.286623332192952,2951,3823,2414,4363,2976,3050,4521,3427,5728,4002,4411,4189
EBI3,-8.5,0.261815569487984,0.0426742892038798,0.0132917653211865,2.14525720447401,0,0,0,0.000363424916412269,0.000718169693238945,0,0.000117308933075254,0.000348577802565533,0.000129525289812836,0,0.000179974803527506,0,0,0,0,5,7,0,2,5,2,0,3,0
EBNA1BP2,-13.5,0.0152457142857124,0.00310020140120152,9.29321544050047e-16,7.25728944409131,0.0292386055434279,0.0309449145021005,0.0245706106870229,0.0447739497019916,0.0569405971068021,0.0381615598885794,0.0407648542436507,0.0402955939765756,0.0476005440062172,0.0512998534289902,0.0385745995560622,0.0442695860417379,442,523,309,616,555,548,695,578,735,665,643,647
ECE2,-13.05,0.0302182795698916,0.00310020140120152,0.00202112237399762,2.55072541369302,0.00681352120129655,0.00585764155967103,0.00636132315521629,0.00937636284343655,0.0117985021032112,0.00940111420612813,0.00697988151797759,0.00941160066926938,0.0119810893076873,0.0104142559592687,0.00899874017637531,0.00868970236058844,103,99,80,129,115,135,119,135,185,135,150,127
ECH1,-11.55,0.0770892399658418,0.00597066475068534,1.57314722854512e-05,3.47081819860112,0.0400873189124826,0.0385775989586415,0.0353053435114504,0.0516063381305422,0.0582743408228173,0.0450557103064067,0.0495630242242947,0.0422476296709426,0.0538177579172333,0.0384170330941912,0.0482332473453716,0.0488539172083476,606,652,444,710,568,647,845,606,831,498,804,714
ECHS1,-11.5,0.0791260399334447,0.00597066475068534,8.35723887951055e-06,3.58295954841189,0.00932724746973606,0.0082835335187267,0.0107347328244275,0.0133740369239715,0.0184672206832872,0.0104456824512535,0.0132559094375037,0.00934188510875627,0.0119810893076873,0.0153513847103294,0.013138160657508,0.0142319534724598,141,140,135,184,180,150,226,134,185,199,219,208
EDC3,-9.3,0.204086526315789,0.0277239989577676,1.2086709999693e-38,14.774345513073,0.00793808295296686,0.0136678303058991,0.00628180661577608,0.0103212676261084,0.0273930440135426,0.00988857938718663,0.0192386650243416,0.0103179029559398,0.0153487468428211,0.0227570778369205,0.0140980262763213,0.00937393089291823,120,231,79,142,267,142,328,148,237,295,235,137
EDF1,-13.2,0.0273007812500007,0.00310020140120152,5.73449605601359e-21,9.03926584239252,0.270622478004895,0.282527661085143,0.286339058524173,0.368294810292194,0.461064943059403,0.290947075208914,0.342131503313977,0.315393195761294,0.383848196360339,0.470955797269151,0.35581018657388,0.365993841943209,4091,4775,3601,5067,4494,4178,5833,4524,5927,6105,5931,5349
EDRF1,-8.3,0.2786367278798,0.0475436480617828,0.0041615645367075,2.40018707813179,0.000992260369120857,0.00118336193124667,0.00119274809160305,0.00109027474923681,0.00277008310249307,0.00174094707520891,0.00146636166344067,0.00139431121026213,0.00103620231850269,0.00347141865308956,0.00221968924350591,0.00123161135819364,15,20,15,15,27,25,25,20,16,45,37,18
EEF1A1,-11.7,0.0718912442396317,0.00597066475068534,7.29922295891069e-15,6.94219659653071,0.37249454256797,0.372048991183954,0.310432569974555,0.502689344381451,0.46968297937827,0.414972144846797,0.412927444424893,0.362799776910206,0.504760054400622,0.49456144411016,0.49655048293239,0.532398221005816,5631,6288,3904,6916,4578,5959,7040,5204,7794,6411,8277,7781
EEF1B2,-11.65,0.0738548241659158,0.00597066475068534,7.04489519416861e-17,7.64559485525608,0.539591188727922,0.649902372640672,0.525604325699746,0.760212240151185,0.733456448137889,0.580988857938719,0.669188808727785,0.69659788064696,0.832005699112752,0.92972305793412,0.726498290239367,0.644953814574068,8157,10984,6610,10459,7149,8343,11409,9992,12847,12052,12110,9426
EEF1E1,-10.55,0.12468039099526,0.0125762887029873,1.41771386661777e-09,5.03887239497607,0.00423364424158232,0.00609431394592036,0.00238549618320611,0.00574211367931385,0.011182928080435,0.00564066852367688,0.00557217432107455,0.00606525376464027,0.00699436564989314,0.0097971148653861,0.00587917691523187,0.0084844338008895,64,103,30,79,109,81,95,87,108,127,98,124
EEF1G,-11,0.101270833333334,0.0095938377837045,2.39228801661347e-14,6.76090388635128,0.495997883177879,0.521330098810721,0.434398854961832,0.641226922517808,0.712219144352108,0.452785515320334,0.528887324769781,0.527049637479085,0.675539149018846,0.663503818560518,0.548083268342432,0.533698255217243,7498,8811,5463,8822,6942,6502,9017,7560,10431,8601,9136,7800
EFCAB11,-9.05,0.222228157267673,0.0330790720227458,2.75594389853034e-08,4.55478792094779,0.00105841106039558,0.000769185255310337,0.00103371501272265,0.00116295973251926,0.00451420950035908,0.00215877437325905,0.00123174379729016,0.000836586726157278,0.00174859141247329,0.00316284810614827,0.00161977323174756,0.00287375983578515,16,13,13,16,44,31,21,12,27,41,27,42
EFCAB5,-11.6,0.0753562664329534,0.00597066475068534,0.000142298009575976,3.06669456821807,0,0.000118336193124667,0,0.000726849832824538,0.000205191340925413,0.00020891364902507,0.000234617866150507,0.000766871165644172,0.000259050579625672,0.00138856746123582,0.000119983202351671,0.000273691412931919,0,2,0,10,2,3,4,11,4,18,2,4
EFEMP2,-12.25,0.0506097560975618,0.00310020140120152,0.022980575999707,2.01787450892827,0.000992260369120857,0.00118336193124667,0.00174936386768448,0.00312545428114552,0.00297527444341849,0.00271587743732591,0.00258079652765558,0.00313720022308979,0.00239621786153747,0.00300856283267762,0.00377947087407763,0.00150530277112556,15,20,22,43,29,39,44,45,37,39,63,22
EGFL7,-9.5,0.189991814159292,0.0254359052893982,0.00563872845456763,2.33535806660571,0.00687967189257128,0.00804686113247737,0.00612277353689567,0.00981247274313127,0.0134400328306145,0.00745125348189415,0.00827027978180538,0.00759899609592861,0.00841914383783434,0.0103371133225334,0.00893874857519947,0.0084844338008895,104,136,77,135,131,107,141,109,130,134,149,124
EHD1,-13.3,0.0249246987951796,0.00310020140120152,2.89016501052436e-06,3.76900476162876,0.00297678110736257,0.00431927104905035,0.00357824427480916,0.00835877307748219,0.009438801682569,0.00543175487465181,0.00662795471875183,0.0064138315672058,0.00783628003367658,0.00833140476741495,0.0057591937128802,0.00588436537803626,45,73,45,115,92,78,113,92,121,108,96,86
EHMT1,-8.25,0.282373680738786,0.0481699688668708,0.00179794662596503,2.57431147932157,0.00846728848316465,0.00911188687059937,0.00636132315521629,0.0127198720744294,0.0128244588078383,0.00786908077994429,0.0106751129098481,0.00878416062465142,0.00906677028689852,0.0120342513307105,0.0111584378187054,0.00738966814916182,128,154,80,175,125,113,182,126,140,156,186,108
EID1,-9.55,0.186837376460018,0.0248362664651449,2.73421187744821e-07,4.17173301876181,0.0410795792816035,0.0415360037867582,0.0371342239185751,0.0550952173281,0.0612496152662358,0.038857938718663,0.0453399026335855,0.0430145008365867,0.0542063337866718,0.0544627015351385,0.0442138100665907,0.040574751967157,621,702,467,758,597,558,773,617,837,706,737,593
EIF1,-11.05,0.0993942039106148,0.0095938377837045,4.80519732360124e-26,10.7156582727367,0.153271151683535,0.134489083486184,0.119831424936387,0.198866114260794,0.229711706166,0.140807799442897,0.179013431872837,0.143474623535973,0.20665759989638,0.230887911748824,0.189873417721519,0.154088265480671,2317,2273,1507,2736,2239,2022,3052,2058,3191,2993,3165,2252
EIF1AD,-9.4,0.198805132666377,0.0268063053827344,1.82230761495903e-09,4.99855929973393,0.00436594562413177,0.00591680965623336,0.00572519083969466,0.009449047826719,0.00759207961424028,0.0048050139275766,0.00516159305531116,0.00808700501952036,0.00848390648274076,0.0134228187919463,0.00851880736696863,0.00636332535066712,66,100,72,130,74,69,88,116,131,174,142,93
EIF1AX,-12.7,0.0374656249999987,0.00310020140120152,1.5163978228292e-08,4.65305857545323,0.0259972216709665,0.0253831134252411,0.0202767175572519,0.0354702718418375,0.0435005642761875,0.0275069637883008,0.0325532289283829,0.0278165086447295,0.0354251667638106,0.0348684718043663,0.0332953386525886,0.0331166609647622,393,429,255,488,424,395,555,399,547,452,555,484
EIF2B1,-12.85,0.0348144144144146,0.00310020140120152,1.31686657649463e-10,5.41799239116874,0.00641661705364821,0.0073960120702917,0.00580470737913486,0.0117022823084751,0.0150815635580179,0.00807799442896936,0.0162472872309226,0.00885387618516453,0.0108153616993718,0.0112628249633572,0.010198572199892,0.0114266164899076,97,125,73,161,147,116,277,127,167,146,170,167
EIF2B2,-11.8,0.0684459459459458,0.00310020140120152,0.00883741479948056,2.23658235190083,0.00211682212079116,0.00295840482811668,0.00318066157760814,0.00581479866259631,0.0062583358982251,0.00466573816155989,0.00410581265763388,0.00411321807027329,0.00563435010685836,0.00347141865308956,0.00419941208230848,0.00369483407458091,32,50,40,80,61,67,70,59,87,45,70,54
EIF2B3,-9.85,0.166999273607748,0.0203907429171304,3.15833132132092e-07,4.14759951965292,0.0134947410200437,0.011005265960594,0.00747455470737914,0.0183893007704608,0.0193905817174515,0.0128133704735376,0.0112616575752244,0.0132459564974902,0.0167735250307623,0.0172028079919772,0.0143379926810247,0.013616147793363,204,186,94,253,189,184,192,190,259,223,239,199
EIF2B4,-10.55,0.12468039099526,0.0125762887029873,1.90260198871253e-10,5.35973519220219,0.00310908248991202,0.00609431394592036,0.00516857506361323,0.0111934874254979,0.00841284497794193,0.0064066852367688,0.00727315385066573,0.00453151143335192,0.00738294151933165,0.0123428218776518,0.00809886615873778,0.00697913102976394,47,103,65,154,82,92,124,65,114,160,135,102
EIF2S1,-10.65,0.118959829580036,0.0120962176073163,1.28312020049913e-05,3.50712883174824,0.00979030230865913,0.00982190402934738,0.00580470737913486,0.0124291321412996,0.0159023289217195,0.0105849582172702,0.0139011085694176,0.00920245398773006,0.0141182565895991,0.0132685335184757,0.0128382026516288,0.010126582278481,148,166,73,171,155,152,237,132,218,172,214,148
EIF2S2,-9.75,0.17358463356974,0.0221963489155564,2.2997150732918e-13,6.41396765535678,0.138056492690349,0.163303946512041,0.134860050890585,0.186146242186364,0.209089976402996,0.130431754874652,0.158073787318904,0.168572225320692,0.180687779288906,0.222942220165085,0.18165456836043,0.190899760520014,2087,2760,1696,2561,2038,1873,2695,2418,2790,2890,3028,2790
EIF3D,-10.25,0.142145361380798,0.0150546200171277,2.09188189809578e-07,4.21758734380932,0.0330091949460872,0.0352050174545885,0.0275127226463104,0.0407762756214566,0.0522211962655176,0.029874651810585,0.0368936594521673,0.0402258784160625,0.0384042484295059,0.0462084394044588,0.0383946247525346,0.0356483065343825,499,595,346,561,509,429,629,577,593,599,640,521
EIF3E,-8.35,0.274324055330634,0.045777779694472,1.35189433787329e-13,6.49680570553191,0.0224250843421314,0.0157978817821431,0.0163008905852417,0.0248582642825992,0.0354981019800964,0.014066852367688,0.0218194615519972,0.0212632459564975,0.0256460073829415,0.0243770732083623,0.0254364388985542,0.0193636674649333,339,267,205,342,346,202,372,305,396,316,424,283
EIF3F,-13,0.0309663951120159,0.00310020140120152,1.2522515869606e-17,7.90624730572696,0.0814976516504597,0.087805455298503,0.0822996183206107,0.116877453118186,0.150918231250641,0.0874651810584958,0.105578039767728,0.0988566648075851,0.126805258726766,0.125279642058166,0.110744495770592,0.101402668491276,1232,1484,1035,1608,1471,1256,1800,1418,1958,1624,1846,1482
EIF3G,-13.15,0.0287407407407393,0.00310020140120152,9.06911122160267e-18,7.95411332594812,0.0846728848316465,0.0896396662919354,0.0672709923664122,0.125090856229103,0.136247050374474,0.0922701949860724,0.0930846383952138,0.121932515337423,0.127776698400363,0.123428218776518,0.113924050632911,0.106739651043448,1280,1515,846,1721,1328,1325,1587,1749,1973,1600,1899,1560
EIF3H,-12.8,0.035726415094339,0.00310020140120152,7.04799123357006e-16,7.29868678002871,0.064430773301581,0.070942547778238,0.0542302798982188,0.0943451083006251,0.10690468862214,0.0692896935933148,0.0790075664261834,0.0751533742331288,0.0978563564535976,0.0937283036334182,0.0800887875697402,0.100034211426616,974,1199,682,1298,1042,995,1347,1078,1511,1215,1335,1462
EIF3I,-11.2,0.0928440265486731,0.00805490394269882,5.70459113249325e-15,6.98004129441953,0.0504068267513395,0.0526004378439146,0.043734096692112,0.0632359354557348,0.0880270852570022,0.0490947075208914,0.0569534870080357,0.0568878973786949,0.0725989249400946,0.0695826583352619,0.0656908032875397,0.0530961341087923,762,889,550,870,858,705,971,816,1121,902,1095,776
EIF3J,-11.5,0.0791260399334447,0.00597066475068534,2.65197267580146e-12,6.03111575414246,0.0283786465568565,0.0270398201289864,0.0228212468193384,0.0396860008722198,0.0439109469580384,0.0261142061281337,0.038360021115608,0.0313720022308979,0.0393109254581957,0.0455141556738409,0.029515867778511,0.0358535750940814,429,457,287,546,428,375,654,450,607,590,492,524
EIF3K,-9.5,0.189991814159292,0.0254359052893982,2.80070864542726e-07,4.1677268667742,0.245088311172852,0.255665345245843,0.248012086513995,0.302006105538596,0.331999589617318,0.22033426183844,0.265411461082761,0.266662018962632,0.302052975843533,0.337653320990511,0.272781810546524,0.254054054054054,3705,4321,3119,4155,3236,3164,4525,3825,4664,4377,4547,3713
EIF4A1,-12.95,0.0319515503875953,0.00310020140120152,9.13651507592707e-13,6.19918171306469,0.0865251041873388,0.08620791669132,0.074586513994911,0.121383922081698,0.133476967271981,0.0892061281337047,0.094316382192504,0.0927914110429448,0.122789974742568,0.11447967291522,0.109244705741196,0.0994868286007526,1308,1457,938,1670,1301,1281,1608,1331,1896,1484,1821,1454
EIF4A3,-9.25,0.207961057892545,0.0291558568328675,0.00810590033426368,2.25605372758192,0.00105841106039558,0.00207088337968168,0.00103371501272265,0.00218054949847362,0.00400123114804555,0.00299442896935933,0.00199425186227931,0.00153374233128834,0.00297908166569523,0.00177428064491244,0.00155978163057172,0.00205268559698939,16,35,13,30,39,43,34,22,46,23,26,30
EIF4E,-13.1,0.0291572398190062,0.00310020140120152,0.000157827685151159,3.04759362130912,0.0085995898657141,0.010472753091533,0.0101781170483461,0.0151184765227504,0.0170308812968093,0.0122562674094708,0.0115549299079125,0.0117122141662019,0.0154135094877275,0.0171256653552418,0.0151178834963105,0.0141635306192268,130,177,128,208,166,176,197,168,238,222,252,207
EIF4EBP1,-10.65,0.118959829580036,0.0120962176073163,1.78443278797808e-15,7.15678387370731,0.0573526493351856,0.0627773504526359,0.0489821882951654,0.0775548771623782,0.101159331076229,0.0556406685236769,0.0613525719983577,0.066090351366425,0.0789456641409235,0.0777597778292062,0.0649109124722539,0.0709544988026001,867,1061,616,1067,986,799,1046,948,1219,1008,1082,1037
EIF4H,-12,0.0597847510373441,0.00310020140120152,9.99821940018159e-16,7.24611445844458,0.0117748230469008,0.0139045026921484,0.00970101781170483,0.0179531908707661,0.0226736431722581,0.0145543175487465,0.015719397032084,0.020287228109314,0.0143773071692248,0.0277713492247165,0.0183574299598056,0.01354772494013,178,235,122,247,221,209,268,291,222,360,306,198
EIF5,-13.5,0.0152457142857124,0.00310020140120152,3.41028886752656e-29,11.743590246966,0.148508301911755,0.126915567126206,0.143288804071247,0.242186364297136,0.27218631373756,0.198119777158774,0.221713883512229,0.190811489124373,0.223625412861861,0.258042119879657,0.221369008338833,0.229832364009579,2245,2145,1802,3332,2653,2845,3780,2737,3453,3345,3690,3359
EIF5A2,-9.05,0.222228157267673,0.0330790720227458,0.0030779993178769,2.46398347069368,0.00264602765098895,0.00213005147624401,0.00198791348600509,0.00341619421427533,0.0048219965117472,0.0020891364902507,0.00439908499032201,0.00292805354155047,0.00161906612266045,0.00439713029391345,0.00425940368348431,0.00396852548751283,40,36,25,47,47,30,75,42,25,57,71,58
EIF6,-13.5,0.0152457142857124,0.00310020140120152,2.85276425357378e-21,9.14087544728642,0.0429979493285705,0.0366842198686468,0.0432569974554707,0.0702136938508504,0.0822817277110906,0.0521587743732591,0.0637574051264004,0.0540295593976576,0.0712389093970598,0.0730540769883515,0.0668306437098806,0.0647964420116319,650,620,544,966,802,749,1087,775,1100,947,1114,947
ELANE,-9.3,0.204086526315789,0.0277239989577676,1.82325977676794e-22,9.53819786524922,0.393993517232255,0.412046624460091,0.323314249363868,0.534598052042448,0.522109366984713,0.345055710306407,0.470643439497918,0.366564417177914,0.573278932711612,0.566304096274011,0.416821644969704,0.495039343140609,5956,6964,4066,7355,5089,4955,8024,5258,8852,7341,6948,7235
ELF2,-9.1,0.219011267605634,0.0320990283269295,0.0457813315344382,1.85126015104545,0.00238142488589006,0.00349091769717768,0.0021469465648855,0.0028347143480157,0.00543757053452344,0.00403899721448468,0.00322599565956948,0.00327663134411601,0.00408004662910433,0.00539998457147265,0.0030595716599676,0.00390010263427985,36,59,27,39,53,58,55,47,63,70,51,57
ELL2,-12.55,0.0413373071528753,0.00310020140120152,0.0337031938573314,1.92663332444478,0.000463054838923067,0.000355008579374002,0.000238549618320611,0.00116295973251926,0.00112855237508977,0.000974930362116992,0.000410581265763388,0.00132459564974902,0.00123049025322194,0.0013114248245005,0.00209970604115424,0.000957919945261717,7,6,3,16,11,14,7,19,19,17,35,14
ELOF1,-12.5,0.0425967741935472,0.00310020140120152,0.00100832978305519,2.69160849159541,0.00549050737580208,0.00769185255310337,0.00564567430025445,0.0100305276929786,0.011182928080435,0.00793871866295265,0.00985395037832131,0.00892359174567764,0.0124991904669387,0.0105685412327393,0.00959865618813366,0.00862127950735546,83,130,71,138,109,114,168,128,193,137,160,126
ELP6,-9.05,0.222228157267673,0.0330790720227458,0.0077869340814334,2.26520974194061,0.00502745253687901,0.00508845630436069,0.00341921119592875,0.00719581334496293,0.00841284497794193,0.00424791086350975,0.00486832072262303,0.00481037367540435,0.00628197655592254,0.00694283730617912,0.00749895014697942,0.00656859391036606,76,86,43,99,82,61,83,69,97,90,125,96
EMC3,-13.4,0.0233598484848464,0.00310020140120152,3.51625345729145e-05,3.32561987508322,0.0193160018522194,0.0171587480030767,0.0156647582697201,0.0256577990987062,0.0313942751615882,0.0238857938718663,0.0235204410815884,0.0241215839375349,0.0242212291950003,0.0265370670369513,0.0246565480832683,0.0243585357509408,292,290,197,353,306,343,401,346,374,344,411,356
EMC4,-13.5,0.0152457142857124,0.00310020140120152,7.27067142334811e-14,6.59187779038078,0.0404180723688563,0.0410034909176972,0.0350667938931298,0.0657072248873383,0.0676105468349236,0.0489554317548747,0.0534342190157781,0.0518683770217513,0.0659283725147335,0.0589369744657872,0.0574719539264503,0.0639753677728361,611,693,441,904,659,703,911,744,1018,764,958,935
EMC6,-13.25,0.0260515320334286,0.00310020140120152,2.50646396823056e-09,4.94635967404778,0.0197129059998677,0.0185196142240104,0.0151081424936387,0.0303096380287833,0.0284190007181697,0.0211699164345404,0.0248694938119538,0.0258644729503625,0.0321222718735833,0.0313970531512767,0.0241766152738617,0.0234006158056791,298,313,190,417,277,304,424,371,496,407,403,342
EMC7,-13,0.0309663951120159,0.00310020140120152,1.61490807142253e-15,7.17220708868726,0.0226235364159555,0.0233122300455594,0.0207538167938931,0.0362698066579445,0.035292910639171,0.0246518105849582,0.0302070502668778,0.0300474065811489,0.0464348163979017,0.0394970300084857,0.0334153218549403,0.0316113581936367,342,394,261,499,344,354,515,431,717,512,557,462
EMC8,-11.2,0.0928440265486731,0.00805490394269882,0.00565357525748993,2.33479368088701,0.00621816497982404,0.00639015442873203,0.00636132315521629,0.0101032126762611,0.0115933107622858,0.00605849582172702,0.00803566191565488,0.00948131622978249,0.00984392202577553,0.00910283113476818,0.00953866458695783,0.00718439958946288,94,108,80,139,113,87,137,136,152,118,159,105
EMG1,-8.95,0.229346855590062,0.0348293468148547,3.01047441148785e-09,4.91651611105767,0.0286432493219554,0.0279273415774215,0.0256043256997456,0.0371420264573339,0.0372422283779624,0.0236768802228412,0.0349580620564256,0.0309537088678193,0.0433262094423936,0.0431998765717812,0.0307756914032036,0.0281217926787547,433,472,322,511,363,340,596,444,669,560,513,411
EML4,-13.3,0.0249246987951796,0.00310020140120152,2.34583649778728e-05,3.39822014544885,0.00324138387246147,0.00366842198686468,0.00286259541984733,0.00777729321122256,0.00779727095516569,0.00571030640668524,0.00533755645492404,0.00606525376464027,0.00751246680914449,0.00794569158373833,0.00503929449877017,0.00547382825863839,49,62,36,107,76,82,91,87,116,103,84,80
EMP3,-13.5,0.0152457142857124,0.00310020140120152,1.47595257371523e-29,11.8604279116422,0.0250711119931203,0.0273356606117981,0.0192430025445293,0.0445558947521442,0.0590951061865189,0.0350974930362117,0.0412927444424893,0.0457334076965979,0.0501910498024739,0.0532284193473733,0.0427140200371948,0.0430379746835443,379,462,242,613,576,504,704,656,775,690,712,629
ENDOV,-13.4,0.0233598484848464,0.00310020140120152,6.39756755315891e-06,3.62996761924156,0.000396904147648343,0.00112419383468434,0.00111323155216285,0.00276202936473325,0.00451420950035908,0.00215877437325905,0.00252214206111795,0.00292805354155047,0.00369147075966583,0.00323999074288359,0.00179974803527506,0.00239479986315429,6,19,14,38,44,31,43,42,57,42,30,35
ENG,-12.45,0.0445241830065355,0.00310020140120152,1.34510311965509e-40,15.3967719945845,0.00482900046305484,0.00940772735341104,0.00930343511450382,0.0199883704026748,0.0260593002975274,0.0096100278551532,0.0105578039767728,0.0156162855549359,0.0112039375688103,0.020982797192008,0.0235766992621033,0.0124529592884023,73,159,117,275,254,138,180,224,173,272,393,182
ENSA,-10.6,0.12164928057554,0.0120962176073163,5.20936830044344e-23,9.7194211179832,0.0454455249057353,0.0545529850304716,0.0399173027989822,0.071594708533217,0.0826921103929414,0.0532033426183844,0.0553111619449821,0.0502649191299498,0.0636616799430089,0.0875568926945923,0.0585518027476153,0.0518645227505987,687,922,502,985,806,764,943,721,983,1135,976,758
ENY2,-11.1,0.0973482905982904,0.00805490394269882,8.41596550921394e-13,6.21248959123951,0.0252034133756698,0.0274539968049228,0.0204357506361323,0.0334350923099288,0.0443213296398892,0.0244428969359331,0.030969558331867,0.0280953708867819,0.0370442328864711,0.0406541695595155,0.0266362709220709,0.033937735203558,381,464,257,460,432,351,528,403,572,527,444,496
EPRS,-8.7,0.247669472913616,0.0379064701860652,0.00261768787109816,2.49817099976976,0.0143547000066151,0.0137269984024614,0.013279262086514,0.0193342055531327,0.0214424951267057,0.0113509749303621,0.0148982345005572,0.0157557166759621,0.0174211514798264,0.0178970917225951,0.0152378666986622,0.0184741703729045,217,232,167,266,209,163,254,226,269,232,254,270
ERAL1,-10.25,0.142145361380798,0.0150546200171277,0.000650600080839283,2.77682122275296,0.0085995898657141,0.00999940831903438,0.00644083969465649,0.0127198720744294,0.0142607981943162,0.00912256267409471,0.007859698516042,0.0105967651979922,0.0117868013729681,0.0116485381470339,0.0127782110504529,0.0127950735545672,130,169,81,175,139,131,134,152,182,151,213,187
ERCC1,-13.5,0.0152457142857124,0.00310020140120152,4.92865583341266e-19,8.38505419788193,0.0730965138585698,0.0772735341104077,0.0728371501272265,0.118403837767117,0.140043090181594,0.0855153203342618,0.101413572643557,0.0994143892916899,0.115730846447769,0.115559669829515,0.103725478433019,0.0963393773520356,1105,1306,916,1629,1365,1228,1729,1426,1787,1498,1729,1408
ERGIC2,-8.95,0.229346855590062,0.0348293468148547,0.0019191759203814,2.56107708729477,0.00317523318118674,0.00130169812437134,0.00135178117048346,0.00312545428114552,0.00420642248897097,0.00215877437325905,0.00234617866150507,0.00230061349693252,0.00420957191891717,0.00462855820411942,0.00341952126702262,0.00266849127608621,48,22,17,43,41,31,40,33,65,60,57,39
ERGIC3,-11.05,0.0993942039106148,0.0095938377837045,2.37736046996599e-19,8.49328940422236,0.0610570880465701,0.0559138512514052,0.0494592875318066,0.0880215147550516,0.0946958038370781,0.0497214484679666,0.078127749428119,0.0721556051310653,0.075772294540509,0.0950397284579187,0.0736696862439258,0.0752651385562778,923,945,622,1211,923,714,1332,1035,1170,1232,1228,1100
ERH,-12.1,0.0559642082429503,0.00310020140120152,2.71574496966992e-08,4.55735881820907,0.037838195409142,0.0361517069995858,0.0315680661577608,0.0449193196685565,0.0568380014363394,0.0378133704735376,0.0414100533755645,0.0400864472950363,0.0494138980635969,0.0533827046208439,0.0485332053512508,0.0516592541908998,572,611,397,618,554,543,706,575,763,692,809,755
ERI3,-8.8,0.239074571215511,0.0370589782581418,0.0174189331296153,2.08421299717664,0.00522590461070318,0.00615348204248269,0.00532760814249364,0.00799534816106992,0.00779727095516569,0.00543175487465181,0.00645199131913895,0.00697155605131065,0.0105563111197461,0.0081771194939443,0.0067790509328694,0.00547382825863839,79,104,67,110,76,78,110,100,163,106,113,80
ERP29,-9.6,0.18370259799453,0.0239175122264556,3.65179753506658e-20,8.76915779040792,0.21088840378382,0.216910241997515,0.187102417302799,0.280636720453554,0.331589206935467,0.197353760445682,0.232799577687841,0.207891801450084,0.267081147594068,0.315127671063797,0.246865438838563,0.222032158741019,3188,3666,2353,3861,3232,2834,3969,2982,4124,4085,4115,3245
ERP44,-12.1,0.0559642082429503,0.00310020140120152,2.5384519324955e-06,3.79171875858651,0.0197129059998677,0.0192887994793207,0.0189249363867685,0.0225323448175607,0.0341643582640813,0.021866295264624,0.0234617866150507,0.0207752370329057,0.0273945987954148,0.028851346139011,0.0255564221009059,0.0214163530619227,298,326,238,310,333,314,400,298,423,374,426,313
ESD,-9.25,0.207961057892545,0.0291558568328675,7.70697956213354e-05,3.18169473764153,0.0206390156777138,0.0214780190521271,0.0181297709923664,0.0247128943160343,0.0249307479224377,0.0135097493036212,0.0217021526189219,0.0249581706636921,0.0255812447380351,0.029082774049217,0.0254364388985542,0.0227163872733493,312,363,228,340,243,194,370,358,395,377,424,332
ETFA,-10.05,0.154409462915601,0.0179575849784335,6.67211567862987e-11,5.5263152746464,0.0222266322683072,0.0193479675758831,0.0151081424936387,0.029146678296264,0.033548784241305,0.0243732590529248,0.0211742624200833,0.0159648633575014,0.0297260540120459,0.0256113553961274,0.0231567580538725,0.026958604173794,336,327,190,401,327,350,361,229,459,332,386,394
ETFB,-13.5,0.0152457142857124,0.00310020140120152,2.23715817725808e-12,6.05801680106935,0.019646755308593,0.0198804804449441,0.016777989821883,0.0303823230120657,0.0374474197188879,0.0293871866295265,0.0308522493987917,0.0294896820970441,0.0329641862573668,0.0360256113553961,0.0329953806467095,0.0318166267533356,297,336,211,418,365,422,526,423,509,467,550,465
ETHE1,-13.3,0.0249246987951796,0.00310020140120152,2.14133582360717e-09,4.97221700917056,0.0109148640603294,0.01065025738122,0.00874681933842239,0.0122110771914522,0.0215450907971684,0.0147632311977716,0.0180069212270514,0.0139431121026213,0.0183278285085163,0.0192085165470956,0.0151178834963105,0.0156688333903524,165,180,110,168,210,212,307,200,283,249,252,229
EXO5,-13.5,0.0152457142857124,0.00310020140120152,1.696635475405e-23,9.88187310208234,0.0181914401005491,0.0220697000177504,0.0195610687022901,0.0308911178950429,0.0428849902534113,0.047841225626741,0.0317907208633937,0.0300474065811489,0.0341299138656823,0.0362570392656021,0.0305357249985002,0.040506329113924,275,373,246,425,418,687,542,431,527,470,509,592
EXOC6,-12.35,0.0479209876543219,0.00310020140120152,0.0167843260732976,2.09227984564415,0.000330753456373619,0.000591680965623336,0.000159033078880407,0.00152638464893153,0.0016415307274033,0.00118384401114206,0.00129039826382779,0.0020914668153932,0.00110096496340911,0.000694283730617912,0.00137980682704421,0.000615805679096818,5,10,2,21,16,17,22,30,17,9,23,9
EXOSC2,-9.15,0.214933184402924,0.0301437587635845,0.00206634745744952,2.54640760293421,0.00687967189257128,0.00769185255310337,0.00811068702290076,0.0123564471580172,0.012927054478301,0.00940111420612813,0.00950202357909555,0.00655326268823201,0.0110744122789975,0.0105685412327393,0.00905873177755114,0.00766335956209374,104,130,102,170,126,135,162,94,171,137,151,112
EXOSC4,-13.45,0.0227000000000027,0.00310020140120152,1.04097931817926e-19,8.61496367673533,0.0288417013957796,0.0331341340749068,0.030454834605598,0.0510975432475651,0.0655586334256694,0.0421309192200557,0.0442254677693706,0.0467791411042945,0.0588044815750275,0.0514541387024608,0.0458935748995141,0.0516592541908998,436,560,383,703,639,605,754,671,908,667,765,755
EXOSC9,-13.5,0.0152457142857124,0.00310020140120152,8.9423443714793e-08,4.35938641942363,0.00317523318118674,0.00307674102124135,0.00254452926208651,0.00886756796045937,0.00738688827331487,0.00571030640668524,0.00621737345298845,0.00690184049079755,0.00705912829479956,0.00863997531435624,0.0067790509328694,0.00533698255217243,48,52,32,122,72,82,106,99,109,112,113,78
EZH2,-10.45,0.130392734553776,0.0133544326710566,3.6476649674008e-06,3.7284734854079,0.00628431567109876,0.00573930536654636,0.00866730279898219,0.0113388573920628,0.0116959064327485,0.00717270194986072,0.00844624318141826,0.0105967651979922,0.00854866912764717,0.0115713955102985,0.00911872337872698,0.0144372220321587,95,97,109,156,114,103,144,152,132,150,152,211
EZR,-11.35,0.0863918495297812,0.00597066475068534,5.02486059287354e-05,3.26021608030553,0.0189852483958457,0.0172179160996391,0.013676844783715,0.0194068905364152,0.0293423617523341,0.0184540389972145,0.019649246290105,0.0210540992749582,0.0233145521663105,0.023605646841009,0.020397144399784,0.0199110502907971,287,291,172,267,286,265,335,302,360,306,340,291
FABP5,-13.1,0.0291572398190062,0.00310020140120152,5.77773434398295e-30,11.9949651179889,0.101012105576503,0.0904088515472457,0.0816634860050891,0.147405146096816,0.167128347183749,0.102924791086351,0.122059944864801,0.110220301171221,0.15096172527686,0.173416647381007,0.1310816485692,0.145193294560383,1527,1528,1027,2028,1629,1478,2081,1581,2331,2248,2185,2122
FAM103A1,-12,0.0597847510373441,0.00310020140120152,0.0463987949762604,1.84769193613297,0.00370443871138453,0.00550263298029702,0.00397582697201018,0.00581479866259631,0.00841284497794193,0.00564066852367688,0.00697988151797759,0.00648354712771891,0.00725341622951881,0.00779140631026768,0.00641910132581439,0.00663701676359904,56,93,50,80,82,81,119,93,112,101,107,97
FAM105A,-13.3,0.0249246987951796,0.00310020140120152,2.97654815671818e-15,7.07897711481621,0.0128993847985711,0.0136678303058991,0.0135973282442748,0.0273295537142026,0.0287267877295578,0.0165041782729805,0.0184761569593525,0.0177077523703291,0.0204002331455217,0.0254570701226568,0.0225568420421141,0.0160109476565173,195,231,171,376,280,237,315,254,315,330,376,234
FAM118B,-10,0.157859706774519,0.018640913025259,0.00149338459955024,2.61247344747627,0.00211682212079116,0.00130169812437134,0.00111323155216285,0.00312545428114552,0.00461680517082179,0.00118384401114206,0.00281541439380609,0.00257947573898494,0.00304384431060165,0.00300856283267762,0.00221968924350591,0.00205268559698939,32,22,14,43,45,17,48,37,47,39,37,30
FAM120B,-8.85,0.235790627362056,0.0354544309179961,0.0459853263387707,1.84982149543844,0.0013891645167692,0.000769185255310337,0.00151081424936387,0.00290739933129815,0.00277008310249307,0.00139275766016713,0.00299137779341897,0.00118516452872281,0.00155430347775403,0.00208285119185374,0.00155978163057172,0.00239479986315429,21,13,19,40,27,20,51,17,24,27,26,35
FAM133B,-11,0.101270833333334,0.0095938377837045,1.6919848539841e-09,5.01037338723644,0.00568895944962625,0.00627181823560736,0.00318066157760814,0.0112661724087803,0.0100543757053452,0.0122562674094708,0.00592410112030031,0.00683212493028444,0.00712389093970598,0.0101056854123274,0.00701901733757274,0.00800547382825864,86,106,40,155,98,176,101,98,110,131,117,117
FAM136A,-11.2,0.0928440265486731,0.00805490394269882,1.17209720333092e-10,5.43653440370163,0.0195144539260435,0.0211230104727531,0.0150286259541985,0.0277656636138974,0.0346773366163948,0.0200557103064067,0.0224060062173735,0.0199386503067485,0.0282365131791982,0.0277713492247165,0.0248965144879717,0.0301744782757441,295,357,189,382,338,288,382,286,436,360,415,441
FAM177A1,-12.75,0.0365776143790855,0.00310020140120152,0.0100580786550847,2.20749669111529,0.00178606866441754,0.00236672386249334,0.0022264631043257,0.00363424916412269,0.00389863547758285,0.00250696378830084,0.00463370285647252,0.00404350250976018,0.00518101159251344,0.00447427293064877,0.00353950446937429,0.00485802257954157,27,40,28,50,38,36,79,58,80,58,59,71
FAM195A,-13.25,0.0260515320334286,0.00310020140120152,6.54582621358564e-05,3.21168090532865,0.0083349871006152,0.0079285249393527,0.00938295165394402,0.0138101468236662,0.0167230942854212,0.0131615598885794,0.0139011085694176,0.0108059118795315,0.0126934784016579,0.0155056699838,0.0117583538304637,0.0112897707834417,126,134,118,190,163,189,237,155,196,201,196,165
FAM200B,-13.45,0.0227000000000027,0.00310020140120152,3.16513485815263e-06,3.75305198335394,0.00760732949659324,0.0073960120702917,0.00779262086513995,0.0147550516063381,0.0144659895352416,0.0125348189415042,0.015250161299783,0.0109453430005577,0.0117220387280617,0.0140399598858289,0.0100785889975403,0.0130687649674991,115,125,98,203,141,180,260,157,181,182,168,191
FAM213A,-8.3,0.2786367278798,0.0475436480617828,8.56516338866634e-06,3.57837844395017,0.00621816497982404,0.00384592627655168,0.00278307888040712,0.00857682802732955,0.00923361034164358,0.00438718662952646,0.00686257258490234,0.00543781372002231,0.00563435010685836,0.00663426675923783,0.00443937848701182,0.00691070817653096,94,65,35,118,90,63,117,78,87,86,74,101
FAM228B,-11.95,0.062287179487179,0.00310020140120152,0.0135659756918988,2.14056194680772,0.00158761659059337,0.00183421099343234,0.000556615776081425,0.00334350923099288,0.0031804657843439,0.0020891364902507,0.00193559739574169,0.00237032905744562,0.00356194546985299,0.00316284810614827,0.00275961365408843,0.00342114266164899,24,31,7,46,31,30,33,34,55,41,46,50
FAM32A,-8.7,0.247669472913616,0.0379064701860652,5.5002327790187e-06,3.65593206349146,0.0462393332010319,0.0556180107685936,0.0487436386768448,0.0627998255560401,0.0739714784036114,0.05508356545961,0.0514399671534987,0.0544478527607362,0.0634026293633832,0.0672683792332022,0.0569920211170436,0.0465959630516593,699,940,613,864,721,791,877,781,979,872,950,681
FAM3A,-11.05,0.0993942039106148,0.0095938377837045,3.54130247919582e-07,4.12828995954469,0.00310908248991202,0.00331341340749068,0.00103371501272265,0.00428841401366478,0.00769467528470299,0.00410863509749304,0.0030500322599566,0.00550752928053542,0.0039505213392915,0.00609426830209057,0.0049193112964185,0.00383167978104687,47,56,13,59,75,59,52,79,61,79,82,56
FAM46A,-9.2,0.210985432909315,0.0298834528745194,8.69745396545398e-08,4.36420981032095,0.027783290335384,0.0328382935920951,0.0248091603053435,0.0411397005378689,0.0461680517082179,0.0273676880222841,0.0295618511349639,0.032069157836029,0.0379509099151609,0.0391884594615444,0.0331153638490611,0.0327061238453644,420,555,312,566,450,393,504,460,586,508,552,478
FAM49B,-12.8,0.035726415094339,0.00310020140120152,1.47631353849573e-05,3.48230657617523,0.00608586359727459,0.00526596059404769,0.00604325699745547,0.00821340311091728,0.0114907150918231,0.00612813370473538,0.00944336911255792,0.00794757389849414,0.0110096496340911,0.0112628249633572,0.0110384546163537,0.0084844338008895,92,89,76,113,112,88,161,114,170,146,184,124
FAM86C1,-10.65,0.118959829580036,0.0120962176073163,0.00428357621383025,2.3941469283218,0.00119071244294503,0.000769185255310337,0.0022264631043257,0.00239860444832098,0.00287267877295578,0.00229805013927577,0.00469235732301015,0.00271890686001115,0.00233145521663105,0.00308570546941294,0.00251964724938509,0.00239479986315429,18,13,28,33,28,33,80,39,36,40,42,35
FAM92A1,-13.25,0.0260515320334286,0.00310020140120152,1.55007811544196e-13,6.47574758701208,0.00945954885228551,0.00994024022247204,0.00930343511450382,0.0147550516063381,0.0245203652405868,0.0116295264623955,0.0154261246993959,0.0122002230897936,0.0177449647043585,0.0158142405307413,0.013858059871618,0.0138214163530619,143,168,117,203,239,167,263,175,274,205,231,202
FAM96B,-13.2,0.0273007812500007,0.00310020140120152,1.80634087925339e-13,6.45167791212439,0.0351921677581531,0.0430152062008165,0.0364980916030534,0.0531327227794738,0.0663793987893711,0.0450557103064067,0.0523784386181008,0.0445482431678751,0.055307298750081,0.0680398056005554,0.0538124662547243,0.0562435853575094,532,727,459,731,647,647,893,639,854,882,897,822
FANCC,-8.5,0.261815569487984,0.0426742892038798,2.18886269064346e-05,3.41112456743229,6.61506912747238e-05,0.000887521448435004,0.000397582697201018,0.000726849832824538,0.00246229609110496,0.000348189415041783,0.00164232506305355,0.000906302286670385,0.000712389093970598,0.00185142328164777,0.0010198572199892,0.000410537119397879,1,15,5,10,24,5,28,13,11,24,17,6
FARSA,-11.7,0.0718912442396317,0.00597066475068534,1.93028047614854e-10,5.35720729690289,0.0222266322683072,0.0249689367493048,0.017970737913486,0.0335804622764937,0.0367292500256489,0.0235376044568245,0.0288579975365124,0.024191299498048,0.0330289489022732,0.0321684795186299,0.0355150278960946,0.0357167293876155,336,422,226,462,358,338,492,347,510,417,592,522
FARSB,-9.35,0.201577944325482,0.0277239989577676,1.34027797187098e-05,3.49927667071449,0.00886419263081299,0.00917105496716171,0.00962150127226463,0.0123564471580172,0.016415307274033,0.0102367688022284,0.00973664144524606,0.00913273842721696,0.0112039375688103,0.0163542389878886,0.0125982362469254,0.00896339377352036,134,155,121,170,160,147,166,131,173,212,210,131
FAU,-12.5,0.0425967741935472,0.00310020140120152,7.61677007037043e-13,6.22811960458836,0.624264073559569,0.680373942370274,0.543813613231552,0.852667538886466,0.896173181491741,0.663231197771588,0.765910024048331,0.742261572783045,0.867689916456188,0.916145953868703,0.764412982182495,0.8321587410195,9437,11499,6839,11731,8735,9524,13058,10647,13398,11876,12742,12162
FBL,-11.45,0.0814280487804871,0.00597066475068534,1.61951122567236e-10,5.38563090679343,0.0247403585367467,0.0272764925152358,0.022662213740458,0.0326355574938218,0.0467836257309941,0.0241643454038997,0.0295031966684263,0.0310931399888455,0.033158474192086,0.03695132299622,0.0325754394384786,0.0284639069449196,374,461,285,449,456,347,503,446,512,479,543,416
FBP1,-10.6,0.12164928057554,0.0120962176073163,3.32490075473364e-07,4.13888087003868,0.00906264470463716,0.01065025738122,0.00771310432569975,0.0112661724087803,0.0198009643993023,0.0100974930362117,0.0106164584433105,0.0128973786949247,0.0138592060099734,0.013114248245005,0.0117583538304637,0.0107423879575778,137,180,97,155,193,145,181,185,214,170,196,157
FBXL15,-13.1,0.0291572398190062,0.00310020140120152,0.00209839397723545,2.54324842885798,0.000595356221472514,0.00100585764155967,0.000636132315521629,0.00123564471580172,0.00307787011388119,0.00167130919220056,0.00193559739574169,0.00250976017847184,0.00304384431060165,0.0016199953714418,0.00227968084468174,0.00218953130345535,9,17,8,17,30,24,33,36,47,21,38,32
FBXL5,-13.25,0.0260515320334286,0.00310020140120152,0.00125373588766309,2.64849583983718,0.0030429317986373,0.00260339624874268,0.00286259541984733,0.00552405872946649,0.00554016620498615,0.00389972144846797,0.0048096662560854,0.00474065811489124,0.0057638753966712,0.00732855048985574,0.00605915171875937,0.00424221690044475,46,44,36,76,54,56,82,68,89,95,101,62
FBXO36,-10.7,0.116542777433354,0.0114628465821496,0.00262031202124101,2.49792853226904,0.000330753456373619,0,0,0.0009449047826719,0.000410382681850826,0.000626740947075209,0.000410581265763388,0.000348577802565533,0.000777151738877016,0.000231427910205971,0.000239966404703342,0.00150530277112556,5,0,0,13,4,9,7,5,12,3,4,22
FBXO7,-9.7,0.176000697026023,0.0221963489155564,0.0183182313770975,2.07263602011953,0.00641661705364821,0.00715933968404236,0.00620229007633588,0.00959441779328391,0.0110803324099723,0.00710306406685237,0.0054548653879993,0.00920245398773006,0.00803056796839583,0.0101828280490627,0.00815885775991361,0.00910023947998631,97,121,78,132,108,102,93,132,124,132,136,133
FBXO9,-11.35,0.0863918495297812,0.00597066475068534,8.40750329751996e-13,6.21278275786899,0.0228219884897797,0.0201171528311934,0.0208333333333333,0.030745747928478,0.0419616292192469,0.0223537604456825,0.0272156724734589,0.024191299498048,0.0304384431060165,0.0334027617063951,0.0241166236726858,0.0230585015395142,345,340,262,423,409,321,464,347,470,433,402,337
FBXW11,-9.3,0.204086526315789,0.0277239989577676,0.000926843930837162,2.70789693977442,0.00330753456373619,0.00295840482811668,0.00190839694656489,0.00436109899694723,0.00718169693238945,0.00362116991643454,0.00422312159070913,0.00250976017847184,0.00375623340457224,0.00408855974697215,0.00359949607055012,0.00396852548751283,50,50,24,60,70,52,72,36,58,53,60,58
FBXW5,-9.95,0.16142082917083,0.0192801781355714,3.48984835981927e-06,3.73626244435259,0.00754117880531851,0.0100585764155967,0.0105756997455471,0.0152638464893153,0.0137478198420027,0.0116991643454039,0.00956067804563318,0.0108756274400446,0.0120458519525937,0.0116485381470339,0.0188973543703881,0.0121108450222374,114,170,133,210,134,168,163,156,186,151,315,177
FCER1G,-13,0.0309663951120159,0.00310020140120152,9.3435109033139e-27,10.9495657982051,0.219223390884435,0.20081651973256,0.162293256997455,0.311382468382032,0.337437160151842,0.222771587743733,0.260895067159364,0.254949804796431,0.305485396023574,0.335184756614981,0.265222868798368,0.230653438248375,3314,3394,2041,4284,3289,3199,4448,3657,4717,4345,4421,3371
FCF1,-8.65,0.251745741210584,0.0398312562779182,0.00932077025190661,2.2248594300449,0.00410134285903288,0.0066859949115437,0.00405534351145038,0.00770460822794011,0.0080024622960911,0.00410863509749304,0.00850489764795589,0.00690184049079755,0.00667055242536105,0.00740569312659107,0.00647909292699022,0.00567909681833732,62,113,51,106,78,59,145,99,103,96,108,83
FCGR1B,-13.1,0.0291572398190062,0.00310020140120152,1.62014334062929e-10,5.38545843407472,0.00449824700668122,0.00408259866280102,0.00341921119592875,0.00596016862916122,0.0116959064327485,0.00654596100278552,0.00586544665376268,0.00655326268823201,0.00919629557671135,0.0101828280490627,0.00629911812346272,0.0057475196715703,68,69,43,82,114,94,100,94,142,132,105,84
FCGR2A,-11.65,0.0738548241659158,0.00597066475068534,1.40446208768856e-05,3.49102154741614,0.00628431567109876,0.0065084906218567,0.0066793893129771,0.0104666375926734,0.0113881194213604,0.00724233983286908,0.0093847146460203,0.00892359174567764,0.011462988148436,0.0128056776980637,0.0124182614433979,0.00732124529592884,95,110,84,144,111,104,160,128,177,166,207,107
FCGRT,-13.5,0.0152457142857124,0.00310020140120152,3.53138489289644e-26,10.7604929495387,0.0482238539392737,0.0444352405183125,0.0403148854961832,0.0769007123128362,0.093669847132451,0.0520891364902507,0.0611179541322072,0.0586307863915226,0.0739589404831293,0.0807683406618838,0.0671905933169356,0.0628806021211085,729,751,507,1058,913,748,1042,841,1142,1047,1120,919
FDPS,-9.45,0.193919072615923,0.0260557835946437,7.22145111116179e-06,3.60886873520766,0.0803069392075147,0.0847287142772617,0.0686227735368957,0.0981974124145951,0.106186518928901,0.0817548746518106,0.0892134436037304,0.0801728945900725,0.0964963409105628,0.111162539535601,0.0967064610954466,0.0823811152925077,1214,1432,863,1351,1035,1174,1521,1150,1490,1441,1612,1204
FEN1,-9.95,0.16142082917083,0.0192801781355714,7.00265409312776e-07,4.0121680756392,0.00767348018786796,0.00733684397372937,0.00938295165394402,0.0138828318069487,0.0154919462398687,0.00786908077994429,0.00967798697870843,0.0103179029559398,0.0132763422058157,0.0150428141633881,0.00995860579518867,0.0108108108108108,116,124,118,191,151,113,165,148,205,195,166,158
FGR,-13.5,0.0152457142857124,0.00310020140120152,2.37234461888308e-19,8.49386540804243,0.000926109677846133,0.00118336193124667,0.000318066157760814,0.00690507341183311,0.00666871858007592,0.00376044568245125,0.0056894832541498,0.0042526491912995,0.00731817887442523,0.00447427293064877,0.00701901733757274,0.0057475196715703,14,20,4,95,65,54,97,61,113,58,117,84
FHL3,-9.8,0.17010826959847,0.0204582597415922,0.0450796800337045,1.85510128058978,0.000661506912747238,0.000887521448435004,0.000238549618320611,0.00109027474923681,0.00112855237508977,0.00104456824512535,0.000293272332688134,0.00167317345231456,0.00155430347775403,0.00200570855511841,0.00125982362469254,0.00184741703729045,10,15,3,15,11,15,5,24,24,26,21,27
FHOD1,-8.5,0.261815569487984,0.0426742892038798,8.91205961435113e-18,7.9568544609532,0.000330753456373619,0.000591680965623336,0.00166984732824427,0.00341619421427533,0.00194931773879142,0.000905292479108635,0.000997125931139656,0.00543781372002231,0.00110096496340911,0.00339427601635424,0.00197972283880257,0.000615805679096818,5,10,21,47,19,13,17,78,17,44,33,9
FILIP1L,-12.75,0.0365776143790855,0.00310020140120152,3.67951400215744e-06,3.72682427777251,0.00324138387246147,0.00390509437311402,0.00206743002544529,0.00617822357900858,0.00831024930747922,0.00598885793871866,0.00398850372455862,0.00627440044617959,0.00608768862120329,0.00709712257964977,0.00533925250464935,0.00752651385562778,49,66,26,85,81,86,68,90,94,92,89,110
FIP1L1,-10.7,0.116542777433354,0.0114628465821496,5.21323815190662e-06,3.66544002368725,0.00707812396639545,0.00662682681498136,0.00596374045801527,0.011048117458933,0.0106699497281215,0.00626740947075209,0.00709719045105285,0.00773842721695482,0.00861343177255359,0.0105685412327393,0.0102585638010679,0.013684570646596,107,112,75,152,104,90,121,111,133,137,171,200
FIS1,-12.35,0.0479209876543219,0.00310020140120152,0.00120369400480992,2.65640571713347,0.0341337566977575,0.0323649488195965,0.0341125954198473,0.0407762756214566,0.0467836257309941,0.0357938718662953,0.0366590415860168,0.0364612381483547,0.0431966841525808,0.0492170022371365,0.0440338352630632,0.0366746493328772,516,547,429,561,456,514,625,523,667,638,734,536
FKBP15,-8.2,0.286310238017607,0.0492048370033488,3.4382139194715e-09,4.89492394581841,0.000661506912747238,0.00248506005561801,0.000477099236641221,0.00130832969908417,0.0016415307274033,0.00104456824512535,0.00211156079535457,0.00299776910206358,0.00375623340457224,0.00485998611432539,0.00197972283880257,0.00246322271638727,10,42,6,18,16,15,36,43,58,63,33,36
FKBP1A,-11,0.101270833333334,0.0095938377837045,1.90402758226685e-12,6.08346378440436,0.0680690613216908,0.0662091000532513,0.0551049618320611,0.080244221543829,0.103929414178722,0.0639972144846797,0.0683911079828729,0.0755019520356944,0.0935172592448676,0.0889454601558281,0.0848881156638071,0.0715018816284639,1029,1119,693,1104,1013,919,1166,1083,1444,1153,1415,1045
FKBP2,-9.95,0.16142082917083,0.0192801781355714,0.000256857532184257,2.95505348524635,0.0324138387246147,0.0390509437311402,0.0332379134860051,0.0439744148858846,0.048219965117472,0.0353760445682451,0.0385359845152208,0.0428750697155605,0.0491548474839712,0.0475970068656947,0.0355150278960946,0.0381115292507698,490,660,418,605,470,508,657,615,759,617,592,557
FKBP3,-10.5,0.127490972626674,0.0127874014629895,1.63745715164076e-11,5.74832799433352,0.00469669908050539,0.00692266729779303,0.00493002544529262,0.00596016862916122,0.0113881194213604,0.00564066852367688,0.00862220658103115,0.010457334076966,0.00725341622951881,0.0142713877960349,0.00785889975403444,0.00957919945261717,71,117,62,82,111,81,147,150,112,185,131,140
FKBP8,-8.65,0.251745741210584,0.0398312562779182,0.00169333660045968,2.58674581769215,0.00357213732883509,0.00443760724217502,0.00397582697201018,0.00603285361244367,0.0080024622960911,0.0036908077994429,0.00428177605724676,0.00759899609592861,0.00531053688232627,0.00570855511841395,0.00695902573639691,0.00465275401984263,54,75,50,83,78,53,73,109,82,74,116,68
FKBP9,-10.45,0.130392734553776,0.0133544326710566,0.000305602780432703,2.92192150274841,0.000727657604021962,0.000355008579374002,0.000238549618320611,0.000872219799389446,0.00194931773879142,0.00104456824512535,0.000586544665376268,0.00250976017847184,0.00110096496340911,0.000694283730617912,0.00155978163057172,0.000615805679096818,11,6,3,12,19,15,10,36,17,9,26,9
FLAD1,-10.6,0.12164928057554,0.0120962176073163,0.0407718093629379,1.88024790126104,0.00502745253687901,0.00875687829122537,0.00620229007633588,0.00821340311091728,0.0115933107622858,0.00870473537604457,0.00915009677986979,0.0085750139431121,0.00952010880124344,0.00971997222865077,0.00803887455756194,0.00985289086554909,76,148,78,113,113,125,156,123,147,126,134,144
FLYWCH2,-13.5,0.0152457142857124,0.00310020140120152,8.66729514960273e-08,4.3648453749636,0.00714427465767017,0.0065084906218567,0.00683842239185751,0.0133740369239715,0.0139530111829281,0.00884401114206128,0.00897413338025691,0.0115030674846626,0.0128877663363772,0.0149656715266528,0.0109784630151779,0.00964762230585015,108,110,86,184,136,127,153,165,199,194,183,141
FPGS,-9.05,0.222228157267673,0.0330790720227458,1.07322263457164e-09,5.08353827181593,0.00707812396639545,0.00852020590497604,0.00723600508905852,0.0127925570577119,0.00882322765979276,0.0064066852367688,0.0080943163821925,0.0145008365867262,0.0110744122789975,0.0145028157062408,0.0147579338892555,0.010195005131714,107,144,91,176,86,92,138,208,171,188,246,149
FPR1,-13.4,0.0233598484848464,0.00310020140120152,0.0234487663779897,2.01319586847844,0,0.000118336193124667,0.000238549618320611,0.0009449047826719,0.00133374371601518,0.000626740947075209,0.00111443486421491,0.0011154489682097,0.00097143967359627,0.00169713800817712,0.000959865618813366,0.0010263427984947,0,2,3,13,13,9,19,16,15,22,16,15
FRG1,-11.65,0.0738548241659158,0.00597066475068534,0.000295016755633472,2.9287154361709,0.0123701792683734,0.0140228388852731,0.0104961832061069,0.0181712458206135,0.018159433671899,0.0123955431754875,0.0183001935597396,0.0154768544339096,0.018586879088142,0.0205970840083314,0.0177575139480473,0.016832021895313,187,237,132,250,177,178,312,222,287,267,296,246
FTH1,-13.3,0.0249246987951796,0.00310020140120152,1.80790440450391e-12,6.09156583218586,0.199113580736919,0.182415241701674,0.149013994910941,0.25977613025149,0.263978660100544,0.203760445682451,0.260073904627837,0.221416620189626,0.252509552490124,0.238833603332562,0.228568000479933,0.25350667122819,3010,3083,1874,3574,2573,2926,4434,3176,3899,3096,3810,3705
FTL,-11.85,0.0663100393700779,0.00310020140120152,1.54719174448329e-12,6.11619306582461,1.26890256003175,1.21211762617597,1.27679707379135,1.79800843145806,1.25874628090695,1.31727019498607,1.41861692767904,1.82849972113776,1.59251343824882,1.67661806680552,1.40530325754394,1.36873075607253,19182,20486,16057,24737,12269,18916,24186,26228,24590,21734,23425,20004
FTSJ2,-13.1,0.0291572398190062,0.00310020140120152,2.54165245845219e-05,3.38385690157659,0.00449824700668122,0.00514762440092302,0.00485050890585242,0.00843145806076465,0.00892582333025546,0.0064066852367688,0.00821162531526776,0.00634411600669269,0.00848390648274076,0.0116485381470339,0.00623912652228688,0.006773862470065,68,87,61,116,87,92,140,91,131,151,104,99
FUOM,-13.3,0.0249246987951796,0.00310020140120152,1.58490339535942e-12,6.11220479130198,0.0146854534629887,0.0170995799065144,0.0128021628498728,0.0246402093327519,0.0304709141274238,0.0183844011142061,0.020587717754707,0.0190323480200781,0.0232497895214041,0.0296999151430996,0.0215969764233007,0.0208005473828259,222,289,161,339,297,264,351,273,359,385,360,304
FUS,-13.5,0.0152457142857124,0.00310020140120152,2.87943555077891e-28,11.4407346972413,0.109942448898591,0.148275249985208,0.122614503816794,0.198066579444687,0.208987380732533,0.157869080779944,0.159012258783506,0.174707194645845,0.189365973706366,0.254879271773509,0.167616533685284,0.172630858706808,1662,2506,1542,2725,2037,2267,2711,2506,2924,3304,2794,2523
FXN,-12.65,0.0382956909361058,0.00310020140120152,0.000414177229835162,2.86370269940591,0.0101872064563075,0.0103544168984084,0.0104961832061069,0.0144643116732083,0.0200061557402278,0.0120473537604457,0.0135491817701918,0.0119213608477412,0.0147011203937569,0.0142713877960349,0.0122382866398704,0.0123845364351693,154,175,132,199,195,173,231,171,227,185,204,181
GABARAP,-12.85,0.0348144144144146,0.00310020140120152,2.81260442403566e-12,6.02210309262237,0.0451147714493616,0.0402934737589492,0.0360209923664122,0.0609100159906963,0.0701754385964912,0.0493036211699164,0.0478033902281659,0.0483128834355828,0.0559549251991451,0.0653398133148191,0.0571120043193953,0.0459117345193295,682,681,453,838,684,708,815,693,864,847,952,671
GABARAPL2,-9.7,0.176000697026023,0.0221963489155564,1.97260096575827e-05,3.4299554422591,0.0207713170602633,0.0240814153008698,0.018765903307888,0.0260939089984009,0.0314968708320509,0.0204038997214485,0.0206463722212446,0.0234244283324038,0.0281069878893854,0.0327084779757772,0.0269962205291259,0.0280533698255217,314,407,236,359,307,293,352,336,434,424,450,410
GADD45GIP1,-11.65,0.0738548241659158,0.00597066475068534,4.53422745256984e-05,3.27915257276037,0.022755837798505,0.0239630791077451,0.0197201017811705,0.032344817560692,0.0343695496050067,0.0228412256267409,0.0290926154026629,0.0244004461795873,0.03037368046111,0.0329399058859832,0.0255564221009059,0.0279165241190558,344,405,248,445,335,328,496,350,469,427,426,408
GALE,-12.45,0.0445241830065355,0.00310020140120152,8.54811071139001e-12,5.84944676890009,0.00363828802010981,0.00165670670374534,0.00166984732824427,0.00414304404709987,0.0095413973530317,0.00348189415041783,0.00610006451991319,0.0043223647518126,0.00401528398419791,0.00439713029391345,0.00485931969524267,0.00465275401984263,55,28,21,57,93,50,104,62,62,57,81,68
GALT,-9.2,0.210985432909315,0.0298834528745194,2.39728472642821e-05,3.39441752974694,0.00840113779188992,0.011360274539968,0.00636132315521629,0.0151911615060329,0.0161075202626449,0.00981894150417827,0.0114376209748372,0.0130368098159509,0.0105563111197461,0.0118799660572398,0.0100185973963645,0.0106739651043449,127,192,80,209,157,141,195,187,163,154,167,156
GAMT,-11.2,0.0928440265486731,0.00805490394269882,3.21454246825808e-08,4.52947708369588,0.0263941258186148,0.0247914324596178,0.0229007633587786,0.0358336967582497,0.0393967374576793,0.0270891364902507,0.0303243591999531,0.02356385945343,0.0308917816203614,0.0410398827431922,0.0296958425820385,0.030448169688676,399,419,288,493,384,389,517,338,477,532,495,445
GAPDH,-10.45,0.130392734553776,0.0133544326710566,1.09027656519823e-05,3.53568900684867,0.718793411391149,0.737411987456363,0.607426844783715,0.920846053205408,0.776136247050374,0.68983286908078,0.761510939058009,0.886572783045176,0.876303348228742,0.800740569312659,0.796628472013918,0.726240164214848,10866,12463,7639,12669,7565,9906,12983,12717,13531,10380,13279,10614
GAPVD1,-10.05,0.154409462915601,0.0179575849784335,1.88015799550082e-06,3.84332611095914,0.00171991797314282,0.00201171528311934,0.00119274809160305,0.0028347143480157,0.00512978352313532,0.00167130919220056,0.00158367059651592,0.00250976017847184,0.00408004662910433,0.00470570084085474,0.00335952966584678,0.00396852548751283,26,34,15,39,50,24,27,36,63,61,56,58
GAR1,-9.75,0.17358463356974,0.0221963489155564,0.0104152331079507,2.20003795674192,0.00760732949659324,0.00562096917342169,0.00564567430025445,0.00763192324465765,0.0103621627167334,0.0068941504178273,0.00797700744911725,0.00759899609592861,0.00945534615633702,0.010954254416416,0.00629911812346272,0.00937393089291823,115,95,71,105,101,99,136,109,146,142,105,137
GARS,-9.3,0.204086526315789,0.0277239989577676,2.85922747563593e-22,9.47265979441708,0.0737580207713171,0.0731317673510443,0.0613867684478372,0.093690943451083,0.131425053862727,0.085933147632312,0.0718517215085929,0.074595649749024,0.088012434427822,0.0645683869474659,0.0929869818225448,0.07807047553883,1115,1236,772,1289,1281,1234,1225,1070,1359,837,1550,1141
GATAD2A,-9.75,0.17358463356974,0.0221963489155564,8.81213400178735e-08,4.36196516863495,0.00125686313421975,0.00313590911780368,0.00198791348600509,0.00501526384648932,0.00359084846619473,0.00271587743732591,0.00228752419496745,0.00655326268823201,0.00304384431060165,0.00547712720820798,0.00485931969524267,0.00280533698255217,19,53,25,69,35,39,39,94,47,71,81,41
GBAS,-13.2,0.0273007812500007,0.00310020140120152,0.000137587594277899,3.07288238724214,0.0183237414830985,0.0187562866102597,0.0182888040712468,0.0242040994330571,0.0301631271160357,0.0224233983286908,0.0219367704850724,0.0273284997211378,0.0246098050644388,0.0253799274859215,0.0289759433679285,0.020458433116661,277,317,230,333,294,322,374,392,380,329,483,299
GBE1,-11.45,0.0814280487804871,0.00597066475068534,0.000116991449352274,3.10373001110934,0.00324138387246147,0.00307674102124135,0.00190839694656489,0.00574211367931385,0.00738688827331487,0.00376044568245125,0.00293272332688134,0.00467094255437814,0.00420957191891717,0.00547712720820798,0.00419941208230848,0.00410537119397879,49,52,24,79,72,54,50,67,65,71,70,60
GCAT,-9.55,0.186837376460018,0.0248362664651449,0.00406050860729148,2.40569563008822,0.00330753456373619,0.00443760724217502,0.00198791348600509,0.00596016862916122,0.00584795321637427,0.00334261838440111,0.00404715819109625,0.00550752928053542,0.00550482481704553,0.00501427138779603,0.00407942887995681,0.00670543961683202,50,75,25,82,57,48,69,79,85,65,68,98
GCHFR,-10.25,0.142145361380798,0.0150546200171277,0.00178245333179219,2.57598393417045,0.0025137262684395,0.00319507721436601,0.00262404580152672,0.00428841401366478,0.00595054888683698,0.00278551532033426,0.00258079652765558,0.0042526491912995,0.00608768862120329,0.00455141556738409,0.00317955486231928,0.00335271980841601,38,54,33,59,58,40,44,61,94,59,53,49
GCNT1,-11.6,0.0753562664329534,0.00597066475068534,0.0483468206979615,1.83698330762406,0.00085995898657141,0.00195254718655701,0.00111323155216285,0.00247128943160343,0.00359084846619473,0.00229805013927577,0.0030500322599566,0.00271890686001115,0.00161906612266045,0.00231427910205971,0.00311956326114344,0.00273691412931919,13,33,14,34,35,33,52,39,25,30,52,40
GCSH,-10.3,0.139335796387521,0.0150546200171277,1.81430610299535e-05,3.44526509446333,0.0171330290401535,0.0163303946512041,0.0174141221374046,0.0227503997674081,0.0294449574227968,0.0144150417827298,0.0199425186227931,0.0199386503067485,0.0211126222394923,0.0234513615675384,0.0206371108044874,0.0211426616489908,259,276,219,313,287,207,340,286,326,304,344,309
GDI2,-8.95,0.229346855590062,0.0348293468148547,5.7313860693131e-08,4.43337988150832,0.0195806046173183,0.0156795455890184,0.0162213740458015,0.0250036342491641,0.0290345747409459,0.0160863509749304,0.0192973194908792,0.0177077523703291,0.0235088401010297,0.0265370670369513,0.0259163717079609,0.020390010263428,296,265,204,344,283,231,329,254,363,344,432,298
GEMIN6,-11.1,0.0973482905982904,0.00805490394269882,0.00682390870214568,2.29405045122586,0.00191837004696699,0.00266256434530501,0.0023059796437659,0.00465183893007705,0.00523237919359803,0.00271587743732591,0.00287406886034372,0.00306748466257669,0.00459814778835568,0.00493712875106071,0.00413942048113264,0.00287375983578515,29,45,29,64,51,39,49,44,71,64,69,42
GEMIN7,-10.25,0.142145361380798,0.0150546200171277,9.31960001393373e-08,4.35208403431017,0.00535820599325263,0.00786935684279037,0.00604325699745547,0.00828608809419974,0.009438801682569,0.0064066852367688,0.0153674702328582,0.00969046291132181,0.00952010880124344,0.00995140013885674,0.00743895854580359,0.00834758809442354,81,133,76,114,92,92,262,139,147,129,124,122
GET4,-12.05,0.0579845744680844,0.00310020140120152,0.0260930836899472,1.98811733332444,0.00370443871138453,0.00325424531092835,0.00429389312977099,0.00479720889664195,0.0062583358982251,0.00473537604456825,0.00598275558683794,0.00474065811489124,0.0071886535846124,0.00586284039188459,0.00659907612934189,0.00738966814916182,56,55,54,66,61,68,102,68,111,76,110,108
GGH,-12.7,0.0374656249999987,0.00310020140120152,0.0211221783553804,2.0389252092169,0.00291063041608785,0.00272173244186734,0.0023059796437659,0.00392498909725251,0.00533497486406074,0.00508356545961003,0.00475101178954777,0.0032069157836029,0.00401528398419791,0.00532284193473733,0.00425940368348431,0.00595278823126924,44,46,29,54,52,73,81,46,62,69,71,87
GGT1,-10.45,0.130392734553776,0.0133544326710566,6.01482193984774e-08,4.42472196449015,0.00363828802010981,0.00431927104905035,0.00310114503816794,0.00530600377961913,0.00523237919359803,0.0036908077994429,0.00469235732301015,0.00474065811489124,0.00459814778835568,0.00763712103679704,0.00653908452816606,0.010195005131714,55,73,39,73,51,53,80,68,71,99,109,149
GHITM,-9.8,0.17010826959847,0.0204582597415922,1.11619172957219e-08,4.70380193596253,0.00820268571806575,0.0118336193124667,0.00811068702290076,0.0123564471580172,0.0208269211039294,0.0110027855153203,0.0124347469059769,0.0109453430005577,0.0151544589081018,0.0145028157062408,0.0132581438598596,0.0114266164899076,124,200,102,170,203,158,212,157,234,188,221,167
GID8,-11.5,0.0791260399334447,0.00597066475068534,0.000809019674020361,2.73476093815082,0.0030429317986373,0.00431927104905035,0.00302162849872774,0.00574211367931385,0.00779727095516569,0.0036908077994429,0.00492697518916065,0.00732013385387619,0.00621721391101613,0.00632569621229654,0.00521926930229768,0.00520013684570647,46,73,38,79,76,53,84,105,96,82,87,76
GINM1,-10.3,0.139335796387521,0.0150546200171277,2.0210620881867e-07,4.22327967590581,0.00813653502679103,0.00698183539435536,0.00644083969465649,0.010248582642826,0.0156971375807941,0.0100278551532033,0.00815297084873013,0.00836586726157278,0.00790104267858299,0.0132685335184757,0.00791889135521027,0.00910023947998631,123,118,81,141,153,144,139,120,122,172,132,133
GINS2,-12.65,0.0382956909361058,0.00310020140120152,2.32835521570072e-05,3.39961783092389,0.0117086723556261,0.0123661321815277,0.0115298982188295,0.0183893007704608,0.0207243254334667,0.0136490250696379,0.0172444131620623,0.0132459564974902,0.0176802020594521,0.0169713800817712,0.020757094006839,0.0151214505644885,177,209,145,253,202,196,294,190,273,220,346,221
GINS3,-12.65,0.0382956909361058,0.00310020140120152,6.38835954868221e-05,3.21625190046893,0.00145531520804392,0.00266256434530501,0.0021469465648855,0.00407035906381741,0.00543757053452344,0.00306406685236769,0.00439908499032201,0.00460122699386503,0.00550482481704553,0.00609426830209057,0.00383946247525346,0.00321587410195005,22,45,27,56,53,44,75,66,85,79,64,47
GINS4,-12.75,0.0365776143790855,0.00310020140120152,0.021513110064374,2.03409543522635,0.00198452073824171,0.00165670670374534,0.00198791348600509,0.00312545428114552,0.00451420950035908,0.00229805013927577,0.0024048331280427,0.00390407138873397,0.00362670811475941,0.00447427293064877,0.0028795968564401,0.00369483407458091,30,28,25,43,44,33,41,56,56,58,48,54
GLE1,-11.35,0.0863918495297812,0.00597066475068534,0.0223312273466569,2.02526336852048,0.00185221935569227,0.00224838766936868,0.00135178117048346,0.00486989387992441,0.00338565712526931,0.00285515320334262,0.00228752419496745,0.00230061349693252,0.00336765753513374,0.0029314201959423,0.00317955486231928,0.00396852548751283,28,38,17,67,33,41,39,33,52,38,53,58
GLIPR2,-10.6,0.12164928057554,0.0120962176073163,7.52540839596178e-10,5.14050200911725,0.00674737051002183,0.0073960120702917,0.00715648854961832,0.00901293792702428,0.0144659895352416,0.00633704735376045,0.0135491817701918,0.0114333519241495,0.01301729162619,0.0140399598858289,0.00767892495050693,0.010126582278481,102,125,90,124,141,91,231,164,201,182,128,148
GLO1,-13.5,0.0152457142857124,0.00310020140120152,4.10275171296028e-65,23.0531833512707,0.0357875239796256,0.0420093485592569,0.0332379134860051,0.0909289140863498,0.122499230532472,0.0615598885793872,0.080943163821925,0.0746653653095371,0.0876238585583835,0.0944225873640361,0.0803287539744436,0.0842285323297981,541,710,418,1251,1194,884,1380,1071,1353,1224,1339,1231
GLOD4,-8.4,0.269710589036432,0.044831560120222,0.000678501128634609,2.76886234766111,0.00370443871138453,0.00343174960061535,0.00302162849872774,0.00399767408053496,0.00779727095516569,0.00327298050139276,0.00428177605724676,0.00257947573898494,0.00492196101288777,0.00563141248167862,0.0049193112964185,0.00478959972630859,56,58,38,55,76,47,73,37,76,73,82,70
GLRX,-11.55,0.0770892399658418,0.00597066475068534,0.00402094350602762,2.40768573756963,0.00191837004696699,0.00147920241405834,0.00190839694656489,0.00530600377961913,0.00338565712526931,0.00285515320334262,0.00363657692533286,0.00174288901282766,0.00330289489022732,0.00323999074288359,0.0030595716599676,0.00287375983578515,29,25,24,73,33,41,62,25,51,42,51,42
GLRX2,-11.15,0.09520340826686,0.00805490394269882,1.60060668027888e-10,5.38786465860741,0.0163392207448568,0.0159162179752677,0.0159033078880407,0.0229684547172554,0.0293423617523341,0.0148328690807799,0.0181242301601267,0.0205660903513664,0.022472637782527,0.0297770577798349,0.0226168336432899,0.0221690044474855,247,269,200,316,286,213,309,295,347,386,377,324
GLRX3,-12.95,0.0319515503875953,0.00310020140120152,1.8073257092055e-12,6.09175085707078,0.00549050737580208,0.00550263298029702,0.00580470737913486,0.0101032126762611,0.0138504155124654,0.00772980501392758,0.00827027978180538,0.00738984941438929,0.00867819441746001,0.00917997377150351,0.00743895854580359,0.0152582962709545,83,93,73,139,135,111,141,106,134,119,124,223
GLT8D1,-11.55,0.0770892399658418,0.00597066475068534,1.23089256058107e-05,3.51456944726153,0.00178606866441754,0.00224838766936868,0.00111323155216285,0.00319813926442797,0.00574535754591156,0.00236768802228412,0.00275675992726846,0.00264919129949805,0.00433909720873,0.00362570392656021,0.004739336492891,0.00253164556962025,27,38,14,44,56,34,47,38,67,47,79,37
GM2A,-10.9,0.105983201581027,0.00989470487697922,1.13623347808939e-41,15.7366802272001,0.00291063041608785,0.00307674102124135,0.00341921119592875,0.00784997819450502,0.00543757053452344,0.00424791086350975,0.00340195905918236,0.0161740100390407,0.00906677028689852,0.00370284656329553,0.00431939528466015,0.00355798836811495,44,52,43,108,53,61,58,232,140,48,72,52
GMIP,-12.6,0.039806195965418,0.00310020140120152,7.17771966647471e-26,10.6582911055427,0.00171991797314282,0.00278090053842968,0.00135178117048346,0.00530600377961913,0.00348825279573202,0.00299442896935933,0.00838758871488064,0.00411321807027329,0.00343242018004015,0.0110313970531513,0.00425940368348431,0.00362641122134793,26,47,17,73,34,43,143,59,53,143,71,53
GMNN,-10.75,0.113411543287328,0.0109054859499072,0.000194341306921372,3.00798060791002,0.0146854534629887,0.0155612093958937,0.0120069974554707,0.0215147550516063,0.0180568380014363,0.0143454038997214,0.016188632764385,0.0170803123257111,0.0198821319862703,0.0241456452981563,0.0179974803527506,0.0190215531987684,222,263,151,296,176,206,276,245,307,313,300,278
GMPPA,-13.15,0.0287407407407393,0.00310020140120152,0.00168712659264987,2.58764628276456,0.00291063041608785,0.00278090053842968,0.0022264631043257,0.00501526384648932,0.00677131425053863,0.00410863509749304,0.00363657692533286,0.00501952035694367,0.00563435010685836,0.00509141402453136,0.00467934489171516,0.00595278823126924,44,47,28,69,66,59,62,72,87,66,78,87
GMPPB,-8.65,0.251745741210584,0.0398312562779182,0.000142565767362955,3.06630535901479,0.00410134285903288,0.00497012011123602,0.00326017811704835,0.00712312836168048,0.0078998666256284,0.00250696378830084,0.00527890198838642,0.00711098717233687,0.00420957191891717,0.00663426675923783,0.0057591937128802,0.00622647964420116,62,84,41,98,77,36,90,102,65,86,96,91
GMPS,-12.9,0.0333026070763499,0.00310020140120152,1.70309610969458e-17,7.86006571062587,0.0139577958589667,0.0130169812437134,0.0133587786259542,0.026748073847943,0.0314968708320509,0.0202646239554318,0.0184175024928148,0.015686001115449,0.018910692312674,0.0222170793797732,0.0245965564820925,0.0160109476565173,211,220,168,368,307,291,314,225,292,288,410,234
GNAS,-9.75,0.17358463356974,0.0221963489155564,0.000462824430062534,2.84250822723946,0.00549050737580208,0.00402343056623868,0.00389631043256997,0.00821340311091728,0.00974658869395711,0.00515320334261838,0.00557217432107455,0.00627440044617959,0.00524577423741986,0.0068656946694438,0.00581918531405603,0.00472117687307561,83,68,49,113,95,74,95,90,81,89,97,69
GNB2L1,-12.65,0.0382956909361058,0.00310020140120152,1.34820863420509e-22,9.58261784386988,0.434610041674935,0.478433228803029,0.400763358778626,0.592891408634976,0.640709962039602,0.467688022284123,0.511642911607719,0.520008365867262,0.61815944563176,0.768263519247088,0.633511308416822,0.505508039685255,6570,8086,5040,8157,6245,6716,8723,7459,9545,9959,10560,7388
GNG5,-12.4,0.0461457541191377,0.00310020140120152,5.2749751812273e-11,5.56352132991729,0.101078256267778,0.10141411750784,0.0936704834605598,0.134685274022387,0.150610444239253,0.101044568245125,0.107689600563083,0.112730061349693,0.130108153616994,0.148653860988969,0.126342312076309,0.110981867943893,1528,1714,1178,1853,1468,1451,1836,1617,2009,1927,2106,1622
GNL2,-8.25,0.282373680738786,0.0481699688668708,0.0174477885111427,2.08382254621235,0.00939339816101078,0.00905271877403704,0.00644083969465649,0.00981247274313127,0.0127218631373756,0.0100278551532033,0.007859698516042,0.00996932515337423,0.0123696651771258,0.013345676155211,0.00995860579518867,0.010126582278481,142,153,81,135,124,144,134,143,191,173,166,148
GNL3,-12.25,0.0506097560975618,0.00310020140120152,4.65781877808693e-07,4.08117065769745,0.0148839055368129,0.0173954203893261,0.0161418575063613,0.0260212240151185,0.0294449574227968,0.01991643454039,0.0202357909554813,0.0169408812046849,0.0222135872029014,0.0244542158450976,0.0222568840362349,0.0189531303455354,225,294,203,358,287,286,345,243,343,317,371,277
GNPTG,-13.45,0.0227000000000027,0.00310020140120152,1.8073257092055e-12,6.09176190223781,0.019646755308593,0.0198213123483818,0.0201176844783715,0.0319813926442797,0.0402175028213809,0.023050139275766,0.0305589770661036,0.031441717791411,0.0304384431060165,0.0357170408084548,0.0293358929749835,0.0274375641464249,297,335,253,440,392,331,521,451,470,463,489,401
GOSR1,-12.9,0.0333026070763499,0.00310020140120152,3.7257881747373e-07,4.11944807614486,0.00456439769795594,0.00443760724217502,0.00341921119592875,0.00632359354557348,0.0108751410690469,0.00571030640668524,0.00551351985453692,0.00550752928053542,0.00686484036008031,0.0094885443184448,0.00761893334933109,0.00615805679096818,69,75,43,87,106,82,94,79,106,123,127,90
GOSR2,-13.4,0.0233598484848464,0.00310020140120152,1.38385763885203e-10,5.41036468146713,0.00734272673149434,0.00745518016685403,0.00493002544529262,0.00901293792702428,0.0150815635580179,0.00974930362116992,0.0134905273036542,0.012409369771333,0.0121106145975002,0.0156599552572707,0.0131981522586838,0.010195005131714,111,126,62,124,147,140,230,178,187,203,220,149
GPAA1,-11.6,0.0753562664329534,0.00597066475068534,6.02816142269417e-16,7.32268664652431,0.0553019779056691,0.0634281995148216,0.0493797709923664,0.0786451519116151,0.0917205293936596,0.0576601671309192,0.0699747785793888,0.0626045733407697,0.0919629557671135,0.0870940368741804,0.0638310636510889,0.0749230242901129,836,1072,621,1082,894,828,1193,898,1420,1129,1064,1095
GPALPP1,-10.2,0.14435706723134,0.0154882943157348,0.00448568340183013,2.38416084782863,0.00403519216775815,0.00479261582154902,0.00349872773536896,0.00748655327809275,0.00820765363701652,0.0052924791086351,0.00563082878761218,0.00683212493028444,0.00725341622951881,0.00439713029391345,0.00503929449877017,0.00472117687307561,61,81,44,103,80,76,96,98,112,57,84,69
GPANK1,-9.2,0.210985432909315,0.0298834528745194,1.16567229269137e-05,3.52395640007325,0.00740887742276907,0.0109460978640317,0.00755407124681934,0.0135194068905364,0.0155945419103314,0.0103064066852368,0.0096193325121708,0.0096207473508087,0.0147011203937569,0.0123428218776518,0.00869878217049613,0.00971604515908313,112,185,95,186,152,148,164,138,227,160,145,142
GPATCH4,-13.5,0.0152457142857124,0.00310020140120152,8.490160388617e-13,6.21104653888541,0.0146854534629887,0.0158570498787054,0.0147900763358779,0.0298735281290885,0.0302657227864984,0.0237465181058496,0.0262185465423192,0.0259341885108756,0.0301146298814844,0.0279256344981871,0.0285560021596976,0.0249743414300376,222,268,186,411,295,341,447,372,465,362,476,365
GPR35,-13.2,0.0273007812500007,0.00310020140120152,4.79838463355887e-05,3.26888426070928,0.00224912350334061,0.000887521448435004,0.00111323155216285,0.00443378398022968,0.00461680517082179,0.00355153203342618,0.00369523139187049,0.00341606246514222,0.00414480927401075,0.00493712875106071,0.00383946247525346,0.00458433116660965,34,15,14,61,45,51,63,49,64,64,64,67
GPS1,-9.5,0.189991814159292,0.0254359052893982,2.65996731057185e-06,3.78357933256429,0.019646755308593,0.0207088337968168,0.0217080152671756,0.0240587294664922,0.0349851236277829,0.0194986072423398,0.0202944454220189,0.0233547127718907,0.0249983809338773,0.0290056314124817,0.028436018957346,0.0264112213479302,297,350,273,331,341,280,346,335,386,376,474,386
GPS2,-10.75,0.113411543287328,0.0109054859499072,4.14829297121384e-07,4.10137894493487,0.00588741152345042,0.00656765871841903,0.00485050890585242,0.00748655327809275,0.0137478198420027,0.0068941504178273,0.00967798697870843,0.0085750139431121,0.00939058351143061,0.00578569775514927,0.00995860579518867,0.00821074238795758,89,111,61,103,134,99,165,123,145,75,166,120
GPX1,-11.65,0.0738548241659158,0.00597066475068534,4.43249659395081e-35,13.6399042648542,0.379837269299464,0.384000946689545,0.310194020356234,0.555822067160925,0.496768236380425,0.367479108635098,0.464191448178779,0.41404071388734,0.594197267016385,0.495101442567307,0.412142300077989,0.6773862470065,5742,6490,3901,7647,4842,5277,7914,5939,9175,6418,6870,9900
GPX4,-13.4,0.0233598484848464,0.00310020140120152,2.26482474986724e-11,5.69735173094352,0.015810015214659,0.0157978817821431,0.0155057251908397,0.0215874400348888,0.0332409972299169,0.0182451253481894,0.0228165874831368,0.019659788064696,0.0223431124927142,0.0226027925634498,0.0212370268162457,0.0282586383852207,239,267,195,297,324,262,389,282,345,293,354,413
GPX7,-13.5,0.0152457142857124,0.00310020140120152,5.96353068949298e-17,7.67042889308321,0.0181252894092743,0.0189337908999467,0.0153466921119593,0.034598052042448,0.0386785677644403,0.0247214484679666,0.0320253387295443,0.0267010596765198,0.0327051356777411,0.031705623698218,0.0317955486231928,0.0315429353404037,274,320,193,476,377,355,546,383,505,411,530,461
GRB2,-13.4,0.0233598484848464,0.00310020140120152,5.26956670943378e-49,18.0395014946172,0.0336707018588344,0.0382225903792675,0.0354643765903308,0.0641808402384067,0.084949215143121,0.042966573816156,0.0431110329051557,0.0520078081427775,0.0580920924810569,0.0901797423435933,0.0504529365888776,0.0544645911734519,509,646,446,883,828,617,735,746,897,1169,841,796
GRINA,-11.3,0.0889124228395059,0.00597066475068534,1.64640005553521e-09,5.01467217287654,0.00476284977178012,0.0115969469262174,0.00739503816793893,0.0170082860880942,0.0124140761259875,0.0113509749303621,0.0122001290398264,0.0147796988287786,0.0139887312997863,0.0138085319756229,0.00911872337872698,0.0110845022237427,72,196,93,234,121,163,208,212,216,179,152,162
GRIPAP1,-11.3,0.0889124228395059,0.00597066475068534,0.0224607076683892,2.02385913376665,0.000727657604021962,0.000769185255310337,0.000954198473282443,0.00225323448175607,0.00287267877295578,0.00181058495821727,0.00187694292920406,0.000766871165644172,0.00213716728191179,0.00246856437553036,0.00161977323174756,0.00177899418405748,11,13,12,31,28,26,32,11,33,32,27,26
GRN,-10.55,0.12468039099526,0.0125762887029873,2.60501395158549e-16,7.44791498788334,0.0881127207779321,0.100940772735341,0.0695769720101781,0.13417647913941,0.124653739612188,0.0885793871866295,0.0892134436037304,0.12904350250976,0.121624247134253,0.118182519478516,0.127242186093947,0.105644885391721,1332,1706,875,1846,1215,1272,1521,1851,1878,1532,2121,1544
GRPEL1,-12.6,0.039806195965418,0.00310020140120152,1.69319451132616e-06,3.86146892234868,0.0199113580736919,0.0201763209277558,0.0190044529262087,0.0255124291321413,0.0350877192982456,0.021866295264624,0.0272743269399965,0.021611823759063,0.0290784275629817,0.0293913445961583,0.0249565060891475,0.026958604173794,301,341,239,351,342,314,465,310,449,381,416,394
GRPEL2,-10.4,0.133481951494642,0.0139509063054068,0.00506997171591097,2.35791148457538,0.0011245617516703,0.00082835335187267,0.000636132315521629,0.00232591946503852,0.00184672206832872,0.00250696378830084,0.0015250161299783,0.000836586726157278,0.00259050579625672,0.00269999228573633,0.00227968084468174,0.000957919945261717,17,14,8,32,18,36,26,12,40,35,38,14
GRWD1,-11.2,0.0928440265486731,0.00805490394269882,2.10812760925151e-09,4.97482521723125,0.00350598663756036,0.00621265013904503,0.00532760814249364,0.00930367786015409,0.0112855237508977,0.00557103064066852,0.00709719045105285,0.00585610708310095,0.00977915938086911,0.0120342513307105,0.00899874017637531,0.00732124529592884,53,105,67,128,110,80,121,84,151,156,150,107
GSDMD,-11.5,0.0791260399334447,0.00597066475068534,1.56123594625927e-07,4.26672655444038,0.00899649401336244,0.00934855925684871,0.00763358778625954,0.0146096816397732,0.0154919462398687,0.008008356545961,0.0106751129098481,0.0125488008923592,0.0166439997409494,0.0120342513307105,0.0116983622292879,0.0156688333903524,136,158,96,201,151,115,182,180,257,156,195,229
GSN,-10.25,0.142145361380798,0.0150546200171277,4.43024509341496e-14,6.66709401746208,0.0187867963220216,0.0197621442518194,0.0138358778625954,0.0268934438145079,0.0328306145480661,0.0191504178272981,0.0188280837585782,0.0213329615170106,0.0225374004274335,0.0340199028002777,0.0235766992621033,0.0213479302086897,284,334,174,370,320,275,321,306,348,441,393,312
GSPT1,-8.5,0.261815569487984,0.0426742892038798,5.79837810606208e-05,3.23392848962216,0.000661506912747238,0.00100585764155967,0.000715648854961832,0.00152638464893153,0.00112855237508977,0.000626740947075209,0.00105578039767728,0.00341606246514222,0.000906677028689852,0.00169713800817712,0.00113984042234087,0.00239479986315429,10,17,9,21,11,9,18,49,14,22,19,35
GSTK1,-10.9,0.105983201581027,0.00989470487697922,4.29850233881362e-13,6.31706238159456,0.0441886617715155,0.0433110466836282,0.0380884223918575,0.0553859572612298,0.0733559043808351,0.0418523676880223,0.0530236377500147,0.0439905186837702,0.056861602227835,0.0653398133148191,0.0520727098206251,0.0476907287033869,668,732,479,762,715,601,904,631,878,847,868,697
GSTO1,-13.45,0.0227000000000027,0.00310020140120152,4.25077094240323e-17,7.7212887159279,0.0218297281206589,0.0199396485415064,0.022264631043257,0.034598052042448,0.0450394993331281,0.0268802228412256,0.0278022171388351,0.0269799219185722,0.0398290266174471,0.0374141788166319,0.0294558761773352,0.0345535408826548,330,337,280,476,439,386,474,387,615,485,491,505
GSTP1,-13.5,0.0152457142857124,0.00310020140120152,1.11272000413326e-12,6.16842485887022,0.248461996427863,0.29258623750074,0.246978371501272,0.38508504143044,0.353749871755412,0.313022284122563,0.309871546718283,0.362102621305075,0.356906936079269,0.422433078762632,0.343091967124603,0.331235032500855,3756,4945,3106,5298,3448,4495,5283,5194,5511,5476,5719,4841
GTF2A2,-10.25,0.142145361380798,0.0150546200171277,0.000275099717131514,2.94194880333824,0.0141562479327909,0.0140228388852731,0.0143924936386768,0.0167902311382468,0.0228788345131835,0.0135097493036212,0.0179482667605138,0.0149888455103179,0.0204002331455217,0.0219856514695672,0.0163177155198272,0.0192952446117003,214,237,181,231,223,194,306,215,315,285,272,282
GTF2B,-12.45,0.0445241830065355,0.00310020140120152,0.0193630573497148,2.05918816340939,0.00668121981874711,0.00680433110466836,0.00644083969465649,0.0108300625090856,0.0110803324099723,0.00745125348189415,0.0080943163821925,0.00913273842721696,0.00997344731558837,0.0094885443184448,0.0109784630151779,0.0110160793705097,101,115,81,149,108,107,138,131,154,123,183,161
GTF2F1,-13.05,0.0302182795698916,0.00310020140120152,3.83638001461158e-29,11.7254122646777,0.0642323212277568,0.065439914797941,0.0572519083969466,0.0965256577990987,0.128552375089771,0.0672701949860724,0.0801220012903983,0.0763385387618516,0.109254581957127,0.0992054308416262,0.0895674605555222,0.07807047553883,971,1106,720,1328,1253,966,1366,1095,1687,1286,1493,1141
GTF2H5,-11.2,0.0928440265486731,0.00805490394269882,1.92106206134187e-10,5.3580457473092,0.0201759608387908,0.0184604461274481,0.0189249363867685,0.0270388137810728,0.0337539755822304,0.0188718662952646,0.0193559739574169,0.0251673173452315,0.0290136649180753,0.0336341896166011,0.0259163717079609,0.0254533014026685,305,312,238,372,329,271,330,361,448,436,432,372
GTF3C5,-9.25,0.207961057892545,0.0291558568328675,2.67429770331067e-22,9.48238621311745,0.0121055765032745,0.0157978817821431,0.0223441475826972,0.0316906527111499,0.0307787011388119,0.0160863509749304,0.0194732828904921,0.0347880646960402,0.0211126222394923,0.028851346139011,0.0214769932209491,0.0208005473828259,183,267,281,436,300,231,332,499,326,374,358,304
GTF3C6,-12.8,0.035726415094339,0.00310020140120152,1.36846204140927e-14,6.84621617994965,0.0556988820533175,0.0536654635820366,0.0504930025445293,0.069995638901003,0.0841284497794193,0.0592618384401114,0.056894832541498,0.0593279419966537,0.0799171038145198,0.0783769189230888,0.0666506689063531,0.0906602805336982,842,907,635,963,820,851,970,851,1234,1016,1111,1325
GTSE1,-10.2,0.14435706723134,0.0154882943157348,2.747132056511e-05,3.36956168115405,0.00906264470463716,0.0105319211880954,0.00954198473282443,0.0140282017735136,0.0127218631373756,0.00724233983286908,0.0109683852425362,0.0153374233128834,0.0138592060099734,0.0155828126205354,0.0129581858539804,0.0159425248032843,137,178,120,193,124,104,187,220,214,202,216,233
GTSF1,-8.2,0.286310238017607,0.0492048370033488,0.000221171558731347,2.98316194233296,0.0394258119997354,0.0394059523105142,0.03125,0.0419392353539759,0.0495537088334872,0.0375348189415042,0.0402956185113496,0.0384829894032348,0.0479891198756557,0.0516855666126668,0.04811326414302,0.037358877865207,596,666,393,577,483,539,687,552,741,670,802,546
GUK1,-13.5,0.0152457142857124,0.00310020140120152,7.34573384114091e-22,9.33607555125599,0.0721704041807237,0.0823619904147684,0.0703721374045802,0.11346125890391,0.14404432132964,0.0950557103064067,0.0930259839286762,0.105758505298383,0.116896574056084,0.126976780066343,0.107264982902394,0.122476907287034,1091,1392,885,1561,1404,1365,1586,1517,1805,1646,1788,1790
GYPC,-12.3,0.0492826347305387,0.00310020140120152,1.10677565702079e-10,5.44555421230876,0.0153469603757359,0.0170995799065144,0.0169370229007634,0.0239860444832098,0.0269826613316918,0.0185933147632312,0.0193559739574169,0.0188929168990519,0.02169548604365,0.0271542081308339,0.0178774971503989,0.0318850496065686,232,289,213,330,263,267,330,271,335,352,298,466
H2AFJ,-10.4,0.133481951494642,0.0139509063054068,0.00124235532396302,2.65029111361487,0.0183237414830985,0.0197621442518194,0.018368320610687,0.0284925134467219,0.0280086180363189,0.0185933147632312,0.0221713883512229,0.0197992191857223,0.0249983809338773,0.0257656406695981,0.0241766152738617,0.023674307218611,277,334,231,392,273,267,378,284,386,334,403,346
H2AFY,-13.05,0.0302182795698916,0.00310020140120152,2.17698232676405e-08,4.59371325868961,0.0685321161606139,0.0745518016685403,0.0659192111959288,0.0930367786015409,0.110598132758798,0.0777158774373259,0.0893307525368057,0.0766174010039041,0.100446862249854,0.0908740260742112,0.0849481072649829,0.0788915497776257,1036,1260,829,1280,1078,1116,1523,1099,1551,1178,1416,1153
H2AFZ,-13.45,0.0227000000000027,0.00310020140120152,3.80466356110785e-08,4.50130532396369,0.299728782165774,0.303828175847583,0.286259541984733,0.397368803605175,0.365240586847235,0.316016713091922,0.337204528124817,0.372211377579476,0.391943526973642,0.445961582966906,0.373447717319575,0.376873075607253,4531,5135,3600,5467,3560,4538,5749,5339,6052,5781,6225,5508
H3F3A,-11.45,0.0814280487804871,0.00597066475068534,1.46062796541495e-11,5.76687643699529,0.778395184229675,0.811076267676469,0.693463740458015,1.00407035906382,1.00738688827331,0.71100278551532,0.894187342366121,1.07738427216955,1.00835438119293,1.04420273084934,0.847201391805147,0.941840574751967,11767,13708,8721,13814,9819,10210,15245,15454,15570,13536,14122,13765
H3F3B,-11.7,0.0718912442396317,0.00597066475068534,1.39479031488565e-18,8.23325133394213,0.0893034332208772,0.081060292290397,0.0854802798982188,0.137229248437273,0.14291576895455,0.0843314763231198,0.100240483312804,0.120119910764083,0.130691017421151,0.128288204890843,0.113504109424681,0.124392747177557,1350,1370,1075,1888,1393,1211,1709,1723,2018,1663,1892,1818
HAAO,-13.35,0.0241100000000006,0.00310020140120152,0.0001848127320484,3.01736382815781,0.00390289078520871,0.00396426246967635,0.00302162849872774,0.00683238842855066,0.00913101467118088,0.00571030640668524,0.00522024752184879,0.00718070273284997,0.00705912829479956,0.00732855048985574,0.00695902573639691,0.00691070817653096,59,67,38,94,89,82,89,103,109,95,116,101
HACD3,-8.8,0.239074571215511,0.0370589782581418,0.000963887689148014,2.70043552152964,0.00674737051002183,0.00662682681498136,0.00532760814249364,0.0085041430440471,0.0121062891145994,0.00577994428969359,0.00844624318141826,0.00599553820412716,0.00816009325820867,0.0100285427755921,0.00821884936108945,0.0074580910023948,102,112,67,117,118,83,144,86,126,130,137,109
HADHB,-8.8,0.239074571215511,0.0370589782581418,0.00118479064389448,2.65971203546716,0.00661506912747238,0.00573930536654636,0.00691793893129771,0.0115569123419102,0.0104647583871961,0.00605849582172702,0.00692122705143997,0.00690184049079755,0.00945534615633702,0.0100285427755921,0.00839882416461695,0.00663701676359904,100,97,87,159,102,87,118,99,146,130,140,97
HARS,-13.35,0.0241100000000006,0.00310020140120152,4.50135976901991e-11,5.58884702866104,0.0083349871006152,0.00946689544997337,0.00763358778625954,0.0127198720744294,0.0220580691494819,0.011142061281337,0.0129039826382779,0.0133156720580033,0.0146363577488505,0.012882820334799,0.0137380766692663,0.0127950735545672,126,160,96,175,215,160,220,191,226,167,229,187
HAT1,-11,0.101270833333334,0.0095938377837045,0.00361462243553636,2.43043071122201,0.00257987695971423,0.00248506005561801,0.00198791348600509,0.00341619421427533,0.00543757053452344,0.00236768802228412,0.00351926799225761,0.00341606246514222,0.00453338514344926,0.00570855511841395,0.00359949607055012,0.00328429695518303,39,42,25,47,53,34,60,49,70,74,60,48
HAUS2,-12.25,0.0506097560975618,0.00310020140120152,2.50184910861996e-10,5.31648925201914,0.00410134285903288,0.00544346488373469,0.00413486005089059,0.0104666375926734,0.011182928080435,0.00564066852367688,0.00533755645492404,0.00676240936977133,0.0082896185480215,0.0110313970531513,0.00887875697402364,0.00615805679096818,62,92,52,144,109,81,91,97,128,143,148,90
HAUS5,-8.5,0.261815569487984,0.0426742892038798,2.22347998853461e-05,3.40807360939999,0.0013891645167692,0.00201171528311934,0.00182888040712468,0.00268934438145079,0.00277008310249307,0.00194986072423398,0.00187694292920406,0.0053680981595092,0.00401528398419791,0.00300856283267762,0.00119983202351671,0.00266849127608621,21,34,23,37,27,28,32,77,62,39,20,39
HAUS8,-12.9,0.0333026070763499,0.00310020140120152,0.0137742141649681,2.13706633480122,0.00542435668452735,0.00656765871841903,0.00365776081424936,0.00879488297717691,0.00861803631886734,0.00863509749303621,0.00780104404950437,0.00773842721695482,0.00906677028689852,0.00933425904497416,0.00749895014697942,0.00889497092028738,82,111,46,121,84,124,133,111,140,121,125,130
HAX1,-13.5,0.0152457142857124,0.00310020140120152,6.29103425492456e-11,5.53565916651046,0.0560296355096911,0.0574522217620259,0.0566157760814249,0.08264282599215,0.0952087821893916,0.0722841225626741,0.072144993841281,0.0698549916341327,0.0817952205168059,0.0880968911517396,0.083088367628532,0.0669175504618543,847,971,712,1137,928,1038,1230,1002,1263,1142,1385,978
HBS1L,-8.65,0.251745741210584,0.0398312562779182,1.14339794359418e-05,3.52725264725352,0.00476284977178012,0.00426010295248802,0.00429389312977099,0.00632359354557348,0.00543757053452344,0.00445682451253482,0.003929849258021,0.00669269380925823,0.00556958746195195,0.00910283113476818,0.00953866458695783,0.00492644543277455,72,72,54,87,53,64,67,96,86,118,159,72
HCCS,-9.4,0.198805132666377,0.0268063053827344,0.00748759272074681,2.27377231114034,0.00403519216775815,0.00568013726998402,0.00365776081424936,0.00675970344526821,0.00851544064840464,0.00431754874651811,0.00563082878761218,0.00543781372002231,0.0075772294540509,0.00617141093882589,0.00665906773051773,0.00773178241532672,61,96,46,93,83,62,96,78,117,80,111,113
HCFC1R1,-11.25,0.0910430839002273,0.00805490394269882,0.00414618809027628,2.40105453269021,0.016537672818681,0.0161528903615171,0.0152671755725191,0.0213693850850414,0.0257515132861393,0.0168523676880223,0.0208809900873952,0.0193809258226436,0.0223431124927142,0.0192856591838309,0.0223768672385866,0.017037290455012,250,273,192,294,251,242,356,278,345,250,373,249
HCK,-10.9,0.105983201581027,0.00989470487697922,3.10349878765656e-44,16.5408829435764,0.00357213732883509,0.00550263298029702,0.00286259541984733,0.00610553859572612,0.00677131425053863,0.00376044568245125,0.00539621092146167,0.018962632459565,0.0071886535846124,0.0131913908817403,0.00617913492111104,0.00650017105713308,54,93,36,84,66,54,92,272,111,171,103,95
HDAC1,-11.55,0.0770892399658418,0.00597066475068534,1.44389544634555e-10,5.40381823952463,0.00826883640934048,0.0105910892846577,0.00803117048346056,0.0109754324756505,0.0207243254334667,0.0153899721448468,0.0147222711009443,0.0109453430005577,0.0140534939446927,0.0151970994368588,0.0103785470034195,0.0109476565172768,125,179,101,151,202,221,251,157,217,197,173,160
HDAC3,-12.95,0.0319515503875953,0.00310020140120152,0.0290828012611644,1.96166191922817,0.00482900046305484,0.00473344772498669,0.0043734096692112,0.00763192324465765,0.009438801682569,0.00654596100278552,0.00703853598451522,0.00725041829336308,0.00751246680914449,0.00794569158373833,0.0077989081528586,0.00615805679096818,73,80,55,105,92,94,120,104,116,103,130,90
HDDC2,-13.45,0.0227000000000027,0.00310020140120152,2.05655913109929e-13,6.43165429927694,0.0359859760534498,0.0443169043251879,0.0412690839694657,0.0618549207733682,0.0766389658356417,0.0484679665738162,0.0565429057422723,0.0513803680981595,0.0564730263583965,0.0623312504821415,0.0526726258323835,0.0515908313376668,544,749,519,851,747,696,964,737,872,808,878,754
HDGF,-11.95,0.062287179487179,0.00310020140120152,0.00412780397591611,2.40206517956836,0.00436594562413177,0.00437843914561269,0.00341921119592875,0.00508794882977177,0.00584795321637427,0.00870473537604457,0.00756642618335386,0.00613496932515337,0.00518101159251344,0.00725140785312042,0.00665906773051773,0.00492644543277455,66,74,43,70,57,125,129,88,80,94,111,72
HDHD2,-9.2,0.210985432909315,0.0298834528745194,0.00213090737699711,2.53993166132126,0.00403519216775815,0.00443760724217502,0.00389631043256997,0.00734118331152784,0.00728429260285216,0.00348189415041783,0.00580679218722506,0.00439208031232571,0.00615245126610971,0.0081771194939443,0.00605915171875937,0.00506329113924051,61,75,49,101,71,50,99,63,95,106,101,74
HEBP1,-10.95,0.103335117056857,0.0095938377837045,0.0199061329569732,2.05261251660192,0.0030429317986373,0.00236672386249334,0.00190839694656489,0.00457915394679459,0.00523237919359803,0.0032033426183844,0.00381254032494574,0.00250976017847184,0.00272003108606956,0.00478284347759006,0.00455936168936349,0.00335271980841601,46,40,24,63,51,46,65,36,42,62,76,49
HENMT1,-9.85,0.166999273607748,0.0203907429171304,0.000343741320839719,2.89899731941473,0.00800423364424158,0.0073960120702917,0.00779262086513995,0.0103212676261084,0.0122088847850621,0.0064066852367688,0.00821162531526776,0.0106664807585053,0.0111391749239039,0.0132685335184757,0.0112184294198812,0.0127950735545672,121,125,98,142,119,92,140,153,172,172,187,187
HERPUD1,-13.5,0.0152457142857124,0.00310020140120152,8.01663441618635e-11,5.49731327082382,0.006945822583846,0.00905271877403704,0.0067589058524173,0.0173717110045065,0.0172360726377347,0.0114902506963788,0.012728019238665,0.0122699386503067,0.0149601709733826,0.0166628095348299,0.0121183034375187,0.0130687649674991,105,153,85,239,168,165,217,176,231,216,202,191
HEXA,-12.65,0.0382956909361058,0.00310020140120152,3.46501454738673e-10,5.26431243416365,0.013891645167692,0.0111236021537187,0.0111323155216285,0.0214420700683239,0.0219554734790192,0.0145543175487465,0.0215848436858467,0.0142219743446737,0.0190402176024869,0.0227570778369205,0.0149979002939588,0.0149161820047896,210,188,140,295,214,209,368,204,294,295,250,218
HGS,-8.6,0.25457125,0.0407428629915638,2.6243505487917e-47,17.5067980077998,0.0115102202818019,0.0162712265546417,0.0142334605597964,0.0210786451519116,0.0347799322868575,0.0131615598885794,0.0157780514986216,0.0395984383714445,0.0232497895214041,0.0286970608655404,0.0191973123762673,0.0138898392062949,174,275,179,290,339,189,269,568,359,372,320,203
HINT1,-11.45,0.0814280487804871,0.00597066475068534,1.82685732986844e-12,6.0898804075212,0.235231858172918,0.248801846044613,0.219227099236641,0.311963948248292,0.355801785164666,0.236559888579387,0.269927855006159,0.250348577802566,0.315912181853507,0.33734475044357,0.281360609514668,0.263222716387273,3556,4205,2757,4292,3468,3397,4602,3591,4878,4373,4690,3847
HINT2,-9.15,0.214933184402924,0.0301437587635845,2.47184936325224e-09,4.94860238010209,0.0382350995567904,0.0402343056623868,0.0408715012722646,0.0564035470271842,0.0599158715502206,0.0341225626740947,0.0458091383658866,0.0488008923591746,0.0552425361051745,0.0569312659106688,0.0525526426300318,0.04064317482039,578,680,514,776,584,490,781,700,853,738,876,594
HIPK2,-8.9,0.232286835055492,0.0348293468148547,1.76823390044508e-06,3.85394402373828,0,0,0,0.000218054949847362,0.000205191340925413,0,0,0.000418293363078639,0.000582863804157762,0.00123428218776518,0.000899874017637531,0,0,0,0,3,2,0,0,6,9,16,15,0
HIST1H2BC,-8.95,0.229346855590062,0.0348293468148547,0.00580499346983121,2.32902047182008,0,5.91680965623336e-05,0,0.000872219799389446,0.000410382681850826,0.00020891364902507,0,0.000627440044617959,0,0.000539998457147265,5.99916011758354e-05,0.000615805679096818,0,1,0,12,4,3,0,9,0,7,1,9
HIST1H2BH,-13.3,0.0249246987951796,0.00310020140120152,0.000306349110568139,2.92137129736795,0.00370443871138453,0.00449677533873735,0.0045324427480916,0.00879488297717691,0.0101569713758079,0.00710306406685237,0.00692122705143997,0.00655326268823201,0.00686484036008031,0.00771426367353236,0.00797888295638611,0.00663701676359904,56,76,57,121,99,102,118,94,106,100,133,97
HIST1H2BK,-9.1,0.219011267605634,0.0320990283269295,1.37171610108743e-06,3.89773090803318,0.0016537672818681,0.00207088337968168,0.00103371501272265,0.00516063381305422,0.00400123114804555,0.00146239554317549,0.0030500322599566,0.0020914668153932,0.00272003108606956,0.00447427293064877,0.00167976483292339,0.00294218268901813,25,35,13,71,39,21,52,30,42,58,28,43
HIST1H4E,-8.75,0.243073062730627,0.0370589782581418,0.00241953593118983,2.51428214212288,0.000264602765098895,0.000118336193124667,0.000477099236641221,0.000581479866259631,0.00194931773879142,0.000557103064066852,0.000527890198838642,0.000766871165644172,0.000841914383783434,0.000154285273470647,0.000479932809406683,0.000478959972630859,4,2,6,8,19,8,9,11,13,2,8,7
HIST2H2AB,-8.45,0.265352182880715,0.0440373312141947,2.02694831504019e-272,85.4400352214519,0.000330753456373619,0.000355008579374002,0.000477099236641221,0.000363424916412269,0.0196983687288396,0.000905292479108635,0.000938471464602029,0.000697155605131065,0.00136001554303478,0.0013114248245005,0.000299958005879177,0.000410537119397879,5,6,6,5,192,13,16,10,21,17,5,6
HLA-A,-13.5,0.0152457142857124,0.00310020140120152,3.81607416808173e-31,12.375878091034,0.105708804657009,0.103425832790959,0.0861959287531807,0.157944468672772,0.188160459628604,0.157033426183844,0.158484368584668,0.138176240936977,0.192021242147529,0.180668055234128,0.165756794048833,0.186110160793705,1598,1748,1084,2173,1834,2255,2702,1982,2965,2342,2763,2720
HLA-B,-10,0.157859706774519,0.018640913025259,8.14200296122106e-15,6.92539810428755,0.0158761659059337,0.0120702916987161,0.00763358778625954,0.0185346707370257,0.0235970042064225,0.012883008356546,0.0161299782978474,0.0140128276631344,0.0249983809338773,0.0176656638123891,0.016017757513948,0.0208005473828259,240,204,96,255,230,185,275,201,386,229,267,304
HLA-C,-13.05,0.0302182795698916,0.00310020140120152,6.21504637542973e-19,8.35073257452643,0.0183898921743732,0.0164487308443287,0.0126431297709924,0.028347143480157,0.0348825279573202,0.0229805013927577,0.0268637456742331,0.0191020635805912,0.0315394080694256,0.0260742112165394,0.0333553302537645,0.0277112555593568,278,278,159,390,340,330,458,274,487,338,556,405
HLA-DMA,-8.4,0.269710589036432,0.044831560120222,0.0201385924306179,2.04962328622999,0.0013891645167692,0.000177504289687001,0.00119274809160305,0.00174443959877889,0.00205191340925413,0.000974930362116992,0.00258079652765558,0.000836586726157278,0.00148954083284761,0.00254570701226568,0.00191973123762673,0.00177899418405748,21,3,15,24,20,14,44,12,23,33,32,26
HM13,-13.3,0.0249246987951796,0.00310020140120152,4.02774103831867e-15,7.03228520218554,0.0316861811205927,0.0322466126264718,0.0283078880407125,0.0476813490332897,0.0599158715502206,0.0357242339832869,0.0417619801747903,0.0427356385945343,0.0475357813613108,0.0513769960657255,0.0471533985242066,0.0359904208005474,479,545,356,656,584,513,712,613,734,666,786,526
HMGB3,-13.5,0.0152457142857124,0.00310020140120152,1.31760505931563e-35,13.8104847204975,0.0360521267447245,0.0401751375658245,0.0393606870229008,0.0708678587003925,0.0975684826100339,0.0615598885793872,0.0627602791952607,0.0570970440602342,0.0753837186710705,0.0778369204659415,0.0716299718039475,0.0628806021211085,545,679,495,975,951,884,1070,819,1164,1009,1194,919
HMGN1,-12.85,0.0348144144144146,0.00310020140120152,5.03236732823213e-17,7.69615243273195,0.174968578421645,0.176202591562629,0.159589694656489,0.230774821921791,0.292192469477788,0.178412256267409,0.20587717754707,0.185722253206916,0.236448416553332,0.236519324230502,0.20181174635551,0.236469380773178,2645,2978,2007,3175,2848,2562,3510,2664,3651,3066,3364,3456
HMGN2,-12.75,0.0365776143790855,0.00310020140120152,1.27718544470565e-16,7.55524481449921,0.24072236554872,0.260102952488018,0.240139949109415,0.394170664340747,0.337437160151842,0.255640668523677,0.320370696228518,0.310722253206916,0.366880383394858,0.386484610043971,0.30595716599676,0.338214163530619,3639,4396,3020,5423,3289,3671,5462,4457,5665,5010,5100,4943
HMGN3,-13.5,0.0152457142857124,0.00310020140120152,2.78427058589375e-21,9.14461998033798,0.058212608321757,0.0612981480385776,0.0522423664122137,0.0929640936182585,0.114907150918231,0.0748607242339833,0.0792421842923339,0.0731316229782488,0.0843857263130626,0.0992054308416262,0.0818285440038395,0.0802600068422853,880,1036,657,1279,1120,1075,1351,1049,1303,1286,1364,1173
HMGXB4,-10.55,0.12468039099526,0.0125762887029873,0.000130796680739525,3.08281557320348,0.00687967189257128,0.0065084906218567,0.00485050890585242,0.00806803314435238,0.0130296501487637,0.00786908077994429,0.00674526365182709,0.00620468488566648,0.0097143967359627,0.00809997685720898,0.00905873177755114,0.00841601094765652,104,110,61,111,127,113,115,89,150,105,151,123
HMOX1,-12.5,0.0425967741935472,0.00310020140120152,8.95189372234288e-05,3.15410744230387,0,0.000355008579374002,0.000636132315521629,0.00123564471580172,0.00277008310249307,0.00118384401114206,0.00123174379729016,0.00167317345231456,0.000841914383783434,0.00185142328164777,0.000899874017637531,0.000752651385562778,0,6,8,17,27,17,21,24,13,24,15,11
HMOX2,-13.4,0.0233598484848464,0.00310020140120152,7.71006538366982e-07,3.99576360435092,0.00793808295296686,0.0103544168984084,0.00787213740458015,0.0131559819741241,0.0184672206832872,0.0141364902506964,0.0136078362367294,0.0126185164528723,0.0136001554303478,0.0174342359021831,0.0133181354610355,0.0127950735545672,120,175,99,181,180,203,232,181,210,226,222,187
HN1,-12.15,0.0539514348785863,0.00310020140120152,3.32449649526565e-13,6.35707114335896,0.0256003175233181,0.0263298029702384,0.018765903307888,0.0381596162232883,0.033548784241305,0.0295264623955432,0.0296791600680392,0.0253764640267708,0.0325756103879282,0.0363341819023374,0.0368348431219629,0.0458433116660965,387,445,236,525,327,424,506,364,503,471,614,670
HN1L,-10.05,0.154409462915601,0.0179575849784335,2.53770107335603e-07,4.18479990719557,0.00205067142951644,0.00260339624874268,0.00413486005089059,0.00675970344526821,0.00543757053452344,0.00494428969359331,0.00404715819109625,0.00690184049079755,0.00272003108606956,0.00763712103679704,0.00377947087407763,0.00547382825863839,31,44,52,93,53,71,69,99,42,99,63,80
HNRNPA0,-11.25,0.0910430839002273,0.00805490394269882,1.61530347796303e-07,4.26097497187393,0.0229542898723292,0.0256197858114904,0.0240935114503817,0.0344526820758831,0.0378578024007387,0.0247910863509749,0.0290926154026629,0.024191299498048,0.0341946765105887,0.0384941757309265,0.0334753134561161,0.0274375641464249,347,433,303,474,369,356,496,347,528,499,558,401
HNRNPA1,-9.8,0.17010826959847,0.0204582597415922,3.29020881857826e-28,11.4209368077926,0.0964477078785473,0.100585764155967,0.0889790076335878,0.130687599941852,0.178311275264184,0.088857938718663,0.0958413983224823,0.108547127718907,0.131014830645684,0.153436704466559,0.112664227008219,0.115976736229901,1458,1700,1119,1798,1738,1276,1634,1557,2023,1989,1878,1695
HNRNPC,-10.25,0.142145361380798,0.0150546200171277,0.000159900429970583,3.04488267936281,0.0477607991003506,0.0498195373054849,0.0388040712468193,0.0600377961913069,0.064327485380117,0.0465181058495822,0.0549005806792187,0.0537506971556051,0.0599054465384366,0.0606341124739644,0.0500329953806467,0.0485802257954157,722,842,488,826,627,668,936,771,925,786,834,710
HNRNPF,-10.3,0.139335796387521,0.0150546200171277,0.0014458117668665,2.61901379114189,0.00522590461070318,0.00633098633216969,0.00381679389312977,0.00792266317778747,0.00984918436441982,0.00612813370473538,0.00803566191565488,0.0052983825989961,0.00945534615633702,0.0081771194939443,0.00743895854580359,0.00663701676359904,79,107,48,109,96,88,137,76,146,106,124,97
HNRNPK,-8.35,0.274324055330634,0.045777779694472,9.12086137410483e-06,3.56713812466223,0.0364490308923728,0.0437843914561269,0.0434955470737914,0.0482628288995494,0.0577613624705037,0.0382311977715877,0.0455158660331984,0.0393195761293921,0.0494786607085033,0.0603255419270231,0.0472733817265583,0.0488539172083476,551,740,547,664,563,549,776,564,764,782,788,714
HNRNPM,-9.25,0.207961057892545,0.0291558568328675,4.893128873695e-22,9.39550759432639,0.0934709267711848,0.104786699011893,0.0785623409669211,0.13802878325338,0.14024828152252,0.079874651810585,0.110270397090738,0.12186279977691,0.119940418366686,0.15605955411556,0.0997060411542384,0.1033185083818,1413,1771,988,1899,1367,1147,1880,1748,1852,2023,1662,1510
HP,-13.3,0.0249246987951796,0.00310020140120152,0.000116759406096131,3.10416910531035,0.000727657604021962,0.000591680965623336,0.000636132315521629,0.00290739933129815,0.00348825279573202,0.00201949860724234,0.00222886972842982,0.00132459564974902,0.00310860695550806,0.00185142328164777,0.00215969764233007,0.00205268559698939,11,10,8,40,34,29,38,19,48,24,36,30
HPCAL1,-9.85,0.166999273607748,0.0203907429171304,8.02714522731268e-11,5.49699847264761,0.0016537672818681,0.00366842198686468,0.00206743002544529,0.00370693414740515,0.00564276187544886,0.00188022284122563,0.00381254032494574,0.00446179587283882,0.00854866912764717,0.00563141248167862,0.00383946247525346,0.00396852548751283,25,62,26,51,55,27,65,64,132,73,64,58
HPDL,-10.05,0.154409462915601,0.0179575849784335,0.00203912461213756,2.54895321564278,0.00085995898657141,0.00130169812437134,0.00159033078880407,0.00174443959877889,0.00246229609110496,0.00132311977715877,0.00211156079535457,0.00244004461795873,0.00200764199209896,0.00408855974697215,0.00317955486231928,0.00143687991789258,13,22,20,24,24,19,36,35,31,53,53,21
HSBP1,-8.65,0.251745741210584,0.0398312562779182,6.11545405353852e-09,4.80193623470121,0.0256664682145928,0.0241997514939944,0.0221055979643766,0.0334350923099288,0.0376526110598133,0.0235376044568245,0.02891665200305,0.024191299498048,0.0338708632860566,0.0394970300084857,0.024416581678565,0.0296955183031132,388,409,278,460,367,338,493,347,523,512,407,434
HSD11B1,-12.3,0.0492826347305387,0.00310020140120152,0.0333520032324873,1.92908884862441,0.0011245617516703,0.000591680965623336,0.000954198473282443,0.00174443959877889,0.00194931773879142,0.0011142061281337,0.00316734119303185,0.0020914668153932,0.00213716728191179,0.00246856437553036,0.00191973123762673,0.00150530277112556,17,10,12,24,19,16,54,30,33,32,32,22
HSF1,-12.5,0.0425967741935472,0.00310020140120152,0.00016715770985514,3.03625922105144,0.0243434543890984,0.0275131649014851,0.0232188295165394,0.0346707370257305,0.0347799322868575,0.028133704735376,0.029385887735351,0.0379949804796431,0.0332232368369924,0.0373370361798966,0.0283160357549943,0.0281217926787547,368,465,292,477,339,404,501,545,513,484,472,411
HSP90AA1,-8.75,0.243073062730627,0.0370589782581418,0.0028147009839305,2.48282466127773,0.149235959515777,0.136855807348678,0.127305979643766,0.155618549207734,0.158612906535344,0.130362116991643,0.153381429995894,0.134899609592861,0.178615374651901,0.173108076834066,0.155018297438359,0.155183031132398,2256,2313,1601,2141,1546,1872,2615,1935,2758,2244,2584,2268
HSP90B1,-10.1,0.151683541017653,0.0171550018554422,3.6133264458619e-14,6.69847626477891,0.0723688562545479,0.0717117330335483,0.0574904580152672,0.0827881959587149,0.113163024520365,0.102506963788301,0.082996070150742,0.0662994980479643,0.0829609481251214,0.0845483298619147,0.0701901733757274,0.0886075949367089,1094,1212,723,1139,1103,1472,1415,951,1281,1096,1170,1295
HSPA14,-10.65,0.118959829580036,0.0120962176073163,7.10163339663313e-09,4.77769139582667,0.00734272673149434,0.00710017158748003,0.00874681933842239,0.0104666375926734,0.017133476967272,0.00870473537604457,0.0102645316440847,0.008505298382599,0.0127582410465643,0.0148113862531821,0.0107984882116504,0.00889497092028738,111,120,110,144,167,125,175,122,197,192,180,130
HSPA4,-12.75,0.0365776143790855,0.00310020140120152,1.11888871880215e-05,3.53108281487657,0.0055566580670768,0.00674516300810603,0.00739503816793893,0.0122110771914522,0.0138504155124654,0.00947075208913649,0.00985395037832131,0.010457334076966,0.012240139887313,0.0111856823266219,0.0108584798128262,0.00759493670886076,84,114,93,168,135,136,168,150,189,145,181,111
HSPA5,-13.5,0.0152457142857124,0.00310020140120152,6.38605724380228e-22,9.3570806791221,0.0519282926506582,0.0443169043251879,0.0490617048346056,0.0748655327809275,0.0933620601210629,0.0623259052924791,0.0650478033902282,0.0642080312325711,0.0720808237808432,0.084856900408856,0.0884276201331814,0.0599384194320903,785,749,617,1030,910,895,1109,921,1113,1100,1474,876
HSPA8,-13.2,0.0273007812500007,0.00310020140120152,3.35147395000291e-53,19.3511736722202,0.115432956274393,0.122182119401219,0.103451017811705,0.268643698211949,0.20621729763004,0.123467966573816,0.136899524898821,0.13845510317903,0.187552619648986,0.159222402221708,0.16767652528646,0.154225111187136,1745,2065,1301,3696,2010,1773,2334,1986,2896,2064,2795,2254
HSPA9,-10.5,0.127490972626674,0.0127874014629895,5.34915264841093e-11,5.56129783651618,0.0211682212079116,0.0196438080586948,0.0200381679389313,0.0278383485971798,0.0362162716733354,0.0182451253481894,0.0223473517508358,0.0254461795872839,0.0303089178162036,0.0289284887757464,0.0278960945467635,0.0345535408826548,320,332,252,383,353,262,381,365,468,375,465,505
HSPB1,-8.65,0.251745741210584,0.0398312562779182,3.94351238654556e-05,3.304765950266,0.508103459681154,0.490030175729247,0.456027353689567,0.625454281145515,0.540473991997538,0.445055710306407,0.534811425890082,0.489821528165086,0.57295511948708,0.634806757694978,0.541124242606035,0.508039685254875,7681,8282,5735,8605,5268,6391,9118,7026,8847,8229,9020,7425
HSPB11,-8.6,0.25457125,0.0407428629915638,0.00176622630671054,2.57806811835416,0.00773963087914269,0.00769185255310337,0.00691793893129771,0.00828608809419974,0.011182928080435,0.00745125348189415,0.0106164584433105,0.00759899609592861,0.00816009325820867,0.0128056776980637,0.0124782530445738,0.010126582278481,117,130,87,114,109,107,181,109,126,166,208,148
HSPB7,-11.4,0.0836595067621319,0.00597066475068534,8.78799242824083e-13,6.20536859202896,0.000396904147648343,0.00177504289687001,0.000715648854961832,0.00545137374618404,0.00420642248897097,0.00146239554317549,0.00187694292920406,0.00474065811489124,0.00265526844116314,0.00354856128982489,0.00347951286819845,0.00164214847759152,6,30,9,75,41,21,32,68,41,46,58,24
HVCN1,-8.2,0.286310238017607,0.0492048370033488,0.000116759406096131,3.10430800494376,0.0016537672818681,0.00147920241405834,0.000874681933842239,0.0028347143480157,0.00359084846619473,0.00104456824512535,0.00123174379729016,0.00195203569436698,0.00155430347775403,0.0029314201959423,0.0030595716599676,0.00383167978104687,25,25,11,39,35,15,21,28,24,38,51,56
HYI,-9.1,0.219011267605634,0.0320990283269295,1.07129170828765e-08,4.71047491754048,0.0301647152212741,0.0286373587361695,0.0246501272264631,0.0339438871929059,0.0470914127423823,0.0272980501392758,0.0303243591999531,0.0286530953708868,0.0366556570170326,0.041965594384016,0.0366548683184354,0.033732466643859,456,484,310,467,459,392,517,411,566,544,611,493
IAH1,-10.25,0.142145361380798,0.0150546200171277,0.000174902455481566,3.02782792103042,0.00674737051002183,0.00727767587716703,0.00874681933842239,0.0121383922081698,0.0143633938647789,0.00905292479108635,0.00821162531526776,0.00836586726157278,0.00803056796839583,0.0113399676000926,0.0111584378187054,0.0118371536093055,102,123,110,167,140,130,140,120,124,147,186,173
ICOSLG,-12.3,0.0492826347305387,0.00310020140120152,1.09954956702998e-12,6.1703305710421,0,0.000532512869061002,0.000477099236641221,0.00116295973251926,0.000923361034164358,0.000626740947075209,0.00129039826382779,0.00230061349693252,0.00207240463700538,0.00401141711023683,0.00077989081528586,0.000821074238795758,0,9,6,16,9,9,22,33,32,52,13,12
ICT1,-12.5,0.0425967741935472,0.00310020140120152,1.22338453930341e-12,6.15324608371993,0.0262618244360654,0.0258564581977398,0.0206743002544529,0.0369239715074866,0.046475838719606,0.0276462395543175,0.0303830136664907,0.0277467930842164,0.0358137426332491,0.0396513152819563,0.0334153218549403,0.0283954840916866,397,437,260,508,453,397,518,398,553,514,557,415
ID1,-13.5,0.0152457142857124,0.00310020140120152,2.43795320145487e-31,12.4384527104913,0.000198452073824171,0.000710017158748003,0.000238549618320611,0.0085041430440471,0.0080024622960911,0.00466573816155989,0.00527890198838642,0.00564696040156163,0.00680007771517389,0.0100285427755921,0.00761893334933109,0.00718439958946288,3,12,3,117,78,67,90,81,105,130,127,105
ID2,-9.35,0.201577944325482,0.0277239989577676,3.08290134418524e-06,3.75759683778339,0.00562280875835152,0.00597597775279569,0.00421437659033079,0.00792266317778747,0.0112855237508977,0.00584958217270195,0.00844624318141826,0.00550752928053542,0.00880771970727285,0.010491398596004,0.00569920211170436,0.00691070817653096,85,101,53,109,110,84,144,79,136,136,95,101
ID3,-13.5,0.0152457142857124,0.00310020140120152,2.19929122182175e-05,3.41025487317243,0,0,0,0.00159906963221398,0.00174412639786601,0.000278551532033426,0.000997125931139656,0.00139431121026213,0.00148954083284761,0.00084856900408856,0.000659907612934189,0.00143687991789258,0,0,0,22,17,4,17,20,23,11,11,21
IDH2,-13,0.0309663951120159,0.00310020140120152,2.71566233777796e-19,8.47274603125256,0.0469008401137792,0.0496420330157979,0.0382474554707379,0.0676697194359645,0.0878218939160767,0.0543871866295265,0.0598275558683794,0.0509620747350809,0.0687779288906159,0.0670369513229962,0.0664706941028256,0.0751967157030448,709,839,481,931,856,781,1020,731,1062,869,1108,1099
IDH3G,-10.2,0.14435706723134,0.0154882943157348,1.13755613128558e-10,5.44117487273422,0.0488853608520209,0.0499970415951719,0.0361005089058524,0.0592382613751999,0.0771519441879553,0.0456824512534819,0.0510293858877354,0.0499860568878974,0.0599702091833431,0.0604798272004937,0.0562121303017578,0.0573383510092371,739,845,454,815,752,656,870,717,926,784,937,838
IDS,-12.6,0.039806195965418,0.00310020140120152,0.000136363617012647,3.0747485996641,0.00132301382549448,0.00124253002780901,0.000954198473282443,0.0018898095653438,0.00174412639786601,0.00250696378830084,0.00492697518916065,0.0020914668153932,0.0025257431513503,0.0029314201959423,0.00275961365408843,0.00225795415668833,20,21,12,26,17,36,84,30,39,38,46,33
IER3IP1,-12.3,0.0492826347305387,0.00310020140120152,0.00170897356431627,2.58481489447956,0.0125024806509228,0.0148511922371457,0.0142334605597964,0.0182439308038959,0.0218528778085565,0.0154596100278552,0.0164819050970731,0.0177774679308422,0.0179392526390778,0.0235285042042737,0.0178774971503989,0.0176530961341088,189,251,179,251,213,222,281,255,277,305,298,258
IFI27,-13.1,0.0291572398190062,0.00310020140120152,1.49548545320623e-05,3.47979937736048,0.000595356221472514,0.000946689544997337,0.00103371501272265,0.00247128943160343,0.00215450907971684,0.00146239554317549,0.00316734119303185,0.00237032905744562,0.00420957191891717,0.00362570392656021,0.00233967244585758,0.00294218268901813,9,16,13,34,21,21,54,34,65,47,39,43
IFI27L2,-9.65,0.18034810710988,0.023281177508066,4.05646092357943e-06,3.71003047328647,0.0407488258252299,0.0481628306017395,0.0380884223918575,0.0561854920773368,0.0654560377552067,0.0422005571030641,0.0479206991612411,0.0501952035694367,0.0547891975908296,0.0570855511841395,0.0472733817265583,0.047417037290455,616,814,479,773,638,606,817,720,846,740,788,693
IFI30,-12.95,0.0319515503875953,0.00310020140120152,1.46927573492777e-15,7.18724646210039,0.041674935503076,0.0414768356901958,0.0368956743002545,0.0579299316761157,0.0690468862214015,0.0435236768802228,0.0481553170273916,0.0545872838817624,0.0567968395829286,0.073671218082234,0.058671785949967,0.0498802600068423,630,701,464,797,673,625,821,783,877,955,978,729
IFI35,-12.1,0.0559642082429503,0.00310020140120152,0.00866599530693083,2.24112722179427,0.006945822583846,0.00852020590497604,0.00620229007633588,0.0103939526093909,0.0139530111829281,0.0084958217270195,0.00979529591178368,0.0102481873954267,0.0105563111197461,0.0105685412327393,0.00923870658107865,0.00998973657201505,105,144,78,143,136,122,167,147,163,137,154,146
IFI6,-9.7,0.176000697026023,0.0221963489155564,2.01193023700876e-15,7.13843660358237,0.0195806046173183,0.0251464410389918,0.0139153944020356,0.0351795319087077,0.0341643582640813,0.0181058495821727,0.0252214206111795,0.0304656999442276,0.0332232368369924,0.0293913445961583,0.0238766572679825,0.0241532671912419,296,425,175,484,333,260,430,437,513,381,398,353
IFITM1,-8.3,0.2786367278798,0.0475436480617828,0.029075356254909,1.96176247283577,0.00185221935569227,0.00479261582154902,0.0021469465648855,0.00530600377961913,0.00512978352313532,0.00306406685236769,0.00469235732301015,0.00446179587283882,0.0039505213392915,0.00401141711023683,0.00437938688583598,0.00499486828600753,28,81,27,73,50,44,80,64,61,52,73,73
IFITM2,-8.35,0.274324055330634,0.045777779694472,7.7715968949216e-08,4.38252756494746,0.0303631672950982,0.0269806520324241,0.0236164122137405,0.0387410960895479,0.0450394993331281,0.0276462395543175,0.0310868672649422,0.0312325711098717,0.0357489799883427,0.0296999151430996,0.0335952966584678,0.0253848785494355,459,456,297,533,439,397,530,448,552,385,560,371
IFITM3,-12.5,0.0425967741935472,0.00310020140120152,1.01578330302571e-09,5.09269853449631,0.0388304557782629,0.0422460209455062,0.0368161577608143,0.0596743712748946,0.0646352723915051,0.0415041782729805,0.0561909789430465,0.0490100390407139,0.0578978045463377,0.0536141325310499,0.0523726678265043,0.0431063975367773,587,714,463,821,630,596,958,703,894,695,873,630
IFNAR2,-13.25,0.0260515320334286,0.00310020140120152,3.23750046821499e-15,7.06621748575276,0.027055632731362,0.0246139281699308,0.0225826972010178,0.0372147114406164,0.0497589001744126,0.0307799442896936,0.029385887735351,0.0329057445621863,0.0380804352049738,0.0439713029391345,0.0383946247525346,0.030448169688676,409,416,284,512,485,442,501,472,588,570,640,445
IFNGR1,-13.4,0.0233598484848464,0.00310020140120152,0.0111667571879785,2.18462577007394,0.00205067142951644,0.00130169812437134,0.00159033078880407,0.00276202936473325,0.00389863547758285,0.00355153203342618,0.00351926799225761,0.00285833798103737,0.00356194546985299,0.00439713029391345,0.00341952126702262,0.00458433116660965,31,22,20,38,38,51,60,41,55,57,57,67
IFNGR2,-13.3,0.0249246987951796,0.00310020140120152,3.13295791480999e-09,4.90996642368164,0.0013891645167692,0.00136086622093367,0.00135178117048346,0.00603285361244367,0.00420642248897097,0.00348189415041783,0.0032846501261071,0.0020914668153932,0.00427433456382359,0.0055542698449433,0.00257963885056092,0.00451590831337667,21,23,17,83,41,50,56,30,66,72,43,66
IFRD1,-13,0.0309663951120159,0.00310020140120152,2.63434154373852e-06,3.78524047640333,0.006945822583846,0.00692266729779303,0.00612277353689567,0.0107573775258032,0.0137478198420027,0.00974930362116992,0.0126693647721274,0.00766871165644172,0.0108153616993718,0.0111856823266219,0.0130181774551563,0.00821074238795758,105,117,77,148,134,140,216,110,167,145,217,120
IFT20,-11.75,0.0699934148635938,0.00597066475068534,0.00105112772570944,2.6832508727311,0.00363828802010981,0.00431927104905035,0.00294211195928753,0.00683238842855066,0.00646352723915051,0.00452646239554318,0.00451639392339727,0.00501952035694367,0.00731817887442523,0.00740569312659107,0.00515927770112184,0.0074580910023948,55,73,37,94,63,65,77,72,113,96,86,109
IKBIP,-11.4,0.0836595067621319,0.00597066475068534,0.00209800551107153,2.54333630108954,0.00171991797314282,0.00213005147624401,0.000874681933842239,0.00276202936473325,0.00420642248897097,0.00229805013927577,0.00398850372455862,0.00230061349693252,0.00272003108606956,0.00416570238370747,0.00227968084468174,0.00376325692781389,26,36,11,38,41,33,68,33,42,54,38,55
IKBKE,-13.5,0.0152457142857124,0.00310020140120152,7.87560834803611e-14,6.57902257438145,0.0027783290335384,0.00408259866280102,0.00190839694656489,0.00806803314435238,0.0095413973530317,0.00543175487465181,0.00727315385066573,0.00906302286670385,0.0075772294540509,0.0111085396898866,0.00647909292699022,0.0081423195347246,42,69,24,111,93,78,124,130,117,144,108,119
IL10RB,-13.35,0.0241100000000006,0.00310020140120152,2.7732862953551e-11,5.66545937054213,0.0124363299596481,0.0136678303058991,0.0128021628498728,0.0199883704026748,0.0212373037857802,0.016016713091922,0.0285647252038243,0.0148494143892917,0.018586879088142,0.0199028002777135,0.0184174215609815,0.0228532329798153,188,231,161,275,207,230,487,213,287,258,307,334
IL1B,-13.5,0.0152457142857124,0.00310020140120152,0.000140740136830938,3.0686801367794,0.000264602765098895,0.000295840482811668,0.000397582697201018,0.00109027474923681,0.00266748743203037,0.00194986072423398,0.00217021526189219,0.00174288901282766,0.00246098050644388,0.00215999382858906,0.0020397144399784,0.00225795415668833,4,5,5,15,26,28,37,25,38,28,34,33
IL1RN,-13.35,0.0241100000000006,0.00310020140120152,4.53261106134374e-06,3.69041596889485,0.00363828802010981,0.00420093485592568,0.00254452926208651,0.00675970344526821,0.00933620601210629,0.00564066852367688,0.00662795471875183,0.00578639152258784,0.00582863804157762,0.0084856900408856,0.0049193112964185,0.00615805679096818,55,71,32,93,91,81,113,83,90,110,82,90
IL4I1,-13.5,0.0152457142857124,0.00310020140120152,0.00337118670493083,2.44498380987861,0,0.000118336193124667,0,0.00116295973251926,0.00143633938647789,0.000417827298050139,0.000938471464602029,0.000766871165644172,0.000388575869438508,0.000617141093882589,0.000539924410582519,0.00123161135819364,0,2,0,16,14,6,16,11,6,8,9,18
ILF2,-10.75,0.113411543287328,0.0109054859499072,3.15511986264792e-17,7.76701520773876,0.0279155917179335,0.0296432163777291,0.0313295165394402,0.0406309056548917,0.0477069867651585,0.0264623955431755,0.0362484603202534,0.0382041271611824,0.039505213392915,0.058165548098434,0.0442138100665907,0.0340745809100239,422,501,394,559,465,380,618,548,610,754,737,498
ILF3,-8.55,0.258028385049365,0.0419811803002482,6.66677172632613e-18,7.99983233445804,0.0336045511675597,0.0434885509733152,0.0298982188295165,0.044047099869167,0.0616599979480866,0.0321727019498607,0.0336676637925978,0.0473368655883993,0.0492843727737841,0.0492941448738718,0.0565720799088128,0.0359904208005474,508,735,376,606,601,462,574,679,761,639,943,526
ILKAP,-10.75,0.113411543287328,0.0109054859499072,0.00221370616317134,2.53227664170724,0.00674737051002183,0.00940772735341104,0.0104961832061069,0.0133740369239715,0.0140556068533908,0.00814763231197772,0.0110856941756115,0.0114333519241495,0.0136001554303478,0.0128056776980637,0.0135581018657388,0.0121792678754704,102,159,132,184,137,117,189,164,210,166,226,178
IMP3,-13.05,0.0302182795698916,0.00310020140120152,1.89223456712538e-08,4.61682316994223,0.0241450023152742,0.0230163895627478,0.0185273536895674,0.0296554731792412,0.0407304811736945,0.0263927576601671,0.0291512698692005,0.0262827663134412,0.0301146298814844,0.0334027617063951,0.0322754814325994,0.0255901471091344,365,389,233,408,397,379,497,377,465,433,538,374
IMP4,-13.5,0.0152457142857124,0.00310020140120152,4.72471544870749e-17,7.70543705964273,0.0125686313421975,0.0128394769540264,0.0117684478371501,0.021296700101759,0.0287267877295578,0.0156685236768802,0.0177723033609009,0.0182654768544339,0.0226021630723399,0.0286199182288051,0.0202771611974324,0.0212110845022237,190,217,148,293,280,225,303,262,349,371,338,310
IMPACT,-11.15,0.09520340826686,0.00805490394269882,0.0301033767204126,1.95365156220434,0.0013891645167692,0.00165670670374534,0.00182888040712468,0.00210786451519116,0.00461680517082179,0.00278551532033426,0.00234617866150507,0.00278862242052426,0.0025257431513503,0.00169713800817712,0.00215969764233007,0.00301060554225111,21,28,23,29,45,40,40,40,39,22,36,44
IMPDH1,-11.65,0.0738548241659158,0.00597066475068534,2.22933188319036e-12,6.05867330270144,0.0122378778858239,0.0135494941127744,0.0137563613231552,0.0175170809710714,0.0281112137067816,0.0235376044568245,0.0134905273036542,0.0162437255995538,0.0167735250307623,0.0146571009797115,0.0169176315315856,0.0149846048580226,185,229,173,241,274,338,230,233,259,190,282,219
INF2,-8.3,0.2786367278798,0.0475436480617828,8.65065903866403e-26,10.6319548728064,0.00178606866441754,0.00218921957280634,0.00174936386768448,0.00610553859572612,0.00307787011388119,0.000905292479108635,0.0096193325121708,0.00383435582822086,0.0025257431513503,0.00316284810614827,0.00551922730817686,0.00191583989052343,27,37,22,84,30,13,164,55,39,41,92,28
INO80C,-11.5,0.0791260399334447,0.00597066475068534,0.00511327121123508,2.35605440096174,0.00601971290599987,0.00573930536654636,0.00532760814249364,0.0105393225759558,0.00984918436441982,0.00647632311977716,0.00815297084873013,0.00885387618516453,0.00964963409105628,0.00825426213067963,0.00599916011758354,0.0084844338008895,91,97,67,145,96,93,139,127,149,107,100,124
INPP1,-11.45,0.0814280487804871,0.00597066475068534,0.000484172249639128,2.83377009616722,0.000595356221472514,0.000591680965623336,0.000159033078880407,0.00203517953190871,0.00215450907971684,0.000348189415041783,0.00181828846266643,0.000976017847183491,0.00161906612266045,0.00115713955102985,0.00233967244585758,0.00143687991789258,9,10,2,28,21,5,31,14,25,15,39,21
IQCD,-13.15,0.0287407407407393,0.00310020140120152,0.0105256496648347,2.19747886269768,0.000264602765098895,0.000177504289687001,7.95165394402036e-05,0.000363424916412269,0.00174412639786601,0.000766016713091922,0.000586544665376268,0.000697155605131065,0.00136001554303478,0.000694283730617912,0.000719899214110025,0.000889497092028738,4,3,1,5,17,11,10,10,21,9,12,13
IRF3,-8.55,0.258028385049365,0.0419811803002482,4.41066193408176e-05,3.28413474747574,0.00674737051002183,0.00727767587716703,0.00373727735368957,0.00959441779328391,0.0109777367395096,0.00647632311977716,0.00697988151797759,0.00787785833798104,0.0108153616993718,0.00863997531435624,0.00923870658107865,0.00567909681833732,102,123,47,132,107,93,119,113,167,112,154,83
ISCA1,-11.45,0.0814280487804871,0.00597066475068534,0.0124865730704433,2.15923746552821,0.00410134285903288,0.00366842198686468,0.00302162849872774,0.00508794882977177,0.00697650559146404,0.00389972144846797,0.00416446712417151,0.00446179587283882,0.00680007771517389,0.00501427138779603,0.00527926090347351,0.00691070817653096,62,62,38,70,68,56,71,64,105,65,88,101
ISCU,-11.2,0.0928440265486731,0.00805490394269882,3.28444195222575e-06,3.74660464954133,0.00429979493285705,0.00633098633216969,0.00477099236641221,0.00915830789358918,0.0114907150918231,0.00501392757660167,0.00668660918528946,0.00683212493028444,0.00764199209895732,0.0084856900408856,0.00803887455756194,0.010195005131714,65,107,60,126,112,72,114,98,118,110,134,149
ITGB1BP1,-10.1,0.151683541017653,0.0171550018554422,3.42643731641201e-21,9.11409495538194,0.0247403585367467,0.0276906691911721,0.0224236641221374,0.0348161069922954,0.0526315789473684,0.0217270194986072,0.028447416270749,0.0298382598996096,0.0329641862573668,0.0358713260819255,0.0298158257843902,0.0419432090318166,374,468,282,479,513,312,485,428,509,465,497,613
ITM2B,-13.5,0.0152457142857124,0.00310020140120152,9.04550470087786e-26,10.6253472817398,0.044320963154065,0.0421868528489438,0.0423823155216285,0.0737025730484082,0.0898738073253309,0.0511142061281337,0.0606487183999062,0.0676938092582264,0.0774561233080759,0.0792254879271773,0.0608914751934729,0.0728019158398905,670,713,533,1014,876,734,1034,971,1196,1027,1015,1064
ITSN2,-8.9,0.232286835055492,0.0348293468148547,6.82130046429235e-05,3.20420141828095,0.0016537672818681,0.00165670670374534,0.00206743002544529,0.00232591946503852,0.00543757053452344,0.00299442896935933,0.00146636166344067,0.00250976017847184,0.00408004662910433,0.00316284810614827,0.00233967244585758,0.00191583989052343,25,28,26,32,53,43,25,36,63,41,39,28
IWS1,-12.3,0.0492826347305387,0.00310020140120152,0.00786743643757188,2.26292155330275,0.00687967189257128,0.00508845630436069,0.00532760814249364,0.00857682802732955,0.0107725453985842,0.00738161559888579,0.00920875124640741,0.00864472950362521,0.00887248235217926,0.0103371133225334,0.00695902573639691,0.00725282244269586,104,86,67,118,105,106,157,124,137,134,116,106
JAGN1,-12.25,0.0506097560975618,0.00310020140120152,4.57588973737321e-09,4.84839426491063,0.0283124958655818,0.0256789539080528,0.0252067430025445,0.0380869312400058,0.0473991997537704,0.0282033426183844,0.0334330459264473,0.0303959843837144,0.0398290266174471,0.0381084625472499,0.0358749775031496,0.0375641464249059,428,434,317,524,462,405,570,436,615,494,598,549
JTB,-10.7,0.116542777433354,0.0114628465821496,2.94548144861117e-19,8.46066019650121,0.0292386055434279,0.0344950002958405,0.0241730279898219,0.0508068033144352,0.0530419616292192,0.0266016713091922,0.035368643322189,0.0383435582822086,0.0474710187164044,0.050528427061637,0.038994540764293,0.0391378720492645,442,583,304,699,517,382,603,550,733,655,650,572
KANK2,-10.75,0.113411543287328,0.0109054859499072,0.00024707488897837,2.96245954546267,0.000463054838923067,0.00142003431749601,0.00103371501272265,0.00254397441488588,0.00266748743203037,0.00174094707520891,0.00117308933075254,0.0020914668153932,0.00116572760831552,0.00347141865308956,0.00197972283880257,0.00335271980841601,7,24,13,35,26,25,20,30,18,45,33,49
KARS,-8.35,0.274324055330634,0.045777779694472,6.47231843541432e-07,4.02597482294699,0.0242111530065489,0.0260339624874268,0.0201176844783715,0.0338712022096235,0.0346773366163948,0.0236768802228412,0.0283887618042114,0.0208449525934189,0.0305679683958293,0.0334799043431304,0.0340152378666987,0.0257269928156004,366,440,253,466,338,340,484,299,472,434,567,376
KDELR1,-8.4,0.269710589036432,0.044831560120222,8.52685612476758e-17,7.61639497135289,0.0607263345901965,0.0646115614460683,0.0646469465648855,0.08264282599215,0.101774905099005,0.0579387186629527,0.0629948970614112,0.0720858895705521,0.0745418042872871,0.10259970685798,0.0831483592297078,0.064385904892234,918,1092,813,1137,992,832,1074,1034,1151,1330,1386,941
KDELR2,-13.5,0.0152457142857124,0.00310020140120152,1.54062889503318e-30,12.1795820387928,0.0361844281272739,0.0372759008342702,0.0364185750636132,0.0658525948539032,0.0828973017338668,0.0571727019498607,0.0562496334095841,0.0553541550474066,0.0692960300498672,0.0762169250944997,0.0695302657627932,0.074512487170715,547,630,458,906,808,821,959,794,1070,988,1159,1089
KDELR3,-12.8,0.035726415094339,0.00310020140120152,9.5428918193145e-06,3.55938671708273,0.000529205530197791,0.000236672386249334,0.000795165394402036,0.00145369966564908,0.0031804657843439,0.00215877437325905,0.00146636166344067,0.00188232013385388,0.00310860695550806,0.00208285119185374,0.00077989081528586,0.00205268559698939,8,4,10,20,31,31,25,27,48,27,13,30
KDM4C,-10.85,0.108930013020834,0.0109054859499072,0.000180075460329178,3.02232384557991,0.000132301382549448,0.000295840482811668,0.000238549618320611,0.000654164849542085,0.00205191340925413,0.000974930362116992,0.000175963399612881,0.000766871165644172,0.000518101159251344,0.000925711640823883,0.000719899214110025,0.00164214847759152,2,5,3,9,20,14,3,11,8,12,12,24
KEAP1,-11.9,0.0644511088709673,0.00310020140120152,7.75436741360081e-05,3.18051249824191,0.0109148640603294,0.0112419383468434,0.00858778625954199,0.0163541212385521,0.0173386683081974,0.0146935933147632,0.015719397032084,0.0115727830451757,0.0136649180752542,0.0168170948083005,0.0161377407162997,0.0107423879575778,165,190,108,225,169,211,268,166,211,218,269,157
KIAA0020,-13.1,0.0291572398190062,0.00310020140120152,2.61421935109696e-10,5.3093687395906,0.0132301382549448,0.0195846399621324,0.0157442748091603,0.025149004215729,0.0310864881502001,0.0204038997214485,0.02545603847733,0.02356385945343,0.0285603264037303,0.0292370593226876,0.0230367748515208,0.0227848101265823,200,331,198,346,303,293,434,338,441,379,384,333
KIAA0040,-10.3,0.139335796387521,0.0150546200171277,2.28044578406125e-05,3.40353173043006,0.000463054838923067,0.000473344772498669,0.000397582697201018,0.00203517953190871,0.00123114804555248,0.000766016713091922,0.000703853598451522,0.00181260457334077,0.000712389093970598,0.00269999228573633,0.000659907612934189,0.000684228532329798,7,8,5,28,12,11,12,26,11,35,11,10
KIAA0101,-9.2,0.210985432909315,0.0298834528745194,9.75095092821308e-10,5.09937997364644,0.0236157967850764,0.0222472043074374,0.0223441475826972,0.0301642680622183,0.0409356725146199,0.0190807799442897,0.0258079652765558,0.0286530953708868,0.0294670034324202,0.0324770500655712,0.0262163297138401,0.0240164214847759,357,376,281,415,399,274,440,411,455,421,437,351
KIAA1143,-12.45,0.0445241830065355,0.00310020140120152,5.06160517430459e-05,3.25877573796751,0.00912879539591189,0.00940772735341104,0.00962150127226463,0.0150457915394679,0.018159433671899,0.0105153203342618,0.0110856941756115,0.0118516452872281,0.0151544589081018,0.0114942528735632,0.0139780430739696,0.0138214163530619,138,159,121,207,177,151,189,170,234,149,233,202
KIF22,-11.15,0.09520340826686,0.00805490394269882,0.000204902868439935,2.99782549318275,0.0132301382549448,0.0155612093958937,0.013279262086514,0.0216601250181712,0.02236585616087,0.0155988857938719,0.0167751774297613,0.0141522587841606,0.0176154394145457,0.0211370824654787,0.0209970604115424,0.0183373246664386,200,263,167,298,218,224,286,203,272,274,350,268
KIF3A,-8.9,0.232286835055492,0.0348293468148547,0.00208698062618667,2.54438025381188,0.000529205530197791,0.000355008579374002,0.000238549618320611,0.000436109899694723,0.00215450907971684,0.000974930362116992,0.0015250161299783,0.000976017847183491,0.000518101159251344,0.000771426367353236,0.00131981522586838,0.000410537119397879,8,6,3,6,21,14,26,14,8,10,22,6
KIN,-13.3,0.0249246987951796,0.00310020140120152,0.0139266904498957,2.13462318521699,0.000926109677846133,0.000414176675936335,0.00119274809160305,0.00203517953190871,0.00328306145480661,0.00243732590529248,0.00193559739574169,0.00188232013385388,0.00168382876756687,0.00223713646532438,0.00275961365408843,0.00246322271638727,14,7,15,28,32,35,33,27,26,29,46,36
KLHL12,-8.85,0.235790627362056,0.0354544309179961,0.000168489828333857,3.03480611448906,0.00231527419461533,0.00171587480030767,0.00174936386768448,0.00261665939816834,0.00564276187544886,0.00299442896935933,0.00363657692533286,0.00237032905744562,0.00304384431060165,0.00439713029391345,0.00179974803527506,0.00232637700992131,35,29,22,36,55,43,62,34,47,57,30,34
KRR1,-12.15,0.0539514348785863,0.00310020140120152,2.12202005073136e-06,3.82243176694124,0.00793808295296686,0.00911188687059937,0.0065998727735369,0.0131559819741241,0.0122088847850621,0.00786908077994429,0.0128453281717403,0.0130368098159509,0.0132763422058157,0.0161228110776826,0.0133181354610355,0.0113581936366746,120,154,83,181,119,113,219,187,205,209,222,166
KXD1,-8.35,0.274324055330634,0.045777779694472,6.71368762178406e-17,7.65273751051387,0.0123040285770986,0.0182237737411987,0.0166984732824427,0.0223142898677133,0.0226736431722581,0.0152506963788301,0.0140184175024928,0.0180563301728946,0.0183278285085163,0.0298542004165702,0.0308956746055552,0.0195689360246322,186,308,210,307,221,219,239,259,283,387,515,286
L3MBTL2,-10.95,0.103335117056857,0.0095938377837045,7.69292796120493e-07,3.99627865587449,0.00357213732883509,0.00390509437311402,0.00357824427480916,0.00552405872946649,0.009438801682569,0.00327298050139276,0.00445773945685964,0.00662297824874512,0.00569911275176478,0.00825426213067963,0.00605915171875937,0.00595278823126924,54,66,45,76,92,47,76,95,88,107,101,87
LAIR1,-8.2,0.286310238017607,0.0492048370033488,7.61623350687676e-12,5.86746301955876,0.0369120857312959,0.0389326075380155,0.0328403307888041,0.05124291321413,0.05837693649328,0.0351671309192201,0.0333743914599097,0.0414110429447853,0.0485072210349071,0.0554655558126977,0.0413942048113264,0.0382483749572357,558,658,413,705,569,505,569,594,749,719,690,559
LAMP2,-11.2,0.0928440265486731,0.00805490394269882,7.64642260245267e-06,3.59880123559059,0.0136270424025931,0.0184604461274481,0.0125636132315522,0.0237679895333624,0.0259567046270647,0.0159470752089136,0.0195905918235674,0.0212632459564975,0.0218897739783693,0.0196713723675075,0.0194972703821465,0.0184741703729045,206,312,158,327,253,229,334,305,338,255,325,270
LAMTOR1,-10.45,0.130392734553776,0.0133544326710566,3.78548523981751e-23,9.76589166266234,0.0619170470331415,0.0514762440092302,0.059001272264631,0.0796627416775694,0.107930645326767,0.0591225626740947,0.0672180186521204,0.0566787506971556,0.0816009325820867,0.0948083005477127,0.0676705261263423,0.0788915497776257,936,870,742,1096,1052,849,1146,813,1260,1229,1128,1153
LAMTOR2,-11,0.101270833333334,0.0095938377837045,1.47731828852178e-11,5.76504783438105,0.0681352120129655,0.078930240814153,0.0597964376590331,0.0885303096380288,0.108546219349543,0.0664345403899722,0.0795941110915596,0.0816369213608477,0.09636681562075,0.103216847951863,0.081648569200312,0.0829284981183715,1030,1334,752,1218,1058,954,1357,1171,1488,1338,1361,1212
LARP1B,-10.65,0.118959829580036,0.0120962176073163,0.0219092758812001,2.02974564184363,0.00496130184560429,0.00384592627655168,0.0043734096692112,0.00705044337839802,0.00707910126192675,0.00473537604456825,0.00615871898645082,0.00418293363078639,0.00803056796839583,0.00601712566535524,0.00701901733757274,0.00732124529592884,75,65,55,97,69,68,105,60,124,78,117,107
LAT2,-12.15,0.0539514348785863,0.00310020140120152,1.75465719725567e-08,4.62935321758679,0.0285770986306807,0.0301757292467901,0.0301367684478372,0.0507341183311528,0.0435005642761875,0.0325905292479109,0.032846501261071,0.0318600111544897,0.0409299915808562,0.0428141633881046,0.0336552882596437,0.0366062264796442,432,510,379,698,424,468,560,457,632,555,561,535
LBHD1,-8.5,0.261815569487984,0.0426742892038798,0.021146447624109,2.03859988024985,0.00105841106039558,0.00112419383468434,0.0022264631043257,0.00290739933129815,0.00410382681850826,0.00194986072423398,0.00193559739574169,0.00306748466257669,0.0018133540573797,0.00254570701226568,0.00209970604115424,0.00294218268901813,16,19,28,40,40,28,33,44,28,33,35,43
LCMT1,-12.65,0.0382956909361058,0.00310020140120152,0.00349819489851717,2.43743521564162,0.00291063041608785,0.00195254718655701,0.00246501272264631,0.00363424916412269,0.00666871858007592,0.00355153203342618,0.00346061352571998,0.00488008923591746,0.00420957191891717,0.00439713029391345,0.00467934489171516,0.00458433116660965,44,33,31,50,65,51,59,70,65,57,78,67
LDHA,-8.2,0.286310238017607,0.0492048370033488,1.36800314412171e-14,6.84643805445685,0.129456902824635,0.132181527720253,0.105677480916031,0.158089838639337,0.186826715912588,0.125696378830084,0.132676403308112,0.105758505298383,0.173240075124668,0.161922394507444,0.154658347831304,0.144714334587752,1957,2234,1329,2175,1821,1805,2262,1517,2675,2099,2578,2115
LEPROTL1,-13.5,0.0152457142857124,0.00310020140120152,1.19017260701201e-08,4.69315106310808,0.0097241516173844,0.0105910892846577,0.0104961832061069,0.0156272714057276,0.0198009643993023,0.0151114206128134,0.0165405595636108,0.0174986056887897,0.0197526066964575,0.0219856514695672,0.0164376987221789,0.0173109818679439,147,179,132,215,193,217,282,251,305,285,274,253
LGALS3,-12.6,0.039806195965418,0.00310020140120152,9.06381608472026e-15,6.90924476690744,0.0214989746642852,0.0171587480030767,0.0150286259541985,0.0298735281290885,0.0388837591053658,0.0220055710306407,0.0229925508827497,0.0262827663134412,0.0249336182889709,0.0304713415104528,0.0269362289279501,0.0218953130345535,325,290,189,411,379,316,392,377,385,395,449,320
LGALS9,-8.2,0.286310238017607,0.0492048370033488,2.43109137104695e-07,4.19198513149268,0.0232850433287028,0.0287556949292941,0.021867048346056,0.0371420264573339,0.0346773366163948,0.0195682451253482,0.0241069857469646,0.0324874511991076,0.0312803574897999,0.0326313353390419,0.0322154898314236,0.0298323640095792,352,486,275,511,338,281,411,466,483,423,537,436
LIG1,-12.45,0.0445241830065355,0.00310020140120152,2.87288985309774e-10,5.29380984780277,0.00542435668452735,0.00562096917342169,0.00429389312977099,0.00588748364587876,0.0121062891145994,0.00626740947075209,0.0100299137779342,0.0126185164528723,0.00796580532348941,0.00995140013885674,0.00713900053992441,0.00985289086554909,82,95,54,81,118,90,171,181,123,129,119,144
LIMD2,-13.5,0.0152457142857124,0.00310020140120152,6.37989976221584e-38,14.5457032701811,0.00635046636237349,0.00751434826341637,0.00532760814249364,0.0228230847506905,0.0269826613316918,0.0216573816155989,0.0181242301601267,0.0186140546569994,0.0237678906806554,0.0243770732083623,0.0218369428280041,0.0211426616489908,96,127,67,314,263,311,309,267,367,316,364,309
LIN7B,-9.25,0.207961057892545,0.0291558568328675,0.0225280207134169,2.02304292080598,0.00119071244294503,0.00130169812437134,0.00135178117048346,0.00232591946503852,0.00297527444341849,0.00125348189415042,0.000938471464602029,0.00174288901282766,0.00220192992681821,0.00331713337961892,0.00209970604115424,0.00280533698255217,18,22,17,32,29,18,16,25,34,43,35,41
LIPA,-8.7,0.247669472913616,0.0379064701860652,0.0398256536519707,1.88625172677533,0.0013891645167692,0.000946689544997337,0.000636132315521629,0.00159906963221398,0.00256489176156766,0.00153203342618384,0.00222886972842982,0.000557724484104852,0.00129525289812836,0.00231427910205971,0.00233967244585758,0.0013684570646596,21,16,8,22,25,22,38,8,20,30,39,20
LITAF,-12.4,0.0461457541191377,0.00310020140120152,3.75053577376951e-06,3.72345833617217,0.00866574055698882,0.0121886278918407,0.00811068702290076,0.0168629161215293,0.0194931773879142,0.014066852367688,0.0150741979001701,0.0133853876185165,0.015802085357166,0.0146571009797115,0.0130781690563321,0.0130003421142662,131,206,102,232,190,202,257,192,244,190,218,190
LLPH,-10.95,0.103335117056857,0.0095938377837045,0.0408205914891268,1.87985828444589,0.00714427465767017,0.00840186971185137,0.00803117048346056,0.0120657072248873,0.0108751410690469,0.00752089136490251,0.011789547774063,0.00920245398773006,0.010232497895214,0.0128056776980637,0.0104385386045954,0.00998973657201505,108,142,101,166,106,108,201,132,158,166,174,146
LMAN1,-10.55,0.12468039099526,0.0125762887029873,3.16249118137117e-06,3.75326239600972,0.0115763709730767,0.00946689544997337,0.0088263358778626,0.0148277365896206,0.0167230942854212,0.0100974930362117,0.012728019238665,0.0110150585610708,0.0146363577488505,0.0161228110776826,0.0179974803527506,0.0108108108108108,175,160,111,204,163,145,217,158,226,209,300,158
LMAN2,-11.9,0.0644511088709673,0.00310020140120152,2.08337742081309e-15,7.13318636936329,0.0363828802010981,0.0417135080764452,0.0374522900763359,0.0657072248873383,0.0634041243459526,0.038857938718663,0.0516159305531116,0.0564696040156163,0.0601644971180623,0.0607112551106997,0.053212550242966,0.0651385562777968,550,705,471,904,618,558,880,810,929,787,887,952
LMF2,-9.15,0.214933184402924,0.0301437587635845,1.30243363290307e-16,7.55200182020129,0.0013891645167692,0.00254422815218034,0.0022264631043257,0.0075592382613752,0.00389863547758285,0.00452646239554318,0.00175963399612881,0.0074595649749024,0.00265526844116314,0.00663426675923783,0.00461935329053932,0.00239479986315429,21,43,28,104,38,65,30,107,41,86,77,35
LMNA,-13.5,0.0152457142857124,0.00310020140120152,4.71794941558573e-25,10.3912460983496,0.0279155917179335,0.0294657120880421,0.0252862595419847,0.0549498473615351,0.0605314455729968,0.0387883008356546,0.0403542729778873,0.0391801450083659,0.0545301470112039,0.0536141325310499,0.04739336492891,0.047485460143688,422,498,318,756,590,557,688,562,842,695,790,694
LMO7,-8.25,0.282373680738786,0.0481699688668708,0.00080243044783875,2.7364207407945,0.00171991797314282,0.00213005147624401,0.00159033078880407,0.00298008431458061,0.0048219965117472,0.00201949860724234,0.00263945099419321,0.00355549358616843,0.00401528398419791,0.00246856437553036,0.00119983202351671,0.00225795415668833,26,36,20,41,47,29,45,51,62,32,20,33
LOC401052,-10.05,0.154409462915601,0.0179575849784335,0.0130462899679881,2.14939484383306,0,0,7.95165394402036e-05,0.0009449047826719,0.000205191340925413,0.000139275766016713,0.000351926799225761,6.97155605131065e-05,0.00064762644906418,0.000462855820411942,5.99916011758354e-05,0.000205268559698939,0,0,1,13,2,2,6,1,10,6,1,3
LOH12CR1,-13.4,0.0233598484848464,0.00310020140120152,0.0033316415208684,2.44739692902935,0.000198452073824171,0.000710017158748003,0.000159033078880407,0.00239860444832098,0.00215450907971684,0.00174094707520891,0.00217021526189219,0.00181260457334077,0.00148954083284761,0.00154285273470647,0.00197972283880257,0.00157372562435854,3,12,2,33,21,25,37,26,23,20,33,23
LPXN,-12.55,0.0413373071528753,0.00310020140120152,0.0365387396669711,1.9070405886785,0.00105841106039558,0.00118336193124667,0.000795165394402036,0.00334350923099288,0.00235970042064225,0.00146239554317549,0.00164232506305355,0.00188232013385388,0.00239621786153747,0.00277713492247165,0.0018597396364509,0.00246322271638727,16,20,10,46,23,21,28,27,37,36,31,36
LRIF1,-8.75,0.243073062730627,0.0370589782581418,0.0089231739798673,2.23426329171857,0.00707812396639545,0.00585764155967103,0.00500954198473282,0.00741386829481029,0.00995178003488253,0.0048050139275766,0.0063346823860637,0.008505298382599,0.00926105822161777,0.00794569158373833,0.00941868138460616,0.00704755388299692,107,99,63,102,97,69,108,122,143,103,157,103
LRPAP1,-13.5,0.0152457142857124,0.00310020140120152,3.92718352976648e-14,6.685400941925,0.0210359198253622,0.0263889710668008,0.0256043256997456,0.0355429568251199,0.0503744741971889,0.0350278551532033,0.0327291923279958,0.0414110429447853,0.0370442328864711,0.0409627401064568,0.0396544483772272,0.0387957577830996,318,446,322,489,491,503,558,594,572,531,661,567
LRR1,-12.6,0.039806195965418,0.00310020140120152,0.0481346205127816,1.8383251425621,0.00529205530197791,0.00461511153186202,0.00413486005089059,0.0085041430440471,0.00831024930747922,0.00605849582172702,0.00756642618335386,0.00627440044617959,0.00673531507026747,0.00740569312659107,0.0059391685164077,0.00807389668149162,80,78,52,117,81,87,129,90,104,96,99,118
LRRC42,-10.45,0.130392734553776,0.0133544326710566,0.012427758520004,2.16038580954056,0.00423364424158232,0.00248506005561801,0.00318066157760814,0.0047245239133595,0.00677131425053863,0.00327298050139276,0.00439908499032201,0.00453151143335192,0.00550482481704553,0.00655712412250251,0.00467934489171516,0.00520013684570647,64,42,40,65,66,47,75,65,85,85,78,76
LRRC59,-13.5,0.0152457142857124,0.00310020140120152,2.22107049812469e-25,10.4976601917772,0.0265264272011643,0.0318324359505355,0.0244115776081425,0.0532054077627562,0.0620703806299374,0.0444986072423398,0.0527890198838642,0.0481037367540435,0.0519396412149472,0.0533055619841086,0.0389345491631172,0.0388641806363325,401,538,307,732,605,639,900,690,802,691,649,568
LRRC8D,-9.2,0.210985432909315,0.0298834528745194,0.0149664637570353,2.11814490760515,0.000198452073824171,0.000887521448435004,0.000636132315521629,0.00109027474923681,0.00256489176156766,0.000696378830083565,0.000762508064989149,0.00118516452872281,0.00136001554303478,0.000771426367353236,0.0010198572199892,0.0010263427984947,3,15,8,15,25,10,13,17,21,10,17,15
LRRFIP1,-12.15,0.0539514348785863,0.00310020140120152,1.36164187701223e-05,3.49648830844684,0.013891645167692,0.0135494941127744,0.0128021628498728,0.0199883704026748,0.0225710475017954,0.015041782729805,0.0160713238313098,0.0143614054656999,0.019364030827019,0.0229113631103911,0.0160777491151239,0.0196373588778652,210,229,161,275,220,216,274,206,299,297,268,287
LRWD1,-9.2,0.210985432909315,0.0298834528745194,6.71216324468254e-11,5.52529456742403,0.00317523318118674,0.00662682681498136,0.00357824427480916,0.0075592382613752,0.0109777367395096,0.00424791086350975,0.00457504838993489,0.00996932515337423,0.00660578978045463,0.00833140476741495,0.00755894174815526,0.00506329113924051,48,112,45,104,107,61,78,143,102,108,126,74
LSG1,-10.55,0.12468039099526,0.0125762887029873,7.32337541384606e-06,3.60639898043672,0.00535820599325263,0.0066859949115437,0.00628180661577608,0.00843145806076465,0.011182928080435,0.00557103064066852,0.00926740571294504,0.00794757389849414,0.00990868467068195,0.013114248245005,0.00977863099166117,0.00793705097502566,81,113,79,116,109,80,158,114,153,170,163,116
LSM1,-11.5,0.0791260399334447,0.00597066475068534,8.08598491194845e-17,7.62468248857143,0.0177945359529007,0.0150286965268327,0.0127226463104326,0.0231138246838203,0.0306761054683492,0.0154596100278552,0.019180010557804,0.0175683212493028,0.0297260540120459,0.0285427755920697,0.0236366908632791,0.0240164214847759,269,254,160,318,299,222,327,252,459,370,394,351
LSM10,-13.5,0.0152457142857124,0.00310020140120152,1.41443980839124e-16,7.53927596303279,0.0283124958655818,0.0272173244186735,0.0271151399491094,0.0427387701700829,0.0521186005950549,0.0329387186629526,0.041175435509414,0.0340909090909091,0.0459167152386503,0.0522255650698141,0.0472133901253824,0.0390010263427985,428,460,341,588,508,473,702,489,709,677,787,570
LSM2,-12.95,0.0319515503875953,0.00310020140120152,6.89897999493896e-16,7.30217569565955,0.0805053912813389,0.0869771019466304,0.0741889312977099,0.110263119639482,0.140761259874833,0.0887186629526462,0.0968385242536219,0.0991355270496375,0.117738488439868,0.122811077682635,0.103245545623613,0.0879233664043791,1217,1470,933,1517,1372,1274,1651,1422,1818,1592,1721,1285
LSM3,-8.8,0.239074571215511,0.0370589782581418,7.32559271049944e-09,4.7722967762928,0.0544420189190977,0.0589314241760843,0.0497773536895674,0.0734118331152784,0.0574535754591156,0.0496518105849582,0.058478503138014,0.0642080312325711,0.0738294151933165,0.0844711872251794,0.0683904253404523,0.0593226137529935,823,996,626,1010,560,713,997,921,1140,1095,1140,867
LSM4,-11.3,0.0889124228395059,0.00597066475068534,4.39868348005278e-05,3.28472848368657,0.0251372626843951,0.0214188509555648,0.0205947837150127,0.0273295537142026,0.0350877192982456,0.0266016713091922,0.0258079652765558,0.0245398773006135,0.0325756103879282,0.0324770500655712,0.0264562961185434,0.0333903523776941,380,362,259,376,342,382,440,352,503,421,441,488
LSM5,-9.3,0.204086526315789,0.0277239989577676,9.47929556802829e-07,3.96086212274774,0.0261295230535159,0.0281640139636708,0.0165394402035623,0.032998982410234,0.0319072535139017,0.0244428969359331,0.0272156724734589,0.0279559397657557,0.035943267923062,0.0349456144411016,0.0277761113444118,0.0333219295244612,395,476,208,454,311,351,464,401,555,453,463,487
LSM6,-11.7,0.0718912442396317,0.00597066475068534,0.000131457914772194,3.08181360588615,0.0099887543824833,0.0120111236021537,0.0101781170483461,0.0157726413722925,0.0150815635580179,0.011142061281337,0.0126107103055898,0.0130368098159509,0.0170325756103879,0.0170485227185065,0.0154178415021897,0.0188847074923024,151,203,128,217,147,160,215,187,263,221,257,276
LSM7,-9.5,0.189991814159292,0.0254359052893982,4.44286166150158e-12,5.95007326194369,0.0564265396573394,0.0653215786048163,0.0526399491094148,0.0719581334496293,0.0896686159844055,0.0566852367688022,0.0644026042583143,0.0618377021751255,0.0801761543941455,0.0923397361721824,0.0685704001439798,0.0665070133424564,853,1104,662,990,874,814,1098,887,1238,1197,1143,972
LSM8,-13,0.0309663951120159,0.00310020140120152,5.21509272818839e-05,3.25339916175422,0.00496130184560429,0.00639015442873203,0.0044529262086514,0.00923099287687164,0.0103621627167334,0.00696378830083566,0.00739046278374098,0.00885387618516453,0.00803056796839583,0.0111085396898866,0.00719899214110025,0.0105371193978789,75,108,56,127,101,100,126,127,124,144,120,154
LST1,-13.4,0.0233598484848464,0.00310020140120152,2.29521834033631e-22,9.50452382899881,0.159687768737183,0.172356665286078,0.143288804071247,0.234627126035761,0.287473068636504,0.198050139275766,0.221596574579154,0.176938092582264,0.254063855967878,0.243925017357093,0.231987521746955,0.222647964420116,2414,2913,1802,3228,2802,2844,3778,2538,3923,3162,3867,3254
LTBR,-10.8,0.110866794136393,0.0109054859499072,7.41445501308078e-09,4.77032970123587,0.00681352120129655,0.00840186971185137,0.0110527989821883,0.0157726413722925,0.0155945419103314,0.0114206128133705,0.00950202357909555,0.0177077523703291,0.0123696651771258,0.015737097894006,0.0109784630151779,0.0109476565172768,103,142,139,217,152,164,162,254,191,204,183,160
LTC4S,-13.5,0.0152457142857124,0.00310020140120152,4.67277959448102e-20,8.73249530551203,0.00429979493285705,0.00538429678717236,0.00326017811704835,0.0129379270242768,0.0156971375807941,0.0096100278551532,0.0114962754413749,0.0101087562744004,0.0132763422058157,0.0140399598858289,0.0139780430739696,0.00998973657201505,65,91,41,178,153,138,196,145,205,182,233,146
LTV1,-13.25,0.0260515320334286,0.00310020140120152,3.16733383333169e-08,4.53197836489904,0.00846728848316465,0.00745518016685403,0.00731552162849873,0.0144643116732083,0.0162101159331076,0.0105153203342618,0.00973664144524606,0.0123396542108199,0.0148954083284761,0.015737097894006,0.0119983202351671,0.0143003763256928,128,126,92,199,158,151,166,177,230,204,200,209
LUZP1,-9.55,0.186837376460018,0.0248362664651449,0.037503509221706,1.90066044526794,0.00291063041608785,0.00284006863499201,0.0021469465648855,0.00399767408053496,0.00512978352313532,0.00327298050139276,0.0056894832541498,0.00327663134411601,0.00304384431060165,0.00347141865308956,0.00251964724938509,0.00321587410195005,44,48,27,55,50,47,97,47,47,45,42,47
LY6E,-8.45,0.265352182880715,0.0440373312141947,1.84629944489149e-08,4.62084721435315,0.0207051663689886,0.0321874445299095,0.0225031806615776,0.0385230411397005,0.0406278855032318,0.025974930362117,0.0310868672649422,0.0283742331288344,0.0315394080694256,0.034097045437013,0.033895254664347,0.0262743756414642,313,544,283,530,396,373,530,407,487,442,565,384
LYAR,-12.8,0.035726415094339,0.00310020140120152,2.40727970687098e-11,5.68757669723004,0.0170668783488787,0.0157978817821431,0.0152671755725191,0.0203517953190871,0.0327280188776034,0.018941504178273,0.0207050266877823,0.019659788064696,0.0258402953176608,0.02622849649001,0.0209970604115424,0.0277112555593568,258,267,192,280,319,272,353,282,399,340,350,405
LYPLAL1,-9.25,0.207961057892545,0.0291558568328675,9.68956650665663e-05,3.13926219666767,0.00178606866441754,0.00526596059404769,0.00278307888040712,0.00639627852885594,0.00687390992100133,0.00431754874651811,0.00516159305531116,0.00327663134411601,0.00531053688232627,0.00663426675923783,0.00599916011758354,0.00465275401984263,27,89,35,88,67,62,88,47,82,86,100,68
LYRM2,-13.35,0.0241100000000006,0.00310020140120152,3.20922213703798e-17,7.76434734124751,0.0216312760468347,0.0242589195905568,0.0238549618320611,0.0345253670591656,0.0427823945829486,0.0266016713091922,0.0306176315326412,0.0286530953708868,0.0302441551712972,0.0492170022371365,0.0350950866878637,0.0323640095791995,327,410,300,475,417,382,522,411,467,638,585,473
LYRM4,-8.25,0.282373680738786,0.0481699688668708,0.00260274876185325,2.49946604643877,0.00740887742276907,0.00710017158748003,0.00826972010178117,0.00981247274313127,0.0140556068533908,0.00661559888579387,0.00768373511642912,0.00913273842721696,0.00958487144614986,0.0111085396898866,0.00887875697402364,0.00951077659938419,112,120,104,135,137,95,131,131,148,144,148,139
LYZ,-11.85,0.0663100393700779,0.00310020140120152,4.33811467538663e-08,4.47917555020824,0.212542171065688,0.229394710372167,0.185830152671756,0.269370548044774,0.282138093772443,0.218732590529248,0.235439028682034,0.242749581706637,0.281652742698012,0.301319139088174,0.25208470814086,0.230516592541909,3213,3877,2337,3706,2750,3141,4014,3482,4349,3906,4202,3369
M6PR,-13.5,0.0152457142857124,0.00310020140120152,7.89722950389996e-07,3.99180827588874,0.00734272673149434,0.0070410034909177,0.00699745547073791,0.0122110771914522,0.016415307274033,0.0116991643454039,0.0100885682444718,0.0103876185164529,0.010685836409559,0.0134228187919463,0.0132581438598596,0.010195005131714,111,119,88,168,160,168,172,149,165,174,221,149
MAD2L1,-13.4,0.0233598484848464,0.00310020140120152,6.18312423650696e-09,4.80013382445743,0.0155454124495601,0.0152062008165197,0.014074427480916,0.0233318796336677,0.0269826613316918,0.0180362116991643,0.0212329168866209,0.0225181260457334,0.0259050579625672,0.0271542081308339,0.0191973123762673,0.0258638385220664,235,257,177,321,263,259,362,323,400,352,320,378
MAD2L1BP,-10.5,0.127490972626674,0.0127874014629895,0.0117030163899376,2.17431151786772,0.0030429317986373,0.00343174960061535,0.0023059796437659,0.00392498909725251,0.00410382681850826,0.00313370473537604,0.00539621092146167,0.00348577802565533,0.00582863804157762,0.00401141711023683,0.0049193112964185,0.00629490249743414,46,58,29,54,40,45,92,50,90,52,82,92
MAD2L2,-13.5,0.0152457142857124,0.00310020140120152,2.28796050465427e-27,11.1483487158139,0.0181914401005491,0.0180462694515117,0.0180502544529262,0.0358336967582497,0.0460654560377552,0.0272284122562674,0.0313214851310927,0.0296291132180703,0.0320575092286769,0.044588444033017,0.0310156578079069,0.0294218268901813,275,305,227,493,449,391,534,425,495,578,517,430
MAGEB2,-9.45,0.193919072615923,0.0260557835946437,0.00885799282747044,2.23602032018632,0.0025137262684395,0.00218921957280634,0.0023059796437659,0.00457915394679459,0.00492459218220991,0.00306406685236769,0.00492697518916065,0.00181260457334077,0.00259050579625672,0.00354856128982489,0.0030595716599676,0.00383167978104687,38,37,29,63,48,44,84,26,40,46,51,56
MAGED2,-11.75,0.0699934148635938,0.00597066475068534,0.00107806604500385,2.67815453603836,0.00535820599325263,0.00627181823560736,0.00341921119592875,0.00821340311091728,0.00984918436441982,0.00564066852367688,0.00891547891371928,0.00836586726157278,0.00705912829479956,0.00879426058782689,0.0077989081528586,0.0064317482039001,81,106,43,113,96,81,152,120,109,114,130,94
MAGEH1,-10.35,0.136711024498886,0.0150546200171277,0.0471141078593994,1.84387519111046,0.000727657604021962,0.000414176675936335,0.000874681933842239,0.00159906963221398,0.00246229609110496,0.000557103064066852,0.00187694292920406,0.00125488008923592,0.00097143967359627,0.00154285273470647,0.00173975643409923,0.00150530277112556,11,7,11,22,24,8,32,18,15,20,29,22
MAGOH,-13.4,0.0233598484848464,0.00310020140120152,1.17370975408094e-13,6.51868593857065,0.0203082622213402,0.0191704632861961,0.0196405852417303,0.0296554731792412,0.0410382681850826,0.0257660167130919,0.02891665200305,0.0244004461795873,0.0346480150249336,0.034097045437013,0.0289759433679285,0.0248374957235717,307,324,247,408,400,370,493,350,535,442,483,363
MAGOHB,-8.95,0.229346855590062,0.0348293468148547,3.5458520385799e-05,3.32389953357931,0.00635046636237349,0.00875687829122537,0.00604325699745547,0.0105393225759558,0.0134400328306145,0.00710306406685237,0.0093847146460203,0.00766871165644172,0.00764199209895732,0.0126513924245931,0.00851880736696863,0.0088265480670544,96,148,76,145,131,102,160,110,118,164,142,129
MAK16,-9.55,0.186837376460018,0.0248362664651449,2.93338781684705e-60,21.5535134876513,0.00085995898657141,0.00207088337968168,0.00135178117048346,0.00239860444832098,0.00235970042064225,0.00174094707520891,0.0124934013725145,0.00132459564974902,0.00259050579625672,0.002622849649001,0.00209970604115424,0.00177899418405748,13,35,17,33,23,25,213,19,40,34,35,26
MALSU1,-12.9,0.0333026070763499,0.00310020140120152,3.9336061110544e-15,7.03626907081813,0.0130316861811206,0.0138453345955861,0.0131202290076336,0.0250036342491641,0.0278034266953935,0.0145543175487465,0.0227579330165992,0.0178471834913553,0.0238326533255618,0.0280027771349225,0.020037194792729,0.0218268901813206,197,234,165,344,271,209,388,256,368,363,334,319
MANBAL,-9.95,0.16142082917083,0.0192801781355714,2.19428442512117e-06,3.81665691247278,0.00423364424158232,0.00455594343529969,0.00286259541984733,0.00443378398022968,0.00933620601210629,0.00424791086350975,0.0056894832541498,0.00439208031232571,0.00699436564989314,0.0084856900408856,0.00599916011758354,0.00602121108450222,64,77,36,61,91,61,97,63,108,110,100,88
MAP1LC3A,-13.5,0.0152457142857124,0.00310020140120152,8.77562407942872e-24,9.97588883457773,0.00826883640934048,0.00952606354653571,0.00620229007633588,0.0167175461549644,0.0249307479224377,0.0162952646239554,0.0195905918235674,0.0206358059118795,0.0204002331455217,0.0230656483838618,0.0164376987221789,0.0182004789599726,125,161,78,230,243,234,334,296,315,299,274,266
MAP1LC3B,-13.2,0.0273007812500007,0.00310020140120152,4.66442326078699e-14,6.65894290659918,0.00886419263081299,0.0123069640849654,0.0102576335877863,0.0193342055531327,0.0255463219452139,0.0173398328690808,0.0188280837585782,0.0129670942554378,0.0171621009002008,0.0168170948083005,0.0203371527986082,0.0205268559698939,134,208,129,266,249,249,321,186,265,218,339,300
MAP2K3,-9.1,0.219011267605634,0.0320990283269295,4.14015244779996e-16,7.37919973426157,0.00317523318118674,0.00242589195905568,0.00429389312977099,0.00574211367931385,0.00379603980712014,0.00306406685236769,0.00439908499032201,0.008505298382599,0.00388575869438508,0.0071742652163851,0.0108584798128262,0.00424221690044475,48,41,54,79,37,44,75,122,60,93,181,62
MAPKAPK3,-8.85,0.235790627362056,0.0354544309179961,8.88148003982255e-33,12.9030953164329,0.0125686313421975,0.0126619726643394,0.00834923664122137,0.0157726413722925,0.0163127116035703,0.00988857938718663,0.0292685788022758,0.0139431121026213,0.0148954083284761,0.026459924400216,0.0148179254904313,0.00985289086554909,190,214,105,217,159,142,499,200,230,343,247,144
MARCKSL1,-13.5,0.0152457142857124,0.00310020140120152,3.40690176758174e-09,4.8965343564302,0.000595356221472514,0.000650849062185669,0.000477099236641221,0.00356156418084024,0.00441161382989638,0.00341225626740947,0.00398850372455862,0.00244004461795873,0.00356194546985299,0.00431998765717812,0.00413942048113264,0.00294218268901813,9,11,6,49,43,49,68,35,55,56,69,43
MAT2A,-12.4,0.0461457541191377,0.00310020140120152,1.56401890677563e-09,5.02296824107047,0.023483495402527,0.0234305662386841,0.0185273536895674,0.0354702718418375,0.039499333128142,0.0235376044568245,0.0261012376092439,0.0273982152816509,0.0315394080694256,0.0307027694206588,0.033895254664347,0.0293534040369483,355,396,233,488,385,338,445,393,487,398,565,429
MATK,-8.25,0.282373680738786,0.0481699688668708,0.00389196258583197,2.41478521195454,0,5.91680965623336e-05,0,7.26849832824538e-05,0,0.00020891364902507,0.000234617866150507,0.000348577802565533,6.4762644906418e-05,7.71426367353236e-05,0.000119983202351671,0.000889497092028738,0,1,0,1,0,3,4,5,1,1,2,13
MBD4,-11.6,0.0753562664329534,0.00597066475068534,1.23634139616302e-05,3.51376114040142,0.00826883640934048,0.00556180107685936,0.00493002544529262,0.00981247274313127,0.0125166717964502,0.00752089136490251,0.00879816998064403,0.00934188510875627,0.0126287157567515,0.0104142559592687,0.00959865618813366,0.0113581936366746,125,94,62,135,122,108,150,134,195,135,160,166
MBIP,-8.45,0.265352182880715,0.0440373312141947,4.26995426818036e-07,4.0962570202756,0.000396904147648343,0.000946689544997337,0.000318066157760814,0.00210786451519116,0.000512978352313532,0.000766016713091922,0.00187694292920406,0.000348577802565533,0.000841914383783434,0.00308570546941294,0.00125982362469254,0.00177899418405748,6,16,4,29,5,11,32,5,13,40,21,26
MBNL3,-11.3,0.0889124228395059,0.00597066475068534,0.0120969117048718,2.16677901695015,0.000132301382549448,0.000295840482811668,0,0.000799534816106992,0.000718169693238945,0.000348189415041783,0.000117308933075254,0.000488008923591746,0.000841914383783434,0.000771426367353236,0.000419941208230848,0.00150530277112556,2,5,0,11,7,5,2,7,13,10,7,22
MBP,-9.15,0.214933184402924,0.0301437587635845,0.000343381289168878,2.89924196481009,0.00205067142951644,0.00319507721436601,0.00143129770992366,0.00385230411397005,0.00564276187544886,0.00222841225626741,0.00246348759458033,0.00348577802565533,0.00498672365779418,0.00470570084085474,0.00383946247525346,0.00335271980841601,31,54,18,53,55,32,42,50,77,61,64,49
MCCC2,-8.45,0.265352182880715,0.0440373312141947,6.02184745556821e-06,3.64035696594248,0.00436594562413177,0.00633098633216969,0.00493002544529262,0.00784997819450502,0.0116959064327485,0.00424791086350975,0.00527890198838642,0.00780814277746793,0.00731817887442523,0.00779140631026768,0.00731897534345192,0.00602121108450222,66,107,62,108,114,61,90,112,113,101,122,88
MCEMP1,-12.2,0.0522415158371047,0.00310020140120152,0.00571731467745822,2.33240001191201,0.00125686313421975,0.00230755576593101,0.00151081424936387,0.00290739933129815,0.00441161382989638,0.00201949860724234,0.00316734119303185,0.00278862242052426,0.00343242018004015,0.00470570084085474,0.00317955486231928,0.00287375983578515,19,39,19,40,43,29,54,40,53,61,53,42
MCM2,-9.35,0.201577944325482,0.0277239989577676,3.25549357608068e-08,4.52731091934271,0.00238142488589006,0.00171587480030767,0.00166984732824427,0.0056694286960314,0.00605314455729968,0.00264623955431755,0.0024048331280427,0.00195203569436698,0.00310860695550806,0.00470570084085474,0.00323954646349511,0.00225795415668833,36,29,21,78,59,38,41,28,48,61,54,33
MCM5,-10.25,0.142145361380798,0.0150546200171277,1.4830842714727e-05,3.48139426430166,0.0150162069193623,0.0191704632861961,0.014472010178117,0.0241314144497747,0.0256489176156766,0.0151114206128134,0.0194146284239545,0.0174986056887897,0.0241564665500939,0.021214225102214,0.0210570520127182,0.023674307218611,227,324,182,332,250,217,331,251,373,275,351,346
MCM6,-8.85,0.235790627362056,0.0354544309179961,6.69540081989258e-06,3.62206396008791,0.00363828802010981,0.00615348204248269,0.00389631043256997,0.00603285361244367,0.00923361034164358,0.00466573816155989,0.00539621092146167,0.00613496932515337,0.00621721391101613,0.0097971148653861,0.00599916011758354,0.00868970236058844,55,104,49,83,90,67,92,88,96,127,100,127
MCM7,-11.85,0.0663100393700779,0.00310020140120152,1.49084210127958e-11,5.76337770021296,0.0219620295032083,0.0272764925152358,0.0205947837150127,0.0364878616077918,0.0410382681850826,0.0247214484679666,0.0263945099419321,0.0329057445621863,0.0380156725600674,0.0381856051839852,0.0301157837902694,0.0298323640095792,332,461,259,502,400,355,450,472,587,495,502,436
MCOLN1,-10.9,0.105983201581027,0.00989470487697922,0.00266653952893155,2.49425204493334,0.000661506912747238,0.000946689544997337,0.000636132315521629,0.00218054949847362,0.00246229609110496,0.000974930362116992,0.000879816998064403,0.00271890686001115,0.00220192992681821,0.00231427910205971,0.00107984882116504,0.0017105713308245,10,16,8,30,24,14,15,39,34,30,18,25
MCRS1,-11.7,0.0718912442396317,0.00597066475068534,0.00413532805425815,2.40161172224044,0.00317523318118674,0.00201171528311934,0.00246501272264631,0.00574211367931385,0.00420642248897097,0.00348189415041783,0.00322599565956948,0.00376464026770775,0.00433909720873,0.00640283884903186,0.00419941208230848,0.00403694834074581,48,34,31,79,41,50,55,54,67,83,70,59
MCTS1,-8.9,0.232286835055492,0.0348293468148547,0.0126759465773263,2.15593153894397,0.00866574055698882,0.0115969469262174,0.00779262086513995,0.0111208024422154,0.0135426285010773,0.00981894150417827,0.0117308933075254,0.00871444506413832,0.0123049025322194,0.0150428141633881,0.0121183034375187,0.0123845364351693,131,196,98,153,132,141,200,125,190,195,202,181
MDH2,-12.2,0.0522415158371047,0.00310020140120152,1.84788578169529e-16,7.49908685349781,0.0515975391942846,0.0525412697473522,0.0361800254452926,0.0659979648204681,0.0876167025751513,0.0514623955431755,0.0576573406064872,0.0577941996653653,0.0681303024415517,0.0725140785312042,0.0607115003899454,0.0593910366062265,780,888,455,908,854,739,983,829,1052,940,1012,868
MDK,-11.7,0.0718912442396317,0.00597066475068534,1.34663728075589e-08,4.67291018806483,0.00370443871138453,0.00396426246967635,0.00238549618320611,0.00777729321122256,0.00892582333025546,0.00417827298050139,0.0072144993841281,0.00418293363078639,0.00867819441746001,0.00640283884903186,0.00515927770112184,0.00670543961683202,56,67,30,107,87,60,123,60,134,83,86,98
MDM2,-11.75,0.0699934148635938,0.00597066475068534,0.00112700254292791,2.66937371993822,0.000926109677846133,0.000887521448435004,0.00119274809160305,0.00167175461549644,0.00338565712526931,0.00139275766016713,0.00281541439380609,0.00139431121026213,0.0032381322453209,0.00123428218776518,0.00215969764233007,0.00239479986315429,14,15,15,23,33,20,48,20,50,16,36,35
MDM4,-9.05,0.222228157267673,0.0330790720227458,2.40228704292993e-09,4.95330096204257,0.00119071244294503,0.00189337908999467,0.000477099236641221,0.00203517953190871,0.00256489176156766,0.00118384401114206,0.00117308933075254,0.00167317345231456,0.00479243572307493,0.00185142328164777,0.00437938688583598,0.00253164556962025,18,32,6,28,25,17,20,24,74,24,73,37
ME1,-13,0.0309663951120159,0.00310020140120152,0.000426361674742758,2.85810226918774,0.00125686313421975,0.000473344772498669,0.000954198473282443,0.0028347143480157,0.00359084846619473,0.00194986072423398,0.00258079652765558,0.00181260457334077,0.00356194546985299,0.002622849649001,0.00209970604115424,0.00164214847759152,19,8,12,39,35,28,44,26,55,34,35,24
MEA1,-11.95,0.062287179487179,0.00310020140120152,3.31511790457421e-13,6.35763888186102,0.0482900046305484,0.0499378734986096,0.0323632315521628,0.0667974996365751,0.0706884169488048,0.0465181058495822,0.0558390521438208,0.0636503067484663,0.0693607926947737,0.0647998148576718,0.0545923570700102,0.0585015395141977,730,844,407,919,689,668,952,913,1071,840,910,855
MED10,-9.45,0.193919072615923,0.0260557835946437,0.000745931896045274,2.75062318944746,0.00668121981874711,0.00502928820779835,0.00548664122137405,0.00712312836168048,0.011182928080435,0.00584958217270195,0.00703853598451522,0.00822643614054657,0.00582863804157762,0.00786854894700301,0.00713900053992441,0.01033185083818,101,85,69,98,109,84,120,118,90,102,119,151
MED20,-8.6,0.25457125,0.0407428629915638,0.00163634276893805,2.59384786406156,0.000132301382549448,0.00147920241405834,0.00119274809160305,0.00210786451519116,0.00205191340925413,0.00188022284122563,0.00105578039767728,0.00348577802565533,0.00148954083284761,0.00154285273470647,0.0020397144399784,0.00109476565172768,2,25,15,29,20,27,18,50,23,20,34,16
MED27,-13.15,0.0287407407407393,0.00310020140120152,0.000545368280139848,2.81123536262424,0.0055566580670768,0.00431927104905035,0.00310114503816794,0.00654164849542085,0.00984918436441982,0.00738161559888579,0.00821162531526776,0.00676240936977133,0.00848390648274076,0.00701997994291445,0.00671905933169356,0.006773862470065,84,73,39,90,96,106,140,97,131,91,112,99
MED28,-10.65,0.118959829580036,0.0120962176073163,6.98328796919256e-09,4.78039470690804,0.0129655354898459,0.0159753860718301,0.0163804071246819,0.021296700101759,0.027598235354468,0.014066852367688,0.0174790310282128,0.0175683212493028,0.0198173693413639,0.0261513538532747,0.0203371527986082,0.0216900444748546,196,270,206,293,269,202,298,252,306,339,339,317
MED30,-10.3,0.139335796387521,0.0150546200171277,9.31198002489296e-05,3.14646581665614,0.00820268571806575,0.00692266729779303,0.00612277353689567,0.0120657072248873,0.0134400328306145,0.00919220055710306,0.00733180831720336,0.00878416062465142,0.00964963409105628,0.0116485381470339,0.0112784210210571,0.0074580910023948,124,117,77,166,131,132,125,126,149,151,188,109
MED4,-9.2,0.210985432909315,0.0298834528745194,2.50641655619288e-06,3.79399125343812,0.0115102202818019,0.0110644340571564,0.00938295165394402,0.0175170809710714,0.0194931773879142,0.00884401114206128,0.0134318728371165,0.0112242052426102,0.013794443365067,0.0151970994368588,0.0140980262763213,0.013616147793363,174,187,118,241,190,127,229,161,213,197,235,199
MED8,-12.95,0.0319515503875953,0.00310020140120152,9.10441384847755e-11,5.47750813725857,0.0190513990871205,0.0215371871486894,0.0182092875318066,0.0297281581625236,0.0325228275366779,0.0216573816155989,0.0234617866150507,0.0282348020078081,0.0323165598083026,0.0362570392656021,0.0326354310396545,0.0277796784125898,288,364,229,409,317,311,400,405,499,470,544,406
MED9,-9.9,0.164370078740157,0.0200336499104642,0.0420602625017801,1.87231685444352,0.000661506912747238,0.00195254718655701,0.00119274809160305,0.00196249454862625,0.00205191340925413,0.00222841225626741,0.00228752419496745,0.00167317345231456,0.00239621786153747,0.00347141865308956,0.00323954646349511,0.00164214847759152,10,33,15,27,20,32,39,24,37,45,54,24
MEF2C,-11.45,0.0814280487804871,0.00597066475068534,3.88632294786998e-10,5.2460761876397,0.00291063041608785,0.00461511153186202,0.00286259541984733,0.00516063381305422,0.00872063198933005,0.00501392757660167,0.0054548653879993,0.0052983825989961,0.00816009325820867,0.0101056854123274,0.00719899214110025,0.00424221690044475,44,78,36,71,85,72,93,76,126,131,120,62
MEMO1,-9.9,0.164370078740157,0.0200336499104642,0.0232820048254897,2.0148897066664,0.00257987695971423,0.00355008579374002,0.00310114503816794,0.00486989387992441,0.00656612290961321,0.00243732590529248,0.00369523139187049,0.00418293363078639,0.00498672365779418,0.00493712875106071,0.0038994540764293,0.00410537119397879,39,60,39,67,64,35,63,60,77,64,65,60
METAP2,-12.45,0.0445241830065355,0.00310020140120152,1.34103948175458e-13,6.4981489160449,0.0290401534696038,0.0270398201289864,0.0262404580152672,0.0387410960895479,0.0496563045039499,0.0277855153203343,0.0347820986568127,0.0397378694924707,0.0420309565442653,0.0454370130371056,0.0329953806467095,0.0459801573725624,439,457,330,533,484,399,593,570,649,589,550,672
METTL1,-13.5,0.0152457142857124,0.00310020140120152,3.09486946547009e-12,6.0070753373066,0.00926109677846134,0.00964439973966037,0.0100190839694656,0.0194068905364152,0.0239047912178106,0.0142757660167131,0.0185348114258901,0.0181957612939208,0.0180040152839842,0.0177428064491244,0.0167976483292339,0.016968867601779,140,163,126,267,233,205,316,261,278,230,280,248
METTL21A,-8.7,0.247669472913616,0.0379064701860652,0.041542216658801,1.87523550340535,0.00489515115432956,0.00467427962842435,0.00381679389312977,0.00617822357900858,0.00759207961424028,0.0036908077994429,0.00457504838993489,0.00564696040156163,0.0071886535846124,0.00663426675923783,0.00719899214110025,0.00595278823126924,74,79,48,85,74,53,78,81,111,86,120,87
METTL23,-9.8,0.17010826959847,0.0204582597415922,0.00243284372352287,2.51313977495403,0.00648276774492293,0.00579847346310869,0.00572519083969466,0.0103212676261084,0.0113881194213604,0.00543175487465181,0.00639333685260133,0.00815672058003346,0.00809533061330225,0.00809997685720898,0.00755894174815526,0.00827916524119056,98,98,72,142,111,78,109,117,125,105,126,121
METTL5,-13.45,0.0227000000000027,0.00310020140120152,1.11149591595765e-06,3.93381982324529,0.00952569954356023,0.00976273593278504,0.0108142493638677,0.0159906963221398,0.0212373037857802,0.0152506963788301,0.0146636166344067,0.0138733965421082,0.0139239686548799,0.018359947543007,0.0149979002939588,0.0146424905918577,144,165,136,220,207,219,250,199,215,238,250,214
METTL8,-8.4,0.269710589036432,0.044831560120222,0.0283025592808103,1.96822957154977,0.0011245617516703,0.000769185255310337,0.000238549618320611,0.000726849832824538,0.00174412639786601,0.00167130919220056,0.00111443486421491,0.0011154489682097,0.00168382876756687,0.00254570701226568,0.00113984042234087,0.000821074238795758,17,13,3,10,17,24,19,16,26,33,19,12
MFF,-12.75,0.0365776143790855,0.00310020140120152,1.87489122357955e-10,5.36218576503023,0.0394919626910101,0.0379267498964558,0.039837786259542,0.050443378398023,0.0693546732327896,0.0415738161559889,0.0440495043697578,0.0435722253206916,0.0544006217213911,0.0558512689963743,0.04883316335713,0.0534382483749572,597,641,501,694,676,597,751,625,840,724,814,781
MFSD1,-11.25,0.0910430839002273,0.00805490394269882,0.000565185410759394,2.80450483518744,0.022028180194483,0.0211821785693154,0.0182092875318066,0.026748073847943,0.0326254232071407,0.0216573816155989,0.0239896768138894,0.0219604015616286,0.0248688556440645,0.0270770654940986,0.0274761533385326,0.0293534040369483,333,358,229,368,318,311,409,315,384,351,458,429
MFSD2A,-13.5,0.0152457142857124,0.00310020140120152,4.56989751986925e-20,8.73593985994781,0.0615862935767679,0.0653215786048163,0.0530375318066158,0.0908562291030673,0.100748948394378,0.0714484679665738,0.115080063346824,0.0800334634690463,0.0913153293180494,0.0991282882048908,0.0876477293178955,0.0888812863496408,931,1104,667,1250,982,1026,1962,1148,1410,1285,1461,1299
MICU1,-9.2,0.210985432909315,0.0298834528745194,0.014739291965118,2.12152461795517,0.006945822583846,0.00822436542216437,0.00469147582697201,0.00930367786015409,0.0116959064327485,0.00626740947075209,0.00827027978180538,0.00836586726157278,0.00861343177255359,0.0094885443184448,0.00929869818225449,0.0078002052685597,105,139,59,128,114,90,141,120,133,123,155,114
MIDN,-8.9,0.232286835055492,0.0348293468148547,0.013396098689755,2.14351754337583,0,0,0,0.000508794882977177,0.000512978352313532,6.96378830083565e-05,0.000234617866150507,0.00020914668153932,6.4762644906418e-05,0.000694283730617912,0,0,0,0,0,7,5,1,4,3,1,9,0,0
MIEN1,-11.55,0.0770892399658418,0.00597066475068534,5.1795865661849e-24,10.0514179274575,0.0309585235165707,0.0297023844742915,0.0190839694656489,0.0427387701700829,0.0602236585616087,0.0289693593314763,0.0378321309167693,0.0309537088678193,0.0417071433197332,0.0350227570778369,0.0364149019137321,0.0387957577830996,468,502,240,588,587,416,645,444,644,454,607,567
MIF,-9.8,0.17010826959847,0.0204582597415922,2.07008629821205e-10,5.3461485466095,0.299133425944301,0.333944736997811,0.254850508905852,0.351795319087077,0.428439519852262,0.293384401114206,0.350343128629245,0.282836029001673,0.374716663428534,0.393118876803209,0.360549523066771,0.355046185425932,4522,5644,3205,4840,4176,4213,5973,4057,5786,5096,6010,5189
MIOS,-8.2,0.286310238017607,0.0492048370033488,0.00264091583815966,2.49633846406112,0.000661506912747238,0.000355008579374002,0.000238549618320611,0.00145369966564908,0.00123114804555248,0.000905292479108635,0.00123174379729016,0.00020914668153932,0.0014247781879412,0.000539998457147265,0.00197972283880257,0.000342114266164899,10,6,3,20,12,13,21,3,22,7,33,5
MIS18A,-9.55,0.186837376460018,0.0248362664651449,1.63935585731196e-09,5.01543360328091,0.00800423364424158,0.010295248801846,0.00644083969465649,0.0124291321412996,0.0185698163537499,0.00779944289693593,0.0100299137779342,0.0106664807585053,0.0119810893076873,0.0130371056082697,0.0086387905693203,0.0114950393431406,121,174,81,171,181,112,171,153,185,169,144,168
MITD1,-12.55,0.0413373071528753,0.00310020140120152,0.000135745779056388,3.07566128406875,0.00377058940265926,0.00396426246967635,0.00246501272264631,0.00654164849542085,0.00759207961424028,0.0048050139275766,0.00439908499032201,0.00488008923591746,0.00654102713554822,0.00802283422047365,0.004739336492891,0.00615805679096818,57,67,31,90,74,69,75,70,101,104,79,90
MKKS,-12.1,0.0559642082429503,0.00310020140120152,0.014336324842644,2.12806637022959,0.0137593437851426,0.0134903260162121,0.0124045801526718,0.0168629161215293,0.0163127116035703,0.0165041782729805,0.0165992140301484,0.0161740100390407,0.0164497118062302,0.0219856514695672,0.0140980262763213,0.0196373588778652,208,228,156,232,159,237,283,232,254,285,235,287
MKNK1,-9.1,0.219011267605634,0.0320990283269295,0.00910181745995963,2.23015301713647,0.00410134285903288,0.00556180107685936,0.00588422391857506,0.00734118331152784,0.00615574022776239,0.00515320334261838,0.00680391811836471,0.00836586726157278,0.00777151738877016,0.00956568695518013,0.00671905933169356,0.00472117687307561,62,94,74,101,60,74,116,120,120,124,112,69
MKRN2,-10.1,0.151683541017653,0.0171550018554422,0.0159991062821567,2.1034087145095,0.00132301382549448,0.000591680965623336,0.000556615776081425,0.0018898095653438,0.00235970042064225,0.00229805013927577,0.0024048331280427,0.0011154489682097,0.00116572760831552,0.00200570855511841,0.00191973123762673,0.000684228532329798,20,10,7,26,23,33,41,16,18,26,32,10
MKS1,-12.15,0.0539514348785863,0.00310020140120152,0.00280527459263599,2.48356679374697,0.00119071244294503,0.000236672386249334,0.000477099236641221,0.00167175461549644,0.00133374371601518,0.0016016713091922,0.00140770719690304,0.00292805354155047,0.00136001554303478,0.00254570701226568,0.00131981522586838,0.00212110845022237,18,4,6,23,13,23,24,42,21,33,22,31
MLF2,-13.35,0.0241100000000006,0.00310020140120152,9.87974852006068e-10,5.09716001498949,0.00886419263081299,0.00946689544997337,0.00731552162849873,0.0163541212385521,0.0175438596491228,0.0114206128133705,0.0168924863628365,0.0115030674846626,0.0175506767696393,0.0122656792409165,0.0157777911092447,0.0154635648306534,134,160,92,225,171,164,288,165,271,159,263,226
MLKL,-11.2,0.0928440265486731,0.00805490394269882,0.0456158233119283,1.85215631820574,0.0011245617516703,0.000650849062185669,0.00119274809160305,0.00167175461549644,0.00256489176156766,0.00139275766016713,0.00205290632881694,0.00139431121026213,0.00291431902078881,0.00254570701226568,0.00131981522586838,0.00246322271638727,17,11,15,23,25,20,35,20,45,33,22,36
MLX,-11.65,0.0738548241659158,0.00597066475068534,5.36634281323928e-36,13.9348205978278,0.00899649401336244,0.00532512869061002,0.00723600508905852,0.016499491205117,0.0166204986149584,0.00731197771587744,0.00926740571294504,0.0188929168990519,0.0143773071692248,0.0256113553961274,0.0110384546163537,0.0119739993157715,136,90,91,227,162,105,158,271,222,332,184,175
MLXIPL,-11.8,0.0684459459459458,0.00310020140120152,0.000312079407666976,2.91760859853168,0.000198452073824171,0,0.000159033078880407,0.000363424916412269,0.000307787011388119,0.000139275766016713,0.000527890198838642,0.0011154489682097,0.00174859141247329,0.00084856900408856,0.000959865618813366,0.000821074238795758,3,0,2,5,3,2,9,16,27,11,16,12
MMADHC,-8.8,0.239074571215511,0.0370589782581418,0.00988822201211065,2.21147904399921,0.00608586359727459,0.00633098633216969,0.00405534351145038,0.00872219799389446,0.0095413973530317,0.00508356545961003,0.00692122705143997,0.00662297824874512,0.00582863804157762,0.00856283267762092,0.00851880736696863,0.00704755388299692,92,107,51,120,93,73,118,95,90,111,142,103
MMP2,-8.6,0.25457125,0.0407428629915638,0.00022864004798643,2.97694100967331,0.000264602765098895,0.000532512869061002,0.000397582697201018,0.000654164849542085,0.00174412639786601,0.000417827298050139,0.000762508064989149,0.0011154489682097,0.000582863804157762,0.00223713646532438,0.00143979842822005,0.000342114266164899,4,9,5,9,17,6,13,16,9,29,24,5
MNAT1,-8.8,0.239074571215511,0.0370589782581418,0.0477120507170463,1.84065484161152,0.00264602765098895,0.00455594343529969,0.00493002544529262,0.00617822357900858,0.00677131425053863,0.00376044568245125,0.00416446712417151,0.00697155605131065,0.00582863804157762,0.00532284193473733,0.00581918531405603,0.00554225111187136,40,77,62,85,66,54,71,100,90,69,97,81
MND1,-12.4,0.0461457541191377,0.00310020140120152,2.36226768216786e-07,4.19681832342113,0.00562280875835152,0.00568013726998402,0.0067589058524173,0.0109754324756505,0.0123114804555248,0.00675487465181059,0.00744911725027861,0.00794757389849414,0.0101677352503076,0.013577104065417,0.00935868978343032,0.00862127950735546,85,96,85,151,120,97,127,114,157,176,156,126
MOB1A,-11.65,0.0738548241659158,0.00597066475068534,2.15347917534725e-06,3.81987618292171,0.00529205530197791,0.0072185077806047,0.00548664122137405,0.00937636284343655,0.0130296501487637,0.0064066852367688,0.00944336911255792,0.0103876185164529,0.0104267858299333,0.0114171102368279,0.0096586477893095,0.00697913102976394,80,122,69,129,127,92,161,149,161,148,161,102
MOB4,-8.45,0.265352182880715,0.0440373312141947,0.00636966549953668,2.30900867305122,0.00436594562413177,0.00360925389030235,0.00381679389312977,0.00603285361244367,0.00646352723915051,0.00355153203342618,0.00398850372455862,0.00564696040156163,0.00511624894760702,0.00825426213067963,0.00449937008818765,0.00526855969893945,66,61,48,83,63,51,68,81,79,107,75,77
MOCOS,-8.9,0.232286835055492,0.0348293468148547,7.60999985119985e-05,3.18406977249577,0.00105841106039558,0.000414176675936335,0.000318066157760814,0.000508794882977177,0.00184672206832872,0.000626740947075209,0.00129039826382779,0.000557724484104852,0.00097143967359627,0.00231427910205971,0.00155978163057172,0.00253164556962025,16,7,4,7,18,9,22,8,15,30,26,37
MOCS2,-11.1,0.0973482905982904,0.00805490394269882,1.47267884679806e-06,3.88548953239205,0.00132301382549448,0.00118336193124667,0.000954198473282443,0.00298008431458061,0.00492459218220991,0.00132311977715877,0.00187694292920406,0.00132459564974902,0.0018133540573797,0.002622849649001,0.00155978163057172,0.00205268559698939,20,20,12,41,48,19,32,19,28,34,26,30
MORN2,-12.8,0.035726415094339,0.00310020140120152,0.0204342089663708,2.04633778529862,0.00218297281206589,0.00224838766936868,0.00159033078880407,0.00428841401366478,0.00492459218220991,0.00417827298050139,0.00346061352571998,0.00327663134411601,0.0032381322453209,0.00339427601635424,0.00329953806467095,0.00499486828600753,33,38,20,59,48,60,59,47,50,44,55,73
MPC1,-9.5,0.189991814159292,0.0254359052893982,0.00199942441398888,2.5528588215906,0.0142885493153403,0.0137269984024614,0.0135178117048346,0.0188254106701555,0.0184672206832872,0.010933147632312,0.0153674702328582,0.0172894590072504,0.0158668480020724,0.0170485227185065,0.0164976903233547,0.0220321587410195,216,232,170,259,180,157,262,248,245,221,275,322
MPDU1,-11.4,0.0836595067621319,0.00597066475068534,0.00582050299754998,2.32844794210407,0.00403519216775815,0.00479261582154902,0.00333969465648855,0.00610553859572612,0.00872063198933005,0.0048050139275766,0.00504428412223591,0.00474065811489124,0.0064762644906418,0.00740569312659107,0.00617913492111104,0.00581594252480328,61,81,42,84,85,69,86,68,100,96,103,85
MPG,-13.5,0.0152457142857124,0.00310020140120152,6.91490136841364e-22,9.34490325410972,0.0472315935701528,0.0483995029879889,0.0463581424936387,0.0683238842855066,0.0928490817687494,0.0559888579387187,0.0591823567364655,0.0856107083100948,0.0733113140340652,0.0818483375761783,0.0703101565780791,0.06773862470065,714,818,583,940,905,804,1009,1228,1132,1061,1172,990
MPHOSPH6,-9.3,0.204086526315789,0.0277239989577676,6.54973109367349e-06,3.62599714922336,0.0110471654428789,0.0127803088574641,0.00795165394402036,0.00966710277656636,0.0125166717964502,0.0148328690807799,0.0192973194908792,0.0141522587841606,0.0149601709733826,0.0172799506287125,0.0131981522586838,0.013479302086897,167,216,100,133,122,213,329,203,231,224,220,197
MPLKIP,-9.6,0.18370259799453,0.0239175122264556,0.000157827685151159,3.04761612292455,0.0103195078388569,0.00905271877403704,0.00803117048346056,0.0119203372583224,0.0148763722170924,0.00675487465181059,0.0102058771775471,0.0113636363636364,0.0130820542710964,0.0151970994368588,0.0107384966104745,0.0115634621963736,156,153,101,164,145,97,174,163,202,197,179,169
MPPE1,-10.3,0.139335796387521,0.0150546200171277,9.12121786046309e-11,5.47711293491469,0.00449824700668122,0.0065084906218567,0.00636132315521629,0.00952173281000145,0.0138504155124654,0.00598885793871866,0.00686257258490234,0.00773842721695482,0.0108153616993718,0.012882820334799,0.00731897534345192,0.00793705097502566,68,110,80,131,135,86,117,111,167,167,122,116
MPV17,-10.75,0.113411543287328,0.0109054859499072,8.47648062659735e-06,3.5803909118626,0.0136931930938678,0.0149103603337081,0.0100986005089059,0.0170082860880942,0.0244177695701241,0.0137186629526462,0.0145463077013315,0.0155465699944228,0.0180687779288906,0.0177428064491244,0.0167976483292339,0.0151898734177215,207,252,127,234,238,197,248,223,279,230,280,222
MR1,-12.1,0.0559642082429503,0.00310020140120152,0.000468745462008317,2.83999554682445,0.00152146589931865,0.00183421099343234,0.00182888040712468,0.00341619421427533,0.0047194008412845,0.00285515320334262,0.00340195905918236,0.00453151143335192,0.00466291043326209,0.00385713183676618,0.00263963045173676,0.00184741703729045,23,31,23,47,46,41,58,65,72,50,44,27
MRFAP1,-10.65,0.118959829580036,0.0120962176073163,0.000133965516341657,3.07814945910054,0.0302970166038235,0.0290515354121058,0.0291030534351145,0.0385230411397005,0.0390889504462912,0.0280640668523677,0.0314974485307056,0.0323480200780814,0.0386632990091315,0.0443570161228111,0.0401943727878097,0.037358877865207,458,491,366,530,381,403,537,464,597,575,670,546
MRPL12,-10.4,0.133481951494642,0.0139509063054068,1.38091283509803e-12,6.13402948280569,0.0660845405834491,0.0708833796816756,0.063295165394402,0.0989242622474197,0.103621627167334,0.0651114206128134,0.0783623672942695,0.0681818181818182,0.089242924681044,0.0998997145722441,0.082368468414422,0.0901813205610674,999,1198,796,1361,1010,935,1336,978,1378,1295,1373,1318
MRPL13,-10.05,0.154409462915601,0.0179575849784335,2.48650322713527e-06,3.79544638127236,0.0221604815770325,0.0177504289687001,0.0193225190839695,0.0316179677278674,0.0277008310249307,0.0195682451253482,0.0215848436858467,0.0211238148354713,0.0301793925263908,0.0265370670369513,0.0230367748515208,0.0285323297981526,335,300,243,435,270,281,368,303,466,344,384,417
MRPL14,-13.5,0.0152457142857124,0.00310020140120152,4.1881406040373e-14,6.67565242273947,0.0414103327379771,0.0441394000355009,0.0435750636132316,0.0697048989678732,0.0767415615061044,0.0521587743732591,0.0607073728664438,0.0637200223089794,0.0654750340003886,0.0749055002699992,0.0637110804487372,0.0598015737256244,626,746,548,959,748,749,1035,914,1011,971,1062,874
MRPL15,-11.7,0.0718912442396317,0.00597066475068534,1.60778690690886e-22,9.55722312092034,0.0307600714427466,0.0349683450683392,0.030454834605598,0.0545137374618404,0.0627885503231764,0.0309888579387187,0.0395917649128981,0.0386921360847741,0.0547891975908296,0.0563912674535216,0.0434339192513048,0.0460485802257954,465,591,383,750,612,445,675,555,846,731,724,673
MRPL16,-9.1,0.219011267605634,0.0320990283269295,0.000112496960055159,3.11134715341739,0.00965800092610968,0.0086385420981007,0.00699745547073791,0.0128652420409943,0.0157997332512568,0.00863509749303621,0.0129626371048155,0.00843558282208589,0.0120458519525937,0.00987425750212142,0.0110384546163537,0.0121108450222374,146,146,88,177,154,124,221,121,186,128,184,177
MRPL17,-13.5,0.0152457142857124,0.00310020140120152,3.96043555971535e-15,7.03509869957177,0.0113117682079778,0.0105910892846577,0.00962150127226463,0.0214420700683239,0.0200061557402278,0.0143454038997214,0.0144289987682562,0.0147099832682655,0.0247393303542517,0.0223713646532438,0.0192573039774432,0.0181320561067396,171,179,121,295,195,206,246,211,382,290,321,265
MRPL2,-9.85,0.166999273607748,0.0203907429171304,3.58634346487785e-19,8.43214173731752,0.0254680161407687,0.0290515354121058,0.0225031806615776,0.03939526093909,0.0509900482199651,0.0285515320334262,0.0354859522552642,0.020914668153932,0.040282365131792,0.0404998842860449,0.033175355450237,0.0343482723229559,385,491,283,542,497,410,605,300,622,525,553,502
MRPL20,-13.5,0.0152457142857124,0.00310020140120152,7.37082641727807e-13,6.23355564965611,0.0470331414963286,0.0510620673332939,0.0440521628498728,0.0707224887338276,0.0783830922335077,0.060933147632312,0.0720863393747434,0.0646263245956498,0.0776504112427952,0.0821569081231196,0.0696502489651449,0.0669175504618543,711,863,554,973,764,875,1229,927,1199,1065,1161,978
MRPL21,-13.5,0.0152457142857124,0.00310020140120152,2.8210489229425e-10,5.29690934397501,0.0990937355295363,0.0960889888172297,0.0869910941475827,0.13802878325338,0.14517287370473,0.11142061281337,0.113320429350695,0.114960959286113,0.137555857781232,0.136002468564376,0.124842522046913,0.107081765309613,1498,1624,1094,1899,1415,1600,1932,1649,2124,1763,2081,1565
MRPL22,-12.35,0.0479209876543219,0.00310020140120152,1.25284053482615e-09,5.05846224069165,0.010054905073758,0.0130761493402757,0.014472010178117,0.0238406745166449,0.0235970042064225,0.0155292479108635,0.0150155434336325,0.0153374233128834,0.0220840619130885,0.0196713723675075,0.0167976483292339,0.0179952104002737,152,221,182,328,230,223,256,220,341,255,280,263
MRPL23,-10.15,0.148395428271151,0.0162836311382327,1.14817940922974e-13,6.52207603155812,0.020109810147516,0.0279273415774215,0.0231393129770992,0.0374327663904637,0.0427823945829486,0.0206128133704735,0.0276262537392222,0.0292108198549916,0.0327051356777411,0.0382627478207205,0.0274161617373568,0.0300376325692781,304,472,291,515,417,296,471,419,505,496,457,439
MRPL27,-13.35,0.0241100000000006,0.00310020140120152,3.39646935167154e-08,4.52020856271443,0.0222266322683072,0.0275131649014851,0.023059796437659,0.0372147114406164,0.0425772032420232,0.0286211699164345,0.0324945744618453,0.0316508644729504,0.0352308788290914,0.0398827431921623,0.0340752294678745,0.0332535066712282,336,465,290,512,415,411,554,454,544,517,568,486
MRPL28,-10.8,0.110866794136393,0.0109054859499072,2.09761765965202e-10,5.34380805486885,0.036647482966197,0.0352641855511508,0.0338740458015267,0.0502253234481756,0.0558120447317123,0.0337743732590529,0.0391811836471347,0.0393195761293921,0.0527815555987307,0.0540769883514618,0.0427140200371948,0.0381799521040027,554,596,426,691,544,485,668,564,815,701,712,558
MRPL3,-9.2,0.210985432909315,0.0298834528745194,1.8671280451346e-10,5.36315311284395,0.0101872064563075,0.0114194426365304,0.00922391857506361,0.014246256723361,0.0210321124448548,0.00954038997214485,0.0102058771775471,0.011781929726715,0.0165144744511366,0.0145799583429762,0.0182974383586298,0.0126582278481013,154,193,116,196,205,137,174,169,255,189,305,185
MRPL32,-12.25,0.0506097560975618,0.00310020140120152,0.000971880186331562,2.69864381537241,0.00357213732883509,0.00473344772498669,0.00357824427480916,0.00603285361244367,0.00687390992100133,0.00410863509749304,0.0063346823860637,0.00606525376464027,0.00641150184573538,0.00617141093882589,0.00821884936108945,0.00862127950735546,54,80,45,83,67,59,108,87,99,80,137,126
MRPL34,-9.9,0.164370078740157,0.0200336499104642,1.02777909861463e-09,5.09069028850541,0.0259972216709665,0.0313590911780368,0.0236164122137405,0.0398313708387847,0.0442187339694265,0.028133704735376,0.0280368350049856,0.0309537088678193,0.0413185674502947,0.0405770269227802,0.0313756074149619,0.0321587410195005,393,530,297,548,431,404,478,444,638,526,523,470
MRPL35,-10.5,0.127490972626674,0.0127874014629895,0.0234890826542992,2.0127403084056,0.00343983594628564,0.00307674102124135,0.00318066157760814,0.00552405872946649,0.00502718785267262,0.00327298050139276,0.00533755645492404,0.00334634690462911,0.00492196101288777,0.00694283730617912,0.00509928609994601,0.00437906260691071,52,52,40,76,49,47,91,48,76,90,85,64
MRPL36,-8.25,0.282373680738786,0.0481699688668708,9.61117898924174e-08,4.34702614966136,0.00549050737580208,0.00923022306372404,0.00628180661577608,0.0103212676261084,0.0141582025238535,0.00752089136490251,0.00791835298257962,0.0085750139431121,0.00958487144614986,0.0138085319756229,0.00773891655168276,0.0078002052685597,83,156,79,142,138,108,135,123,148,179,129,114
MRPL37,-13.5,0.0152457142857124,0.00310020140120152,3.92558033928343e-18,8.07972941885466,0.410134285903288,0.414531684515709,0.310909669211196,0.570649803750545,0.568790397045245,0.4491643454039,0.458619273857704,0.548312883435583,0.604818340781038,0.549641286739181,0.505609214709941,0.450017105713308,6200,7006,3910,7851,5544,6450,7819,7865,9339,7125,8428,6577
MRPL38,-12.4,0.0461457541191377,0.00310020140120152,8.21493239787843e-10,5.12656465248296,0.0181252894092743,0.0178687651618247,0.0159828244274809,0.0269661287977904,0.0280086180363189,0.0183147632311978,0.0203530998885565,0.0232849972113776,0.0292079528527945,0.0244542158450976,0.0258563801067851,0.0325008552856654,274,302,201,371,273,263,347,334,451,317,431,475
MRPL4,-9.2,0.210985432909315,0.0298834528745194,3.5366820111539e-28,11.4105026391747,0.017728385261626,0.0264481391633631,0.014074427480916,0.0284198284634395,0.0263670873089156,0.0174094707520891,0.0198838641562555,0.0341606246514222,0.0423547697687974,0.0347913291676309,0.0315555822184894,0.0210058159425248,268,447,177,391,257,250,339,490,654,451,526,307
MRPL41,-13.2,0.0273007812500007,0.00310020140120152,1.91201459930897e-20,8.86246900730226,0.198055169676523,0.222057866398438,0.198473282442748,0.309056548916994,0.33169180260593,0.223398328690808,0.253739222241774,0.298452314556609,0.311832135224403,0.328087634035331,0.256344111824345,0.324940130003421,2994,3753,2496,4252,3233,3208,4326,4281,4815,4253,4273,4749
MRPL42,-12.85,0.0348144144144146,0.00310020140120152,0.00141034898860232,2.62412955087344,0.00132301382549448,0.000591680965623336,0.000874681933842239,0.0018898095653438,0.00174412639786601,0.0020891364902507,0.0024048331280427,0.00167317345231456,0.00284955637588239,0.00401141711023683,0.00227968084468174,0.00232637700992131,20,10,11,26,17,30,41,24,44,52,38,34
MRPL43,-11.4,0.0836595067621319,0.00597066475068534,1.90103687307067e-06,3.84137302836642,0.00866574055698882,0.00994024022247204,0.00723600508905852,0.0147550516063381,0.0172360726377347,0.00905292479108635,0.0136664907032671,0.0126882320133854,0.014247781879412,0.0128056776980637,0.0100185973963645,0.0110845022237427,131,168,91,203,168,130,233,182,220,166,167,162
MRPL44,-11.7,0.0718912442396317,0.00597066475068534,0.000274203317158182,2.94264490603837,0.0185883442481974,0.0210638423761908,0.0196405852417303,0.0276929786306149,0.0325228275366779,0.0227715877437326,0.0243416036131151,0.0206358059118795,0.0266174470565378,0.0276170639512459,0.0252564640950267,0.0218268901813206,281,356,247,381,317,327,415,296,411,358,421,319
MRPL46,-10.05,0.154409462915601,0.0179575849784335,2.39256411793319e-15,7.1119839459086,0.00826883640934048,0.00875687829122537,0.00564567430025445,0.0107573775258032,0.0184672206832872,0.00856545961002786,0.0114962754413749,0.00606525376464027,0.0154782721326339,0.0112628249633572,0.0108584798128262,0.0143687991789258,125,148,71,148,180,123,196,87,239,146,181,210
MRPL47,-9.4,0.198805132666377,0.0268063053827344,0.000204458492612523,2.99826749520233,0.00641661705364821,0.00840186971185137,0.00699745547073791,0.0114115423753453,0.0135426285010773,0.00661559888579387,0.0112030031086867,0.00878416062465142,0.0106210737646525,0.0103371133225334,0.00917871497990281,0.00718439958946288,97,142,88,157,132,95,191,126,164,134,153,105
MRPL48,-9.9,0.164370078740157,0.0200336499104642,1.76187790062861e-07,4.24606339719823,0.0274525368790104,0.0249097686527424,0.0284669211195929,0.038595726122983,0.0426797989124859,0.0290389972144847,0.0282714528711361,0.0271193530395984,0.0373680461110032,0.039574172645221,0.0328753974443578,0.0386589120766336,415,421,358,531,416,417,482,389,577,513,548,565
MRPL51,-13.35,0.0241100000000006,0.00310020140120152,2.04495767160813e-06,3.82877757996073,0.0232850433287028,0.0231938938524348,0.0233778625954198,0.0326355574938218,0.0392941417872166,0.025,0.0280368350049856,0.0331846068042387,0.0335470500615245,0.0348684718043663,0.0270562121303018,0.0276428327061238,352,392,294,449,383,359,478,476,518,452,451,404
MRPL52,-13.3,0.0249246987951796,0.00310020140120152,1.89199452120202e-23,9.86589266492571,0.18932327842826,0.189574581385717,0.189010814249364,0.286451519116151,0.328921719503437,0.196448467966574,0.246114141591882,0.239124372559955,0.28728709280487,0.315204813700532,0.239186513888056,0.239479986315429,2862,3204,2377,3941,3206,2821,4196,3430,4436,4086,3987,3500
MRPL53,-10.9,0.105983201581027,0.00989470487697922,6.1241683015185e-10,5.17358486195849,0.0226896871072303,0.0235489024318088,0.0227417302798982,0.0352522168919901,0.0380629937416641,0.0209610027855153,0.0335503548595226,0.0280256553262688,0.0361375558577812,0.0374913214533673,0.0316755654208411,0.0324324324324324,343,398,286,485,371,301,572,402,558,486,528,474
MRPL54,-10.8,0.110866794136393,0.0109054859499072,1.31481681552425e-10,5.41841906124192,0.0339353046239333,0.0352641855511508,0.0354643765903308,0.0493531036487862,0.0569405971068021,0.0344011142061281,0.0403542729778873,0.0385527049637479,0.0521986917945729,0.0516084239759315,0.0383346331513588,0.050838179952104,513,596,446,679,555,494,688,553,806,669,639,743
MRPL55,-13.5,0.0152457142857124,0.00310020140120152,1.48222494811622e-20,8.90026069374511,0.0449163193755375,0.0479853263120525,0.0384064885496183,0.0689053641517662,0.0845388324612701,0.0534122562674095,0.0583025397384011,0.056957612939208,0.0694903179845865,0.0813854817557664,0.0569920211170436,0.0595963051659254,679,811,483,948,824,767,994,817,1073,1055,950,871
MRPL57,-13.05,0.0302182795698916,0.00310020140120152,2.25841880435354e-15,7.1207310446236,0.084077528610174,0.071475060647299,0.079675572519084,0.113533943887193,0.123319995896173,0.0843314763231198,0.100533755645492,0.0964863357501394,0.121170908619908,0.130988197176579,0.0938268642390065,0.110023947998632,1271,1208,1002,1562,1202,1211,1714,1384,1871,1698,1564,1608
MRPL9,-13.35,0.0241100000000006,0.00310020140120152,7.20633534807038e-10,5.14744393520762,0.0176622345703513,0.0173954203893261,0.0164599236641221,0.0255851141154238,0.0336513799117677,0.020125348189415,0.0238723678808141,0.0253067484662577,0.0299203419467651,0.0292370593226876,0.0263963045173676,0.0255901471091344,267,294,207,352,328,289,407,363,462,379,440,374
MRPS10,-11.1,0.0973482905982904,0.00805490394269882,4.0065271045915e-06,3.71221707123908,0.0149500562280876,0.0165078989408911,0.0147105597964377,0.0218054949847362,0.0273930440135426,0.0163649025069638,0.0185348114258901,0.0156162855549359,0.0222783498478078,0.0229113631103911,0.0194372787809707,0.0171741361614779,226,279,185,300,267,235,316,224,344,297,324,251
MRPS11,-11.35,0.0863918495297812,0.00597066475068534,4.94913334555288e-10,5.20738620270365,0.0262618244360654,0.0331933021714691,0.0276717557251908,0.0428114551533653,0.0463732430491433,0.033008356545961,0.0346647897237375,0.0311628555493586,0.041059516870669,0.0483684332330479,0.0329353890455336,0.0426274375641464,397,561,348,589,452,474,591,447,634,627,549,623
MRPS12,-12.4,0.0461457541191377,0.00310020140120152,3.05321080954505e-22,9.4631048666967,0.0340676060064828,0.0357966984202118,0.0283874045801527,0.0556040122110772,0.0626859546527136,0.0355849582172702,0.0462197196316499,0.0462214166201896,0.0575739913218056,0.0651855280413484,0.0475133481312616,0.0519329456038317,515,605,357,765,611,511,788,663,889,845,792,759
MRPS15,-10.9,0.105983201581027,0.00989470487697922,2.93333288965044e-11,5.65653886358443,0.02394655024145,0.0286373587361695,0.0262404580152672,0.035397586858555,0.0451420950035908,0.0276462395543175,0.0299724324007273,0.0298382598996096,0.0378861472702545,0.0431227339350459,0.0281960525526426,0.0400273691412932,362,484,330,487,440,397,511,428,585,559,470,585
MRPS16,-10.3,0.139335796387521,0.0150546200171277,0.000295335307712502,2.92846535399763,0.0160746179797579,0.0170404118099521,0.017175572519084,0.0203517953190871,0.0247255565815123,0.0132311977715877,0.0207050266877823,0.0200780814277747,0.0220840619130885,0.0255342127593921,0.0209370688103666,0.0222374273007184,243,288,216,280,241,190,353,288,341,331,349,325
MRPS17,-8.9,0.232286835055492,0.0348293468148547,2.1767228326386e-08,4.59382336268429,0.0142885493153403,0.0144370155612094,0.00962150127226463,0.0192615205698503,0.023084025854109,0.0116991643454039,0.0136078362367294,0.0171500278862242,0.0192345055372061,0.0205199413715961,0.0181774551562781,0.0143003763256928,216,244,121,265,225,168,232,246,297,266,303,209
MRPS18A,-12.4,0.0461457541191377,0.00310020140120152,2.3446798354253e-14,6.76417924091076,0.00793808295296686,0.0110644340571564,0.00914440203562341,0.0164268062218346,0.0201087514106905,0.00988857938718663,0.0144289987682562,0.0174986056887897,0.0186516417330484,0.0189770886368896,0.016017757513948,0.0210742387957578,120,187,115,226,196,142,246,251,288,246,267,308
[truncated: 1,154 more rows]
